# Supplementary material for: Histone H3 serine-57 is a CHK1 substrate whose phosphorylation affects DNA repair
Source: Nat Commun. 2023 Aug 22;14:5104. doi: 10.1038/s41467-023-40843-4 (PMC10444856; doi:10.1038/s41467-023-40843-4)
Supplement: Supplementary file 4 — Supplementary Data 1 [file 41467_2023_40843_MOESM4_ESM.xls]

## Sheet: Slice 1
	Detailed Protein Report
NCBInr Accession No	Protein name	Timepoint	Mascot score	MW [kDa]	Slice	Seq. coverage [%]	Fraction	No of peptides	No of Unique peptides	Peptide sequence	Score	Cmpd	No of Cmpds	Modification
gi|52345592	actin related protein 2/3 complex, subunit 4, 20kDa [Xenopus (Silurana) tropicalis]	60	209.3	19.7	1	22.6	nonphospho	11	4	K.ELLLQPVVISR.N	74	313	5
										K.VLIEGSINSVR.V	74.1	150	2
										R.AENFFILR.R	29.1	308	2
										R.IVAEEFLK.N	32.1	208	2
		15	248.1	19.7	1	22.6	nonphospho	10	4	K.ELLLQPVVISR.N	70.4	329	5
										K.VLIEGSINSVR.V	77.3	161	2
										R.AENFFILR.R	49.3	330	2
										R.IVAEEFLK.N	51.2	225	1
		0	230.6	19.7	1	22.6	non phospho	31	4	K.ELLLQPVVISR.N	68.5	513	16
										K.VLIEGSINSVR.V	73.3	304	2
										R.AENFFILR.R	53.1	559	11
										R.IVAEEFLK.N	35.6	399	2
gi|155369239	vitellogenin B1 [Xenopus laevis]	0	236.8	202.9	1	3.6	nonphospho	6	5	K.SPTVVITAQAVR.N	51	269	1
										K.QGYQVILYTDDTTRPK.M	46	323	2
										K.MQAYLVDITGK.S	60.4	394	1
										K.MEFIAQTGIFGNQPALR.L	44.1	537	1
										K.FIFSLSSPR.T	35.3	517	1
		15	42.6	202.9	1	0.7	nonphospho	1	1	K.SPTVVITAQAVR.N	42.6	138	1
		60	69.6	202.9	1	2.5	nonphospho	2	2	K.SPTVVITAQAVR.N	27.9	128	1
										K.QGYQVILYTDDTTRPK.M	22.5	161	1
gi|226529318	vitellogenin-A2 precursor [Xenopus laevis]	60	43.9	201.4	1	1.1	nonphospho	1	1	R.GILNLLQVTIK.K	28.8	384	1
gi|76779912	LOC414601 protein [Xenopus laevis]	0	221.9	22.8	1	29.9	nonphospho	8	5	R.LVKPPIQVYGLEGR.Y	47	407	3
										R.YATALYSAASK.G	48.7	161	1
										K.LSGIVTNPHIK.R	33.1	132	2
										R.ASDVISSFAK.I	49.9	299	1
										K.SALNGFLAK.G	23.9	368	1
		15	83.4	22.8	1	12.8	nonphospho	1	1	R.ASDVISSFAK.I	49.2	156	1
		60	72.7	22.8	1	11.4	nonphospho	2	2	R.LVKPPIQVYGLEGR.Y	30	213	1
										R.ASDVISSFAK.I	42.7	146	1
gi|65068	ribosomal protein L14 [Xenopus laevis]	0	181.5	21.7	1	18.6	nonphospho	6	3	K.SQDIYLR.L	46.9	150	2
										K.SGGQIMTFDQLALAAPK.G	64.1	504	1	Oxidation: 6
										K.GQNTVLLSGPR.K	70.5	200	2
		60	56.7	17.7	1	7.1	nonphospho	1	1	K.GQNTVLLSGPR.K	56.7	96	1
gi|148222886	hypothetical protein LOC734746 [Xenopus laevis]	0	157.4	14	1	24.6	nonphospho	5	2	R.AGLQFPVGR.V	71.6	364	4
										K.LLGGVTIAQGGVLPNIQSVLLPK.K	85.8	703	1
gi|52346146	MGC90003 protein [Xenopus (Silurana) tropicalis]	0	154.1	14.5	1	24.8	nonphospho	5	3	R.SAINEVVTR.E	62.6	115	2
										R.EYTINIHK.R	37.6	97	1
										K.LYTLVTYVPVTNYK.G	53.9	545	2
		15	39.4	14.5	1	7.2	nonphospho	1	1	R.SAINEVVTR.E	39.4	55	1
gi|62860010	ribosomal protein S13 [Xenopus (Silurana) tropicalis]	0	153.5	17.2	1	19.2	nonphospho	5	3	K.GLSQSALPYR.R	59.5	237	2
										K.GLTPSQIGVILR.D	35.8	511	1
										R.LILIESR.I	58.2	329	2
		15	110.2	17.2	1	15.2	nonphospho	3	2	K.GLSQSALPYR.R	58.4	120	1
										K.GLTPSQIGVILR.D	34	316	1
		60	38.8	17.2	1	7.9	nonphospho	1	1	K.GLTPSQIGVILR.D	38.8	300	1
gi|3745759	Chain B, Complex Between Nucleosome Core Particle (H3,H4,H2a,H2b) And 146 Bp Long Dna Fragment	0	147.1	10	1	34.5	nonphospho	5	3	R.ISGLIYEETR.G	48.8	324	1
										K.VFLENVIR.D	23.6	464	2
										K.TVTAMDVVYALK.R	74.6	467	2	Oxidation: 5
		15	47.6	10	1	9.2	nonphospho	1	1	K.VFLENVIR.D	47.6	282	1
gi|77748400	LOC495702 protein [Xenopus laevis]	0	120.6	37.4	1	8	nonphospho	2	2	K.LVFALSSPR.T	63.4	431	1
										R.LTVYYR.A	38.5	176	1
gi|147901291	ribosomal protein S8 (rpS8B) [Xenopus laevis]	0	114.8	22.2	1	14.9	nonphospho	5	3	R.ELNITAAK.E	21.7	102	2
										K.AIIIFVPVPQLK.S	37.9	658	2
										K.VETFSGVYK.K	55.2	227	1
		15	50.4	22.2	1	10.8	nonphospho	4	1	K.AIIIFVPVPQLK.S	32.6	414	4
gi|3745761	Chain D, Complex Between Nucleosome Core Particle (H3,H4,H2a,H2b) And 146 Bp Long Dna Fragment	0	110.3	11.2	1	19.2	nonphospho	12	3	R.KESYAIYVYK.V	31.1	238	2
										K.ESYAIYVYK.V	37.2	359	3
										R.LLLPGELAK.H	41.9	434	7
		15	60.2	11.2	1	18.2	nonphospho	2	2	K.ESYAIYVYK.V	32.4	195	1
										R.LLLPGELAK.H	27.8	254	1
		60	69.4	11.2	1	19.2	nonphospho	3	2	K.ESYAIYVYK.V	21.0	182	1
										R.LLLPGELAK.H	33.3	234	2
gi|62860244	60S ribosomal protein L22 [Xenopus (Silurana) tropicalis]	0	106	14.8	1	18.8	nonphospho	2	2	K.VGNLGGGVVSIER.S	74.8	314	1
										K.ITVSSEVPFSK.R	31.2	332	1
gi|147898445	H1 histone family, member X [Xenopus laevis]	0	93.4	24	1	5	nonphospho	2	1	R.YSQLVVDTIR.K	73.9	365	2
gi|53828085	histone 3 [Liorhina sp. JRC-2004]	0	90.8	11.8	1	15.1	nonphospho	7	2	R.YRPGTVALR.E	44.1	44	4
										K.STELLIR.K	46.6	264	3
		0	72.4	11.8	1	9.4	PHOSPHO	4	2	R.YQKpSTELLIR.K	31.5	120	2	Phospho: 4
										K.pSTELLIR.K	40.9	169	2	Phospho: 1
		15	71.3	11.8	1	15.1	nonphospho	3	2	R.YRPGTVALR.E	34.5	16	2
										K.STELLIR.K	36.8	137	1
		15	40.5	11.8	1	6.6	PHOSPHO	1	1	K.pSTELLIR.K	40.5	194	1	Phospho: 1
		60	78.6	11.8	1	15.1	nonphospho	3	2	R.YRPGTVALR.E	39.5	18	1
										K.STELLIR.K	39.1	121	2
gi|58331994	ribosomal protein S16 [Xenopus tropicalis]	0	81.3	16.3	1	13	nonphospho	3	2	K.GPLQSVQVFGR.K	56.1	432	2
										R.TLLVADPR.R	25.2	240	1
		15	53.4	16.3	1	14.4	nonphospho	1	1	K.GPLQSVQVFGR.K	34.8	256	1
gi|52346118	ribosomal protein L26 [Xenopus (Silurana) tropicalis]	0	81.1	17.2	1	11	nonphospho	4	2	K.FSPFVTSDR.S	55.7	346	2
										K.YVIYIER.V	25.4	349	2
gi|169783484	hypothetical protein [Aspergillus oryzae RIB40]	0	71.9	15.8	1	7.3	nonphospho	2	1	K.TPGPGAQSALR.A	71.9	26	2
		15	59.5	15.8	1	7.3	nonphospho	2	1	K.TPGPGAQSALR.A	59.5	3	2
gi|148235024	40S ribosomal protein S10 [Xenopus laevis]	0	67.7	18.9	1	14.5	nonphospho	1	1	R.DFLHLPPEIVPATLR.R	47.9	634	1
gi|148235865	cold-inducible RNA binding protein 2 [Xenopus laevis]	0	66.5	17.8	1	6.6	nonphospho	2	1	K.YGQISEVVVVK.D	66.5	335	2
		15	92.8	17.8	1	14.5	PHOSPHO	5	2	R.GFGFVTFENPDDAK.D	37.3	307	3
										R.DSYDSYATHE.-	55.5	52	2
gi|730626	RecName: Full=40S ribosomal protein S11	0	66.4	18.4	1	11.4	nonphospho	2	2	K.CPFTGNVSIR.G	45.6	276	1
										R.ILSGVVTK.M	20.8	114	1
		15	30.8	18.4	1	5.1	nonphospho	1	1	R.ILSGVVTK.M	30.8	53	1
gi|62859151	hypothetical protein LOC548934 [Xenopus (Silurana) tropicalis]	0	59.3	15.8	1	12.5	nonphospho	2	1	K.VVLVLAGR.Y	42.9	337	2
		15	51.4	15.8	1	14.7	nonphospho	1	1	K.VYNYNHLMPTR.Y	34.1	31	1
		60	98.4	15.8	1	20.6	nonphospho	3	3	K.VVLVLAGR.Y	53.8	168	1
										K.VYNYNHLMPTR.Y	23.7	35	1
										R.YSVDIPLDK.A	20.9	201	1
gi|52346074	ribosomal protein S25 [Xenopus (Silurana) tropicalis]	0	56.8	13.8	1	8	nonphospho	2	1	K.LITPAVVSER.L	56.8	289	2
		15	52.9	13.8	1	8	nonphospho	1	1	K.LITPAVVSER.L	52.9	152	1
		60	80.9	13.8	1	15.2	nonphospho	2	2	K.LNNLVLFDK.A	29.9	267	1
										K.LITPAVVSER.L	50.9	139	1
gi|6225751	RecName: Full=Nucleoside diphosphate kinase A1; Short=NDP kinase A1; Short=NDK A1; AltName: Full=NM23/nucleoside diphosphate kinase A1	0	51.6	17.5	1	6.5	nonphospho	1	1	K.FQQASQDLLR.Q	51.6	251	1
		15	35.3	17.5	1	7.8	nonphospho	1	1	R.TFIAIKPDGVQR.G	35.3	129	1
		60	47.9	17.5	1	18.8	nonphospho	2	2	R.TFIAIKPDGVQR.G	26.3	117	1
										R.VMLGETNPADSKPGTIR.G	21.6	53	1
gi|1350694	RecName: Full=60S ribosomal protein L21	0	45.4	3.8	1	33.3	nonphospho	2	1	K.HGAVPLSTYMR.I	45.4	63	2
gi|169766636	hypothetical protein [Aspergillus oryzae RIB40]	0	45.3	17.9	1	5.5	nonphospho	1	1	K.IGPLGLSPK.K	45.3	319	1
		15	41	17.9	1	5.5	nonphospho	1	1	K.IGPLGLSPK.K	41	176	1
		60	39.9	17.9	1	5.5	nonphospho	1	1	K.IGPLGLSPK.K	39.9	160	1
gi|148229747	serine/threonine-protein kinase 11 [Xenopus laevis]	0	35.5	49	1	1.6	nonphospho	4	1	R.FSIQQIR.Q	35.5	215	4
		15	31.5	49	1	1.6	nonphospho	3	1	R.FSIQQIR.Q	31.5	91	3
		60	37.3	49	1	1.6	nonphospho	2	1	R.FSIQQIR.Q	37.3	88	2
gi|284447258	hypothetical protein LOC379419 [Xenopus laevis]	0	35.4	15.3	1	9.1	nonphospho	1	1	R.KQMVIDVLHPGK.A	35.4	137	1
gi|121918	RecName: Full=Histone H1A	0	34.9	21.4	1	4.3	nonphospho	1	1	R.SGVSLAALK.K	34.9	291	1
gi|169767410	hypothetical protein [Aspergillus oryzae RIB40]	15	70.8	23.5	1	4.3	nonphospho	1	1	R.QAVDVSPLR.R	70.8	86	1
gi|3745760	Chain C, Complex Between Nucleosome Core Particle (H3,H4,H2a,H2b) And 146 Bp Long Dna Fragment	15	45.3	12.6	1	7.8	nonphospho	3	1	R.AGLQFPVGR.V	45.3	200	3
		60	52.2	12.6	1	7.8	nonphospho	2	1	R.AGLQFPVGR.V	52.2	191	2
gi|169780348	hypothetical protein [Aspergillus oryzae RIB40]	15	35.3	22.2	1	4.7	nonphospho	1	1	R.LFEGNALIR.R	35.3	249	1
gi|46015166	Chain B, Crystallographic Studies Of Nucleosome Core Particles Containing Histone 'sin' Mutants	60	96.9	11.2	1	29.4	nonphospho	4	3	R.DNIQGITKPAIR.R	30.5	66	1
										R.ISGLIYEETR.G	26.1	164	1
										K.VFLENVIR.D	40.3	259	2
gi|13021648	peptidyl-prolyl cis-trans isomerase B [Xenopus laevis]	60	87.5	11.3	1	20.2	nonphospho	2	2	R.IVIGLFGK.T	22.3	305	1
										K.TVENFVTLATGEK.G	65.3	283	1
gi|148232082	cofilin-1-A [Xenopus laevis]	60	56.6	19.1	1	13.7	nonphospho	1	1	K.LGGNTVVSLEGK.S	40.3	123	1
gi|5032051	40S ribosomal protein S14 [Homo sapiens]	0	71.9	16.3	1	7.3	nonphospho	2	1	K.TPGPGAQSALR.A	71.9	26	2
		0	33.6	16.3	1	8.6	PHOSPHO	2	1	R.IEDVTPIPSDSTR.R	33.6	108	2
		15	36.7	16.3	1	8.6	PHOSPHO	3	1	R.IEDVTPIPSDSTR.R	36.7	126	3
		15	59.5	16.3	1	7.3	nonphospho	2	1	K.TPGPGAQSALR.A	59.5	3	2
gi|13021648	peptidyl-prolyl cis-trans isomerase B [Xenopus laevis]	15	71.4	11.3	1	23.1	PHOSPHO	3	2	K.TVENFVTLATGEK.G	29.3	279	2
										K.EFMIQGGDFTR.G	42.1	205	1
…
gi|147905776	ribosomal protein S18 [Xenopus laevis]	60	50.14	17.7	1	7.2	PHOSPHO	3	1	R.AGELTEDEVER.V	50.4	18	3
		60	47.6	17.7	1	5.9	nonphospho	1	1	R.VLNTNIDGR.R	47.6	38	1
		15	65	17.7	1	7.2	PHOSPHO	1	1	R.AGELTEDEVER.V	65	53	1	Oxidation: 5
		15	35.7	17.7	1	5.9	nonphospho	2	1	R.VVTIMQNPR.Q	35.7	2	2
		0	63.9	17.7	1	7.2	PHOSPHO	2	1	R.AGELTEDEVER.V	63.9	46	2
														Oxidation: 7
gi|148225462	actin-related protein 2/3 complex subunit 3 [Xenopus laevis]	60	207.3	20.6	1	10.1	nonphospho	10	5	K.LIGNMAMLPIR.S	39.4	266	2	Oxidation: 5
										K.LIGNMAMLPIR.S	40.3	244	2	Oxidation: 5, 7
										K.LIGNMAMLPIR.S	39.5	172	2
										K.LIGNMAMLPIR.S	41.2	329	2
										R.AYLQQLR.Q	46.8	87	2	Oxidation: 6, 8
		15	72.2	20.6	1	13.5	PHOSPHO	4	2	M.PAYHSMLMEPDTK.L	27.4	15	2
										K.VFDPQTDKPSK.W	44.7	3	2	Oxidation: 6, 8
		0	87.6	20.6	1	13.5	PHOSPHO	2	2	M.PAYHSMLMEPDTK.L	44.5	15	1
										K.VFDPQTDKPSK.W	43.1	4	1	Oxidation: 7
		0	155.2	20.6	1	10.1	nonphospho	13	4	K.LIGNMAMLPIR.S	49.5	472	2	Oxidation: 5
										K.LIGNMAMLPIR.S	20.3	476	2	Oxidation: 5, 7
										K.LIGNMAMLPIR.S	49.9	339	5
										R.AYLQQLR.Q	35.5	215	4
														Oxidation: 3
gi|148230138	SUB1 homolog [Xenopus laevis]	15	53.8	14.4	1	8.6	PHOSPHO	1	1	K.EQMSDIDDAIR.K	53.8	89	1	Oxidation: 3
		0	69.9	14.4	1	8.6	PHOSPHO	1	1	K.EQMSDIDDAIR.K	69.9	75	1
gi|147904284	ATP synthase, H+ transporting, mitochondrial F1 complex, delta subunit [Xenopus laevis]	15	68.3	16.9	1	8.6	PHOSPHO	2	1	K.AQAELQSAGDEAAK.A	68.3	5	2
gi|147903513	60S ribosomal protein L18-B [Xenopus laevis]	0	181.5	21.6	1	18.6	nonphospho	5	3	K.SQDIYLR.L	46.9	150	2	Oxidation: 6
										K.SGGQIMTFDQLALAAPK.G	64.1	504	1
										K.GQNTVLLSGPR.K	70.5	200	2
														Oxidation: 5, 7
gi|148227376	actin related protein 2/3 complex, subunit 3, 21kDa [Xenopus laevis]	15	79.4	20.6	1	10.1	nonphospho	4	2	K.LIGNMAMLPIR.S	47.9	187	1
										R.AYLQQLR.Q	31.5	91	3
gi|148222886	histone H2A type 1 [Xenopus laevis]	0	157.4	14	1	24.6	nonphospho	5	2	R.AGLQFPVGR.V	71.6	364	4
										K.LLGGVTIAQGGVLPNIQSVLLPK.K	85.8	703	1
gi|147901580	ribosomal protein L18a [Xenopus laevis]	0	55.9	20.6	1	9.1	nonphospho	1	1	K.APSPPLYR.M	30.6	117	1
		15	50.7	20.6	1	9.1	nonphospho	2	1	K.APSPPLYR.M	29.9	51	2
gi|148233195	MGC82823 protein [Xenopus laevis]	15	111.6	20.6	1	13.4	nonphospho	3	3	R.GDLLFLTNR.V	33.3	317	1
										R.VGEIVVFR.I	41.0	233	1
										R.EIPIVHR.V	37.3	28	1
gi|148229220	SEC11 homolog A [Xenopus laevis]	60	106.2	20.6	1	9.5	nonphospho	3	2	R.GDLLFLTNR.V	53.2	301	1
										R.VGEIVVFR.I	53.0	214	2
		0	94.7	20.6	1	8.4	nonphospho	4	2	R.VGEIVVFR.I	49.6	410	3
										R.EIPIVHR.V	45.0	67	1
gi|929913	ribosomal protein S8 [Xenopus laevis]	0	114.8	19.4	1	17.1	nonphospho	5	3	R.ELNITAAK.E	21.7	102	2
										K.AIIIFVPVPQLK.S	37.9	658	2
										K.VETFSGVYK.K	55.2	227	1
		15	50.4	19.4	1	12.4	nonphospho	4	1	K.AIIIFVPVPQLK.S	32.6	414	4
														Oxidation: 5
gi|147901825	hypothetical protein LOC495270 [Xenopus laevis]	0	141.3	23.8	1	13.9	nonphospho	2	1	K.ILEGMDVVR.K	39.8	147	2
gi|148237181	peptidylprolyl isomerase B (cyclophilin B) [Xenopus laevis]	0	160.6	23.8	1	13.9	nonphospho	4	3	R.IVIGLFGK.T	26.4	514	1
										K.DTNGSQFFITTVK.T	75.1	474	1
										K.VLEGTEIVR.K	59.1	206	2
		15	43.3	23.8	1	4.2	nonphospho	1	1	K.VLEGTEIVR.K	43.3	105	1
		15	107.1	23.8	1	1637	PHOSPHO	4	3	K.TVENFVTLATGEK.G	29.3	279	2	Oxidation: 3
										K.EFMIQGGDFTR.G	42.1	205	1
										K.IEVEKPFAIAKE.-	20.5	178	1
		60	141.6	23.8	1	18.1	nonphospho	4	4	R.IVIGLFGK.T	22.3	305	1
										K.TVENFVTLATGEK.G	65.3	283	1
										K.TPWLDGK.H	21.9	122	1
										K.IEVEKPFAIAK.E	32.2	135	1
gi|133737016	LOC100049132 protein [Xenopus laevis]	0	48.2	21.9	1	10.1	nonphospho	2	2	K.NDLPGPYPK.T	23.4	148	1
										K.YPVYPPVAPK.Q	24.8	287	1
		15	35.5	21.9	1	5.3	nonphospho	1	1	K.YPVYPPVAPK.Q	35.5	147	1
gi|62859151	ribosomal protein L27 [Xenopus (Silurana) tropicalis]	0	59.3	15.8	1	12.5	nonphospho	2	1	K.VVLVLAGR.Y	42.9	337	2	Oxidation: 8
		15	51.4	15.8	1	14.7	nonphospho	1	1	K.VYNYNHLMPTR.Y	34.1	31	1
		60	98.4	15.8	1	20.6	nonphospho	3	3	K.VVLVLAGR.Y	53.8	168	1	Oxidation: 8
										K.VYNYNHLMPTR.Y	23.7	35	1
										R.YSVDIPLDK.A	20.9	201	1
gi|3745758	Chain A, Complex Between Nucleosome Core Particle (H3,H4,H2a,H2b) And 146 Bp Long Dna Fragment	0	90.8	13.2	1	13.8	nonphospho	7	2	R.YRPGTVALR.E	44.1	44	4
										K.STELLIR.K	46.6	264	3
		15	71.3	13.2	1	13.8	nonphospho	3	2	R.YRPGTVALR.E	34.5	16	2
										K.STELLIR.K	36.8	137	1
		60	78.6	13.2	1	13.8	nonphospho	3	2	R.YRPGTVALR.E	39.5	18	1
										K.STELLIR.K	39.1	121	2
gi|147906789	ribosomal protein S9 [Xenopus laevis]	0	134.5	22.6	1	17	nonphospho	6	4	K.LIGEYGLR.N	41.0	308	2
										R.LFEGNALLR.R	42.5	429	2
										R.IGVLDEGK.M	29.1	155	1
										K.LDYILGLK.I	21.9	498	1
		0	32.1	22.6	1	3.6	PHOSPHO	1	1	K.IEDFLER.R	32.1	161	1
		15	108.3	22.6	1	18.6	nonphospho	4	3	R.LFEGNALLR.R	35.3	249	1
										K.LDYILGLK.I	26.2	308	2
										K.QVVNIPSFIVR.L	27.6	351	1
gi|212286106	sperm-specific nuclear basic protein 1 [Xenopus laevis]	0	150.2	21.4	1	9.9	nonphospho	4	2	R.YSQLVVDTIR.K	73.9	365	2
										R.LNLQTLNR.K	56.8	265	2
gi|148235809	ribosomal protein L24 [Xenopus laevis]	0	61.5	16	1	15.1	nonphospho	3	2	K.VFQFLNAK.C	31.8	440	2	Oxidation: 11
										R.AITGASLAEIMAK.R	29.7	345	1
		60	34.3	16	1	5.8	nonphospho	1	1	K.VFQFLNAK.C	34.3	241	1
gi|147904981	ribosomal protein L11 [Xenopus laevis]	0	41.6	20.2	1	5.1	nonphospho	2	1	K.YDGIILPGK.-	41.6	363	2
		60	43.1	20.2	1	13	nonphospho	1	1	K.VLEQLTGQTPVFSK.A	25	240	1
gi|148232254	ribosomal protein S9 [Xenopus laevis]	15	90.9	22.6	1	13.4	PHOSPHO	4	3	R.DLLTLDEKDPK.R	29.5	174	1
										R.IGVLDEGK.M	29.9	103	2
										K.IEDFLER.R	31.5	197	1
gi|147904062	histone cluster 1, H2aa [Xenopus laevis]	15	81.1	14.9	1	23	nonphospho	4	2	K.AGLQFPVGR.I	45.3	200	3
										K.LFEGVTIADGGVLPNIQSALLPK.K	35.8	423	1
		60	74.4	14.9	1	23	nonphospho	3	2	K.AGLQFPVGR.I	52.2	191	2
										K.LFEGVTIADGGVLPNIQSALLPK.K	22.1	388	1
gi|148232630	actin related protein 2/3 complex, subunit 5-like [Xenopus laevis]	0	90.8	17.1	1	17.8	nonphospho	8	1	K.AFVIGGLGSIVR.V	72.1	569	8
		15	74.9	17.1	1	7.9	nonphospho	8	1	K.AFVIGGLGSIVR.V	74.9	361	8
		15	88.7	17.1	1	17.7	PHOSPHO	2	2	R.KVDIDEYDENK.F	64.2	54	1	Oxidation: 14
										K.AVNTLDPNGIDLLMK.Y	24.5	277	1	Oxidation: 14
		60	68.6	17.1	1	17.8	nonphospho	4	2	K.AVNTLDPNGIDLLMK.Y	30.2	292	1
										K.AFVIGGLGSIVR.V	38.5	346	3
gi|50542195	histone H4 [Gallus gallus]	15	47.6	4.9	1	18.6	nonphospho	1	1	K.VFLENVIR.D	47.6	282	1
gi|148237502	ribosomal protein S23 [Xenopus laevis]	0	34	15.8	1	7.7	nonphospho	2	1	K.VANVSLLALYK.G	34	522	2
		15	37.3	15.8	1	7.7	nonphospho	1	1	K.VANVSLLALYK.G	37.3	327	1
gi|148228776	transmembrane protein 33 [Xenopus laevis]	0	97.3	28	1	8.9	nonphospho	2	2	R.ALLANALTSALR.L	48.5	565	1
										K.LNANQQNILK.F	48.9	123	1
		15	45.4	28	1	4.9	nonphospho	2	1	R.ALLANALTSALR.L	45.4	357	2
		60	41.2	28	1	4.9	nonphospho	3	1	R.ALLANALTSALR.L	41.2	340	3
gi|148235955	NADH dehydrogenase (ubiquinone) 1 beta subcomplex, 10, 22kDa [Xenopus laevis]	0	68.3	20.6	1	13.8	nonphospho	3	2	K.QTALPNPAVIVGK.L	37.5	425	1
										R.YGDLGAYGNAR.K	30.9	168	2
gi|148232447	hypothetical protein LOC432262 [Xenopus laevis]	0	51.8	22.3	1	5.5	nonphospho	1	1	R.QITINDLPVGR.S	51.8	420	1
		60	54.6	22.3	1	5.5	nonphospho	1	1	R.QITINDLPVGR.S	54.6	229	1
gi|148237954	ribosomal protein S13 [Xenopus laevis]	0	153.5	17.2	1	19.2	nonphospho	5	3	K.GLSQSALPYR.R	59.5	237	2
										K.GLTPSQIGVILR.D	35.8	511	1
										R.LILIESR.I	58.2	329	2
		60	38.8	17.2	1	7.9	nonphospho	1	1	K.GLTPSQIGVILR.D	38.8	300	1
gi|148238317	nucleoside diphosphate kinase A1 [Xenopus laevis]	0	51.6	17.5	1	6.5	nonphospho	1	1	K.FQQASQDLLR.Q	51.6	251	1
		15	35.3	17.5	1	7.8	nonphospho	1	1	R.TFIAIKPDGVQR.G	35.3	129	1
		60	47.9	17.5	1	18.8	nonphospho	2	2	R.TFIAIKPDGVQR.G	26.3	117	1	Oxidation: 2
										R.VMLGETNPADSKPGTIR.G	21.6	53	1
gi|51593241	LOC446923 protein [Xenopus laevis]	0	212.6	24.2	1	24.7	nonphospho	4	3	K.LVKPPIQVYGLGGR.Y	40.5	400	2
										R.YATALYSAATK.E	51.6	202	1
										R.LNQTSDVISSFVK.I	77.3	475	1
		15	132.1	24.2	1	24.7	nonphospho	3	3	K.LVKPPIQVYGLGGR.Y	36.7	228	1
										K.LSFVVTNPHIK.R	30.2	171	1
										R.LNQTSDVISSFVK.I	30.9	289	1
														Oxidation: 4, 5
gi|148235092	actin related protein 2/3 complex, subunit 5, 16kDa [Xenopus laevis]	0	191.1	16.4	1	22.7	nonphospho	8	3	R.GGNMMGALQAALK.N	94.7	182	2
										K.DRAENLVLK.V	32.6	99	2
										K.ALAVAGVGSIVR.V	63.9	404	4
		0	32.4	16.4	1	6	PHOSPHO	2	1	K.DRAENLVLK.V	32.4	72	2
		15	65.7	16.4	1	8	nonphospho	2	1	K.ALAVAGVGSIVR.V	65.7	232	2
		15	157.6	16.4	1	29.3	PHOSPHO	7	4	R.KVDVDEYDENK.F	45.4	14	1
										K.VDVDEYDENK.F	43.2	48	2
										K.FVDEEEAGEGQQGPDEGEVDSAIR.G	28.4	158	1
										K.DRAENLVLK.V	40.6	82	3	Oxidation: 4, 5
		60	162.1	16.4	1	20.7	nonphospho	5	3	R.GGNMMGALQAALK.N	70.0	85	1
										K.VLISFK.A	29.8	184	1
										K.ALAVAGVGSIVR.V	62.3	216	3
														Oxidation: 4, 5
gi|147904174	MGC83272 protein [Xenopus laevis]	0	169.6	16.4	1	22.7	nonphospho	4	2	R.GGNMMGALQAVLK.N	79.5	311	2
										K.DQAEHLVLK.V	26.2	94	2	Oxidation: 4, 5
		60	143.3	16.4	1	20.7	nonphospho	1	1	R.GGNMMGALQAVLK.N	51.3	151	1
gi|295982350	Chain B, Structural Characterization Of H3k56q Nucleosomes And Nucleo Arrays	0	147.1	9.4	1	36.1	nonphospho	5	3	R.ISGLIYEETR.G	48.8	324	1
										K.VFLENVIR.D	23.6	464	2	Oxidation: 5
										K.TVTAMDVVYALK.R	74.6	467	2
gi|148229332	hypothetical protein LOC495981 [Xenopus laevis]	0	123.9	16.2	1	23.1	nonphospho	3	2	R.ATSALGVAWIVGR.E	76.2	566	2
										R.ELYAHGYSTGEPK.K	30.0	40	1
gi|148234332	MGC82136 protein [Xenopus laevis]	0	98.8	13.3	1	19.3	nonphospho	3	2	K.APVEQEVAIHR.I	74.1	51	1
										R.LIDLHSPSEIVK.Q	24.7	338	2
gi|147905470	40S ribosomal protein S20 [Xenopus laevis]	0	86.1	13.3	1	19.3	nonphospho	2	1	K.APVDQEVAIHR.I	61.4	45	2
		15	62.1	13.3	1	19.3	nonphospho	2	2	K.APVDQEVAIHR.I	39.5	14	1
										R.LIDLHSPSEIVK.Q	22.6	182	1
		60	34	13.3	1	9.2	nonphospho	1	1	K.APVDQEVAIHR.I	34	21	1
gi|27769162	RPL18A protein [Xenopus laevis]	0	83.4	20.8	1	9	nonphospho	3	2	K.APAPPLYR.M	58.1	125	2
										K.VEVIPASK.C	25.3	65	1
		15	81.4	20.8	1	9	nonphospho	3	2	K.APAPPLYR.M	60.6	56	2
										K.VEVIPASK.C	20.8	27	1
														Oxidation: 10
gi|148232485	MGC80700 protein [Xenopus laevis]	0	79.8	18.7	1	16.3	nonphospho	4	2	K.HGAVPLSTYMR.I	45.4	63	2
										R.VYNVTQHAVGIIVNK.Q	34.4	348	2
gi|147903835	ribosomal protein L12 [Xenopus laevis]	0	78.8	17.8	1	15.2	nonphospho	2	2	K.IGPLGLSPK.K	45.3	319	1
										R.QAQIEVVPSASALIIK.A	33.5	529	1
		15	75.4	17.8	1	15.2	nonphospho	2	2	K.IGPLGLSPK.K	41.0	176	1
										R.QAQIEVVPSASALIIK.A	34.4	336	1
		60	76.3	17.8	1	15.2	nonphospho	2	2	K.IGPLGLSPK.K	39.9	160	1
										R.QAQIEVVPSASALIIK.A	36.4	323	1
gi|148228908	40S ribosomal protein S11 [Xenopus laevis]	0	66.4	18.4	1	11.4	nonphospho	2	2	K.CPFTGNVSIR.G	45.6	276	1
										R.ILSGVVTK.M	20.8	114	1
		15	30.8	18.4	1	5.1	nonphospho	1	1	R.ILSGVVTK.M	30.8	53	1
gi|51895965	LOC446967 protein [Xenopus laevis]	0	64	49.9	1	4.1	nonphospho	1	1	R.QSVEADINGLRR.V	46.7	216	1
gi|148237794	ribosomal protein S5 [Xenopus laevis]	0	56.6	22.7	1	4.4	nonphospho	2	1	R.QAVDVSPLR.R	56.6	175	2
		15	70.8	22.7	1	4.4	nonphospho	1	1	R.QAVDVSPLR.R	70.8	86	1
gi|148236211	brain protein 44 [Xenopus laevis]	0	40.5	14.5	1	9.2	nonphospho	3	1	K.LRPIYNHPAGPK.T	40.5	16	3
gi|148230452	cytochrome c oxidase subunit IV isoform 2 (lung) [Xenopus laevis]	0	40.4	20.6	1	12.1	nonphospho	2	1	R.AFPLPDIPFQTELSSQQVTLK.E	40.4	670	2
gi|147900959	ribosomal protein, large, P1 [Xenopus laevis]	0	37.8	11.4	1	14.2	nonphospho	2	1	K.TAGVTVEPFWPSLFAK.A	37.8	689	2
gi|32450105	MGC64320 protein [Xenopus laevis]	0	35.4	8.3	1	16.4	nonphospho	1	1	R.KQMVIDVLHPGK.A	35.4	137	1
gi|288990	histone H3 [Xenopus laevis]	0	127.8	15.4	1	15.4	PHOSPHO	6	3	R.YQKSTELLIR.K	31.5	120	2	Phospho: 4
										K.STELLIR.K	40.9	162	2	Phospho: 1
										R.EIAQDFKTELR.F	55.4	122	2
		15	83.3	15.4	1	13.2	PHOSPHO	3	2	K.STELLIR.K	40.5	194	1	Phospho: 1
										R.EIAQDFKTELR.F	42.7	146	2
gi|32450055	LOC398653 protein [Xenopus laevis]	0	97.4	9.6	1	22.9	PHOSPHO	2	2	K.SVGIDADDER.V	60.3	28	1
										K.DLDDVVNSGLAK.L	37.1	171	1
		15	98.2	9.6	1	22.9	PHOSPHO	3	2	K.SVGIDADDER.V	55.7	31	1
										K.DLDDVVNSGLAK.L	42.5	221	2
gi|9964085	cold-inducible RNA binding protein XCIRP-1 [Xenopus laevis]	0	30.7	17.8	1	6	PHOSPHO	2	1	R.DSYDSYATHE.-	30.7	43	2
gi|148223225	NADH dehydrogenase (ubiquinone) Fe-S protein 4, 18kDa (NADH-coenzyme Q reductase) [Xenopus laevis]	15	88.9	19	1	11.4	PHOSPHO	3	2	K.DTQLITVDEK.M	43.1	136	1
										K.EDAISFAEK.N	45.7	141	2
gi|148223471	hypothetical protein LOC379593 [Xenopus laevis]	15	50.4	20.5	1	6.9	PHOSPHO	2	1	R.SDGSELLYYDHR.V	50.4	157	2
gi|147900550	ATP synthase, H+ transporting, mitochondrial Fo complex, subunit d [Xenopus laevis]	15	48.7	18.7	1	12.4	PHOSPHO	2	2	K.INLQEQESVK.L	27.3	62	1
										K.LAESYIQESK.T	21.4	76	1
gi|148230110	ribosomal protein S26 [Xenopus laevis]	60	32.9	13.1	1	7.8	nonphospho	1	1	R.NIVEAAAVR.D	32.9	63	1

## Sheet: Slice 2
	Detailed Protein Report
NCBInr Accession No	Protein name	Timepoint	Mascot score	MW [kDa]	Slice	Seq. coverage [%]	Fraction	No of peptides	No of Unique peptides	Peptide sequence	Score	Cmpd	No of Cmpds	Modification
gi|147903143	similar to high mobility group box 2 [Xenopus laevis]	60	37.5	24.1	2	6.2	PHOSPHO	2	1	K.SETPGLSIGDTAK.K	37.5	39	2
		15	69.3	24.1	2	6.2	PHOSPHO	2	1	K.SETPGLSIGDTAK.K	69.3	106	2
		0	38.2	24.1	2	6.2	PHOSPHO	2	1	K.SETPGLSIGDTAK.K	38.2	53	2
		0	212.6	24.1	2	21.3	nonphospho	5	3	K.KHPDSSVNFAEFSK.K	58.7	202	2
										K.HPDSSVNFAEFSK.K	58.6	305	1
										K.SETPGLSIGDTAK.K	78.8	233	2
gi|147905658	hypothetical protein LOC735172 [Xenopus laevis]	60	36.5	28.7	2	7.7	PHOSPHO	2	1	K.TTHFVEGGDAGNREDQINR.M	36.5	6	2
		15	34	28.7	2	7.7	PHOSPHO	2	1	K.TTHFVEGGDAGNREDQINR.M	34	24	2
		0	32.5	28.7	2	7.7	PHOSPHO	1	1	K.TTHFVEGGDAGNREDQINR.M	32.5	11	1
		60	56.8	28.7	2	8.5	nonphospho	4	2	K.AGNFYVPAEPK.L	32.2	133	1
										K.AANNFLWPFK.L	24.6	370	3
		15	33.1	28.7	2	4.1	nonphospho	4	1	K.AANNFLWPFK.L	33.1	391	4
		0	125.7	28.7	2	18.7	nonphospho	5	4	K.KLPSVPESLLK.R	32.8	407	2
										K.AGNFYVPAEPK.L	28.6	299	1
										R.LVEPYIAWGYPNLK.S	35.6	678	1
										K.AANNFLWPFK.L	28.7	703	1
gi|169778460	hypothetical protein [Aspergillus oryzae RIB40]	15	53.2	41.7	2	5.6	PHOSPHO	4	2	K.AGFAGDDAPR.A	23.1	31	1
										K.DSYVGDEAQSK.R	30.1	12	3
gi|4096593	cytochrome c oxidase II [Xenopus laevis]	15	45.7	24.7	2	3.2	PHOSPHO	2	1	R.LLEVDNR.M	45.7	67	2
		15	30.9	24.7	2	9.2	nonphospho	2	1	R.LLVTAEDVLHSWAVPSLGVK.T	30.9	413	2
		0	92.3	24.7	2	21.2	nonphospho	3	2	R.ILYLMDEVNDPHLTIK.A	30.9	518	1	Oxidation: 5
										R.MVVPMESPTR.L	44.3	22	2	Oxidation: 1, 5
gi|147903040	40S ribosomal protein S8 [Xenopus laevis]	15	40.8	24.1	2	11.5	PHOSPHO	2	2	K.LTPEEEEILNK.K	20.4	130	1
										K.ISPLLEEQFQQGK.L	20.4	187	1
		0	167.3	24.1	2	17.8	nonphospho	3	3	R.IIDVVYNASNNELVR.T	64.1	504	1
										K.ISPLLEEQFQQGK.L	65.7	457	1
										R.ADGYVLEGK.E	37.5	123	1
gi|148224610	adenine nucleotide translocator 2 [Xenopus laevis]	60	426.1	32.9	2	32.6	nonphospho	19	9	K.DFLAGGVAAAISK.T	32.9	304	2
										K.LLLQVQHASK.Q	49.0	45	2
										K.EQGFVSFWR.G	64.4	326	2
										R.GNLANVIR.Y	37.0	90	4
										R.YFPTQALNFAFK.D	62.7	360	2
										K.IFLDNVDKK.T	38.7	81	2
										R.AAYFGIYDTAK.G	50.0	217	2
										K.GAWSNVLR.G	51.7	171	2
										R.GMGGAFVLVLYDELKK.V	21.4	374	1	Oxidation: 2
		15	400.6	32.9	2	29.5	nonphospho	10	9	K.DFLAGGVAAAISK.T	40.8	316	1
										K.LLLQVQHASK.Q	34.9	61	1
										K.GIMDCVVR.I	24.1	175	1
										K.EQGFVSFWR.G	41.2	346	1
										R.GNLANVIR.Y	49.8	116	1
										R.YFPTQALNFAFK.D	51.1	379	2
										K.IFLDNVDKK.T	58.2	98	1
										R.AAYFGIYDTAK.G	48.0	233	2
										K.GAWSNVLR.G	52.5	190	2
		0	719.8	32.9	2	43.3	nonphospho		13	K.DFLAGGVAAAISK.T	64.7	583	3
										K.TAVAPIER.V	71.4	43	2
										R.VKLLLQVQHASK.Q	57.7	167	1
										K.LLLQVQHASK.Q	59.0	128	2
										K.GIMDCVVR.I	29.2	351	1	Carbamidomethyl: 5
										K.GIMDCVVR.I	37.8	85	1	Carbamidomethyl: 5; Oxidation: 3
										K.EQGFVSFWR.G	62.7	628	1
										R.GNLANVIR.Y	49.4	229	2
										R.YFPTQALNFAFK.D	62.8	693	4
										K.IFLDNVDK.K	21.8	348	1
										K.IFLDNVDKK.T	71.9	201	2
										R.AAYFGIYDTAK.G	61.2	458	2
										K.GAWSNVLR.G	37.9	369	2
gi|147904776	60S ribosomal protein L10a [Xenopus laevis]	0	180	24.8	2	26.3	nonphospho	6	5	R.DTLYEAVR.E	28.3	249	1
										K.AVDLPHMDIEALK.K	20.7	339	1	Oxidation: 7
										K.KYDAFLASESLIK.Q	43.6	514	2
										R.ILGPGLNK.A	21.2	144	1
										K.FPSLLTHNENLVAK.V	47.1	450	1
		15	54.1	24.8	2	10.1	nonphospho	3	2	R.ILGPGLNK.A	23.2	67	1
										K.FPSLLTHNENLVAK.V	30.8	228	2
		60	87.1	24.8	2	16.1	nonphospho	3	3	K.KYDAFLASESLIK.Q	32.2	247	1
										R.ILGPGLNK.A	34.0	58	1
										K.FPSLLTHNENLVAK.V	20.9	204	1
gi|77748286	Wu:fj06d02 protein [Xenopus laevis]	0	301.8	25.1	2	30.4	nonphospho	8	6	K.VLNEFLADK.S	71.8	393	2
										K.ALGNYGPVNIEDTTGSAAK.E	49.2	392	2
										R.SIQMDGLLWGSSK.L	50.9	630	1
										R.SIQMDGLLWGSSK.L	58.9	494	2	Oxidation: 4
										K.LVPVGYGIK.K	40.9	328	1
										K.ITAFEDFVQSMDVAAFNKI.-	30.2	739	1	Oxidation: 11
		15	44.4	25.1	2	4	nonphospho	1	1	K.LVPVGYGIK.K	44.4	161	1
		60	76.6	25.1	2	7.9	nonphospho	4	2	K.VLNEFLADK.S	33.0	185	1
										K.LVPVGYGIK.K	43.6	151	3
gi|226529318	vitellogenin-A2 precursor [Xenopus laevis]	0	571.6	201.4	2		nonphospho	13	10
		15	156.5	201.4	2		nonphospho	9	4
gi|155369239	vitellogenin B1 [Xenopus laevis]	0	333.3	202.9	2	3.6	nonphospho	8	6
	different peptides from slice 8	15	255.1	202.9	2	3.6	nonphospho	5	5
		60	68.8	202.9	2	1.4	nonphospho	2	2
gi|148229573	hypothetical protein LOC779385 [Xenopus laevis]	0	173.6	29.6	2	17.9	nonphospho	6	4	K.GIPHLVTHDAR.T	42.8	61	2
										R.ERHPGSFDVVHVK.D	34.8	76	1
										R.LSNIFVIGK.G	23.2	533	1
										R.LTIAEER.D	54.2	71	2
		15	91.7	29.6	2	10.3	nonphospho	3	2	K.GIPHLVTHDAR.T	43.7	21	2
										R.LSNIFVIGK.G	30.6	287	1
		60	54.6	29.6	2	7.6	nonphospho	2	2	K.GIPHLVTHDAR.T	33.4	12	1
										R.LSNIFVIGK.G	21.1	265	1
gi|148234340	similar to ATP synthase, H+ transporting, mitochondrial F0 complex, subunit b, isoform 1 [Xenopus laevis]	0	200.4	28.2	2	13.2	nonphospho	6	4	K.FGPSVAAFADK.L	75.0	429	2
										R.LLNVFNEVK.K	25.7	538	1
										K.RLDYQVALQHLQR.R	52.1	358	2
										R.LDYQVALQHLQR.R	47.6	432	1
		15	96.2	28.2	2	9.6	nonphospho	2	2	K.FGPSVAAFADK.L	62.7	221	1
										K.RLDYQVALQHLQR.R	33.5	182	1
		60	52	28.2	2	5.2	nonphospho	2	2	K.RLDYQVALQHLQR.R	27.1	166	1
										R.LDYQVALQHLQR.R	24.9	203	1
gi|148223712	proteasome alpha 6 subunit [Xenopus laevis]	60	41.3	27.4	2	5.3	nonphospho	1	1	K.AINQGGLTSVAVR.G	41.3	119	1
gi|148226587	B-cell receptor-associated protein 31 [Xenopus laevis]	0	100.6	27.9	2	9	nonphospho	2	2	K.YGVGEQVDLK.N	46.3	239	1
										K.QATLLASNEAFR.K	54.3	374	1
		60	40.6	27.9	2	8.6	nonphospho	1	1	K.QATLLASNEAFR.K	21.6	179	1
gi|148223673	HMG-X protein [Xenopus laevis]	0	160.8	24.2	2	11.8	nonphospho	1	1	K.KLGELWAEQTPK.D	64.3	334	1
gi|5834982	NADH dehydrogenase subunit 1 [Xenopus laevis]	0	141.2	35.8	2	8.7	nonphospho	4	3	R.KGPNIVGPTGLIQPIADGVK.L	55.1	564	1
										K.GPNIVGPTGLIQPIADGVK.L	36.9	654	1
										K.YALIGALR.A	49.2	475	2
		15	33.1	35.8	2	6.2	nonphospho	2	1	R.KGPNIVGPTGLIQPIADGVK.L	33.1	306	2
		60	30.2	35.8	2	6.2	nonphospho	2	1	R.KGPNIVGPTGLIQPIADGVK.L	30.2	286	2
gi|148235885	hypothetical protein LOC734700 [Xenopus laevis]	0	115.1	34.1	2	11.7	nonphospho	2	2	R.NLIGVSHTEAEAK.A	47.2	74	1
										K.LSDYFPKPYANEEAAR.A	48.7	329	1
gi|83318221	LOC733431 protein [Xenopus laevis]	0	100.4	31	2	12.3	nonphospho	2	2	K.AQFGQPEILLGTIPGAGGTQR.L	59.3	649	1
										R.ISAQEAQQAGLVSK.V	41.1	137	1
gi|1346341	RecName: Full=Keratin, type I cytoskeletal 47 kDa	0	92.3	29.9	2	7.5	nonphospho	3	2	R.QSVEADINGLRR.V	54.6	227	2
										R.VLDELTLAR.G	37.7	424	1
gi|52345592	actin related protein 2/3 complex, subunit 4, 20kDa [Xenopus (Silurana) tropicalis]	0	86.7	19.7	2	11.3	nonphospho	3	2	K.ELLLQPVVISR.N	37.9	595	2
										R.AENFFILR.R	48.8	600	1
gi|148236420	ribosomal protein L19 [Xenopus laevis]	0	76.1	23.5	2	4.6	nonphospho	1	1	K.LLADQAEAR.R	76.1	45	1
gi|147898445	H1 histone family, member X [Xenopus laevis]	0	63.6	24	2	4.6	nonphospho	1	1	R.YSQLVVDTIR.K	63.6	380	1
gi|169779451	hypothetical protein [Aspergillus oryzae RIB40]	0	58.6	27.4	2	6	nonphospho	1	1	K.VVIAYEPVWAIGTGK.V	58.6	674	1
gi|148225722	hypothetical protein LOC735017 [Xenopus laevis]	0	54.5	28.1	2	9.8	nonphospho	2	2	R.ISGGLEVLAER.T	22.6	434	1
										R.TPNLTHLNLSGNK.I	31.9	254	1
gi|51701919	Ubiquitin	0	50.8	8.6	2	11.8	nonphospho	1	1	K.ESTLHLVLR.L	50.8	330	1
gi|3745761	Chain D, Complex Between Nucleosome Core Particle (H3,H4,H2a,H2b) And 146 Bp Long Dna Fragment	0	41.3	11.2	2	9.1	nonphospho	1	1	R.LLLPGELAK.H	41.3	490	1
gi|148225827	hypothetical protein LOC734674 [Xenopus laevis]	0	35.8	27.4	2	4.8	nonphospho	1	1	R.GLFIIDPNGIIK.H	35.8	714	1
gi|4501887	actin, gamma 1 propeptide [Homo sapiens]	0	206.5	41.8	2	10.4	nonphospho	4	4	R.VAPEEHPVLLTEAPLNPK.A	30.4	411	1
										R.GYSFTTTAER.E	66.8	175	1
										K.EITALAPSTMK.I	44.1	151	1	Oxidation: 10
										K.EITALAPSTMK.I	65.2	300	1
gi|148231177	hypothetical protein LOC398459 [Xenopus laevis]	15	58.1	41.7	2	2.7	nonphospho	1	1	R.GYSFTTTAER.E	58.1	83	1
gi|77748400	LOC495702 protein [Xenopus laevis]	60	61.1	37.4	2	2.7	nonphospho	2	1	K.LVFALSSPR.T	61.1	229	2
…………...
gi|147902055	prohibitin [Xenopus laevis]	60	113.1	29.8	2	11.4	PHOSPHO	7	3	R.IFTTIGEDYDER.V	33.2	62	2
										R.FDAGELITQR.E	26.8	66	2
										K.EFTEAVEAK.Q	53.2	22	3
		15	248.6	29.8	2	14.7	PHOSPHO	5	1	R.IFTTIGEDYDER.V	80.3	169	5
		0	157.9	29.8	2	11.4	PHOSPHO	6	3	R.IFTTIGEDYDER.V	69.5	83	4
										R.FDAGELITQR.E	46.5	88	1
										R.QVSEDLMER.A	42.0	6	1	Oxidation: 7
		60	65	29.8	2	8.1	nonphospho	2	1	R.ILFRPMANQLPR.I	30.8	141	2	Oxidation: 6
		15	115.2	29.8	2	12.1	nonphospho	1	1	R.ILFRPMANQLPR.I	34	157	1	Oxidation: 6
		0	310.4	29.8	2	24.3	nonphospho	4	2	R.ILFRPMANQLPR.I	33.6	323	2	Oxidation: 6
										R.VLPSITTEILK.S	48.8	588	2
gi|116283885	MGC64447 protein [Xenopus laevis]	60	106.4	27.9	2	12.2	PHOSPHO	2	1	R.IFTSIGEDYDER.V	26.4	59	2
		15	248.6	27.9	2	15.7	PHOSPHO	12	4	R.IFTSIGEDYDER.V	80.3	160	2
										R.FDAGELITQR.E	79.9	182	4
										R.QVSEDLMER.A	52.1	19	3	Oxidation: 7
										K.EFTEAVEAK.Q	36.4	60	3
		0	147.6	27.9	2	12.2	PHOSPHO	3	1	R.IFTSIGEDYDER.V	59.2	78	3
		60	75.7	27.9	2	7.5	nonphospho	3	2	R.NLPVITGSK.D	41.5	100	2
										K.DLQNVNITLR.I	34.2	207	1
		0	378.5	27.9	2	29.4	nonphospho	13	7	R.NLPVITGSK.D	51.2	219	2
										K.DLQNVNITLR.I	68.4	418	2
										R.ILFRPVANQLPR.I	50.7	385	2
										R.VLPSITTEVLK.S	48.6	523	1
										R.FDAGELITQR.E	76.0	433	2
										K.EFTEAVEAK.Q	39.3	89	2
										R.KLEAAEDIAYQLSR.G	44.2	485	2
gi|147903143	high-mobility group box 2 [Xenopus laevis]	60	37.5	24.1	2	6.2	PHOSPHO	2	1	K.SETPGLSIGDTAK.K	37.5	39	2
		15	69.3	24.1	2	6.2	PHOSPHO	2	1	K.SETPGLSIGDTAK.K	69.3	106	2
		0	38.2	24.1	2	6.2	PHOSPHO	2	1	K.SETPGLSIGDTAK.K	38.2	53	2
		0	212.6	24.1	2	21.3	nonphospho	3	2	K.KHPDSSVNFAEFSK.K	58.7	202	2
										K.HPDSSVNFAEFSK.K	58.6	305	1
gi|147905658	ribosomal protein L7 [Xenopus laevis]	60	36.5	28.7	2	7.7	PHOSPHO	2	1	K.TTHFVEGGDAGNREDQINR.M	36.5	6	2
		15	34	28.7	2	7.7	PHOSPHO	2	1	K.TTHFVEGGDAGNREDQINR.M	34	24	2
		0	32.5	28.7	2	7.7	PHOSPHO	1	1	K.TTHFVEGGDAGNREDQINR.M	32.5	11	1
		60	56.8	28.7	2	8.5	nonphospho	4	2	K.AGNFYVPAEPK.L	32.2	133	1
										K.AANNFLWPFK.L	24.6	370	3
		15	33.1	28.7	2	4.1	nonphospho	4	1	K.AANNFLWPFK.L	33.1	391	4
		0	125.7	28.7	2	18.7	nonphospho	5	4	K.KLPSVPESLLK.R	32.8	407	2
										K.AGNFYVPAEPK.L	28.6	299	1
										R.LVEPYIAWGYPNLK.S	35.6	678	1
										K.AANNFLWPFK.L	28.7	703	1
gi|148224610	adenine nucleotide translocator 2 [Xenopus laevis]	60	426.1	32.9	2	32.6	nonphospho	19	9	K.DFLAGGVAAAISK.T	32.9	304	2
										K.LLLQVQHASK.Q	49.0	45	2
										K.EQGFVSFWR.G	64.4	326	2
										R.GNLANVIR.Y	37.0	90	4
										R.YFPTQALNFAFK.D	62.7	360	2
										K.IFLDNVDKK.T	38.7	81	2
										R.AAYFGIYDTAK.G	50.0	217	2
										K.GAWSNVLR.G	51.7	171	2
										R.GMGGAFVLVLYDELKK.V	21.4	374	1	Oxidation: 2
		15	400.6	32.9	2	29.5	nonphospho	12	9	K.DFLAGGVAAAISK.T	40.8	316	1
										K.LLLQVQHASK.Q	34.9	61	1
										K.GIMDCVVR.I	24.1	175	1
										K.EQGFVSFWR.G	41.2	346	1
										R.GNLANVIR.Y	49.8	116	1
										R.YFPTQALNFAFK.D	51.1	379	2
										K.IFLDNVDKK.T	58.2	98	1
										R.AAYFGIYDTAK.G	48.0	233	2
										K.GAWSNVLR.G	52.5	190	2
		0	719.8	32.9	2	43.3	nonphospho	24	13	K.DFLAGGVAAAISK.T	64.7	583	3
										K.TAVAPIER.V	71.4	43	2
										R.VKLLLQVQHASK.Q	57.7	167	1
										K.LLLQVQHASK.Q	59.0	128	2
										K.GIMDCVVR.I	29.2	351	1	Carbamidomethyl: 5
										K.GIMDCVVR.I	37.8	85	1	Carbamidomethyl: 5; Oxidation: 3
										K.EQGFVSFWR.G	62.7	628	1
										R.GNLANVIR.Y	49.4	229	2
										R.YFPTQALNFAFK.D	62.8	693	4
										K.IFLDNVDK.K	21.8	348	1
										K.IFLDNVDKK.T	71.9	201	2
										R.AAYFGIYDTAK.G	61.2	458	2
										K.GAWSNVLR.G	37.9	369	2
gi|148235594	solute carrier family 25 (mitochondrial carrier; adenine nucleotide translocator), member 4 [Xenopus laevis]	60	242	33.1	2	22.1	nonphospho	1	1	R.IPKEQGFISFWR.G	20.2	270	1
		0	376.4	33.1	2	25.5	nonphospho	2	1	R.IPKEQGFISFWR.G	22.6	545	2
gi|147905724	solute carrier family 25 member 11 [Xenopus laevis]	60	175.7	33.6	2	21.3	nonphospho	6	5	K.TSFHAVGSILR.N	41.0	136	1
										R.LGIYTILFEK.F	28.2	380	2
										K.AAIGMTAGATGAFVGTPAEVALIR.M	32.8	335	1	Oxidation: 5
										R.GYTNVFNALVR.M	43.1	322	1
										R.EEGITTLWR.G	30.6	257	1
		0	364.6	33.6	2	30.2	2	8	6	K.TSFHAVGSILR.N	52.4	325	2
										K.AAIGMTAGATGAFVGTPAEVALIR.M	49.4	679	1
										K.AAIGMTAGATGAFVGTPAEVALIR.M	97.6	635	2	Oxidation: 5
										R.GYTNVFNALVR.M	39.1	629	1
										R.EEGITTLWR.G	29.4	524	1
										R.AVVVNAAQLASYSQSK.Q	60.6	399	1
gi|44968314	ribosomal protein L10a [Xenopus laevis]	15	54.1	20.9	2	12	nonphospho	3	2	R.ILGPGLNK.A	23.2	67	1
										K.FPSLLTHNENLVAK.V	30.8	228	2
		60	87.1	20.9	2	19	nonphospho	3	3	K.KYDAFLASESLIK.Q	32.2	247	1
										R.ILGPGLNK.A	34.0	58	1
										K.FPSLLTHNENLVAK.V	20.9	204	1
gi|148224598	hypothetical protein LOC495365 [Xenopus laevis]	60	81.7	28.6	2	5.2	nonphospho	2	1	K.SLADLTAVDIPAR.T	81.7	284	2
		15	85.3	28.6	2	9.6	nonphospho	3	2	K.SLADLTAVDIPAR.T	64.5	301	2
										R.FEIVYNLLSLR.F	20.9	418	1
		0	265.3	28.6	2	20	nonphospho	7	4	K.SLADLTAVDIPAR.T	93.7	553	2
										R.FEIVYNLLSLR.F	49.3	766	1
										R.ILTDYGFEGHPFR.K	37.4	473	2
										R.VVAEPVQLSQEFR.K	84.9	479	2
gi|77748286	Wu:fj06d02 protein [Xenopus laevis]	60	76.6	25.1	2	7.9	nonphospho	4	2	K.VLNEFLADK.S	33.0	185	1
										K.LVPVGYGIK.K	43.6	151	3
		0	301.8	25.1	2	30.4	nonphospho	9	6	K.VLNEFLADK.S	71.8	393	2
										K.ALGNYGPVNIEDTTGSAAK.E	49.2	392	2
										R.SIQMDGLLWGSSK.L	50.9	630	1
										R.SIQMDGLLWGSSK.L	58.9	494	2	Oxidation: 4
										K.LVPVGYGIK.K	40.9	328	1
										K.ITAFEDFVQSMDVAAFNKI.-	30.2	739	1	Oxidation: 11
gi|147904018	hypothetical protein LOC494703 [Xenopus laevis]	60	75.6	28.2	2	8.8	nonphospho	3	3	R.LLNVYNEVK.K	23.7	160	1
										K.RLDYQVALQHLQR.R	27.1	166	1
										R.LDYQVALQHLQR.R	24.9	203	1
		15	124.5	28.2	2	13.2	nonphospho	3	3	K.FGPSVAAFADK.L	62.7	221	1
										R.LLNVYNEVK.K	28.3	173	1
										K.RLDYQVALQHLQR.R	33.5	182	1
gi|155369239	vitellogenin B1 [Xenopus laevis]	60	68.8	202.9	2	1.4	nonphospho	2	2
		15	255.1	202.9	2	3.6	nonphospho	5	5
		0	333.3	202.9	2	3.6	nonphospho	8	6
gi|148232501	uroplakin 1A [Xenopus laevis]	60	62.7	25.3	2	8	nonphospho	2	2	K.VYPILGVTGK.D	24.1	210	1
										R.DITGVWLR.M	38.5	300	1
		15	86.9	25.3	2	12.5	nonphospho	3	2	K.VYPILGVTGK.D	29.4	225	2
										R.DITGVWLR.M	38.4	317	1
		0	104.1	25.3	2	12.5	nonphospho	4	3	K.VYPILGVTGK.D	33.7	446	2
										R.DYMINSNVIK.G	45.8	298	1	Oxidation: 3
										R.DITGVWLR.M	24.6	579	1
gi|77748400	LOC495702 protein [Xenopus laevis]	60	61.1	37.4	2	2.7	nonphospho	2	1	K.LVFALSSPR.T	61.1	229	2
gi|147899358	40S ribosomal protein S4 [Xenopus laevis]	60	54.6	29.6	2	7.6	nonphospho	2	2	K.GIPHLVTHDAR.T	33.4	12	1
										R.LSNIFVIGK.G	21.1	265	1
		15	91.7	29.6	2	10.3	nonphospho			K.GIPHLVTHDAR.T	43.7	21	2
										R.LSNIFVIGK.G	30.6	287	1
		0	173.6	29.6	2	17.9	nonphospho	6	4	K.GIPHLVTHDAR.T	42.8	61	2
										R.ERHPGSFDVVHVK.D	34.8	76	1
										R.LSNIFVIGK.G	23.2	533	1
										R.LTIAEER.D	54.2	71	2
gi|213623420	Unknown (protein for MGC:196448) [Xenopus laevis]	60	54	32.7	2	4.7	nonphospho	1	1	R.EALSPVQLELHR.E	54	174	1
		15	68.7	32.7	2	7.1	nonphospho	1	1	R.EALSPVQLELHR.E	49.7	192	1
		0	140.4	32.7	2	8.8	nonphospho	2	2	R.EALSPVQLELHR.E	84.5	370	1
										K.QTYNHLAQDDKIR.Y	56.0	29	1
gi|148226520	adenylate kinase 2, mitochondrial [Xenopus laevis]	60	44.1	26.5	2	8.3	nonphospho	2	1	R.AILLGPPGAGK.G	27.3	153	2
gi|148232224	hypothetical protein LOC495277 [Xenopus laevis]	60	41.3	27.3	2	5.3	nonphospho	1	1	K.AINQGGLTSVAVR.G	41.3	119	1
gi|148226587	B-cell receptor-associated protein 31 [Xenopus laevis]	60	40.6	27.9	2	8.6	nonphospho	1	1	K.QATLLASNEAFR.K	21.6	179	1
		0	100.6	27.9	2	9	nonphospho	2	2	K.YGVGEQVDLK.N	46.3	239	1
										K.QATLLASNEAFR.K	54.3	374	1
gi|163914435	nipsnap homolog 1 [Xenopus laevis]	60	40.5	33	2	3.2	nonphospho	1	1	R.KGPNIYELR.T	40.5	71	1
		15	80	33	2	3.2	nonphospho	1	1	R.KGPNIYELR.T	80	82	1
		0	153.8	33	2	8.2	nonphospho	4	3	R.KGPNIYELR.T	75.4	174	2
										K.GPNIYELR.T	39.4	317	1
										R.GWDENVYYTVPLVR.N	39.0	650	1
gi|147904022	thioredoxin-related transmembrane protein 2 precursor [Xenopus laevis]	60	35.1	33.1	2	3.5	nonphospho	1	1	R.YSISPSPLSK.Q	35.1	121	1
		0	57.4	33.1	2	7.7	nonphospho	2	2	R.YSISPSPLSK.Q	32.3	271	1
										K.QLPTLILFQGGR.E	25.2	689	1
gi|5834982	NADH dehydrogenase subunit 1 [Xenopus laevis]	60	30.2	35.8	2	6.2	nonphospho	2	1	R.KGPNIVGPTGLIQPIADGVK.L	30.2	286	2
		15	33.1	35.8	2	6.2	nonphospho	2	1	R.KGPNIVGPTGLIQPIADGVK.L	33.1	306	2
		0	141.2	35.8	2	8.7	nonphospho	4	3	R.KGPNIVGPTGLIQPIADGVK.L	55.1	564	1
										K.GPNIVGPTGLIQPIADGVK.L	36.9	654	1
										K.YALIGALR.A	49.2	475	2
gi|148236843	ribosomal protein L15 [Xenopus laevis]	15	56	24	2	4.4	PHOSPHO	3	1	R.SLQSVAEER.A	56	48	3
		0	142.5	24	2	15.7	nonphospho	3	3	K.YMQELWR.K	43.9	311	1	Oxidation: 2
										K.GATYGKPVNHGINQLK.F	33.5	33	1
										R.SLQSVAEER.A	45.6	78	1
		15	31.2	24	2	7.8	nonphospho	1	1	K.GATYGKPVNHGINQLK.F	31.2	5	1
gi|148226436	nipsnap homolog 3B [Xenopus laevis]	15	38.3	29.2	2	5.1	nonphospho	2	1	R.AAISTHVNTGYTK.L	38.3	8	2
gi|148225841	hypothetical protein LOC432270 [Xenopus laevis]	15	241.7	33.6	2	26.2	nonphospho	9	6	K.TSFHAVGSILR.N	26.6	155	1
										R.LGIYTILFEK.F	49.8	408	3
										K.AAIGMTAGATGAFVGTPAEVALIR.M	25.6	350	1	Oxidation: 5
										R.GYTNVFNALVR.M	66.5	343	2
										R.AVVVNAAQLASYSQSK.Q	53.2	203	1
										K.GFTPYYAR.L	20.0	133	1
gi|148230088	hypothetical protein LOC379509 [Xenopus laevis]	15	188.8	29.8	2	18	nonphospho	5	4	R.NLPVITGSK.D	50.4	109	2
										K.DLQNVNITLR.I	63.1	217	1
										R.ILFRPVANQLPR.I	26.0	200	1
										R.VLPSITTEVLK.S	33.5	278	1
gi|226529318	vitellogenin-A2 precursor [Xenopus laevis]	15	156.5	201.4	2	2.3	nonphospho	9	4
		0	571.6	201.4	2	5.6	nonphospho	19	10
gi|44968390	ribosomal protein L13 [Xenopus laevis]	15	59.8	20.3	2	10.7	nonphospho	2	2	R.VTTWFNQPAR.K	35.2	197	1
										R.TIGIAVDPR.R	24.6	132	1
		0	81.3	20.3	2	10.7	nonphospho	2	2	R.VTTWFNQPAR.K	46.6	379	1
										R.TIGIAVDPR.R	34.6	270	1
gi|148228008	solute carrier family 25 (mitochondrial carrier; dicarboxylate transporter), member 10 [Xenopus laevis]	15	46.6	31.6	2	5.6	nonphospho	1	1	R.FAIYETVR.D	29.2	195	1
		0	62.9	31.6	2	5.6	nonphospho	1	1	R.FAIYETVR.D	45.3	376	1
gi|256032225	elongation factor 1 delta 2 [Xenopus laevis]	15	44.4	14.8	2	6.9	nonphospho	1	1	K.LVPVGYGIK.K	44.4	161	1
gi|148228776	transmembrane protein 33 [Xenopus laevis]	15	41.8	28	2	4.9	nonphospho	1	1	R.ALLANALTSALR.L	31.3	358	1
gi|148229332	hypothetical protein LOC495981 [Xenopus laevis]	15	51	16.2	2	8.8	nonphospho	2	1	R.ATSALGVAWIVGR.E	41	360	2
		0	60.9	16.2	2	8.8	nonphospho	1	1	R.ATSALGVAWIVGR.E	60.9	651	1
gi|27881711	MGC52578 protein [Xenopus laevis]	0	272.4	24.2	2	18.4	nonphospho	7	4	K.KHPDTSVNFSEFSK.K	42.3	208	2
										K.HPDTSVNFSEFSK.K	69.3	303	2
										K.SETPGLSIGDTAK.K	78.8	233	2
										K.KLGELWAEQTPK.D	64.3	334	1
gi|148234340	ATP synthase, H+ transporting, mitochondrial Fo complex, subunit B1 [Xenopus laevis]	0	200.4	28.2	2	13.2	nonphospho	6	4	K.FGPSVAAFADK.L	75.0	429	2
										R.LLNVFNEVK.K	25.7	538	1
										K.RLDYQVALQHLQR.R	52.1	358	2
										R.LDYQVALQHLQR.R	47.6	432	1
gi|148234180	ribosomal protein L13a [Xenopus laevis]	0	182.1	26.4	2	11.7	nonphospho	6	4	R.QVLIIDGR.G	43.7	314	1
										R.MVVPAALK.I	24.7	306	2
										R.MVVPAALK.I	34.6	141	2	Oxidation: 1
										K.YQAVTATLEEK.R	79.1	220	1
gi|147904776	60S ribosomal protein L10a [Xenopus laevis]	0	180	24.8	2	26.3	nonphospho	6	5	R.DTLYEAVR.E	28.3	249	1
										K.AVDLPHMDIEALK.K	20.7	339	1	Oxidation: 7
										K.KYDAFLASESLIK.Q	43.6	514	2
										R.ILGPGLNK.A	21.2	144	1
										K.FPSLLTHNENLVAK.V	47.1	450	1
gi|212286106	sperm-specific nuclear basic protein 1 [Xenopus laevis]	0	120.4	21.4	2	9.4	nonphospho	3	2	R.YSQLVVDTIR.K	63.6	380	1
										R.LNLQTLNR.K	56.9	273	2
gi|148235885	hypothetical protein LOC734700 [Xenopus laevis]	0	115.1	34.1	2	11.7	nonphospho	2	2	R.NLIGVSHTEAEAK.A	47.2	74	1
										K.LSDYFPKPYANEEAAR.A	48.7	329	1
gi|147902282	hypothetical protein LOC379142 [Xenopus laevis]	0	106.7	28	2	11.4	nonphospho	4	3	R.LSDNVINR.M	32.9	70	1
										K.IAHELALEQAR.R	44.6	118	2
										K.LIVQEEIGK.A	29.2	260	1
gi|83318221	LOC733431 protein [Xenopus laevis]	0	100.4	31	2	12.3	nonphospho	2	2	K.AQFGQPEILLGTIPGAGGTQR.L	59.3	649	1
										R.ISAQEAQQAGLVSK.V	41.1	137	1
gi|148224857	ribosomal protein L10 [Xenopus laevis]	0	74.4	24.5	2	5.1	nonphospho	2	2	R.VNIGQVIMSIR.T	42.7	698	1
										R.VNIGQVIMSIR.T	31.7	643	1	Oxidation: 8
gi|148238173	capping protein (actin filament) muscle Z-line, beta [Xenopus laevis]	0	67.8	30.6	2	8.8	nonphospho	2	2	K.TGSGTMNLGGSLTR.Q	47.8	101	1	Oxidation: 6
										R.STLNEIYFGK.T	20.1	455	1
gi|148236351	triosephosphate isomerase [Xenopus laevis]	0	58.6	26.7	2	6	nonphospho	1	1	K.VVLAYEPVWAIGTGK.T	58.6	674	1
gi|147900023	acidic leucine-rich nuclear phosphoprotein 32 family member B [Xenopus laevis]	0	54.5	27.4	2	10	nonphospho	2	2	R.ISGGLEVLAER.T	22.6	434	1
										R.TPNLTHLNLSGNK.I	31.9	254	1
gi|148232630	actin related protein 2/3 complex, subunit 5-like [Xenopus laevis]	0	52.7	17.1	2	7.9	nonphospho	1	1	K.AFVIGGLGSIVR.V	52.7	653	1
gi|148232062	hypothetical protein LOC496146 [Xenopus laevis]	0	44.8	27.5	2	6.7	nonphospho	1	1	K.INEAIVAVQAIIADPK.T	44.8	713	1
gi|295982352	Chain D, Structural Characterization Of H3k56q Nucleosomes And Nucleo Arrays	0	41.3	10.4	2	9.7	nonphospho	1	1	R.LLLPGELAK.H	41.3	490	1
gi|50925064	LOC446271 protein [Xenopus laevis]	0	40.5	31.1	2	5.8	nonphospho	2	1	K.LTAEQFHTAASNAELR.V	40.5	261	2
gi|148235092	actin related protein 2/3 complex, subunit 5, 16kDa [Xenopus laevis]	0	38.4	16.4	2	8	nonphospho	1	1	K.ALAVAGVGSIVR.V	38.4	447	1
gi|148225827	hypothetical protein LOC734674 [Xenopus laevis]	0	35.8	27.4	2	4.8	nonphospho	1	1	R.GLFIIDPNGIIK.H	35.8	714	1
gi|147899567	hypothetical protein LOC399023 [Xenopus laevis]	0	33.6	35.1	2	3.6	nonphospho	2	1	K.YNKTAAQVALR.F	33.6	161	2
gi|148230290	solute carrier family 25 (carnitine/acylcarnitine translocase), member 20 [Xenopus laevis]	0	32.9	32.8	2	2.7	nonphospho	1	1	K.TLVNEGIR.G	32.9	119	1
gi|148233830	apolipoprotein O [Xenopus laevis]	0	32.5	24.7	2	4	nonphospho	1	1	K.DAPPGFYPR.L	32.5	297	1

## Sheet: Slice 3
	Detailed Protein Report
NCBInr Accession No	Protein name	Timepoint	Mascot score	MW [kDa]	Slice	Seq. coverage [%]	Fraction	No of peptides	No of Unique peptides	Peptide sequence	Score	Cmpd	No of Cmpds	Modification
gi|147902174	uroplakin III [Xenopus laevis]	60	47	29.2	3	4.5	nonphospho	1	1	K.GATNIQVADAAK.K	47	27	1
gi|169784406	hypothetical protein [Aspergillus oryzae RIB40]	60	30.9	131.6	3	0.7	PHOSPHO	2	1	K.LSLGLSPR.S	30.9	40	2
gi|148225879	similar to lectin, galactose binding, soluble 3 [Xenopus laevis]	0	66.1	28.3	3	9.2	nonphospho	1	1	K.FPFVAGQPFK.I	47.7	437	1
		15	51.4	28.3	3	9.8	nonphospho	2	2	K.VPYDLPLPSGVVPR.L	23.9	388	1
										K.FPFVAGQPFK.I	27.5	352	1
		60	111.9	28.3	3	20.3	nonphospho	3	3	K.VPYDLPLPSGVVPR.L	24.0	416	1
										R.FDERPNIIVR.N	25.7	142	1
										K.FPFVAGQPFK.I	45.5	376	1
gi|155369251	ribosomal protein S1a protein [Xenopus laevis]	15	108.3	27	3	6.9	nonphospho	2	2	R.TEIIILATR.T	50.5	282	1
										K.LLGGLAVR.R	57.7	199	1
		60	73.7	27	3	7.3	nonphospho	2	2	K.AELNEFLTR.E	51.5	278	1
										R.TEIIILATR.T	22.3	307	1
gi|226529318	vitellogenin-A2 precursor [Xenopus laevis]	0	351.9	201.4	3		nonphospho
		15	269.3				nonphospho
		60	242.9				nonphospho
		0	43.4				PHOSPHO
gi|155369239	vitellogenin B1 [Xenopus laevis]	0	325.9	202.9			nonphospho
		15	323.9				nonphospho
		60	405.9				nonphospho
gi|2499719	RecName: Full=Voltage-dependent anion-selective channel protein 2; Short=VDAC-2; AltName: Full=Outer mitochondrial membrane protein porin	0	234	30.1	3	19.1	nonphospho	5	4	K.LTFDTTFSPNTGK.K	67.5	333	1
										K.LTFDTTFSPNTGKK.S	23.2	241	1
										K.YQLDSHAAISAK.V	39.3	48	1
										K.VNNSSLVGVGYTQTLRPGVK.L	84.0	252	2
		15	164.8	30.1	3	15.2	nonphospho	3	3	K.LTFDTTFSPNTGK.K	70.5	264	1
										K.VNNSSLVGVGYTQTLRPGVK.L	68.6	194	1
										K.LTLSALVDGK.N	25.7	322	1
		60	273.9	30.1	3	22.3	nonphospho	6	5	K.LTFDTTFSPNTGK.K	63.7	286	1
										K.NNFAVGYK.T	50.8	76	1
										K.YQLDSHAAISAK.V	64.9	48	1
										K.VNNSSLVGVGYTQTLRPGVK.L	70.3	207	2
										K.LTLSALVDGK.N	24.1	346	1
		0	37.1	30.1	3	6.7	PHOSPHO	1	1	K.SATGVEFTTSGTSNTDSGK.V	37.1	80	1
		15	55	30.1	3	11.3	PHOSPHO	3	2	K.SATGVEFTTSGTSNTDSGK.V	21.2	102	1
										K.LTFDTTFSPNTGK.K	33.8	248	2
gi|115594	RecName: Full=F-actin-capping protein subunit alpha-1; AltName: Full=Actin-binding protein chain A; Short=ABP-A	0	171.4	29.4	3	9.8	nonphospho	4	2	R.LLLNNDNLLR.E	69.5	391	2
										K.FTISGSTAQLVGVLK.I	101.9	501	2
		15	198.2	29.4	3	14.8	nonphospho	5	3	R.LLLNNDNLLR.E	70.0	312	2
										K.EHYPNGVCTVYGK.T	37.6	48	1
										K.FTISGSTAQLVGVLK.I	90.6	409	2
		60	165.2	29.4	3	9.8	nonphospho	4	2	R.LLLNNDNLLR.E	77.9	331	2
										K.FTISGSTAQLVGVLK.I	87.3	434	2
		0	75.1	29.4	3	9.8	PHOSPHO	2	2	R.LLLNNDNLLR.E	28.0	208	1
										K.EASDPHPDDSDVALK.S	47.1	34	1
		15	209.5	29.4	3	18	PHOSPHO	7	4	R.LLLNNDNLLR.E	33.6	283	1
										K.IEGYDDQVLITEHGDLGNSR.F	94.5	225	2
										R.KEASDPHPDDSDVALK.S	27.7	16	2
										K.EASDPHPDDSDVALK.S	53.6	47	2
		60	36.7	29.4	3	5.9	nonphospho	1	1	K.EASDPHPDDSDVALK.S	36.7	4	1
gi|148237590	MGC79037 protein [Xenopus laevis]	0	154.9	35.7	3	13.1	nonphospho	4	4	K.GADVVVIPAGVPR.K	34.8	327	1
										R.IFGVTTLDIVR.A	52.2	516	1
										R.ANTFVAELK.G	30.0	243	1
										K.TIIPLISQSTPK.V	37.9	381	1
		15	135.9	35.7	3	7.1	nonphospho	3	2	K.GADVVVIPAGVPR.K	49.0	259	1
										R.IFGVTTLDIVR.A	86.9	422	2
		60	113.7	35.7	3	10.4	nonphospho	3	3	R.IFGVTTLDIVR.A	46.7	447	1
										K.TIIPLISQSTPK.V	37.9	327	1
										R.FVFSLLDAMNGK.E	29.1	444	1	Oxidation: 9
gi|114795	RecName: Full=Protein B4; AltName: Full=Linker histone B4; AltName: Full=Histone H1-like protein	0	131.9	29.3	3	16.5	nonphospho	6	3	K.TQSHPPTLSMVVEVLK.K	25.6	398	2	Oxidation: 10
										R.ILSAHPTVDPLR.L	45.9	186	2
										K.GILIRPLNSSATGATGR.F	60.5	221	2
		15	97.4	29.3	3	10.6	nonphospho	3	2	R.ILSAHPTVDPLR.L	36.0	137	2
										K.GILIRPLNSSATGATGR.F	61.4	164	1
		60	147.4	29.3	3	16.5	nonphospho	4	3	K.TQSHPPTLSMVVEVLK.K	40.0	340	1	Oxidation: 10
										R.ILSAHPTVDPLR.L	42.1	148	1
										K.GILIRPLNSSATGATGR.F	65.3	172	2
		0	83.3	29.3	3	7	PHOSPHO	3	2	K.ENVASENVDPNAEQETQK.K	26.1	30	1
										K.ENVASENVDPNAEQETQKK.A	57.3	10	2
		15	57.3	29.3	3	7	PHOSPHO	1	1	K.ENVASENVDPNAEQETQKK.A	57.3	19	1
gi|148224610	adenine nucleotide translocator 2 [Xenopus laevis]	0	104.9	32.9	3	8.4	nonphospho	2	2	K.DFLAGGVAAAISK.T	44.9	442	1
										R.YFPTQALNFAFK.D	60.0	538	1
		15	87.7	32.9	3	7.7	nonphospho	1	1	R.YFPTQALNFAFK.D	69.3	447	1
		60	34.4	32.9	3	4	nonphospho	1	1	R.YFPTQALNFAFK.D	34.4	470	1
gi|147903619	ribosomal protein S3B [Xenopus laevis]	0	83	27	3	10.2	nonphospho	3	3	K.FVADGIFK.A	26.6	341	1
										K.AELNEFLTR.E	29.4	330	1
										K.LLGGLAVR.R	27.0	263	1
		0	83.4	27	3	10.6	PHOSPHO	4	2	R.ELAEDGYSGVEVR.V	47.0	122	2
										K.DEIVPTTPISEQK.G	36.4	143	2
		15	83.6	27	3	8.9	PHOSPHO	4	2	K.AELNEFLTR.E	51.3	247	2
										K.DEIVPTTPISEQK.G	32.3	183	2
gi|147899980	hypothetical protein LOC100037084 [Xenopus laevis]	0	74.2	47.5	3	3.3	nonphospho	2	1	R.LAADDFR.V	58.7	35	2
gi|169783812	hypothetical protein [Aspergillus oryzae RIB40]	0	62	34.2	3	3.5	nonphospho	2	1	R.VLPSIVNEVLK.S	62	496	2
		15	68.3	34.2	3	3.5	nonphospho	2	1	R.VLPSIVNEVLK.S	68.3	400	2
		60	32.2	34.2	3	3.5	nonphospho	1	1	R.VLPSIVNEVLK.S	1	429	1
gi|148231883	mitochondrial carrier homolog 2 [Xenopus laevis]	0	61.9	32.7	3	10.8	nonphospho	2	2	K.VLVQVGHEPLPPTLGR.N	39.7	292	1
										R.SAAALVTHPLHVITLR.C	22.3	340	1
		15	58	32.7	3	9.8	nonphospho	1	1	R.SAAALVTHPLHVITLR.C	58	255	1
gi|147898445	H1 histone family, member X [Xenopus laevis]	0	52.4	24	3	4.6	nonphospho	1	1	R.YSQLVVDTIR.K	52.4	281	1
gi|148235885	hypothetical protein LOC734700 [Xenopus laevis]	0	37	34.1	3	2.3	nonphospho	1	1	K.DVSTFLR.W	37	303	1
gi|169778709	hypothetical protein [Aspergillus oryzae RIB40]	0	32.3	20.7	3	5.1	nonphospho	2	1	K.FIFDLSSPR.D	32.3	481	2
gi|5834982	NADH dehydrogenase subunit 1 [Xenopus laevis]	15	41.4	35.8	3	6.2	nonphospho	1	1	R.KGPNIVGPTGLIQPIADGVK.L	41.4	343	1
gi|147900069	60S ribosomal protein L8 [Xenopus laevis]	15	78.3	27.9	3	4.3	nonphospho	1	1	R.AIVGVVAGGGR.I	78.3	89	1
gi|4501887	actin, gamma 1 propeptide [Homo sapiens]	15	119.9	41.8	3	8.3	nonphospho	2	2	K.AGFAGDDAPR.A	55.8	11	1
										R.AVFPSIVGRPR.H	46.9	182	1
gi|147900221	40S ribosomal protein S6 [Xenopus laevis]	15	33	28.7	3	4.8	PHOSPHO	1	1	K.DIPGLTDNTVPR.R	33	227	1
gi|169766706	hypothetical protein [Aspergillus oryzae RIB40]	15	30.5	30	3	3.4	PHOSPHO	1	1	R.DYLLCDYNR.D	30.5	234	1
………..
gi|148231189	hypothetical protein LOC432109 [Xenopus laevis]	60	53.6	34.3	3	3.3	PHOSPHO	2	1	R.EDETMYVEAK.K	53.6	9	2	Oxidation: 5
		15	142.7	34.3	3	9.7	PHOSPHO	6	3	K.ELQEHGADEVLK.N	54.5	77	2
										R.EDETMYVEAK.K	51.2	43	2	Oxidation: 5
										R.EPPLELK.D	37.0	144	2
		0	77.5	34.3	3	7.3	PHOSPHO	3	2	K.ELQEHGADEVLK.N	42.2	60	2
										R.EDETMYVEAK.K	35.3	33	1	Oxidation: 5
		60	384.1	34.3	3	25	nonphospho	13	8	R.IIEEILTLK.F	49.1	388	2
										K.VMISISLK.F	25.9	250	1	Oxidation: 2
										K.DSVIHQAGMLK.R	21.6	36	1	Oxidation: 9
										K.VFMQEFK.E	30.9	215	1
										R.RASHTAPQVLFSHR.E	62.1	15	2
										R.ASHTAPQVLFSHR.E	58.1	41	2
										R.EPPLELK.D	38.8	127	2
										R.DNTINLIHTFR.D	59.5	292	2
		15	233.9	34.3	3	16.3	nonphospho	6	4	R.IIEEILTLK.F	44.0	366	1
										R.ASHTAPQVLFSHR.E	54.6	42	2
										R.EPPLELK.D	37.1	118	1
										R.DNTINLIHTFR.D	61.7	274	2
		0	302.7	34.3	3	19.7	nonphospho	10	7	R.IIEEILTLK.F	49.4	446	2
										K.VMISISLK.F	47.6	294	1	Oxidation: 2
										R.VTVVFSTVFK.D	34.5	457	1
										K.VFMQEFK.E	23.1	97	1	Oxidation: 3
										R.RASHTAPQVLFSHR.E	34.8	30	1
										R.ASHTAPQVLFSHR.E	58.3	64	2
										R.DNTINLIHTFR.D	54.8	348	2
gi|148233518	actin related protein 2/3 complex, subunit 2, 34kDa [Xenopus laevis]	60	46.4	34.3	3	3.3	PHOSPHO	2	1	R.DDETMYVEAK.K	46.4	17	2	Oxidation: 5
		15	89.2	34.3	3	5.7	PHOSPHO	1	1	R.DDETMYVEAK.K	52.2	61	1	Oxidation: 5
gi|147902902	actin-related protein 2-A [Xenopus laevis]	60	45	44.6	3	3	PHOSPHO	2	1	K.DLMVGDEASELR.S	45	56	2	Oxidation: 3
gi|115594	RecName: Full=F-actin-capping protein subunit alpha-1; AltName: Full=Actin-binding protein chain A; Short=ABP-A	60	36.7	29.4	3	5.9	PHOSPHO	1	1	K.EASDPHPDDSDVALK.S	36.7	4	1
		60	165.2	29.4	3	9.8	nonphospho	4	2	R.LLLNNDNLLR.E	77.9	331	2
										K.FTISGSTAQLVGVLK.I	87.3	434	2
		15	198.2	29.4	3	14.8	nonphospho	5	3	R.LLLNNDNLLR.E	70.0	312	2
										K.EHYPNGVCTVYGK.T	37.6	48	1
										K.FTISGSTAQLVGVLK.I	90.6	409	2
		0	171.4	29.4	3	9.8	nonphospho	4	2	R.LLLNNDNLLR.E	69.5	391	2
										K.FTISGSTAQLVGVLK.I	101.9	501	2
gi|147900955	F-actin-capping protein subunit alpha-1 [Xenopus laevis]	15	245.2	32.1	3	22.9	PHOSPHO	8	5	K.FITHAPPGEFNEVFNDVR.L	35.7	302	1
										R.LLLNNDNLLR.E	33.6	283	1
										K.IEGYDDQVLITEHGDLGNSR.F	94.5	225	2
										R.KEASDPHPDDSDVALK.S	27.7	16	2
										K.EASDPHPDDSDVALK.S	53.6	47	2
		0	101	32.1	3	15.4	PHOSPHO	3	3	K.FITHAPPGEFNEVFNDVR.L	25.9	218	1
										R.LLLNNDNLLR.E	28.0	208	1
										K.EASDPHPDDSDVALK.S	47.1	34	1
gi|4501887	actin, cytoplasmic 2 [Homo sapiens]	15	218.6	41.8	3	20.3	PHOSPHO	10	5	K.AGFAGDDAPR.A	61.4	42	2
										K.DSYVGDEAQSK.R	45.5	12	3
										R.VAPEEHPVLLTEAPLNPK.A	27.0	233	1
										R.DLTDYLMK.I	23.5	250	1	Oxidation: 7
										K.SYELPDGQVITIGNER.F	41.6	312	3
gi|148238173	capping protein (actin filament) muscle Z-line, beta [Xenopus laevis]	15	201.1	30.6	3	26.5	PHOSPHO	7	6	K.DYLLCDYNR.D	30.5	234	1	Carbamidomethyl: 5
	intresting (?) - dephosphorylated									R.SPWSNKYDPPLEDGAMPSAR.L	36.9	193	1	Oxidation: 16
										K.YDPPLEDGAMPSAR.L	34.1	118	1	Oxidation: 10
										R.KLEVEANNAFDQYR.D	41.2	184	2
										R.QMEKDETVSDSSPHIANIGR.L	32.0	87	1	Oxidation: 2
										K.NDLVEALKR.K	26.3	157	1
		0	99.7	30.6	3	17.6	PHOSPHO	2	2	R.KLEVEANNAFDQYR.D	40.8	148	1
										R.QMEKDETVSDSSPHIANIGR.L	38.9	68	1	Oxidation: 2
		60	151.3	30.6	3	12.1	nonphospho	6	3	K.TGSGTMNLGGSLTR.Q	61.0	56	2	Oxidation: 6
										R.STLNEIYFGK.T	43.5	276	2
										K.NDLVEALKR.K	46.7	134	2
		15	106.3	30.6	3	8.8	nonphospho	3	2	K.TGSGTMNLGGSLTR.Q	56.3	47	1	Oxidation: 6
										R.STLNEIYFGK.T	50.0	257	2
		0	225.3	30.6	3	15.4	nonphospho	6	5	K.TGSGTMNLGGSLTR.Q	49.6	58	1	Oxidation: 6
										R.STLNEIYFGK.T	38.0	331	2
										K.TKDIVNGLR.S	46.5	33	1
										K.NDLVEALK.R	38.2	239	1
										K.NDLVEALKR.K	53.0	169	1
gi|147903619	40S ribosomal protein S3-B [Xenopus laevis]	15	83.6	27	3	8.9	PHOSPHO	4	2	K.AELNEFLTR.E	51.3	247	2
										K.DEIVPTTPISEQK.G	32.3	183	2
		0	83.4	27	3	10.6	PHOSPHO	4	2	R.ELAEDGYSGVEVR.V	47.0	122	2
										K.DEIVPTTPISEQK.G	36.4	143	2
		0	83	27	3	10.2	nonphospho	3	3	K.FVADGIFK.A	26.6	341	1
										K.AELNEFLTR.E	29.4	330	1
										K.LLGGLAVR.R	27.0	263	1
gi|52139120	LOC494706 protein [Xenopus laevis]	15	75.8	27.1	3	11.1	PHOSPHO	4	2	K.IENVGTAESKSPYGR.R	35.9	38	2	Phospho: 11
	SPYGR motif									K.IENVGTAESKSPYGR.R	24.2	39	2	Phospho: 9
		0	38.9	27.1	3	11.1	PHOSPHO	2	1	K.IENVGTAESKSPYGR.R	21.9	25	2	Phospho: 11
		60	104.8	27.1	3	7.8	nonphospho	3	2	K.ILSLAGLSPK.I	55.3	328	1
										R.LLLSLAPQR.L	49.5	311	2
		15	81.1	27.1	3	7.8	nonphospho	2	2	K.ILSLAGLSPK.I	28.4	307	1
										R.LLLSLAPQR.L	52.7	292	1
		0	82.3	27.1	3	11.1	nonphospho	2	2	K.ILSLAGLSPK.I	27.0	387	1
										R.LLLSLAPQR.L	40.1	371	1
gi|147906224	voltage-dependent anion channel 3 [Xenopus laevis]	15	63.5	30.1	3	6.7	PHOSPHO	1	1	K.SSSGVEFTSSGSSNTDTGK.A	63.5	59	1
		60	126.2	30.1	3	12	nonphospho	3	3	K.LSLDTTFVPNTGK.K	53.0	317	1
										K.LSLDTTFVPNTGKK.S	20.4	223	1
										K.VNNASLIGVGYTQTLRPGVK.L	52.8	257	1
		15	124.1	30.1	3	12	nonphospho	3	3	K.LSLDTTFVPNTGK.K	32.5	293	1
										K.LSLDTTFVPNTGKK.S	35.0	207	1
										K.VNNASLIGVGYTQTLRPGVK.L	56.6	238	1
		0	100.5	30.1	3	14.5	nonphospho	2	2	K.LSLDTTFVPNTGK.K	33.9	367	1
										K.VNNASLIGVGYTQTLRPGVK.L	46.6	308	1
gi|114795	RecName: Full=Protein B4; AltName: Full=Histone H1-like protein; AltName: Full=Linker histone B4	15	57.3	29.3	3	7	PHOSPHO	1	1	K.ENVASENVDPNAEQETQKK.A	57.3	19	1
		0	83.3	29.3	3	7	PHOSPHO	3	2	K.ENVASENVDPNAEQETQK.K	26.1	30	1
										K.ENVASENVDPNAEQETQKK.A	57.3	10	2
		60	147.4	29.3	3	16.5	nonphospho	4	3	K.TQSHPPTLSMVVEVLK.K	40.0	340	1
										R.ILSAHPTVDPLR.L	42.1	148	1
										K.GILIRPLNSSATGATGR.F	65.3	172	2
		15	97.4	29.3	3	10.6	nonphospho	3	2	R.ILSAHPTVDPLR.L	36.0	137	2
										K.GILIRPLNSSATGATGR.F	61.4	164	1
		0	131.9	29.3	3	16.5	nonphospho	6	3	K.TQSHPPTLSMVVEVLK.K	25.6	398	2	Oxidation: 10
										R.ILSAHPTVDPLR.L	45.9	186	2
										K.GILIRPLNSSATGATGR.F	60.5	221	2
gi|2499719	RecName: Full=Voltage-dependent anion-selective channel protein 2; Short=VDAC-2; AltName: Full=Outer mitochondrial membrane protein porin	15	55	30.1	3	11.3	PHOSPHO	3	2	K.SATGVEFTTSGTSNTDSGK.V	21.2	102	1
	dephosphorylated (?)									K.LTFDTTFSPNTGK.K	33.8	248	2
		0	37.1	30.1	3	6.7	PHOSPHO	1	1	K.SATGVEFTTSGTSNTDSGK.V	37.1	80	1
		60	273.9	30.1	3	22.3	nonphospho	6	5	K.LTFDTTFSPNTGK.K	63.7	286	1
										K.NNFAVGYK.T	50.8	76	1
										K.YQLDSHAAISAK.V	64.9	48	1
										K.VNNSSLVGVGYTQTLRPGVK.L	70.3	207	2
										K.LTLSALVDGK.N	24.1	346	1
gi|148228072	MGC84728 protein [Xenopus laevis]	15	51.1	33.2	3	3.7	PHOSPHO	1	1	K.ESVFTVEGGQR.A	51.1	158	1
gi|148233786	capping protein (actin filament) muscle Z-line, alpha 2 [Xenopus laevis]	15	38.7	32.9	3	6.3	PHOSPHO	2	1	K.EASDPRPSDGENAIESWR.N	38.7	180	2
		60	124.5	32.9	3	13.3	nonphospho	3	3	R.VLLNNDNLLR.E	72.2	267	1
										R.EGAAHAFAQYNLDQFTPVK.V	22.5	348	1
										K.FTITPSTTK.V	29.8	94	1
		15	58.4	32.9	3	7.7	nonphospho	1	1	K.FTITPSTTK.V	20.8	87	1
		0	35.6	32.9	3	3.5	nonphospho	1	1	R.VLLNNDNLLR.E	35.6	321	1
gi|147900221	40S ribosomal protein S6 [Xenopus laevis]	15	33	28.7	3	4.8	nonphospho	1	1	K.DIPGLTDNTVPR.R	33	227	1
gi|148230444	prohibitin 2 [Xenopus laevis]	0	92.6	33.3	3	7.6	PHOSPHO	2	2	K.ESVFTVEGGQR.A	52.4	125	1
										K.IVQAEGEALAAK.M	40.2	66	1
		60	291.4	33.3	3	28.9	nonphospho	10	8	K.LLLGAGAVAYAVK.E	28.8	373	2
										K.DTILSEGLHFR.V	61.1	338	1
										K.DLQMVNISLR.V	35.4	272	1	Oxidation: 4
										R.VLSRPLASDLPSLYQR.L	28.2	306	1
										R.VLPSIVNEVLK.S	32.2	429	1
										K.FNASQLITQR.A	44.0	241	1
										R.AQVSLLIR.R	35.1	236	1
										R.GSDSLVFK.Q	26.6	151	2
		15	322.7	33.3	3	25.6	nonphospho	8	6	K.LLLGAGAVAYAVK.E	22.3	346	2
										K.DTILSEGLHFR.V	76.7	314	1
										R.VLSRPLASDLPSLYQR.L	26.4	287	1
										R.VLPSIVNEVLK.S	68.3	400	2
										K.FNASQLITQR.A	64.2	222	1
										R.AQVSLLIR.R	48.1	223	1
		0	339.6	33.3	3	23.6	nonphospho	9	6	K.LLLGAGAVAYAVK.E	49.5	421	2
										K.DTILSEGLHFR.V	74.2	393	2
										K.DLQMVNISLR.V	52.2	317	1	Oxidation: 4
										R.VLPSIVNEVLK.S	62.0	496	2
										K.FNASQLITQR.A	55.0	286	1
										R.AQVSLLIR.R	29.7	287	1
gi|148231177	actin, cytoplasmic 1 [Xenopus laevis]	0	49.1	41.7	3	7.7	PHOSPHO	2	2	K.DSYVGDEAQSK.R	28.6	5	1
										R.VAPEEHPVLLTEAPLNPK.A	20.5	179	1
		60	56.3	41.7	3	2.7	nonphospho	1	1	R.GYSFTTTAER.E	56.3	98	1
		15	119.9	41.7	3	8.3	nonphospho	2	2	K.AGFAGDDAPR.A	55.8	11	1
										R.AVFPSIVGRPR.H	46.9	182	1
		0	100	41.7	3	5.6	nonphospho	2	2	K.AGFAGDDAPR.A	56.2	17	1
										R.AVFPSIVGRPR.H	43.7	247	1
gi|226529318	vitellogenin-A2 precursor [Xenopus laevis]	0	43.4	201.4	3	1.4	PHOSPHO	2	2
		60	242.9	201.4	3	4.3	nonphospho	7	5
		15	269.3	201.4	3	3	nonphospho	8	5
		0	351.9	201.4	3	3.4	nonphospho	13	6
gi|155369239	vitellogenin B1 [Xenopus laevis]	60	405.9	202.9	3	3.6	nonphospho	11	7
		15	323.9	202.9	3	4	nonphospho	10	6
		0	325.9	202.9	3	3.6	nonphospho	11	5
gi|147903611	actin related protein 2/3 complex, subunit 1A, 41kDa [Xenopus laevis]	60	266.1	41.5	3	23.2	nonphospho	12	7	K.DLTQIAISPNNHEVHIYK.K	41.2	232	2
										K.EHNGHITGIDWAPK.S	33.0	118	2
										R.NAYVWSQK.D	21.3	108	2
										K.DGVWKPTLVILR.I	51.8	401	2
										R.VFSAYIK.E	21.4	171	1
										K.LAWVSHDSTVSVADASK.N	44.7	182	1
										K.TLESYIQGLK.I	52.6	353	2
		15	154.3	41.5	3	14.9	nonphospho	7	5	K.DLTQIAISPNNHEVHIYK.K	25.8	218	1
										R.NAYVWSQK.D	21.3	109	1
										K.DGVWKPTLVILR.I	34.2	384	2
										R.VFSAYIK.E	27.8	157	1
										K.TLESYIQGLK.I	45.2	327	2
		0	98.5	41.5	3	5.9	nonphospho	4	2	K.DGVWKPTLVILR.I	49.1	471	2
										K.TLESYIQGLK.I	49.4	406	2
gi|147904649	ribosomal protein, large, P0 [Xenopus laevis]	60	141.8	34.1	3	11.1	nonphospho	4	3	K.IIQLLDDYPK.C	56.6	361	1
										K.TSFFQALGITTK.I	55.8	469	1
										R.GTIEILSDVQLIK.T	29.4	463	2
		15	138	34.1	3	11.1	nonphospho	5	3	K.IIQLLDDYPK.C	62.0	334	1
										K.TSFFQALGITTK.I	54.6	446	2
										R.GTIEILSDVQLIK.T	21.4	439	2
		0	95	34.1	3	7.3	nonphospho	4	2	K.IIQLLDDYPK.C	58.4	417	2
										R.GTIEILSDVQLIK.T	36.7	532	2
gi|148237590	malate dehydrogenase 2, NAD (mitochondrial) [Xenopus laevis]	60	113.7	35.7	3	10.4	nonphospho	3	3	R.IFGVTTLDIVR.A	46.7	447	1
										K.TIIPLISQSTPK.V	37.9	327	1
										R.FVFSLLDAMNGK.E	29.1	444	1	Oxidation: 9
		15	135.9	35.7	3	7.1	nonphospho	3	2	K.GADVVVIPAGVPR.K	49.0	259	1
										R.IFGVTTLDIVR.A	86.9	422	2
		0	154.9	35.7	3	13.3	nonphospho	4	4	K.GADVVVIPAGVPR.K	34.8	327	1
										R.IFGVTTLDIVR.A	52.2	516	1
										R.ANTFVAELK.G	30.0	243	1
										K.TIIPLISQSTPK.V	37.9	381	1
gi|148225879	lectin, galactoside-binding, soluble, 3 [Xenopus laevis]	60	111.9	28.3	3	20.3	nonphospho	3	3	K.VPYDLPLPSGVVPR.L	24.0	416	1
										R.FDERPNIIVR.N	25.7	142	1
										K.FPFVAGQPFK.I	45.5	376	1
		15	51.4	28.3	3	9.2	nonphospho	2	2	K.VPYDLPLPSGVVPR.L	23.9	388	1
										K.FPFVAGQPFK.I	27.5	352	1
		0	66.1	28.3	3	9.2	nonphospho	1	1	K.FPFVAGQPFK.I	47.7	437	1
gi|148232341	ribosomal protein S2 [Xenopus laevis]	60	89.3	30.3	3	12.5	nonphospho	4	3	K.SLEEIYLFSLPIK.E	24.2	510	2
										R.GTGIVSAPVPK.K	39.1	92	1
										K.TYSYLTPDLWK.E	25.9	423	1
		15	78.7	30.3	3	8.5	nonphospho	2	1	K.SLEEIYLFSLPIK.E	60	494	2
		0	47	30.3	3	3.9	nonphospho	1	1	R.GTGIVSAPVPK.K	47	111	1
gi|147905724	solute carrier family 25 member 11 [Xenopus laevis]	60	85	33.6	3	14.8	nonphospho	2	2	R.LGIYTILFEK.F	21.1	485	1
										R.GYTNVFNALVR.M	47.3	412	1
		15	67.1	33.6	3	11.1	nonphospho	2	2	R.LGIYTILFEK.F	42.9	469	1
										K.AAIGMTAGATGAFVGTPAEVALIR.M	24.3	397	1	Oxidation: 5
gi|160420187	40S ribosomal protein S3a-B [Xenopus laevis]	60	77.3	29.9	3	8.7	nonphospho	1	1	K.TTDGYLLR.L	42.1	153	1
		15	88.3	29.9	3	8.7	nonphospho	3	3	K.IVDPFSK.K	27.6	196	1
										K.APAMFNIR.N	26.6	114	1	Oxidation: 4
										K.TTDGYLLR.L	34.1	139	1
		0	105.6	29.9	3	8.7	nonphospho	4	3	K.IVDPFSK.K	21.6	257	1
										K.APAMFNIR.N	45.6	152	2	Oxidation: 4
										K.TTDGYLLR.L	38.4	184	1
gi|148230575	NADH dehydrogenase (ubiquinone) 1 alpha subcomplex, 9, 39kDa [Xenopus laevis]	60	76.6	42.9	3	13.5	nonphospho	1	1	R.SANSGVVATVFGATGFLGR.Y	25.4	486	1
		15	118.5	42.9	3	11.7	nonphospho	2	2	R.SANSGVVATVFGATGFLGR.Y	63.7	468	1
										K.NFSYEDVFVNIPR.D	35.3	443	1
		0	72.9	42.9	3	11.1	nonphospho	2	2	R.SANSGVVATVFGATGFLGR.Y	24.8	572	1
										K.NFSYEDVFVNIPR.D	32.8	534	1
gi|148231688	similar to signal sequence receptor, alpha [Xenopus laevis]	60	75.3	32.4	3	7.2	nonphospho	2	2	K.ASLNADTTILFVK.G	40.6	383	1
										K.FLVGFTNK.G	34.7	268	1
gi|163915605	LOC100137679 protein [Xenopus laevis]	60	74.1	35.2	3	7	nonphospho	2	2	K.VAFITGGGTGLGR.G	32.7	242	1
										R.FNVIQPGPIR.T	41.4	249	1
		15	67.2	35.2	3	7	nonphospho	2	2	K.VAFITGGGTGLGR.G	21.6	227	1
										R.FNVIQPGPIR.T	45.6	233	1
		0	97.3	35.2	3	11.9	nonphospho	3	2	K.VAFITGGGTGLGR.G	49.5	288	2
										R.FNVIQPGPIR.T	32.3	298	1
gi|155369251	40S ribosomal protein S3-A [Xenopus laevis]	60	73.7	27	3	7.3	nonphospho	2	2	K.AELNEFLTR.E	51.5	278	1
										R.TEIIILATR.T	22.3	307	1
		15	108.3	27	3	6.9	nonphospho	2	2	R.TEIIILATR.T	50.5	282	1
										K.LLGGLAVR.R	57.7	199	1
gi|213623420	Unknown (protein for MGC:196448) [Xenopus laevis]	60	70.5	32.7	3	8.8	nonphospho	2	2	R.EALSPVQLELHR.E	47.5	226	1
										K.QTYNHLAQDDKIR.Y	22.9	5	1
gi|27882460	Atp5c1 protein [Xenopus laevis]	60	60.1	30	3	7	nonphospho	2	2	K.LTLTFNR.T	22.9	227	1
										K.ELIEIISGAAAL.-	37.2	516	1
		15	68.5	30	3	6.6	nonphospho	1	1	K.LTLTFNR.T	52.7	212	1
gi|147903881	voltage-dependent anion channel 1 [Xenopus laevis]	60	55	30.6	3	7.1	nonphospho	1	1	K.VNNSSLIGLGYTQTLKPGIK.L	55	308	1
gi|147902174	uroplakin 3A [Xenopus laevis]	60	47	29.2	3	4.5	nonphospho	1	1	K.GATNIQVADAAK.K	47	27	1
gi|148232090	MGC80877 protein [Xenopus laevis]	60	42.7	41.4	3	5.4	nonphospho	1	1	R.NNVWKPTLVILR.I	24.1	352	1
gi|148223936	solute carrier family 25 member 3 [Xenopus laevis]	60	37.8	39.9	3	5.6	nonphospho	1	1	R.IQTQPGYANTLR.Q	21.6	87	1
		15	59.5	39.9	3	5.6	nonphospho	2	2	R.IQTQPGYANTLR.Q	24.3	78	1
										K.GVAPLWMR.Q	35.2	200	1	Oxidation: 7
		0	37.7	39.9	3	3.3	nonphospho	2	1	R.IQTQPGYANTLR.Q	37.7	98	2
gi|147899942	muscle creatine kinase [Xenopus laevis]	60	37	42.9	3	1.8	nonphospho	1	1	K.FEEILTR.L	37	177	1
		0	59.4	42.9	3	3.9	nonphospho	2	2	K.VLTPDIYK.K	20.2	222	1
										K.FEEILTR.L	39.2	211	1
gi|147903082	hypothetical protein LOC495400 [Xenopus laevis]	60	35	27.3	3	5.8	nonphospho	1	1	K.FQGPFTDVVTTNLK.L	35	393	1
		0	37.3	27.3	3	5.8	nonphospho	1	1	K.FQGPFTDVVTTNLK.L	37.3	453	1
gi|148224610	adenine nucleotide translocator 2 [Xenopus laevis]	60	34.4	32.9	3	4	nonphospho	1	1	R.YFPTQALNFAFK.D	34.4	470	1
		15	87.7	32.9	3	7.7	nonphospho	1	1	R.YFPTQALNFAFK.D	69.3	447	1
		0	104.9	32.9	3	8.4	nonphospho	2	2	K.DFLAGGVAAAISK.T	44.9	442	1
										R.YFPTQALNFAFK.D	60.0	538	1
gi|148225606	voltage-dependent anion-selective channel protein 2 [Xenopus laevis]	15	164.8	30.2	3	15.2	nonphospho	3	3	K.LTFDTTFSPNTGK.K	70.5	264	1
										K.VNNSSLVGVGYTQTLRPGVK.L	68.6	194	1
										K.LTLSALVDGK.N	25.7	322	1
		0	234	30.2	3	19.1	nonphospho	5	4	K.LTFDTTFSPNTGK.K	67.5	333	1
										K.LTFDTTFSPNTGKK.S	23.2	241	1
										K.YQLDSHAAISAK.V	39.3	48	1
										K.VNNSSLVGVGYTQTLRPGVK.L	84.0	252	2
gi|147900069	60S ribosomal protein L8 [Xenopus laevis]	15	78.3	27.9	3	4.3	nonphospho	1	1	R.AIVGVVAGGGR.I	78.3	89	1
gi|148231883	mitochondrial carrier homolog 2 [Xenopus laevis]	15	58	32.7	3	9.8	nonphospho	1	1	R.SAAALVTHPLHVITLR.C	38.1	255	1
		0	61.9	32.7	3	10.8	nonphospho	2	2	K.VLVQVGHEPLPPTLGR.N	39.7	292	1
										R.SAAALVTHPLHVITLR.C	22.3	340	1
gi|148234257	signal sequence receptor, alpha (translocon-associated protein alpha) [Xenopus laevis]	15	52.7	31.8	3	7.3	nonphospho	1	1	K.ASPNADTTILFVK.G	32.9	288	1
gi|5834982	NADH dehydrogenase subunit 1 [Xenopus laevis]	15	41.4	35.8	3	6.2	nonphospho	1	1	R.KGPNIVGPTGLIQPIADGVK.L	41.4	343	1
gi|147900265	elongation factor-1 delta [Xenopus laevis]	0	66.1	28.6	3	9.6	nonphospho	2	1	K.LVPVGYGIK.K	48.9	237	2
gi|212286106	sperm-specific nuclear basic protein 1 [Xenopus laevis]	0	52.4	21.4	3	5.2	nonphospho	1	1	R.YSQLVVDTIR.K	52.4	281	1
gi|148232501	uroplakin 1A [Xenopus laevis]	0	44.5	25.3	3	4.5	nonphospho	1	1	K.VYPILGVTGK.D	44.5	322	1
gi|148235885	hypothetical protein LOC734700 [Xenopus laevis]	0	37	34.1	3	2.3	nonphospho	1	1	K.DVSTFLR.W	37	303	1

## Sheet: Slice 4
	Detailed Protein Report
NCBInr Accession No	Protein name	Timepoint	Mascot score	MW [kDa]	Slice	Seq. coverage [%]	Fraction	No of peptides	No of Unique peptides	Peptide sequence	Score	Cmpd	No of Cmpds	Modification
gi|148231177	hypothetical protein LOC398459 [Xenopus laevis]	0	500.3	41.7	4	31.7	PHOSPHO	44	9	K.AGFAGDDAPR.A	65.1	50	11
										K.DSYVGDEAQSK.R	57.6	10	19
										R.VAPEEHPVLLTEAPLNPK.A	47.5	236	3
										R.DLTDYLMK.I	45.2	273	2	Oxidation: 7
										R.GYSFTTTAER.E	54.2	120	2
										K.SYELPDGQVITIGNER.F	44.2	337	2
										R.KDLYANTVLSGGTTMYPGIADR.M	37.7	260	1	Oxidation: 15
										K.EITALAPSTMK.I	25.0	105	2	Oxidation: 10
										K.QEYDESGPSIVHR.K	104.8	74	2
		15	482.4	41.7	4	23.7	nonphospho	26	10	K.AGFAGDDAPR.A	52.3	9	3
										R.AVFPSIVGRPR.H	43.8	201	2
										R.GILTLK.Y	43.8	190	3
										K.IWHHTFYNELR.V	54.5	161	4
										R.VAPEEHPVLLTEAPLNPK.A	38.1	259	1
										R.DLTDYLMK.I	28.1	402	1	Oxidation: 7
										R.DLTDYLMK.I	28.6	305	2
										R.GYSFTTTAER.E	55.4	81	5	Oxidation: 10
										K.EITALAPSTMK.I	56.0	62	3
										K.EITALAPSTMK.I	62.0	171	2
		15	532.7	41.7	4	32	PHOSPHO	49	10	K.AGFAGDDAPR.A	64.3	53	12
										K.DSYVGDEAQSK.R	51.0	7	14
										K.DSYVGDEAQSKR.G	25.6	1	2
										R.VAPEEHPVLLTEAPLNPK.A	47.2	252	3
										R.DLTDYLMK.I	44.1	284	2	Oxidation: 7
										R.GYSFTTTAER.E	62.5	126	2
										K.SYELPDGQVITIGNER.F	56.3	353	3
										R.KDLYANTVLSGGTTMYPGIADR.M	41.6	273	2	Oxidation: 15
										K.EITALAPSTMK.I	45.5	116	2	Oxidation: 10
										K.QEYDESGPSIVHR.K	94.6	78	7
		60	538.4	41.7	4	22.9	nonphospho	47	11	K.AGFAGDDAPR.A	61.7	16	2
										R.AVFPSIVGRPR.H	62.0	272	2
										K.RGILTLK.Y	22.3	70	1
										R.GILTLK.Y	43.9	244	2
										K.IWHHTFYNELR.V	57.6	175	8
										R.VAPEEHPVLLTEAPLNPK.A	53.7	325	3
										R.DLTDYLMK.I	36.2	505	3
										R.DLTDYLMK.I	26.2	400	2	Oxidation: 7
										R.GYSFTTTAER.E	56.5	166	10
										K.EITALAPSTMK.I	52.0	85	6	Oxidation: 10
										K.EITALAPSTMK.I	66.4	245	8
		60	594.7	41.7	4	33.6	PHOSPHO	36	12	K.AGFAGDDAPR.A	61.3	35	5
										K.DSYVGDEAQSK.R	54.6	6	12
										K.DSYVGDEAQSKR.G	25.7	1	1
										R.GILTLK.Y	32.9	178	1
										R.VAPEEHPVLLTEAPLNPK.A	56.8	220	2
										R.DLTDYLMK.I	30.9	280	1	Oxidation: 7
										R.GYSFTTTAER.E	59.7	107	2
										K.SYELPDGQVITIGNER.F	57.3	349	4
										R.KDLYANTVLSGGTTMYPGIADR.M	39.7	258	1	Oxidation: 15
										K.DLYANTVLSGGTTMYPGIADR.M	60.1	360	1	Oxidation: 14
										K.EITALAPSTMK.I	25.1	96	2	Oxidation: 10
										K.QEYDESGPSIVHR.K	90.7	72	4
gi|148230178	elongation factor 1-alpha O [Xenopus laevis]	60	119.1	50.1	4	6.7	nonphospho	3	3	K.FYITIIDAPGHR.D	44.1	430	1
										R.LPLQDVYK.I	43.5	292	1
										K.IGGIGTVPVGR.V	31.5	221	1
gi|169781730	hypothetical protein [Aspergillus oryzae RIB40]	15	44.4	34.7	4	1.9	nonphospho	3	1	M.PSLVGR.D	44.4	294	3
		60	30.7	34.7	4	1.9	nonphospho	1	1	M.PSLVGR.D	30.7	377	1
gi|169766712	hypothetical protein [Aspergillus oryzae RIB40]	15	30.1	28.4	4	3.8	nonphospho	15	1	K.KSAAGSLVGR.V	30.1	341	15
		60	35.2	28.4	4	3.8	nonphospho	17	1	K.KSAAGSLVGR.V	35.2	592	17
gi|147899980	hypothetical protein LOC100037084 [Xenopus laevis]	60	76	47.5	4	3.8	nonphospho	2	1	R.IVLQIDNAR.L	57	257	2
gi|148233066	60S ribosomal protein L4-A [Xenopus laevis]	0	134	44.9	4	9.3	nonphospho	4	3	K.NVTMPAVFR.A	40.3	149	1	Oxidation: 4
										R.APIRPDIVNFVHTNLR.K	36.3	381	2
										R.NIPGITLLNVSK.L	57.5	459	1
		60	101.8	44.9	4	12.1	nonphospho	2	2	R.APIRPDIVNFVHTNLR.K	37.1	415	1
										R.NIPGITLLNVSK.L	28.8	515	1
gi|9988777	protein kinase AIRK2 [Xenopus laevis]	0	100.7	41.8	4	7.2	nonphospho	2	2	R.ITPSASSSVPGR.V	62.6	6	1
										K.IADFGWSVHAPSLR.R	38.1	412	1
		15	96.3	41.8	4	7.2	nonphospho	2	2	R.ITPSASSSVPGR.V	62.2	1	1
										K.IADFGWSVHAPSLR.R	34.1	366	1
		60	141.2	41.8	4	10.5	nonphospho	3	3	K.FTTPSSATAAQR.V	49.4	25	1
										R.ITPSASSSVPGR.V	66.2	11	2
										K.IADFGWSVHAPSLR.R	25.5	454	1
gi|148233658	40S ribosomal protein SA [Xenopus laevis]	0	181.8	34	4	9.2	nonphospho	3	2	K.FASASGATPIAGR.F	121.9	58	2
										R.FTPGTFTNQIQAAFR.E	59.9	498	1
		15	93.6	34	4	9.2	nonphospho	2	2	K.FASASGATPIAGR.F	22.6	52	1
										R.FTPGTFTNQIQAAFR.E	71.0	452	1
		60	144.9	34	4	11.8	nonphospho	4	3	K.FASASGATPIAGR.F	60.3	55	1
										R.FTPGTFTNQIQAAFR.E	51.9	563	1
										R.LLVVTDPR.A	32.6	215	2
gi|148225797	hypothetical protein LOC734895 [Xenopus laevis]	0	72.8	52.3	4	6.5	nonphospho	2	2	K.AVSNLTINFGPQHPAAHGVLR.L	27.4	290	1
										K.LLNIQPPPR.A	45.4	228	1
		15	40.8	52.3	4	2	nonphospho	2	1	K.LLNIQPPPR.A	40.8	200	2
		60	64.3	52.3	4	3.9	nonphospho	3	2	K.LLNIQPPPR.A	27.4	288	2
										R.GSGIQWDLR.K	36.9	361	1
gi|115594	RecName: Full=F-actin-capping protein subunit alpha-1; AltName: Full=Actin-binding protein chain A; Short=ABP-A	0	62.9	29.4	4	9.8	nonphospho	2	2	R.LLLNNDNLLR.E	30.4	396	1
										K.FTISGSTAQLVGVLK.I	32.5	491	1
gi|3913814	RecName: Full=Ferrochelatase, mitochondrial; AltName: Full=Protoheme ferro-lyase; AltName: Full=Heme synthetase; Flags: Precursor	0	59.1	46	4	5.8	nonphospho	1	1	K.LLDELSPATAPHK.Y	43.6	171	1
gi|85013631	elongation factor-1 alpha [Euptychia n. sp. 2 CP-2006]	0	58	44.5	4	4.7	nonphospho	2	1	K.IGGIGTVPVGR.V	40.1	186	2
gi|119166	RecName: Full=Elongation factor 1-gamma-A; Short=EF-1-gamma-A; AltName: Full=eEF-1B gamma-A; AltName: Full=p47	0	50.4	49.8	4	4.8	nonphospho	1	1	K.QVLEPSFR.Q	31.4	190	1
		15	72.3	49.8	4	3	nonphospho	1	1	K.TVLGVLDSHLQTR.T	72.3	326	1
		60	65.9	49.8	4	3	nonphospho	2	1	K.TVLGVLDSHLQTR.T	65.9	399	2
gi|1841845	lectin [Xenopus laevis]	0	81	34.2	4	7.7	nonphospho	3	2	K.TPLSVWR.N	58.6	280	2
										R.SQFTPGYIQFRPINTEK.A	22.4	366	1
		60	40.2	34.2	4	2.2	nonphospho	1	1	K.TPLSVWR.N	40.2	316	1
gi|169767910	hypothetical protein [Aspergillus oryzae RIB40]	0	34.6	34.6	4	4	nonphospho	1	1	K.LTGWYGNAVLTIK.I	34.6	224	1	Phospho: 5
gi|1703127	Actin, cytoplasmic type 8	0	577.8	41.8	4	30.9	nonphospho	28	11	K.AGFAGDDAPR.A	85.4	16	4
										R.AVFPSIVGRPR.H	60.1	237	4
										K.RGILTLK.Y	21.6	78	2
										R.GILTLK.Y	58.9	229	1
										K.IWHHTFYNELR.V	33.4	212	1
										R.VAPEEHPVLLTEAPLNPK.A	59.7	298	2
										R.DLTDYLMK.I	30.7	449	1
										R.DLTDYLMK.I	33.4	345	2	Oxidation: 7
										R.GYSFTTTAER.E	62.4	118	5
										K.EITALAPSTMK.I	55.4	81	3	Oxidation: 10
										K.EITALAPSTMK.I	61.2	201	3
gi|132745	RecName: Full=60S ribosomal protein L4-B; AltName: Full=L1B	15	77.3	44.9	4	5.6	nonphospho	1	1	R.NIPGITLLNVSK.L	58.7	413	1
gi|119140	Elongation factor 1-alpha, oocyte form (EF-1-alpha-O1) (EF-1AO1)	15	70.4	50.2	4	6.7	nonphospho	3	2	K.YYITIIDAPGHR.D	24.4	275	1
										R.LPLQDVYK.I	27.6	220	2
gi|148225819	zona pellucida C glycoprotein [Xenopus laevis]	15	53.1	50.1	4	3.9	nonphospho	2	2	K.VLIQCFYPR.N	28.5	351	1	Carbamidomethyl: 5
										K.LQFSVDAFR.F	24.6	385	1
gi|77748187	Pdha1-B-prov protein [Xenopus laevis]	60	41	44.2	4	2.3	nonphospho	1	1	K.EILAELTGR.R	41	405	1
gi|169771165	hypothetical protein [Aspergillus oryzae RIB40]	60	30.5	41.3	4	1.9	nonphospho	6	1	R.ITRSIPR.E	30.5	171	6
gi|58332196	actin, alpha 2, smooth muscle, aorta [Xenopus tropicalis]	0	264	42	4	19.7	PHOSPHO	1	1	K.YPIEHGIITNWDDMEK.I	26.8	234	1	Oxidation: 14
gi|147900780	similar to actin, alpha 1, skeletal muscle [Xenopus laevis]	15	312.7	42	4	19.4	PHOSPHO	1	1	K.YPIEHGIITNWDDMEK.I	25.9	248	1	Oxidation: 14
gi|58332196	actin, alpha 2, smooth muscle, aorta [Xenopus tropicalis]	60	362.6	42	4	21	PHOSPHO	2	1	K.YPIEHGIITNWDDMEK.I	59.2	288	2
gi|214568	cytokeratin [Xenopus laevis]	60	35	46.6	4	2.1	PHOSPHO	1	1	K.ETMQNLNDR.L	35	21	1
………………
gi|148231177	actin, cytoplasmic 1 [Xenopus laevis]	60	594.7	41.7	4	33.6	PHOSPHO	38	12	K.AGFAGDDAPR.A	61.3	35	5
										K.DSYVGDEAQSK.R	54.6	6	12
										K.DSYVGDEAQSKR.G	25.7	1	1
										R.GILTLK.Y	32.9	178	1
										R.VAPEEHPVLLTEAPLNPK.A	56.8	220	2
										R.DLTDYLMK.I	30.9	280	1	Oxidation: 7
										R.GYSFTTTAER.E	59.7	107	2
										K.SYELPDGQVITIGNER.F	57.3	349	4
										R.KDLYANTVLSGGTTMYPGIADR.M	39.7	258	1	Oxidation: 15
										K.DLYANTVLSGGTTMYPGIADR.M	60.1	360	1	Oxidation: 14
										K.EITALAPSTMK.I	25.1	96	2	Oxidation: 10
										K.QEYDESGPSIVHR.K	90.7	72	4
		15	482.4	41.7	4	23.7	nonphospho	26	10	K.AGFAGDDAPR.A	52.3	9	3
										R.AVFPSIVGRPR.H	43.8	201	2
										R.GILTLK.Y	43.8	190	3
										K.IWHHTFYNELR.V	54.5	161	4
										R.VAPEEHPVLLTEAPLNPK.A	38.1	259	1
										R.DLTDYLMK.I	28.1	402	1
										R.DLTDYLMK.I	28.6	305	2	Oxidation: 7
										R.GYSFTTTAER.E	55.4	81	5
										K.EITALAPSTMK.I	56.0	62	3	Oxidation: 10
										K.EITALAPSTMK.I	62.0	171	2
gi|62530438	smooth muscle alpha actin [Xenopus laevis]	60	362.6	41.9	4	21	PHOSPHO	2	1	K.YPIEHGIITNWDDMEK.I	59.2	286	2
gi|147905648	hypothetical protein LOC100036902 [Xenopus laevis]	60	349.1	42.1	4	20.7	PHOSPHO	1	1	K.EEYDESGPSIVHR.K	61.9	74	1
		15	345.3	42.1	4	19.1	PHOSPHO	1	1	K.EEYDESGPSIVHR.K	67.7	97	1
		0	314	42.1	4	18.8	PHOSPHO	1	1	K.EEYDESGPSIVHR.K	73.5	85	1
gi|148232403	keratin 19 [Xenopus laevis]	60	212.5	45.3	4	14.6	PHOSPHO	5	5	K.ETMQNLNDR.L	35.0	21	1
										R.TLETANSGLELK.I	22.7	155	1
										K.ILDATVDNSK.I	38.2	56	1
										R.DQYELLAEK.N	25.0	200	1
										K.AALENTLGETEAR.Y	74.0	122	1
		15	39.2	45.3	4	6.1	PHOSPHO	1	1	R.TLETANSGLELK.I	22.5	172	1
		0	56.6	45.3	4	3.2	PHOSPHO	1	1	K.AALENTLGETEAR.Y	56.6	132	1
		60	286.7	45.3	4	18.9	nonphospho	8	6	R.GLGAPVGVGR.V	31.6	92	1
										K.APSVHGGYGGQGISVSSAR.L	38.6	51	2
										K.QGPSPSSDYSNYFK.I	52.3	320	1
										K.IVLQIDNAR.L	57.0	257	2
										R.TKYENELALR.Q	37.2	73	1
										K.VLDELTLCR.T	51.0	355	1
		15	95	45.3	4	5.6	nonphospho	2	2	K.QGPSPSSDYSNYFK.I	20.6	248	1
										K.VLDELTLCR.T	74.4	274	1
		0	47.2	45.3	4	6.8	nonphospho	2	2	K.APSVHGGYGGQGISVSSAR.L	24.8	56	1
										K.IVLQIDNAR.L	22.4	220	1
gi|147902902	actin-related protein 2-A [Xenopus laevis]	60	151.4	44.6	4	6.6	PHOSPHO	3	3	K.DLMVGDEASELR.S	58.6	190	1	Oxidation: 3
										K.DLMVGDEASELR.S	51.6	255	1
										R.GYAFNHSADFETVR.M	41.1	167	1
		15	101.4	44.6	4	6.6	PHOSPHO	3	2	K.DLMVGDEASELR.S	54.0	196	2	Oxidation: 3
										R.GYAFNHSADFETVR.M	47.4	192	1
		0	50.9	44.6	4	3	PHOSPHO	1	1	K.DLMVGDEASELR.S	50.9	187	1	Oxidation: 3
		15	488.9	44.6	4	20.8	nonphospho	14	9	K.KVVVCDNGTGFVK.C	33.1	56	1	Carbamidomethyl: 5
										K.VVVCDNGTGFVK.C	87.1	131	1	Carbamidomethyl: 4
										K.HLWDYTFGPEK.L	81.2	344	2
										K.ILLTEPPMNPTK.N	60.8	268	1
										K.ILLTEPPMNPTK.N	34.1	166	2	Oxidation: 8
										R.GYAFNHSADFETVR.M	60.5	183	1
										K.HIVLSGGSTMYPGLPSR.L	24.2	211	2	Oxidation: 10
										K.HMVFLGGAVLADIMK.D	55.1	475	2	Oxidation: 2
										K.HMVFLGGAVLADIMK.D	52.9	383	2	Oxidation: 2, 14
		0	394.1	44.6	4	18	nonphospho	13	9	K.KVVVCDNGTGFVK.C	38.6	67	1	Carbamidomethyl: 5
										K.VVVCDNGTGFVK.C	22.3	158	1	Carbamidomethyl: 4
										K.ILLTEPPMNPTK.N	53.4	310	1
										K.ILLTEPPMNPTK.N	38.7	198	2	Oxidation: 8
										R.GYAFNHSADFETVR.M	70.9	211	2
										K.HIVLSGGSTMYPGLPSR.L	28.6	308	1
										K.HIVLSGGSTMYPGLPSR.L	36.5	241	2	Oxidation: 10
										K.HMVFLGGAVLADIMK.D	40.4	525	1	Oxidation: 2
										K.HMVFLGGAVLADIMK.D	64.8	430	2	Oxidation: 2, 14
gi|148224409	actin-related protein 2-B [Xenopus laevis]	60	619	44.7	4	24.4	nonphospho	19	11	K.KVVVCDNGTGFVK.C	55.5	59	2	Carbamidomethyl: 5
										K.VVVCDNGTGFVK.C	87.2	195	2	Carbamidomethyl: 4
										K.HLWDYTFGPEK.L	69.8	419	2
										K.ILLTEPPMNPTK.N	47.4	345	1
										K.ILLTEPPMNPTK.N	35.3	227	2	Oxidation: 8
										R.GYAFNHSADFETVR.M	65.5	249	2
										K.HIVLSGGSTMYPGLPSR.L	70.9	326	2
										K.HIVLSGGSTMYPGLPSR.L	47.6	282	2	Oxidation: 10
										K.QLYLER.V	23.7	95	1
										K.HMVFLGGAVLADIMK.D	43.0	580	1	Oxidation: 2
										K.HMVFLGGAVLADIMK.D	55.3	469	2	Oxidation: 2, 14
gi|4501887	actin, cytoplasmic 2 [Homo sapiens]	60	538.4	41.8	4	22.9	nonphospho	47	11	K.AGFAGDDAPR.A	61.7	16	2
										R.AVFPSIVGRPR.H	62.0	272	2
										K.RGILTLK.Y	22.3	70	1
										R.GILTLK.Y	43.9	244	2
										K.IWHHTFYNELR.V	57.6	175	8
										R.VAPEEHPVLLTEAPLNPK.A	53.7	325	3
										R.DLTDYLMK.I	36.2	505	3
										R.DLTDYLMK.I	26.2	400	2	Oxidation: 7
										R.GYSFTTTAER.E	56.5	166	10
										K.EITALAPSTMK.I	52.0	85	6	Oxidation: 10
										K.EITALAPSTMK.I	66.4	245	8
		0	500.3	41.8	4	31.7	PHOSPHO	44	9	K.AGFAGDDAPR.A	65.1	50	11
										K.DSYVGDEAQSK.R	57.6	10	19
										R.VAPEEHPVLLTEAPLNPK.A	47.5	236	3
										R.DLTDYLMK.I	45.2	273	2	Oxidation: 7
										R.GYSFTTTAER.E	54.2	120	2
										K.SYELPDGQVITIGNER.F	44.2	337	2
										R.KDLYANTVLSGGTTMYPGIADR.M	37.7	260	1	Oxidation: 15
										K.EITALAPSTMK.I	25.0	105	2	Oxidation: 10
										K.QEYDESGPSIVHR.K	104.8	74	2
		15	532.7	41.8	4	32	PHOSPHO	49	10	K.AGFAGDDAPR.A	64.3	53	12
										K.DSYVGDEAQSK.R	51.0	7	14
										K.DSYVGDEAQSKR.G	25.6	1	2
										R.VAPEEHPVLLTEAPLNPK.A	47.2	252	3
										R.DLTDYLMK.I	44.1	284	2	Oxidation: 7
										R.GYSFTTTAER.E	62.5	126	2
										K.SYELPDGQVITIGNER.F	56.3	353	3
										R.KDLYANTVLSGGTTMYPGIADR.M	41.6	273	2	Oxidation: 15
										K.EITALAPSTMK.I	45.5	116	2	Oxidation: 10
										K.QEYDESGPSIVHR.K	94.6	78	7
gi|147902645	ribosomal protein SA [Xenopus laevis]	60	144.9	34	4	11.8	nonphospho	4	3	K.FASASGATPIAGR.F	60.3	55	1
										R.FTPGTFTNQIQAAFR.E	51.9	563	1
										R.LLVVTDPR.A	32.6	215	2
		15	93.6	34	4	9.2	nonphospho	2	2	K.FASASGATPIAGR.F	22.6	52	1
										R.FTPGTFTNQIQAAFR.E	71.0	452	1
		0	181.8	34	4	9.2	nonphospho	3	2	K.FASASGATPIAGR.F	121.9	58	2
										R.FTPGTFTNQIQAAFR.E	59.9	498	1
gi|147899288	serine/threonine-protein kinase 12-A [Xenopus laevis]	60	141.2	41.7	4	10.5	nonphospho	4	3	K.FTTPSSATAAQR.V	49.4	25	1
										R.ITPSASSSVPGR.V	66.2	11	2
										K.IADFGWSVHAPSLR.R	25.5	454	1
		15	96.3	41.7	4	7.2	nonphospho	2	2	R.ITPSASSSVPGR.V	62.2	1	1
										K.IADFGWSVHAPSLR.R	34.1	366	1
		0	100.7	41.7	4	7.8	nonphospho	2	2	R.ITPSASSSVPGR.V	62.6	6	1
										K.IADFGWSVHAPSLR.R	38.1	412	1
gi|148230178	elongation factor 1-alpha, oocyte form [Xenopus laevis]	60	119.1	50.1	4	6.7	nonphospho	3	3	K.FYITIIDAPGHR.D	44.1	430	1
										R.LPLQDVYK.I	43.5	292	1
										K.IGGIGTVPVGR.V	31.5	221	1
gi|148233066	60S ribosomal protein L4-A [Xenopus laevis]	60	101.8	44.9	4	12.1	nonphospho	2	2	R.APIRPDIVNFVHTNLR.K	37.1	415	1
										R.NIPGITLLNVSK.L	28.8	515	1
gi|148222361	ubiquinol-cytochrome c reductase core protein II [Xenopus laevis]	60	75.1	47.8	4	6.9	nonphospho	2	2	K.ALAYQNPQVGVLENLHAAAYK.N	32.4	455	1
										K.QVGEQFLNIR.S	42.7	387	1
gi|119166	RecName: Full=Elongation factor 1-gamma-A; Short=EF-1-gamma-A; AltName: Full=eEF-1B gamma-A; AltName: Full=p47	60	65.9	49.8	4	3	nonphospho	2	1	K.TVLGVLDSHLQTR.T	65.9	399	2
		15	72.3	49.8	4	3	nonphospho	1	1	K.TVLGVLDSHLQTR.T	72.3	326	1
		0	50.4	49.8	4	4.8	nonphospho	1	1	K.QVLEPSFR.Q	31.4	190	1
gi|148225797	NADH dehydrogenase (ubiquinone) Fe-S protein 2, 49kDa (NADH-coenzyme Q reductase) [Xenopus laevis]	60	64.3	52.3	4	3.9	nonphospho	3	2	K.LLNIQPPPR.A	27.4	288	2
										R.GSGIQWDLR.K	36.9	361	1
		15	40.8	52.3	4	2	nonphospho	2	1	K.LLNIQPPPR.A	40.8	200	2
		0	72.8	52.3	4	6.5	nonphospho	2	2	K.AVSNLTINFGPQHPAAHGVLR.L	27.4	290	1
										K.LLNIQPPPR.A	45.4	228	1
gi|148234082	acetyl-CoA acetyltransferase B, mitochondrial precursor [Xenopus laevis]	60	60.5	44	4	6.9	nonphospho	1	1	R.TLNEVVIASAAR.T	42.6	306	1
		15	101.2	44	4	11.7	nonphospho	3	3	R.TPIGSFQGTLSSLPATK.L	47.6	371	1
										R.LNVTPLAR.I	30.9	138	1
										R.IVAFADAAVDPIDFPIAPAYAIPK.L	22.7	548	1
		0	117.4	44	4	9	nonphospho	3	3	R.TLNEVVIASAAR.T	58.3	266	1
										R.TPIGSFQGTLSSLPATK.L	28.1	415	1
										R.AGIPADEVK.E	31.0	21	1
gi|147899942	muscle creatine kinase [Xenopus laevis]	60	50	42.9	4	1.8	nonphospho	2	1	K.FEEILTR.L	50	230	2
		15	47.9	42.9	4	1.8	nonphospho	2	1	K.FEEILTR.L	47.9	178	2
		0	96.4	42.9	4	6.6	nonphospho	6	3	K.VLTPDIYK.K	23.1	216	2
										K.GYTLPPHCSR.G	30.1	4	2
										K.FEEILTR.L	43.2	197	2
		0	41.3	42.9	4	1.8	PHOSPHO	1	1	K.FEEILTR.L	41.3	175	1
gi|147903611	actin related protein 2/3 complex, subunit 1A, 41kDa [Xenopus laevis]	60	46.5	41.5	4	3.2	nonphospho	1	1	K.DGVWKPTLVILR.I	46.5	516	1
		15	53.2	41.5	4	3.2	nonphospho	1	1	K.DGVWKPTLVILR.I	53.2	416	1
gi|77748187	Pdha1-B-prov protein [Xenopus laevis]	60	41	44.2	4	2.3	nonphospho	1	1	K.EILAELTGR.R	41	405	1
gi|49255965	Unknown (protein for MGC:79927) [Xenopus laevis]	60	40.2	31.3	4	2.5	nonphospho	1	1	K.TPLSVWR.N	40.2	316	1
gi|148225687	glutaryl-CoA dehydrogenase [Xenopus laevis]	60	39.1	48.4	4	2	nonphospho	1	1	R.IQFGVPLAR.N	39.1	417	1
gi|27694877	Rpl4-b-prov protein [Xenopus laevis]	15	77.3	42.6	4	5.9	nonphospho	1	1	R.NIPGITLLNVSK.L	58.7	413	1
gi|147904469	Ubiquinol-cytochrome C reductase complex [Xenopus laevis]	15	77.2	48	4	6.9	nonphospho	2	2	K.AIAYQNPQVGVLENLHAAAYR.N	21.6	367	1
										R.QVGEQFLNIR.S	55.6	312	1
		0	144.1	48	4	12.2	nonphospho	5	4	R.GIEAVGGGLSVTSTR.E	42.3	259	2
										K.AIAYQNPQVGVLENLHAAAYR.N	34.7	411	1
										R.QVGEQFLNIR.S	39.5	354	1
										K.AQYYGAEIR.E	27.6	93	1
gi|64659	elongation factor 1-alpha (454 AA) [Xenopus laevis]	15	70.4	49.4	4	6.8	nonphospho	3	2	K.YYITIIDAPGHR.D	24.4	275	1
										R.LPLQDVYK.I	27.6	220	2
gi|52139120	LOC494706 protein [Xenopus laevis]	15	56	27.1	4	3.7	nonphospho	1	1	R.LLLSLAPQR.L	56	337	1
gi|47940311	XlZPC protein [Xenopus laevis]	15	53.1	41.6	4	4.7	nonphospho	2	2	K.VLIQCFYPR.N	28.5	351	1
										K.LQFSVDAFR.F	24.6	385	1
gi|148222128	actin, cytoplasmic type 8 [Xenopus laevis]	0	577.8	41.8	4	30.9	nonphospho	28	11	K.AGFAGDDAPR.A	85.4	16	4
										R.AVFPSIVGRPR.H	60.1	237	4
										K.RGILTLK.Y	21.6	78	2
										R.GILTLK.Y	58.9	229	1
										K.IWHHTFYNELR.V	33.4	212	1
										R.VAPEEHPVLLTEAPLNPK.A	59.7	298	2
										R.DLTDYLMK.I	30.7	449	1
										R.DLTDYLMK.I	33.4	345	2	Oxidation: 7
										R.GYSFTTTAER.E	62.4	118	5
										K.EITALAPSTMK.I	55.4	81	3	Oxidation: 10
										K.EITALAPSTMK.I	61.2	201	3
gi|313756	L1a protein [Xenopus laevis]	0	134	44.9	4	9.3	nonphospho	4	3	K.NVTMPAVFR.A	40.3	149	1	Oxidation: 4
										R.APIRPDIVNFVHTNLR.K	36.3	381	2
										R.NIPGITLLNVSK.L	57.5	459	1
gi|153792559	hypothetical protein LOC100101274 [Xenopus laevis]	0	100.3	35.3	4	10	nonphospho	3	2	K.TPLSVWR.N	58.6	280	2
										K.SQFTPGYIQFRPINTEK.A	22.4	366	1
gi|226529318	vitellogenin-A2 precursor [Xenopus laevis]	0	87.8	201.4	4	1.8	nonphospho	2	2
gi|155369239	vitellogenin B1 [Xenopus laevis]	0	61.7	202.9	4	0.5	nonphospho	1	1
gi|115594	RecName: Full=F-actin-capping protein subunit alpha-1; AltName: Full=Actin-binding protein chain A; Short=ABP-A	0	62.9	29.4	4	9.8	nonphospho	2	2	R.LLLNNDNLLR.E	30.4	396	1
										K.FTISGSTAQLVGVLK.I	32.5	491	1
gi|3913814	RecName: Full=Ferrochelatase, mitochondrial; AltName: Full=Heme synthase; AltName: Full=Protoheme ferro-lyase; Flags: Precursor	0	59.1	46	4	5.8	nonphospho	1	1	K.LLDELSPATAPHK.Y	43.6	171	1
gi|65104	42Sp48 [Xenopus laevis]	0	58	34.9	4	5.9	nonphospho	2	1	K.IGGIGTVPVGR.V	40.1	186	2
gi|1346341	RecName: Full=Keratin, type I cytoskeletal 47 kDa	0	42	29.9	4	4.3	nonphospho	1	1	R.QSVEADINGLRR.V	42	143	1
gi|148223409	hypothetical protein LOC780761 [Xenopus laevis]	0	264	41.9	4	19.1	PHOSPHO	1	1	K.YPIEHGIITNWDDMEK.I	26.8	234	1	Oxidation: 14
		15	312.7	41.9	4	19.4	PHOSPHO	1	1	K.YPIEHGIITNWDDMEK.I	25.9	248	1	Oxidation: 14

## Sheet: Slice 5
	Detailed Protein Report
NCBInr Accession No	Protein name	Timepoint	Mascot score	MW [kDa]	Slice	Seq. coverage [%]	Fraction	No of peptides	No of Unique peptides	Peptide sequence	Score	Cmpd	No of Cmpds	Modification
gi|148231177	hypothetical protein LOC398459 [Xenopus laevis]	60	182.1	41.7	5	17.3	PHOSPHO	7	4	K.AGFAGDDAPR.A	47.2	13	2
										R.DLTDYLMK.I	23.0	196	1	Oxidation: 7
										K.SYELPDGQVITIGNER.F	38.3	215	2
										K.QEYDESGPSIVHR.K	57.7	35	2
		15	217.9	41.7	5	17.6	nonphospho	8	5	K.AGFAGDDAPR.A	59.3	18	3
										R.AVFPSIVGRPR.H	32.6	175	1
										R.VAPEEHPVLLTEAPLNPK.A	29.6	221	1
										R.GYSFTTTAER.E	39.6	93	1
										K.EITALAPSTMK.I	39.0	79	2	Oxidation: 10
		0	108.9	41.7	5	12.5	PHOSPHO	7	3	R.VAPEEHPVLLTEAPLNPK.A	24.0	204	3
										K.SYELPDGQVITIGNER.F	46.0	263	3
										K.QEYDESGPSIVHR.K	39.0	40	1
gi|64864	XK endo B keratin [Xenopus laevis]	60	156.9	41.7	5	7.9	PHOSPHO	5	3	R.LAADDFR.V	29.3	63	1
										K.LIDDTNISR.L	57.5	48	3
										K.ASLEGTLHDTEAR.Y	70.2	54	1
gi|148227348	26S protease regulatory subunit 6A-A [Xenopus laevis]	60	51.4	45.2	5	2.5	nonphospho	3	1	R.VDILDPALLR.S	51.4	373	3
gi|22127501	cell division protein FtsW [Yersinia pestis KIM 10]	60	31.5	44.1	5	2	nonphospho	1	1	R.IQPAELSK.L	31.5	58	1
gi|160420243	histone-binding protein RBBP7 [Xenopus laevis]	15	45.7	47.7	5	4.9	nonphospho	2	1	K.TVALWDLR.N	30.3	338	2
		60	40.6	47.7	5	3.1	nonphospho	1	1	K.TPSADVLVFDYTK.H	40.6	339	1
gi|114535	ATP synthase subunit alpha, mitochondrial precursor	0	326.3	58.9	5	13.6	nonphospho	8	6	R.VLSIGDGIAR.V	56.5	196	1
										K.TSIAIDTIINQK.R	36.3	282	1
										R.QMSLLLR.R	53.4	141	1	Oxidation: 2
										K.GIRPAINVGLSVSR.V	63.7	198	2
										K.LELAQYR.E	54.5	126	2
										K.SQHQELLATIR.A	43.5	112	1
		15	563.3	58.9	5	21.1	nonphospho	16	10	R.VLSIGDGIAR.V	58.4	189	2
										R.TGAIVDVPVGDELLGR.V	57.9	366	1
										R.VVDALGNTIDGK.G	40.6	145	1
										K.AVDSLVPIGR.G	62.6	217	2
										R.ELIIGDR.Q	40.3	130	2
										K.TSIAIDTIINQK.R	73.2	283	2
										R.QMSLLLR.R	63.0	140	2	Oxidation: 2
										R.EAYPGDVFYLHSR.L	48.9	242	1
										K.LELAQYR.E	54.0	125	1
										K.SQHQELLATIR.A	45.5	101	2
		60	424.2	58.9	5	19.6	nonphospho	14	9	R.VLSIGDGIAR.V	62.0	183	2
										R.TGAIVDVPVGDELLGR.V	42.5	365	3
										K.AVDSLVPIGR.G	58.6	211	2
										R.ELIIGDR.Q	36.5	114	1
										K.TSIAIDTIINQK.R	31.8	282	1
										R.QMSLLLR.R	48.3	123	2	Oxidation: 2
										R.EAYPGDVFYLHSR.L	62.6	239	1
										K.LELAQYR.E	23.2	113	1
										K.SQHQELLATIR.A	41.9	90	1
		0	261	58.9	5	11.6	PHOSPHO	7	5	K.SGTAEVSSILEER.I	56.0	190	3
										R.ILGADTTADLEETGR.V	102.8	160	1
										R.TGAIVDVPVGDELLGR.V	20.9	283	1
										R.VVDALGNTIDGK.G	45.0	119	1
										R.ELIIGDR.Q	36.4	117	1
		15	256.6	58.9	5	9.2	PHOSPHO	6	4	K.SGTAEVSSILEER.I	62.7	206	2
										R.ILGADTTADLEETGR.V	95.4	179	2
										R.VLSIGDGIAR.V	40.1	172	1
										R.VVDALGNTIDGK.G	58.4	133	1
		60	196.7	58.9	5	7.3	PHOSPHO	3	3	K.SGTAEVSSILEER.I	66.1	181	1
										R.ILGADTTADLEETGR.V	86.1	156	1
										R.VVDALGNTIDGK.G	44.5	112	1
gi|119140	Elongation factor 1-alpha, oocyte form (EF-1-alpha-O1) (EF-1AO1)	0	233.6	50.2	5	15.6	nonphospho	8	6	K.YYITIIDAPGHR.D	48.0	240	1
										K.QLIIGVNK.M	22.0	146	1
										R.LPLQDVYK.I	34.7	181	2
										K.IGGIGTVPVGR.V	66.7	147	2
										R.VETGVLKPGMIVTFAPSNVTTEVK.S	20.9	306	1	Oxidation: 10
										R.QTVAVGVIK.G	41.3	83	2
		15	177.7	50.2	5	13.7	nonphospho	6	5	K.YYITIIDAPGHR.D	39.5	233	1
										K.QLIIGVNK.M	20.2	146	1
										R.LPLQDVYK.I	29.9	179	1
										K.IGGIGTVPVGR.V	51.6	150	2
										R.VETGVLKPGMIVTFAPSNVTTEVK.S	36.4	308	1	Oxidation: 10
		60	217.5	50.2	5	10.4	nonphospho	7	4	K.YYITIIDAPGHR.D	67.1	227	2
										R.LPLQDVYK.I	37.8	171	2
										K.IGGIGTVPVGR.V	63.3	138	2
										R.QTVAVGVIK.G	29.9	73	1
gi|119166	RecName: Full=Elongation factor 1-gamma-A; Short=EF-1-gamma-A; AltName: Full=eEF-1B gamma-A; AltName: Full=p47	0	232.5	49.8	5	12.6	nonphospho	7	5	R.AYKPLIAAQYSGFPIK.V	34.4	297	2
										K.TVLGVLDSHLQTR.T	78.3	272	2
										K.QVLEPSFR.Q	56.5	149	1
										R.QPFGNVTR.W	29.2	44	1
										K.SSFIMDEFKR.K	34.1	165	1	Oxidation: 5
		15	147.2	49.8	5	6.4	nonphospho	5	3	K.TVLGVLDSHLQTR.T	78.8	267	2
										R.TFLVGER.I	21.7	138	1
										R.QPFGNVTR.W	46.8	47	2
		60	85.1	49.8	5	4.6	nonphospho	2	2	K.TVLGVLDSHLQTR.T	54.2	266	1
										R.TFLVGER.I	30.9	119	1
		0	44	49.8	5	4.1	PHOSPHO	2	1	K.AAPTPAPAPEDDLDESEK.A	44	71	2
		15	33.6	49.8	5	4.1	PHOSPHO	1	1	K.AAPTPAPAPEDDLDESEK.A	33.6	88	1
gi|148237059	elongation factor 1-gamma-B [Xenopus laevis]	0	123.9	50.2	5	6.9	nonphospho	1	1	R.AYKPLIAAQYSR.F	33.4	111	1
gi|4501887	actin, gamma 1 propeptide [Homo sapiens]	0	130.6	41.8	5	13.1	nonphospho	4	3	K.AGFAGDDAPR.A	21.1	17	1
										R.VAPEEHPVLLTEAPLNPK.A	36.9	228	1
										R.GYSFTTTAER.E	53.8	87	2
		60	257.4	41.8	5	22.1	nonphospho	8	5	K.AGFAGDDAPR.A	42.3	12	1
										R.AVFPSIVGRPR.H	48.2	164	2
										R.TTGIVMDSGDGVTHTVPIYEGYALPHAILR.L	20.4	358	1
										R.GYSFTTTAER.E	60.3	83	2
										K.EITALAPSTMK.I	67.4	149	2
gi|13357686	F0F1 ATP synthase subunit beta [Ureaplasma parvum serovar 3 str. ATCC 700970]	0	110.4	50.8	5	5.4	nonphospho	4	2	K.IGLFGGAGVGK.T	36.0	255	2
										R.FTQAGSEVSALLGR.M	74.4	311	2
		15	118.9	50.8	5	5.4	nonphospho	4	2	K.IGLFGGAGVGK.T	48.2	248	2
										R.FTQAGSEVSALLGR.M	70.7	314	2
		60	92.2	50.8	5	5.4	nonphospho	3	2	K.IGLFGGAGVGK.T	35.8	251	1
										R.FTQAGSEVSALLGR.M	56.4	311	2
gi|64864	XK endo B keratin [Xenopus laevis]	0	52.2	41.7	5	3.8	nonphospho	1	1	R.LASYLER.V	32.8	77	1
		15	104.2	41.7	5	4.3	nonphospho	3	2	R.LASYLER.V	49.9	82	2
										K.LIDDTNISR.L	54.3	61	1
		60	92.8	41.7	5	3.8	nonphospho	3	2	R.LASYLER.V	40.9	64	1
										R.LAADDFR.V	51.8	67	2
		0	66.4	41.7	5	5.4	PHOSPHO	2	2	R.LAADDFR.V	34.3	73	1
										K.ASLEGTLHDTEAR.Y	32.1	67	1
		15	93.2	41.7	5	6	PHOSPHO	2	2	K.LIDDTNISR.L	46.9	64	1
										K.ASLEGTLHDTEAR.Y	46.3	66	1
		60	156.9	41.7	5	7.9	PHOSPHO	4	3	R.LAADDFR.V	29.3	63	1
										K.LIDDTNISR.L	57.5	48	3
										K.ASLEGTLHDTEAR.Y	70.2	54	1
gi|148231177	hypothetical protein LOC398459 [Xenopus laevis]	15	217.9	41.7	5	17.6	nonphospho	8	5	K.AGFAGDDAPR.A	59.3	18	3
										R.AVFPSIVGRPR.H	32.6	175	1
										R.VAPEEHPVLLTEAPLNPK.A	29.6	221	1
										R.GYSFTTTAER.E	39.6	93	1
										K.EITALAPSTMK.I	39.0	79	2	Oxidation: 10
		0	108.9	41.7	5	12.5	PHOSPHO	7	3	R.VAPEEHPVLLTEAPLNPK.A	24.0	204	3
										K.SYELPDGQVITIGNER.F	46.0	263	3
										K.QEYDESGPSIVHR.K	39.0	40	1
		60	182.1	41.7	5	17.3	PHOSPHO	7	4	K.AGFAGDDAPR.A	47.2	13	2
										R.DLTDYLMK.I	23.0	196	1	Oxidation: 7
										K.SYELPDGQVITIGNER.F	38.3	215	2
										K.QEYDESGPSIVHR.K	57.7	35	2
gi|160420243	histone-binding protein RBBP7 [Xenopus laevis]	15	45.7	47.7	5	4.9	nonphospho	2	1	K.TVALWDLR.N	30.3	338	2
		60	40.6	47.7	5	3.1	nonphospho	1	1	K.TPSADVLVFDYTK.H	40.6	339	1
gi|148233658	40S ribosomal protein SA [Xenopus laevis]	15	44.1	34	5	4.2	nonphospho	1	1	K.FASASGATPIAGR.F	44.1	54	1
gi|156119493	Proline rich protein [Xenopus laevis]	15	43.8	38.8	5	6.9	nonphospho	1	1	R.SPSAHSQPPPPPPYR.Q	26.4	7	1
gi|63101630	LOC397864 protein [Xenopus laevis]	0	30.1	51.7	5	1.9	PHOSPHO	1	1	R.LENEIETYR.R	30.1	78	1
gi|169778460	hypothetical protein [Aspergillus oryzae RIB40]	15	162.5	41.7	5	9.1	PHOSPHO	6	3	K.AGFAGDDAPR.A	46.8	23	2
										K.DSYVGDEAQSK.R	42.1	5	3
										K.QEYDESGPSIVHR.K	73.6	48	1
gi|148223499	tubulin beta-2 chain [Xenopus laevis]	15	40.7	49.7	5	2.7	PHOSPHO	1	1	K.EVDEQMLNVQNK.S	40.7	41	1	Oxidation: 6
gi|148227348	26S protease regulatory subunit 6A-A [Xenopus laevis]	60	51.4	45.2	5	2.5	nonphospho	3	1	R.VDILDPALLR.S	51.4	373	3
gi|2134146	RCC1 protein - African clawed frog (fragment)	60	50.5	43	5	2	nonphospho	1	1	R.VFVFGSFR.D	50.5	350	1
gi|22127501	cell division protein FtsW [Yersinia pestis KIM 10]	60	31.5	44.1	5	2	nonphospho	1	1	R.IQPAELSK.L	31.5	58	1
………………………..
gi|148234658	keratin, type I cytoskeletal 18-B [Xenopus laevis]	60	299.6	48	5	15	PHOSPHO	8	6	R.LAADDFR.V	29.3	63	1
										K.LIDDTNISR.L	57.5	48	3
										K.NHQDDVNELQAQIAR.S	48.8	104	1
										K.ASLEGTLHDTEAR.Y	70.2	54	1
										R.ESELVQVR.S	54.7	52	1
										K.VVAESNDTEVLKA.-	39.1	78	1
		15	110.3	48	5	8.6	PHOSPHO	2	2	K.LIDDTNISR.L	46.9	64	1
										K.ASLEGTLHDTEAR.Y	46.3	66	1
		60	147.9	48	5	8.1	nonphospho	4	3	R.LASYLER.V	40.9	64	1
										R.VKYEAELAIR.M	33.0	105	1
										K.MKLEAEIHTYR.R	22.2	16	2	Oxidation: 1
gi|148223147	ATP synthase subunit alpha, mitochondrial [Xenopus laevis]	60	196.7	59.9	5	7.2	PHOSPHO	3	3	K.SGTAEVSSILEER.I	66.1	181	1
										R.ILGADTTADLEETGR.V	86.1	156	1
										R.VVDALGNTIDGK.G	44.5	112	1
		0	261	59.9	5	11.4	PHOSPHO	7	5	K.SGTAEVSSILEER.I	56.0	190	3
										R.ILGADTTADLEETGR.V	102.8	160	1
										R.TGAIVDVPVGDELLGR.V	20.9	283	1
										R.VVDALGNTIDGK.G	45.0	119	1
										R.ELIIGDR.Q	36.4	117	1
		60	471.9	59.9	5	21.3	nonphospho	15	10	R.VLSIGDGIAR.V	62.0	183	2
										R.TGAIVDVPVGDELLGR.V	42.5	365	3
										K.AVDSLVPIGR.G	58.6	211	2
										R.ELIIGDR.Q	36.5	114	1
										K.TSIAIDTIINQK.R	31.8	282	1
										K.HALIIYDDLSK.Q	47.7	203	1
										R.QMSLLLR.R	48.3	123	2	Oxidation: 2
										R.EAYPGDVFYLHSR.L	62.6	239	1
										K.LELAQYR.E	23.2	113	1
										K.SQHQELLATIR.A	41.9	90	1
		15	623.6	59.9	5	24.2	nonphospho	17	11	R.VLSIGDGIAR.V	58.4	189	2
										R.TGAIVDVPVGDELLGR.V	57.9	366	1
										R.VVDALGNTIDGK.G	40.6	145	1
										K.AVDSLVPIGR.G	62.6	217	2
										R.ELIIGDR.Q	40.3	130	2
										K.TSIAIDTIINQK.R	73.2	283	2
										K.HALIIYDDLSK.Q	42.2	212	1
										R.QMSLLLR.R	63.0	140	2	Oxidation: 2
										R.EAYPGDVFYLHSR.L	48.9	242	1
										K.LELAQYR.E	54.0	125	1
										K.SQHQELLATIR.A	45.5	101	2
gi|4501887	actin, cytoplasmic 2 [Homo sapiens]	60	182.1	41.8	5	17.3	PHOSPHO	7	4	K.AGFAGDDAPR.A	47.2	13	2
										R.DLTDYLMK.I	23.0	196	1	Oxidation: 7
										K.SYELPDGQVITIGNER.F	38.3	215	2
										K.QEYDESGPSIVHR.K	57.7	35	2
gi|147901950	ARP3 actin-related protein 3 homolog [Xenopus laevis]	60	123.1	47.3	5	6	PHOSPHO	6	2	R.DREVGIPPEQSLETAK.A	39.6	93	3
										K.LSEELSGGR.L	64.7	10	3
		15	158.7	47.3	5	8.6	PHOSPHO	11	4	R.DREVGIPPEQSLETAK.A	43.2	111	3
										R.EVGIPPEQSLETAK.A	27.0	144	2
										K.LSEELSGGR.L	59.9	17	5
										K.DYEEIGPSICR.H	28.5	169	1
		0	127.8	47.3	5	6	PHOSPHO	8	3	R.DREVGIPPEQSLETAK.A	34.6	102	4
										R.EVGIPPEQSLETAK.A	20.0	129	1
										K.LSEELSGGR.L	73.2	8	3
		60	106.8	47.3	5	9.3	nonphospho	5	4	R.FMEQIIFK.Y	24.7	236	1
										K.FSYVCPDLVK.E	22.8	261	1
										K.NIVLSGGSTMFR.D	30.8	181	1
										R.HNPVFGVMS.-	28.6	98	2
		15	359.6	47.3	5	23.9	nonphospho	13	8	K.LGYAGNTEPQFIIPSCIAIK.E	32.0	400	1	Carbamidomethyl: 16
										R.FMEQIIFK.Y	39.4	237	2	Oxidation: 2
										K.FSYVCPDLVK.E	58.1	261	1	Carbamidomethyl: 5
										K.QYMGVNAVSK.K	39.7	4	2	Oxidation: 3
										K.NIVLSGGSTMFR.D	54.4	181	3	Oxidation: 10
										K.NIVLSGGSTMFR.D	62.0	275	1
										R.LKPKPIDVQVITHHMQR.Y	29.9	36	1	Oxidation: 15
										R.HNPVFGVMS.-	25.1	110	2	Oxidation: 8
		0	56.3	47.3	5	5	nonphospho	4	2	K.NIVLSGGSTMFR.D	33.9	187	2	Oxidation: 10
										R.HNPVFGVMS.-	22.4	114	2	Oxidation: 8
gi|148238295	keratin 19 [Xenopus laevis]	60	103.4	48.5	5	4.5	PHOSPHO	2	1	K.AALENTLAETEAR.Y	74	120	2
		60	187.3	48.5	5	10.2	nonphospho	8	4	K.APSVHGGYGGQGISVSSAR.L	30.5	44	1
										K.YFTIIEELR.G	55.5	382	4
										R.LAADDFR.T	51.8	67	2
										R.TKYENELALR.Q	49.4	57	1
		15	169.7	48.5	5	10.6	nonphospho	5	4	K.APSVHGGYGGQGISVSSAR.L	51.0	52	1
										K.YFTIIEELR.G	63.1	379	2
										K.IVLQIDNAR.L	23.9	170	1
										R.TKYENELALR.Q	31.7	67	1
gi|148226545	hydroxyacyl-CoA dehydrogenase/3-ketoacyl-CoA thiolase/enoyl-CoA hydratase (trifunctional protein), beta subunit [Xenopus laevis]	60	83.9	50.5	5	4.3	PHOSPHO	3	2	R.EAALGAGFSDK.T	37.5	82	1
										R.VEQDEYALR.S	46.4	51	2
		15	140.1	50.5	5	6.4	PHOSPHO	4	3	R.EAALGAGFSDK.T	51.0	99	2
										R.VEQDEYALR.S	62.7	67	1
										R.DFVYVSQDPK.D	26.4	149	1
		0	87.6	50.5	5	4.3	PHOSPHO	2	2	R.EAALGAGFSDK.T	38.1	91	1
										R.VEQDEYALR.S	49.5	59	1
		60	156.5	50.5	5	10.9	nonphospho	6	4	K.NVVIVDGVR.T	43.1	122	2
										R.TPFLLSGTTYADLMPHDLAR.T	48.3	361	2	Oxidation: 14
										R.TALQGLLQR.T	32.4	226	1
										K.DQLLLGPTYATPK.V	32.7	277	1
		15	342.3	50.5	5	18.1	nonphospho	10	8	K.NVVIVDGVR.T	25.6	136	1
										R.TPFLLSGTTYADLMPHDLAR.T	53.0	360	2	Oxidation: 14
										R.TALQGLLQR.T	51.0	227	2
										R.LAAAFSVSR.V	65.3	137	1
										K.KAQDAGLLSDIIPYK.V	47.2	345	1
										K.AQDAGLLSDIIPYK.V	33.0	398	1
										R.DFVYVSQDPK.D	30.8	166	1
										K.DQLLLGPTYATPK.V	36.4	280	1
		0	69.5	50.5	5	4.7	nonphospho	2	2	K.NVVIVDGVR.T	44.0	138	1
										K.DQLLLGPTYATPK.V	25.6	278	1
gi|148232403	keratin 19 [Xenopus laevis]	60	67.8	45.3	5	4.1	PHOSPHO	2	1	K.ILDATVDNSK.I	38.4	30	2
		0	66.7	45.3	5	8	nonphospho	1	1	K.APSVHGGYGGQGISVSSAR.L	29.6	49	1
gi|147906274	protein disulfide isomerase family A, member 6 [Xenopus laevis]	60	59	47.8	5	2.5	PHOSPHO	2	1	K.GEEPVDYDGGR.N	59	17	2
		60	56.1	47.8	5	3.4	nonphospho	1	1	K.LAAVDATVSQVLASR.Y	56.1	342	1
		15	47.3	47.8	5	6.3	nonphospho	2	2	K.LAAVDATVSQVLASR.Y	25.7	344	1
										R.GSTSPVGGGAIPK.I	21.6	40	1
gi|125112	RecName: Full=Keratin, type II cytoskeletal 8; AltName: Full=Cytokeratin-8; Short=CK-8; AltName: Full=Keratin-8; Short=K8	60	53.8	55.6	5	2.6	PHOSPHO	1	1	R.ANLEAQIAEAEER.G	53.8	174	1
gi|148234516	serine hydroxymethyltransferase 2 (mitochondrial) [Xenopus laevis]	60	32.6	54.9	5	2.2	PHOSPHO	1	1	R.ALDAFDLDPEK.W	32.6	210	1
		15	88.7	54.9	5	2.2	PHOSPHO	2	1	R.ALDAFDLDPEK.W	88.7	254	2
		0	35.3	54.9	5	2.2	PHOSPHO	2	1	R.ALDAFDLDPEK.W	35.3	250	2
		60	268.4	54.9	5	15.7	nonphospho	5	5	K.LIIAGTSAYAR.L	69.7	158	1
										R.SGLIFFR.K	29.1	348	1
										R.VLELVSITANK.N	27.1	284	1
										R.LGAPALTSR.N	52.5	58	1
										K.VVDFIDEGIR.I	53.6	292	1
		15	212.6	54.9	5	11.7	nonphospho	5	5	K.LIIAGTSAYAR.L	38.8	169	1
										R.VLELVSITANK.N	20.0	287	1
										K.SALTPGGLR.L	22.0	69	1
										R.LGAPALTSR.N	57.6	66	1
										K.VVDFIDEGIR.I	57.1	295	1
		0	127.8	54.9	5	5.4	nonphospho	4	3	K.LIIAGTSAYAR.L	58.0	170	1
										R.SGLIFFR.K	42.0	345	2
										K.SALTPGGLR.L	27.9	70	1
gi|114535	RecName: Full=ATP synthase subunit alpha, mitochondrial; Flags: Precursor	15	256.6	58.9	5	9.2	PHOSPHO	6	4	K.SGTAEVSSILEER.I	62.7	206	2
										R.ILGADTTADLEETGR.V	95.4	179	2
										R.VLSIGDGIAR.V	40.1	172	1
										R.VVDALGNTIDGK.G	58.4	133	1
gi|148231177	actin, cytoplasmic 1 [Xenopus laevis]	15	162.5	41.7	5	9.1	PHOSPHO	6	3	K.AGFAGDDAPR.A	46.8	23	2
										K.DSYVGDEAQSK.R	42.1	5	3
										K.QEYDESGPSIVHR.K	73.6	48	1
		60	257.4	41.7	5	22.1	nonphospho	8	5	K.AGFAGDDAPR.A	42.3	12	1
										R.AVFPSIVGRPR.H	48.2	164	2
										R.TTGIVMDSGDGVTHTVPIYEGYALPHAILR.L	20.4	358	1
										R.GYSFTTTAER.E	60.3	83	2
										K.EITALAPSTMK.I	67.4	149	2
		15	217.9	41.7	5	17.6	nonphospho	8	5	K.AGFAGDDAPR.A	59.3	18	3
										R.AVFPSIVGRPR.H	32.6	175	1
										R.VAPEEHPVLLTEAPLNPK.A	29.6	221	1
										R.GYSFTTTAER.E	39.6	93	1
										K.EITALAPSTMK.I	39.0	79	2
		0	130.6	41.7	5	13.1	nonphospho	4	3	K.AGFAGDDAPR.A	21.1	17	1
										R.VAPEEHPVLLTEAPLNPK.A	36.9	228	1
										R.GYSFTTTAER.E	53.8	87	2
gi|148224211	ATP synthase, H+ transporting, mitochondrial F1 complex, alpha subunit, isoform 1 [Xenopus laevis]	15	142	59.9	5	6.3	PHOSPHO	1	1	R.VVDALGNAIDGK.G	39.3	157	1
		0	141.7	59.9	5	8.7	PHOSPHO	1	1	R.VVDALGNAIDGK.G	28.5	141	1
		15	544	59.9	5	22.4	nonphospho	1	1	R.VVDALGNAIDGK.G	23.6	174	1
		0	326.3	59.9	5	13.4	nonphospho	8	6	R.VLSIGDGIAR.V	56.5	196	1
										K.TSIAIDTIINQK.R	36.3	282	1
										R.QMSLLLR.R	53.4	141	1	Oxidation: 2
										K.GIRPAINVGLSVSR.V	63.7	198	2
										K.LELAQYR.E	54.5	126	2
										K.SQHQELLATIR.T	43.5	112	1
gi|148222918	NADH dehydrogenase ubiquinone flavoprotein 1 precursor [Xenopus laevis]	15	88.7	51.7	5	1.9	PHOSPHO	1	1	K.FGPLSDEDR.I	88.7	118	1
		0	73.7	51.7	5	1.9	PHOSPHO	2	1	K.FGPLSDEDR.I	73.7	111	2
		60	187.5	51.7	5	7.4	nonphospho	4	4	R.IFTNLYGR.H	55.9	194	1
										R.GGAGFPTGLK.W	44.3	118	1
										R.AAYIYIR.G	40.2	155	1
										R.EAYSAGLIGR.N	47.0	129	1
		15	166.1	51.7	5	9.6	nonphospho	5	4	R.IFTNLYGR.H	55.4	200	2
										R.AAYIYIR.G	31.7	165	1
										R.EAYSAGLIGR.N	40.4	141	1
										R.GGSWFASFGR.E	20.3	346	1
		0	147.8	51.7	5	7.4	nonphospho	4	4	R.IFTNLYGR.H	58.9	206	1
										R.GGAGFPTGLK.W	25.4	131	1
										R.AAYIYIR.G	21.1	171	1
										R.EAYSAGLIGR.N	42.4	139	1
gi|147900512	protein disulfide isomerase family A, member 6 [Xenopus laevis]	15	77.6	47.8	5	5.2	PHOSPHO	3	2	K.DVIDLTDDTFDK.N	20.2	277	1
										K.GEEPVDYDGGR.T	57.5	29	2
gi|148227308	aminopeptidase-like 1 [Xenopus laevis]	15	70.2	55.8	5	2.3	PHOSPHO	1	1	K.TVEINNTDAEGR.L	70.2	16	1
gi|148230659	glutamate dehydrogenase 1 [Xenopus laevis]	15	46.7	59.5	5	3.7	PHOSPHO	1	1	R.YSTEVSVDEVK.A	27.5	94	1
		60	126.8	59.5	5	6.1	nonphospho	2	2	K.ALASLMTYK.C	49.6	101	1	Oxidation: 6
										K.YNLGLDLR.T	60.8	274	1	Oxidation: 6
		15	170.1	59.5	5	7.2	nonphospho	4	4	K.ALASLMTYK.C	48.1	114	1
										K.CAVVDVPFGGAK.A	41.3	224	1
										K.YNLGLDLR.T	57.9	276	1
										R.TAAYVNAIEK.V	22.7	83	1
		0	35.2	59.5	5	1.9	nonphospho	1	1	R.TAAYVNAIEK.V	35.2	79	1
gi|148223359	mitochondrial ATP synthase beta subunit [Xenopus laevis]	15	45.6	56.3	5	2.3	PHOSPHO	2	1	R.IMNVIGEPIDER.G	45.6	162	2	Oxidation: 2
		60	464.4	56.3	5	21.5	nonphospho	17	9	R.LVLEVAQHLGENTVR.T	52.5	246	2
										K.VLDAGTPIR.I	49.2	60	2
										R.IPVGPETLGR.I	74.0	143	2
										K.VVDLLAPYAK.G	38.1	297	2
										K.IGLFGGAGVGK.T	35.8	251	1
										K.TVLIMELINNVAK.A	44.9	421	3	Oxidation: 5
										R.VALTGLTVAEYFR.D	52.7	408	1
										R.FTQAGSEVSALLGR.I	56.4	311	2
										R.FLSQPFQVAEVFTGHLGK.L	60.7	418	2
		15	809.2	56.3	5	34.9	nonphospho	25	14	R.LVLEVAQHLGENTVR.T	67.8	250	1
										R.TIAMDGTEGLVR.G	22.7	111	1	Oxidation: 4
										K.VLDAGTPIR.I	71.2	70	2
										R.IPVGPETLGR.I	69.1	155	2
										K.VVDLLAPYAK.G	46.0	303	2
										K.IGLFGGAGVGK.T	48.2	248	2
										K.TVLIMELINNVAK.A	58.9	415	3	Oxidation: 5
										K.AHGGYSVFAGVGER.T	68.7	147	2
										R.VALTGLTVAEYFR.D	86.9	403	3
										R.FTQAGSEVSALLGR.I	70.7	314	2
										R.AIAELGIYPAVDPLDSTSR.I	56.5	391	1
										R.IMDPNIVGLEHYDVAR.G	52.4	254	1	Oxidation: 2
										R.FLSQPFQVAEVFTGHLGK.L	65.6	413	2
										K.LVPLKDTIK.G	24.4	72	1
		0	368.1	56.3	5	19.6	nonphospho	14	8	R.LVLEVAQHLGENTVR.T	28.3	256	2
										K.VLDAGTPIR.I	56.4	68	2
										K.VVDLLAPYAK.G	38.6	300	1
										K.IGLFGGAGVGK.T	36.0	255	2
										K.TVLIMELINNVAK.A	25.0	400	2	Oxidation: 5
										R.VALTGLTVAEYFR.D	74.0	384	2
										R.FTQAGSEVSALLGR.I	74.4	311	2
										R.FLSQPFQVAEVFTGHLGK.L	35.5	396	1
gi|148222359	drebrin-like protein B [Xenopus laevis]	15	41.4	42.7	5	3.5	PHOSPHO	1	1	R.AEEDVEPESIMEK.V	41.4	59	1	Oxidation: 11
gi|148223499	tubulin beta-2 chain [Xenopus laevis]	15	40.7	49.7	5	2.7	PHOSPHO	1	1	K.EVDEQMLNVQNK.S	40.7	41	1	Oxidation: 6
		0	39.8	49.7	5	2.3	nonphospho	2	1	K.LAVNMVPFPR.L	39.8	251	2	Oxidation: 5
gi|119166	RecName: Full=Elongation factor 1-gamma-A; Short=EF-1-gamma-A; AltName: Full=eEF-1B gamma-A; AltName: Full=p47	15	33.6	49.8	5	4.1	PHOSPHO	1	1	K.AAPTPAPAPEDDLDESEK.A	33.6	88	1
		0	44	49.8	5	4.1	PHOSPHO	2	1	K.AAPTPAPAPEDDLDESEK.A	44	71	2
		60	85.1	49.8	5	4.6	nonphospho	2	2	K.TVLGVLDSHLQTR.T	54.2	266	1
										R.TFLVGER.I	30.9	119	1
		15	147.2	49.8	5	6.4	nonphospho	5	3	K.TVLGVLDSHLQTR.T	78.8	267	2
										R.TFLVGER.I	21.7	138	1
										R.QPFGNVTR.W	46.8	47	2
gi|148222128	actin, cytoplasmic type 8 [Xenopus laevis]	0	108.9	41.8	5	12.5	PHOSPHO	7	3	R.VAPEEHPVLLTEAPLNPK.A	24.0	204	3
										K.SYELPDGQVITIGNER.S	46.0	263	3
										K.QEYDESGPSIVHR.K	39.0	40	1
gi|147905648	hypothetical protein LOC100036902 [Xenopus laevis]	0	75.5	42.1	5	8.2	PHOSPHO	1	1	K.EEYDESGPSIVHR.K	51.6	39	1
gi|64864	XK endo B keratin [Xenopus laevis]	0	66.4	41.7	5	5.4	PHOSPHO	2	2	R.LAADDFR.V	34.3	73	1
										K.ASLEGTLHDTEAR.Y	32.1	67	1
		0	52.2	41.7	5	3.8	nonphospho	1	1	R.LASYLER.V	32.8	77	1
gi|148222537	hypothetical protein LOC379143 [Xenopus laevis]	0	42	42	5	3.7	PHOSPHO	1	1	K.SEITELR.R	28.9	61	1
gi|147902934	ubiquinol-cytochrome c reductase core protein I [Xenopus laevis]	0	34.1	52.3	5	1.9	PHOSPHO	2	1	R.VSLEELNAR.I	34.1	133	2
		15	73.8	52.3	5	3.6	nonphospho	2	2	R.QILSYGQR.V	23.3	73	1
										R.VSLEELNAR.I	50.5	160	1
gi|148222846	elongation factor 1-alpha, oocyte form [Xenopus laevis]	60	217.5	50.2	5	10.4	nonphospho	7	4	K.YYITIIDAPGHR.D	67.1	227	2
										R.LPLQDVYK.I	37.8	171	2
										K.IGGIGTVPVGR.V	63.3	138	2
										R.QTVAVGVIK.G	29.9	73	1
		0	233.6	50.2	5	15.6	nonphospho	9	6	K.YYITIIDAPGHR.D	48.0	240	1
										K.QLIIGVNK.M	22.0	146	1
										R.LPLQDVYK.I	34.7	181	2
										K.IGGIGTVPVGR.V	66.7	147	2
										R.VETGVLKPGMIVTFAPSNVTTEVK.S	20.9	306	1	Oxidation: 10
										R.QTVAVGVIK.G	41.3	83	2
gi|147900863	dolichyl-diphosphooligosaccharide--protein glycosyltransferase 48 kDa subunit precursor [Xenopus laevis]	60	183.2	48.7	5	9.6	nonphospho	6	4	K.TADDPSLSLIK.Y	39.8	207	1
										K.TPLNPILFR.G	55.0	324	2
										K.NTLLIAGLQAR.N	44.7	283	2
										K.LPDVYGVFQFK.V	43.7	407	1
		15	109.3	48.7	5	7.1	nonphospho	2	2	K.TPLNPILFR.G	20.1	326	1
										K.NTLLIAGLQAR.N	69.2	285	1
		0	34.1	48.7	5	2.5	nonphospho	1	1	K.NTLLIAGLQAR.N	34.1	287	1
gi|267844914	keratin, type I cytoskeletal 18-A [Xenopus laevis]	60	147.9	47.4	5	11.4	nonphospho	1	1	R.FTPGSSAASVHAGAGGSGAR.I	39.5	6	1
		15	149.2	47.4	5	8.4	nonphospho	4	3	R.FTPGSSAASVHAGAGGSGAR.I	45.0	6	1
										R.LASYLER.V	49.9	82	2
										K.LIDDTNISR.L	54.3	61	1
gi|148224184	thioredoxin domain containing 5 [Xenopus laevis]	60	73	45.9	5	5	nonphospho	4	1	R.GYPSLLLFR.A	55.3	395	4
gi|54311422	LOC495397 protein [Xenopus laevis]	60	60.9	42.7	5	2.7	nonphospho	1	1	K.VALLDFGATR.G	60.9	325	1
gi|148227348	26S protease regulatory subunit 6A-A [Xenopus laevis]	60	51.4	45.2	5	2.5	nonphospho	3	1	R.VDILDPALLR.S	51.4	373	3
gi|2134146	RCC1 protein - African clawed frog (fragment)	60	50.5	43	5	2	nonphospho	1	1	R.VFVFGSFR.D	50.5	350	1
gi|147900987	dihydrolipoamide branched chain transacylase E2 [Xenopus laevis]	60	49.2	53.7	5	3.5	nonphospho	2	1	K.EDILGFLAK.Q	29.6	398	2
		15	56.3	53.7	5	3.5	nonphospho	2	1	K.TLATPAVR.R	39.7	27	2
gi|147904605	origin recognition complex, subunit 5-like [Xenopus laevis]	60	46.1	51.9	5	2	nonphospho	1	1	K.TYILQTVLR.T	46.1	327	1
gi|147899942	muscle creatine kinase [Xenopus laevis]	60	45.5	42.2	5	1.8	nonphospho	1	1	K.FEEILTR.L	45.5	148	1
gi|148233255	dihydrolipoyllysine-residue succinyltransferase component of 2-oxoglutarate dehydrogenase complex, mitochondrial [Xenopus laevis]	60	42.1	49	5	2.4	nonphospho	1	1	K.VEGGTPLFVLR.K	42.1	330	1
gi|160420243	histone-binding protein RBBP7 [Xenopus laevis]	60	40.6	47.7	5	3.1	nonphospho	1	1	K.TPSADVLVFDYTK.H	40.6	339	1
		15	45.7	47.7	5	4.9	nonphospho	2	1	K.TVALWDLR.N	30.3	338	2
gi|64659	elongation factor 1-alpha (454 AA) [Xenopus laevis]	15	177.7	49.4	5	13.9	nonphospho	6	5	K.YYITIIDAPGHR.D	39.5	233	1
										K.QLIIGVNK.M	20.2	146	1
										R.LPLQDVYK.I	29.9	179	1
										K.IGGIGTVPVGR.V	51.6	150	2
										R.VETGVLKPGMIVTFAPSNVTTEVK.S	36.4	308	1	Oxidation: 10
gi|147902645	ribosomal protein SA [Xenopus laevis]	15	44.1	34	5	4.2	nonphospho	1	1	K.FASASGATPIAGR.F	44.1	54	1
		0	32.4	34	5	4.2	nonphospho	1	1	K.FASASGATPIAGR.F	32.4	50	1
gi|156119493	WAS/WASL interacting protein family, member 2 [Xenopus laevis]	15	43.8	38.8	5	6.9	nonphospho	1	1	R.SPSAHSQPPPPPPYR.Q	26.4	7	1
gi|148230326	sorting and assembly machinery component 50 homolog A [Xenopus laevis]	15	32.1	51.9	5	1.7	nonphospho	1	1	R.GGFGDLFR.T	32.1	339	1
gi|147902635	elongation factor 1-gamma-A [Xenopus laevis]	0	232.5	49.8	5	12.6	nonphospho	7	5	R.AYKPLIAAQYSGFPIK.V	34.4	297	2
										K.TVLGVLDSHLQTR.T	78.3	272	2
										K.QVLEPSFR.Q	56.5	149	1
										R.QPFGNVTR.W	29.2	44	1
										K.SSFIMDEFKR.K	34.1	165	1	Oxidation: 5
gi|54038660	Unknown (protein for MGC:80886) [Xenopus laevis]	0	202.3	51.2	5	9.6	nonphospho	1	1	R.AYKPLIAAQYSR.F	33.4	111	1
gi|147901444	DnaJ (Hsp40) homolog, subfamily A, member 4, gene 1 [Xenopus laevis]	0	37	44.8	5	3.3	nonphospho	1	1	R.VLLVTSYPGEVIK.H	37	317	1

## Sheet: Slice 6
	Detailed Protein Report
NCBInr Accession No	Protein name	Timepoint	Mascot score	MW [kDa]	Slice	Seq. coverage [%]	Fraction	No of peptides	No of Unique peptides	Peptide sequence	Score	Cmpd	No of Cmpds	Modification
gi|147902111	Y-box-binding protein 2-A [Xenopus laevis]	0	46.8	37.2	6	8	nonphospho		1	K.GAEAANVTGPGGVPVK.G	27.2	36	2
		15	80.8	37.2	6	8	nonphospho		2	K.VLATQVQGTVK.W	41.1	23	1
										K.GAEAANVTGPGGVPVK.G	39.8	36	2
		60	75.6	37.2	6	8	nonphospho		1	K.GAEAANVTGPGGVPVK.G	58.2	47	2
gi|114535	ATP synthase subunit alpha, mitochondrial precursor	15	34.6	58.9	6	1.8	nonphospho		1	R.VLSIGDGIAR.V	34.6	131	1
		60	40.5	58.9	6	1.8	nonphospho		1	R.VLSIGDGIAR.V	40.5	152	1
gi|148230178	elongation factor 1-alpha O [Xenopus laevis]	60	44.8	50.1	6	4.3	nonphospho		1	K.NISVKDIRR.G	26.5	229	1
gi|1708482	RecName: Full=Importin subunit alpha-1; AltName: Full=Karyopherin subunit alpha-1	15	118.7	57.7	6	10	nonphospho		3	K.LVEFLSR.H	56.5	154	5
										R.TVGNIVTGTDK.Q	22.5	27	1
										K.QTQAAIDAGVLSVLPQLLR.H	22.2	235	1
		60	67.7	57.7	6	3.4	nonphospho		1	K.LVEFLSR.H	49.5	181	1
gi|156119465	keratin, type II cytoskeletal [Xenopus laevis]	60	60.7	55.4	6	3.7	PHOSPHO		1	K.AQYEDIANK.S	29.1	13	1
	I Blast it my self manually, the only hit for Xenopus, many hits in other organisms. Y phosphorylated?
gi|148226348	RAD23 homolog B [Xenopus laevis]	60	33.8	43.8	6	1.9	nonphospho		1	R.EQVIAALR.A	33.8	106	1
……………………..
gi|125112	RecName: Full=Keratin, type II cytoskeletal 8; AltName: Full=Cytokeratin-8; Short=CK-8; AltName: Full=Keratin-8; Short=K8	60	267	55.6	6	12	PHOSPHO	18	6	R.QLYEEELR.E	50.7	76	3
										R.LQSEIDALK.A	35.0	84	5
										R.ANLEAQIAEAEER.G	63.7	136	2
										K.LAELEAALQK.A	31.6	126	2
										K.LLEGEESR.L	41.1	7	3
										R.VLSESSDVFSKP.-	44.8	159	3	Phospho: 3
		15	210.5	55.6	6	12	PHOSPHO	17	7	R.QLYEEELR.E	38.1	60	2
										R.LQSEIDALK.A	30.8	68	4
										R.ANLEAQIAEAEER.G	33.6	114	1
										K.LAELEAALQK.A	27.1	105	3
										K.LLEGEESR.L	29.0	3	2
										R.VLSESSDVFSKP.-	28.2	136	3	Phospho: 3
										R.VLSESSDVFSKP.-	23.7	137	2	Phospho: 5
		0	128.9	55.6	6	8.8	PHOSPHO	3	2	R.LQSEIDALK.A	20.8	63	1
										R.ANLEAQIAEAEER.G	72.3	101	2
		15	112.7	55.6	6	8	nonphospho	5	3	K.FASFIDK.V	23.4	118	1
										R.LEALTDEINFLR.Q	51.7	223	3
										K.LAELEAALQK.A	21.8	136	1
gi|156119465	keratin, type II cytoskeletal [Xenopus laevis]	60	60.7	55.4	6	3.7	PHOSPHO	1	1	K.AQYEDIANK.S	29.1	13	1
gi|148226947	protein disulfide isomerase family A, member 3 [Xenopus laevis]	60	41.1	56.1	6	5.2	PHOSPHO	2	1	K.SESIPESNDGPVK.V	22	22	2
		15	64.2	56.1	6	5.2	PHOSPHO	7	2	K.FEDGSVTFPADEK.I	38.3	92	5
										K.SESIPESNDGPVK.V	26.0	14	2
		60	257.3	56.1	6	14.3	nonphospho	9	5	K.YGVSGYPTLK.I	55.6	124	2
										K.QAGPASVDLR.S	56.0	37	1
										K.DAAVVGFFR.D	36.7	240	3
										R.DLYSGPHSEFLK.A	21.8	154	1
										K.LNFAVANR.K	53.4	103	2
		15	179.5	56.1	6	11.8	nonphospho	10	5	K.YGVSGYPTLK.I	42.5	108	2
										K.QAGPASVDLR.S	32.0	31	1
										K.DAAVVGFFR.D	28.3	202	3
										R.DLYSGPHSEFLK.A	26.6	135	2
										K.LNFAVANR.K	34.6	89	2
gi|148225198	phosphatidylinositide phosphatase SAC1 [Xenopus laevis]	60	114.2	66.9	6	6.8	nonphospho	4	4	R.VSTEVTLSGK.K	24.4	28	1
										R.AIYGILGTIR.L	29.4	252	1
										K.QVVLNLVNQK.G	24.1	157	1
										R.TNVVQSLLAR.R	36.3	229	1
gi|1708482	RecName: Full=Importin subunit alpha-1; AltName: Full=Karyopherin subunit alpha-1	60	67.7	57.7	6	3.4	nonphospho	1	1	K.LVEFLSR.H	49.5	181	1
		15	118.7	57.7	6	10	nonphospho	7	3	K.LVEFLSR.H	56.5	154	5
										R.TVGNIVTGTDK.Q	22.5	27	1
										K.QTQAAIDAGVLSVLPQLLR.H	22.2	235	1
gi|114535	RecName: Full=ATP synthase subunit alpha, mitochondrial; Flags: Precursor	60	40.5	58.9	6	1.8	nonphospho	1	1	R.VLSIGDGIAR.V	40.5	152	1
		15	34.6	58.9	6	1.8	nonphospho	2	1	R.VLSIGDGIAR.V	34.6	131	2
gi|54648594	LOC397931 protein [Xenopus laevis]	60	38.7	50	6	2.2	nonphospho	2	1	K.LEFSVYPAPR.I	38.7	205	2
gi|148223772	formiminotransferase cyclodeaminase [Xenopus laevis]	60	36.4	51.7	6	1.9	nonphospho	2	1	R.GFVQSVGAR.S	36.4	43	2
gi|148236207	dihydrolipoamide dehydrogenase [Xenopus laevis]	15	61.4	54.2	6	3.5	nonphospho	2	1	R.EANLAASFGK.A	42.4	93	2
gi|148230326	sorting and assembly machinery component 50 homolog A [Xenopus laevis]	15	58.7	51.9	6	3.8	nonphospho	2	2	R.FYLGGPTSVR.G	22.7	140	1
										R.GGFGDLFR.T	36.0	205	1
gi|148233149	aspartyl-tRNA synthetase [Xenopus laevis]	0	56.9	60.1	6	2.6	nonphospho	2	2	K.FLEPTLR.L	27.9	129	1
										K.AYIDSFR.F	29.0	109	1

## Sheet: Slice 7
	Detailed Protein Report
NCBInr Accession No	Protein name	Timepoint	Mascot score	MW [kDa]	Slice	Seq. coverage [%]	Fraction	No of peptides	No of Unique peptides	Peptide sequence	Score	Cmpd	No of Cmpds	Modification
gi|148231829	hypothetical protein LOC734930 [Xenopus laevis]	60	82.8	43.8	7	13.3	PHOSPHO	4	3	K.AGTQIENIDEDFRDGLK.L	26.6	260	2
										K.MLDAEDIVNTARPDEK.A	25.8	192	1	Oxidation: 1
										K.VLAVNQENEHLMEDYEK.L	30.5	116	1	Oxidation: 12
		60	30.8	43.8	7	2.9	nonphospho	1	1	K.DGLAFNALIHR.H	30.8	387	1
gi|148231177	hypothetical protein LOC398459 [Xenopus laevis]	60	31	41.7	7	2.9	nonphospho	1	1	K.EITALAPSTMK.I	31	102	1	Oxidation: 10
gi|1255995	heat shock cognate 70.I	0	38.4	70.3	7	1.7	PHOSPHO	1	1	K.VEIIANDQGNR.T	38.4	72	1
gi|212286112	zygotic DNA replication licensing factor mcm6-A [Xenopus laevis]	15	62.7	93	7	1.6	nonphospho	1	1	R.TSILAAANPVGGR.Y	62.7	245	1
gi|51594733	excinuclease ABC subunit A [Yersinia pseudotuberculosis IP 32953]	15	33.7	104.2	7	0.8	nonphospho	1	1	K.NINLIIPR.D	33.7	462	1
gi|288557262	heat shock cognate 70.II protein [Xenopus laevis]	0	85.8	70.7	7	8	nonphospho	3	3	K.DAGTISGLNVLR.I	26.8	342	1
										R.IINEPTAAAIAYGLDKK.V	21.4	314	1
										K.SQIHDIVLVGGSTR.I	21.5	179	1
		60	71.5	70.7	7	6	nonphospho	3	3	K.DAGTISGLNVLR.I	22.1	384	1
										R.IINEPTAAAIAYGLDKK.V	20.4	350	1
										R.MVNHFVAEFK.R	29.0	154	1	Oxidation: 1
		60	39.4	70.7	7	2.5	PHOSPHO	1	1	K.STAGDTHLGGEDFDNR.M	39.4	68	1
gi|148235751	serine/threonine-protein kinase PLK1 [Xenopus laevis]	60	70.3	68.2	7	7.2	nonphospho	2	2	K.LTVAPEAAKPPGIPGSSSAVK.E	31.4	204	1
										R.FSIAPSTIDQSLR.K	22.7	396	1
gi|148235919	hypothetical protein LOC443574 [Xenopus laevis]	60	48.7	74.3	7	1.2	nonphospho	1	1	K.LTVNDFVR.D	48.7	332	1
gi|76779525	LOC733343 protein [Xenopus laevis]	0	43.4	54.6	7	2.6	nonphospho	1	1	K.IVAQYHELVSLAR.K	43.4	279	1
		15	36.4	54.6	7	2.6	nonphospho	1	1	K.IVAQYHELVSLAR.K	36.4	306	1
gi|148226444	similar to ribophorin I [Xenopus laevis]	15	54.7	67.2	7	2.7	nonphospho	2	2	R.FPLFGGWK.T	25.1	512	1
										K.IDNILVGL.-	29.6	566	1
		60	65.3	67.2	7	2.7	nonphospho	2	2	R.FPLFGGWK.T	29.5	503	1
										K.IDNILVGL.-	35.8	567	1
gi|109940097	RecName: Full=DNA replication licensing factor mcm4-B; AltName: Full=Minichromosome maintenance protein 4-B; Short=xMCM4-B; AltName: Full=CDC21 homolog-B; AltName: Full=P1-CDC21-B	15	46.3	97.1	7	1.7	nonphospho	1	1	R.QLESLIR.L	30	209	1
gi|89108013	conserved inner membrane protein [Escherichia coli str. K-12 substr. W3110]	15	35.5	56.9	7	1.8	PHOSPHO	1	1	K.SATPEEILR.R	35.5	256	1
gi|226529318	vitellogenin-A2 precursor [Xenopus laevis]	0	1059.6	201.4	7	13.2	nonphospho	44	19	K.VEISAYAQR.S	69.1	91	2	Oxidation: 9
										K.IQSPEIK.E	30.2	34	1
										K.LTQALAEQLTKPAR.F	60.3	154	2
										R.GILNLLQVTIK.K	52.1	502	10
										R.VIQGAATYTYK.L	79.9	81	2
										R.QVLQVTPFAER.H	50.5	300	2	Oxidation: 4
										K.SGQLTPPQIQLK.N	40.0	254	2	Oxidation: 4, 10
										K.FLQLVQLLR.A	46.5	481	3
										K.AAILAYGTMVR.R	49.1	211	2
										K.GHYEDIALALK.A	31.7	247	1
										K.ALGNAGQPESIKR.I	56.7	7	1
										K.FLPGFSSSADQLPVR.I	72.9	385	2
										K.ILNPSLDNLGYR.Y	61.8	318	2
										K.YNLMAGAAAK.V	63.0	35	2
										K.VFIMNSANTMFPVFILAK.F	55.8	475	2
										K.GLPSQVPLISGYIK.L	34.4	420	3
										K.LLNGVVGQYAR.R	61.7	239	1
										R.AQTFAFTR.N	41.1	166	2
										K.LQLEITAGPK.A	69.5	240	2
		15	1459	201.4	7	17	nonphospho		28	R.THIEPVFSESK.I	40.0	90	1
										K.VEISAYAQR.S	52.3	99	2
										K.LTQALAEQLTKPAR.F	72.4	170	1
										R.GILNLLQVTIK.K	42.0	583	2
										R.VIQGAATYTYK.L	68.3	84	2
										R.QVLQVTPFAER.H	58.7	322	2
										R.QVLAWVGSK.S	32.0	284	1
										K.SGQLTPPQIQLK.N	43.6	276	2
										K.SPEAQAVEVLQHLVQDTQQHIR.E	38.4	573	1
										K.FLQLVQLLR.A	67.7	560	2
										R.ASNFENLQALWK.Q	48.0	476	2
										K.AAILAYGTMVR.R	42.7	339	1
										K.AAILAYGTMVR.R	52.9	229	2	Oxidation: 9
										K.GHYEDIALALK.A	54.4	263	2
										K.ALGNAGQPESIK.R	40.7	39	1
										K.ALGNAGQPESIKR.I	55.6	6	2
										K.FLPGFSSSADQLPVR.I	82.9	429	1
										R.IQTDAVMALR.N	59.9	134	3	Oxidation: 7
										K.ILNPSLDNLGYR.Y	87.0	354	2
										K.YNLMAGAAAK.V	26.3	47	1	Oxidation: 4
										K.YNLMAGAAAK.V	27.0	145	1
										K.VFIMNSANTMFPVFILAK.F	54.9	556	1	Oxidation: 4, 10
										R.KQNIQFANFPMR.K	33.4	181	1	Oxidation: 11
										K.GLPSQVPLISGYIK.L	26.8	481	2
										K.LLNGVVGQYAR.R	83.7	254	2
										R.WMTWEYR.H	34.0	295	1	Oxidation: 2
										R.AQTFAFTR.N	45.9	180	2
										K.LQLEITAGPK.A	70.2	259	2
		60	1431.4	201.4	7	16	nonphospho	47	26	K.VEISAYAQR.S	68.9	100	2
										K.LTQALAEQLTKPAR.F	74.8	174	2
										R.GILNLLQVTIK.K	34.6	579	3
										R.VIQGAATYTYK.L	79.6	85	2
										R.QVLQVTPFAER.H	51.5	327	2
										K.SGQLTPPQIQLK.N	31.5	290	2
										K.FLQLVQLLR.A	54.2	557	1
										R.ASNFENLQALWK.Q	38.8	480	1
										K.AAILAYGTMVR.R	52.5	340	2
										K.AAILAYGTMVR.R	40.4	240	2	Oxidation: 9
										K.GHYEDIALALK.A	33.5	267	2
										K.ALGNAGQPESIK.R	31.0	43	1
										K.ALGNAGQPESIKR.I	40.8	7	1
										K.FLPGFSSSADQLPVR.I	100.3	430	2
										R.IQTDAVMALR.N	65.0	140	3	Oxidation: 7
										R.IQTDAVMALR.N	46.6	260	2
										K.TNLQLASFTFSQMK.A	35.4	421	1	Oxidation: 13
										K.ILNPSLDNLGYR.Y	80.9	355	3
										K.YNLMAGAAAK.V	52.9	40	2	Oxidation: 4
										K.VFIMNSANTMFPVFILAK.F	57.1	553	1	Oxidation: 4, 10
										K.GLPSQVPLISGYIK.L	42.4	482	2
										K.LLNGVVGQYAR.R	80.8	263	2
										K.FTAFLDMK.D	30.4	285	1	Oxidation: 7
										R.AQTFAFTR.N	45.1	185	2
										K.LQLEITAGPK.A	68.4	270	2
										K.LVFALSSPR.T	44.3	351	1
		0	470	201.4	7	6.7	PHOSPHO	12	9	R.THIEPVFSESK.I	49.3	110	1
										R.VGDIFVADDVSDTVANIYR.G	39.5	400	1
										R.DQGTVIMEVTAR.Q	64.9	195	1	Oxidation: 7
										R.QVLQVTPFAER.H	37.0	266	1
										R.GEGIEEFLR.K	44.6	327	2
										K.LFGQEIAFTELNK.E	53.8	376	2
										K.EVIQNTIQALNQPAER.H	76.1	271	1
										R.NIADLDSAR.K	50.3	113	2
										R.NTIFYQAVGEHDFK.L	38.3	257	1
		15	216.7	201.4	7	4.1	PHOSPHO	6	4	R.THIEPVFSESK.I	70.7	99	1
										R.GEGIEEFLR.K	40.2	298	2
										K.LFGQEIAFTELNK.E	21.4	345	1
										R.NIADLDSAR.K	52.4	100	2
		60	213.4	201.4	7	3.8	PHOSPHO	8	6	R.THIEPVFSESK.I	25.5	97	1
										R.DQGTVIMEVTAR.Q	27.9	180	1	Oxidation: 7
										R.QVLQVTPFAER.H	27.1	237	1
										R.GEGIEEFLR.K	55.8	295	2
										K.IETPPFQQENHLVEIR.A	35.6	231	1
										R.NIADLDSAR.K	41.4	101	2
gi|155369239	vitellogenin B1 [Xenopus laevis]	0	623.2	202.9	7	8.8	nonphospho	21	15	K.LSQILAEHLTRPVK.F	55.0	153	1
										R.QILTLAETK.S	56.4	196	1
										R.VSESQVQLTK.R	25.2	36	1
										K.FFELVQLLR.T	28.7	517	1
										K.SALLAYGSLVYK.Y	53.5	393	2
										K.AIGNAGQPASIK.R	55.8	22	2
										K.AIGNAGQPASIKR.I	30.8	2	2
										K.FLPGFSSGASR.L	38.9	249	2
										R.NIAIKDPR.K	22.7	17	2
										K.DNMQLASFTYSHIK.S	30.8	245	1	Oxidation: 3
										R.VALNIMNPVFDQLSFR.Y	43.4	469	2	Oxidation: 6
										R.AEGLQEVIR.K	48.3	182	1
										K.QNIQFSEFSMHK.K	29.9	163	1	Oxidation: 10
										K.EAPANVPLVSASIK.L	53.4	271	1
										R.EVELVTVR.H	33.6	177	1
		15	811.8	202.9	7	11	nonphospho	26	16	K.AEISGYAQR.S	57.9	28	1
										K.LSQILAEHLTRPVK.F	58.7	161	1
										R.GILNLLQLTIKK.S	28.9	539	1
										R.QILTLAETK.S	43.8	214	2
										R.HWLVNAIPMAGSVDALK.F	31.3	409	1	Oxidation: 9
										K.SALLAYGSLVYK.Y	41.5	434	2
										K.AIGNAGQPASIKR.I	32.3	2	2
										K.FLPGFSSGASR.L	53.8	264	2
										R.NIAIKDPR.K	33.1	25	1
										K.DNMQLASFTYSHIK.S	26.8	270	2	Oxidation: 3
										R.VALNIMNPVFDQLSFR.Y	81.4	542	1	Oxidation: 6
										R.AEGLQEVIR.K	60.4	195	2
										R.KQNIQFSEFSMHK.K	39.4	85	1	Oxidation: 11
										K.EAPANVPLVSASIK.L	38.6	299	2
										R.EVELVTVR.H	48.6	197	2
										K.LQVEITAGPR.A	57.3	185	3
		60	874.3	202.9	7	10.5	nonphospho	28	16	K.AEISGYAQR.S	58.7	28	1
										K.LSQILAEHLTRPVK.F	49.9	162	2
										R.GILNLLQLTIK.K	21.5	605	1
										R.QILTLAETK.S	43.0	220	2
										K.FFELVQLLR.T	66.2	593	2
										K.SALLAYGSLVYK.Y	43.5	425	2
										K.AIGNAGQPASIK.R	40.1	27	2
										K.AIGNAGQPASIKR.I	31.1	2	3
										K.FLPGFSSGASR.L	45.3	275	2
										R.NIAIKDPR.K	20.2	24	1
										R.VALNIMNPVFDQLSFR.Y	73.3	542	1	Oxidation: 6
										R.AEGLQEVIR.K	53.2	205	2
										K.EAPANVPLVSASIK.L	71.3	302	2
										K.LLGQEVNFNQATR.D	40.4	282	1
										R.EVELVTVR.H	36.7	201	2
										K.LQVEITAGPR.A	51.0	195	2
		0	478.5	202.9	7	7	PHOSPHO	16	11	K.SQYEPFFSESK.T	49.8	250	2
										K.DQGALIVEASAK.Q	68.6	166	2
										R.YAPYYELYGAAVMEAR.Q	33.5	369	1	Oxidation: 13
										R.QILTLAETK.S	24.5	190	1
										R.AEGLQEVIR.K	56.4	174	2
										K.LLGQEVNFNQATR.D	41.1	223	1
										K.LLNEPAER.H	35.0	38	2
										R.EVELVTVR.H	47.2	171	1
										K.NAQHQHILNNVESYR.Y	32.5	89	1
										R.SFLYENIGEHEIK.F	40.1	249	1
										K.FLLKPTQNEPAIEK.L	49.7	175	2
		15	229.3	202.9	7	3.7	PHOSPHO	8	6	K.SQYEPFFSESK.T	38.8	230	1
										K.DQGALIVEASAK.Q	46.3	150	1
										R.AEGLQEVIR.K	48.9	158	1
										K.LLGQEVNFNQATR.D	39.8	201	1
										K.LLNEPAER.H	32.4	31	3
										K.FLLKPTQNEPAIEK.L	23.1	160	1
		60	228	202.9	7	3.5	PHOSPHO	7	6	K.DQGALIVEASAK.Q	41.1	151	1
										R.QILTLAETK.S	21.2	170	1
										R.AEGLQEVIR.K	53.3	156	1
										K.LLGQEVNFNQATR.D	50.7	200	1
										K.LLNEPAER.H	20.9	36	1
										R.SFLYENIGEHEIK.F	40.9	221	2
gi|148222482	cortactin [Xenopus laevis]	0	137.7	59.8	7	5.3	nonphospho	3	3	K.DYATGFGGK.Y	48.5	95	1
										K.DYTTGFGGK.F	54.1	98	1
										K.SAVGFDYQGK.T	35.1	118	1
		15	231.3	59.8	7	13.4	nonphospho	8	7	K.TVTGSGHQEHINIHQLR.Q	24.6	23	1
										K.DYATGFGGK.Y	43.1	100	1
										K.SALGFDYK.G	36.5	224	1
										K.DYTTGFGGK.F	33.8	109	1
										K.SAVGYDYQGK.T	30.1	44	1
										K.SAVGFDYQGK.T	36.1	129	1
										R.ANFENLAK.D	27.1	103	2
		60	213.9	59.8	7	13.4	nonphospho	9	6	K.TVTGSGHQEHINIHQLR.Q	41.7	19	1
										K.DYATGFGGK.Y	25.8	111	1
										K.SALGFDYK.G	21.4	230	2
										K.DYTTGFGGK.F	41.3	113	2
										K.SAVGYDYQGK.T	26.4	46	1
										K.SAVGFDYQGK.T	38.9	133	2
		0	86.7	59.8	7	3.8	PHOSPHO	4	2	K.YGVDKENVDK.S	41.8	4	2
										K.AAASFEDVEK.V	44.9	97	2
		15	69.5	59.8	7	5.7	PHOSPHO	4	2	K.YGVDKENVDK.S	23.8	3	3
										K.AAASFEDVEK.V	27.4	83	1
		60	128.3	59.8	7	4	PHOSPHO	4	3	R.VDQSAVNFDYK.G	61.3	152	1
										K.AAASFEDVEK.V	25.6	87	2
										K.AAASFEDVEK.V	41.4	114	1
gi|33859482	eukaryotic translation elongation factor 2 [Mus musculus]	0	119.8	95.3	7	3	nonphospho	4	3	K.FSVSPVVR.V	51.0	180	2
										K.SDPVVSYR.E	41.5	54	1
										R.GGGQIIPTAR.R	27.2	78	1
		15	84.9	95.3	7	2.4	nonphospho	2	2	R.VFSGVVSTGLK.V	54.9	240	1
										R.GGGQIIPTAR.R	30.1	79	1
		60	124	95.3	7	4.4	nonphospho	3	3	M.VNFTVDQIR.A	43.2	272	1
										K.FSVSPVVR.V	25.7	202	1
										R.GGGQIIPTAR.R	36.8	80	1
gi|148226156	FACT complex subunit SSRP1 [Xenopus laevis]	0	89.2	78.6	7	3.9	nonphospho	3	3	K.IPYTTVLR.L	39.2	219	1
										K.ASSGLLYPLER.G	25.8	332	1
										K.LFDFVNAK.K	24.1	348	1
		15	39.5	78.6	7	3.2	nonphospho	1	1	R.IYPTFLHLHGK.T	20.1	242	1
		60	42.1	78.6	7	2.7	nonphospho	1	1	K.IPYTTVLR.L	24.1	246	1
gi|400840	RecName: Full=Poly [ADP-ribose] polymerase 1; Short=PARP-1; AltName: Full=NAD(+) ADP-ribosyltransferase 1; Short=ADPRT 1; AltName: Full=Poly[ADP-ribose] synthetase 1	0	61.9	111.1	7	2.2	nonphospho	1	1	R.TTNFAGILSQGLR.I	43.9	416	1
gi|139640	RecName: Full=Vitellogenin-B2; Short=VTG B2; Flags: Precursor	0	46	7.9	7	12.7	nonphospho	1	1	K.VELSGYAQR.S	46	77	1
		15	55.5	7.9	7	12.7	nonphospho	1	1	K.VELSGYAQR.S	55.5	81	1
gi|71051157	LOC495086 protein [Xenopus laevis]	60	75.9	75.9	7	2.9	nonphospho	2	2	K.EILIPVFK.N	26.6	473	1
										K.LYRPGSVAYVSR.S	33.5	96	1
gi|139635	RecName: Full=Vitellogenin-A1; Short=VTG A1; Flags: Precursor	0	64.2	7.8	7	15.5	PHOSPHO	1	1	R.TQIEPVFSESK.T	64.2	176	1
		60	39.1	7.8	7	15.5	PHOSPHO	1	1	R.TQIEPVFSESK.T	39.1	162	1
………………………………
gi|155369239	vitellogenin B1 [Xenopus laevis]	60	228	202.9	7	3.5	PHOSPHO	7	6
		15	229.3	202.9	7	3.7	PHOSPHO	8	6
		0	478.5	202.9	7	7	PHOSPHO	16	11
		60	874.3	202.9	7	10.5	nonphospho	28	16
		15	811.8	202.9	7	11	nonphospho	26	16
		0	623.2	202.9	7	8.8	nonphospho	21	15
gi|189441688	LOC100037071 protein [Xenopus laevis]	60	213.4	123.7	7	6.1	PHOSPHO	8	6	R.THIEPVFSESK.I	25.5	97	1
										R.DQGTVIMEVTAR.Q	27.9	180	1	Oxidation: 7
										R.QVLQVTPFAER.H	27.1	237	1
										R.GEGIEEFLR.K	55.8	295	2
										K.IETPPFQQENHLVEIR.A	35.6	231	1
										R.NIADLDSAR.K	41.4	101	2
		0	470	123.7	7	10.9	PHOSPHO	12	9	R.THIEPVFSESK.I	49.3	110	1
										R.VGDIFVADDVSDTVANIYR.G	39.5	400	1
										R.DQGTVIMEVTAR.Q	64.9	195	1	Oxidation: 7
										R.QVLQVTPFAER.H	37.0	266	1
										R.GEGIEEFLR.K	44.6	327	2
										K.LFGQEIAFTELNK.E	53.8	376	2
										K.EVIQNTIQALNQPAER.H	76.1	271	1
										R.NIADLDSAR.K	50.3	113	2
										R.NTIFYQAVGEHDFK.L	38.3	257	1
		0	1059.6	123.7	7	21.6	nonphospho	44	19	K.VEISAYAQR.S	69.1	91	2
										K.IQSPEIK.E	30.2	34	1
										K.LTQALAEQLTKPAR.F	60.3	154	2
										R.GILNLLQVTIK.K	52.1	502	10
										R.VIQGAATYTYK.L	79.9	81	2
										R.QVLQVTPFAER.H	50.5	300	2
										K.SGQLTPPQIQLK.N	40.0	254	2
										K.FLQLVQLLR.A	46.5	481	3
										K.AAILAYGTMVR.R	49.1	211	2	Oxidation: 9
										K.GHYEDIALALK.A	31.7	247	1
										K.ALGNAGQPESIKR.I	56.7	7	1
										K.FLPGFSSSADQLPVR.I	72.9	385	2
										K.ILNPSLDNLGYR.Y	61.8	318	2
										K.YNLMAGAAAK.V	63.0	35	2	Oxidation: 4
										K.VFIMNSANTMFPVFILAK.F	55.8	475	2	Oxidation: 4, 10
										K.GLPSQVPLISGYIK.L	34.4	420	3
										K.LLNGVVGQYAR.R	61.7	239	1
										R.AQTFAFTR.N	41.1	166	2
										K.LQLEITAGPK.A	69.5	240	2
gi|213623534	Cttn protein [Xenopus laevis]	60	172.6	59.8	7	8.1	PHOSPHO	5	4	R.VDQSAVNFDYK.G	61.3	152	1
										K.AAASFEDVEK.V	25.6	87	2
										K.AAASFEDVEK.V	41.4	114	1	Phospho: 4
										K.ATVPESPIYEDASPVYESEPHR.E	44.4	211	1
		15	108.3	59.8	7	9.8	PHOSPHO	5	3	K.YGVDKENVDK.S	23.8	3	3
										K.AAASFEDVEK.V	27.4	83	1
										K.ATVPESPIYEDASPVYESEPHR.E	38.9	211	1
		0	114.3	59.8	7	7.9	PHOSPHO	5	3	K.YGVDKENVDK.S	41.8	4	2
										K.AAASFEDVEK.V	44.9	97	2
										K.ATVPESPIYEDASPVYESEPHR.E	27.7	236	1
gi|148225646	cortactin [Xenopus laevis]	60	128.9	63.7	7	5.7	PHOSPHO	2	1	R.APPVSEPVYAEESDYQDAEGHK.E	62	144	2
		15	94.8	63.7	7	9.3	PHOSPHO	2	1	R.APPVSEPVYAEESDYQDAEGHK.E	25.3	143	2
		60	245.3	63.7	7	12	nonphospho	9	6	K.DYATGFGGK.Y	25.8	111	1
										K.SALGFDYK.S	21.4	230	2
										K.DYTTGFGGK.F	41.3	113	2
										K.SAVGYDYQGK.T	26.4	46	1
										K.SAVGFDYQGK.T	38.9	133	2
										R.YGLFPANYVERPQ.-	73.1	410	1
		15	315.3	63.7	7	15	nonphospho	9	8	K.TVEGSGHQEHINIHQLR.D	36.8	26	1
										K.DYATGFGGK.Y	43.1	100	1
										K.SALGFDYK.S	36.5	224	1
										K.DYTTGFGGK.F	33.8	109	1
										K.SAVGYDYQGK.T	30.1	44	1
										K.SAVGFDYQGK.T	36.1	129	1
										R.ANFENLAK.D	27.1	103	2
										R.YGLFPANYVERPQ.-	71.8	410	1
		0	163.3	63.7	7	7.3	nonphospho	5	4	K.DYATGFGGK.Y	48.5	95	1
										K.DYTTGFGGK.F	54.1	98	1
										K.SAVGFDYQGK.T	35.1	118	1
										R.YGLFPANYVERPQ.-	25.6	372	2
gi|148234283	LIM domain and actin binding 1 [Xenopus laevis]	60	87.1	79.8	7	5.4	PHOSPHO	4	2	R.VLNPVEASPPK.S	24.4	140	3	Phospho: 8
										K.DPNSPVVEEAPIAK.V	45.1	157	1	Phospho: 4
		15	103.6	79.8	7	5.4	PHOSPHO	3	3	R.LEESPILQATPLR.D	25.9	286	1	Phospho: 4
										R.VLNPVEASPPK.S	28.3	137	1	Phospho: 8
										K.DPNSPVVEEAPIAK.V	49.4	149	1	Phospho: 4
gi|148231829	hypothetical protein LOC734930 [Xenopus laevis]	60	82.8	43.8	7	13.3	PHOSPHO	4	3	K.AGTQIENIDEDFRDGLK.L	26.6	260	2
										K.MLDAEDIVNTARPDEK.A	25.8	192	1	Oxidation: 1
										K.VLAVNQENEHLMEDYEK.L	30.5	116	1	Oxidation: 12
gi|148229965	heat shock 70kDa protein 2 [Xenopus laevis]	60	39.4	69.5	7	2.5	PHOSPHO	1	1	K.STAGDTHLGGEDFDNR.M	39.4	68	1
gi|148223299	gelsolin [Xenopus laevis]	60	38.1	80.4	7	2.7	PHOSPHO	1	1	K.MIEVLGEKPDLPEGPSDDIK.A	38.1	234	1	Oxidation: 1
		60	33.3	80.4	7	1.1	nonphospho	1	1	K.GPGLQVWR.V	33.3	261	1
gi|148232822	carnitine O-acetyltransferase, gene 2 [Xenopus laevis]	60	36.2	68.8	7	3	PHOSPHO	1	1	R.ELVEEFLRPGGQGEDLEK.Q	36.2	286	1
		60	64.2	68.8	7	1.6	nonphospho	1	1	K.LSDSLQGALR.D	64.2	203	1
gi|122936479	LOC100037071 protein [Xenopus laevis]	15	216.7	105.8	7	7.8	PHOSPHO	6	4	R.THIEPVFSESK.I	70.7	99	1
										R.GEGIEEFLR.K	40.2	298	2
										K.LFGQEIAFTELNK.E	21.4	345	1
										R.NIADLDSAR.K	52.4	100	2
gi|148238090	hydroxyacyl-CoA dehydrogenase/3-ketoacyl-CoA thiolase/enoyl-CoA hydratase (trifunctional protein), alpha subunit [Xenopus laevis]	15	55.7	82.3	7	1.8	PHOSPHO	1	1	K.SRPINSGTEEILEK.F	55.7	92	1
		0	98.4	82.3	7	5.1	PHOSPHO	2	2	K.SRPINSGTEEILEK.F	51.2	102	1
										K.LQAKPEVSSDEDIQMR.L	28.2	45	1	Oxidation: 15
		60	221.2	82.3	7	12.1	nonphospho	9	6	K.TVLGTPEVLLGLLPGAGGTQR.L	37.4	606	2
										R.MGLVDQLVDPLGPGLK.S	58.5	518	1	Oxidation: 1
										K.VTDYVMSVPFVR.Q	20.6	381	1	Oxidation: 6
										K.GLYPAPLK.I	26.0	208	2
										K.VIGMHYFSPVDK.M	34.2	156	2	Oxidation: 4
										K.GFYIYQQGVK.S	29.4	281	1
		15	195.9	82.3	7	8.3	nonphospho	6	5	R.MGLVDQLVDPLGPGLK.S	67.1	518	1	Oxidation: 1
										K.ALIGLYHGQVLCK.K	30.5	291	1	Carbamidomethyl: 12
										K.VIGMHYFSPVDK.M	25.6	150	2	Oxidation: 4
										K.DTTASAVAVGLK.Q	40.4	174	1
										K.GFYIYQQGVK.S	32.3	274	1
gi|148234611	acyl-CoA dehydrogenase family, member 9 [Xenopus laevis]	0	64.7	68.4	7	3.2	PHOSPHO	2	2	K.FFNEEVDSK.L	35.5	136	1
										K.GILIAGNDEQK.A	29.2	133	1
		60	96.7	68.4	7	4.8	nonphospho	4	3	K.ELFLGSIR.K	34.9	386	1
										K.IPPETLDGLK.N	40.7	249	2
										R.FSMGSASAGIIK.K	21.1	118	1	Oxidation: 3
		15	57.7	68.4	7	1.3	nonphospho	1	1	K.ISAFIVER.A	57.7	261	1
gi|1255995	heat shock cognate 70.I [Xenopus laevis]	0	38.4	70.3	7	1.7	PHOSPHO	1	1	K.VEIIANDQGNR.T	38.4	72	1
gi|226529318	vitellogenin-A2 precursor [Xenopus laevis]	60	1431.4	201.4	7	16	nonphospho	47	26
								45	28
gi|148228797	MGC84594 protein [Xenopus laevis]	60	200.1	59.5	7	10.7	nonphospho	5	5	K.VSPLIER.T	40.1	92	1
										K.SLVAFLR.D	34.7	407	1
										K.GYPTVLYFEK.G	38.5	406	1
										K.AAVTLQQSGVGVLAAVDSTVHR.A	65.4	451	1
										R.TESGFIGFIK.T	21.4	415	1
		15	107.4	59.5	7	7.5	nonphospho	3	3	K.LLSNIAQDVK.G	32.4	228	1
										K.SLVAFLR.D	26.8	415	1
										K.AAVTLQQSGVGVLAAVDSTVHR.A	48.3	455	1
gi|147901189	solute carrier family 25, member 13 (citrin) [Xenopus laevis]	60	179	74.6	7	7.7	nonphospho	5	4	R.GLLPQLLGVAPEK.A	34.6	500	2
										K.LTVNDFVR.D	48.7	332	1
										R.LQVAGEITTGPR.V	41.4	172	1
										K.FGLYLPR.F	37.4	395	1
		15	69.2	74.6	7	3.3	nonphospho	2	2	R.ITLPAPNPDHVGGYR.L	30.2	213	1
										K.FGLYLPR.F	39.0	399	1
gi|147899563	NADH dehydrogenase (ubiquinone) Fe-S protein 1, 75kDa (NADH-coenzyme Q reductase) [Xenopus laevis]	60	148	79.5	7	8.3	nonphospho	5	4	R.VAGVLQGVQGK.D	53.1	108	1
										R.VASQVAALDLGYKPGVDAIR.K	42.8	361	1
										R.LQEVSPNLVR.Y	23.3	176	1
										K.LVNQQILADPLVPPQLTIK.D	28.8	529	2
		15	192.5	79.5	7	5.9	nonphospho	4	4	R.VAGVLQGVQGK.D	38.0	107	1
										R.YEAPLFNTR.I	48.0	275	1
										K.KPIVVVGSSALQR.K	72.4	132	1
										R.LQEVSPNLVR.Y	34.1	167	1
		0	138.9	79.5	7	6.7	nonphospho	4	3	R.VASQVAALDLGYKPGVDAIR.K	68.4	324	1
										R.LQEVSPNLVR.Y	49.5	155	1
										K.LVNQQILADPLVPPQLTIK.D	21.1	461	2
gi|147906867	eukaryotic translation elongation factor 2, gene 1 [Xenopus laevis]	60	141.3	95.4	7	4.4	nonphospho	3	3	M.VNFTVDQIR.S	43.2	272	1
										K.FSVSPVVR.V	25.7	202	1
										R.GGGQIIPTAR.R	36.8	80	1
gi|147905905	ribophorin I [Xenopus laevis]	60	113.3	67.2	7	4.9	nonphospho	3	3	K.TILPASAQDVYYR.D	48.1	321	1
										R.FPLFGGWK.T	29.5	503	1
										K.IDNILVGL.-	35.8	567	1
gi|148231869	nicotinamide nucleotide transhydrogenase [Xenopus laevis]	60	90.3	113.9	7	3.9	nonphospho	1	1	R.VALSPAGVQALVK.Q	56.2	383	1
gi|39963558	LOC779022 protein [Xenopus laevis]	60	76.4	50.4	7	4.1	nonphospho	2	2	R.AWYPLGR.I	37.8	322	1
										R.FYSLLDPSYAK.N	38.6	429	1
gi|288557262	heat shock cognate 70.II protein [Xenopus laevis]	60	71.5	70.7	7	6	nonphospho	3	3	K.DAGTISGLNVLR.I	22.1	384	1
										R.IINEPTAAAIAYGLDKK.V	20.4	350	1
										R.MVNHFVAEFK.R	29.0	154	1	Oxidation: 1
		0	85.8	70.7	7	8	nonphospho	3	3	K.DAGTISGLNVLR.I	26.8	342	1
										R.IINEPTAAAIAYGLDKK.V	21.4	314	1
										K.SQIHDIVLVGGSTR.I	21.5	179	1
gi|28422163	Plk-prov protein [Xenopus laevis]	60	70.3	68.2	7	7.2	nonphospho	2	2	K.LTVAPEAAKPPGIPGSSSAVK.E	31.4	204	1
										R.FSIAPSTIDQSLR.K	22.7	396	1
gi|148237932	aldehyde dehydrogenase 18 family, member A1 [Xenopus laevis]	60	69	89.2	7	2.9	nonphospho	2	2	R.LTQEALSLHGVR.D	27.2	138	1
										R.GPVGIEGLLTTK.W	41.8	420	1
		15	123.4	89.2	7	3.9	nonphospho	3	3	R.LTQEALSLHGVR.D	29.1	140	1
										K.LIDLIIPR.G	54.5	462	1
										R.GPVGIEGLLTTK.W	39.7	424	1
gi|71051157	LOC495086 protein [Xenopus laevis]	60	60.1	75.9	7	2.9	nonphospho	2	2	K.EILIPVFK.N	26.6	473	1
										K.LYRPGSVAYVSR.S	33.5	96	1
gi|148235541	ribophorin II [Xenopus laevis]	60	53.7	69.2	7	2.4	nonphospho	1	1	K.LLVTNVLSQPLTEAK.V	53.7	460	1
gi|147901835	actinin, alpha 4 [Xenopus laevis]	60	53.1	104.1	7	2.2	nonphospho	2	2	K.DGLAFNALIHR.H	30.8	387	1
										K.NYITAAELR.R	22.4	232	1
gi|148224899	ATPase family AAA domain-containing protein 3-A [Xenopus laevis]	60	44.8	66.9	7	1.5	nonphospho	1	1	R.ATLNAFLYR.T	44.8	375	1
		15	46.3	66.9	7	1.5	nonphospho	1	1	R.ATLNAFLYR.T	46.3	381	1
gi|189217778	mannosyl-oligosaccharide glucosidase [Xenopus laevis]	60	43.9	93.5	7	1.3	nonphospho	1	1	R.LGQLSGLSLSK.E	43.9	300	1
gi|52138889	SSRP1 protein [Xenopus laevis]	60	42.1	52.5	7	4.1	nonphospho	1	1	K.IPYTTVLR.L	24.1	246	1
		15	39.5	52.5	7	4.8	nonphospho	1	1	R.IYPTFLHLHGK.T	20.1	242	1
		0	89.2	52.5	7	5.9	nonphospho	3	3	K.IPYTTVLR.L	39.2	219	1
										K.ASSGLLYPLER.G	25.8	332	1
										K.LFDFVNAK.K	24.1	348	1
gi|117558137	LOC100036792 protein [Xenopus laevis]	15	125.9	54.5	7	9.3	nonphospho	3	3	K.LFELALGPPAPASLPLPK.K	28.8	570	1
										K.IVAQYHELVSLAR.E	36.4	306	1
										K.LSTDDLNSLIAHAHR.R	60.7	334	1
		0	43.4	54.5	7	2.6	nonphospho	1	1	K.IVAQYHELVSLAR.E	43.4	279	1
gi|2231175	mis5p [Xenopus laevis]	15	92.7	89.8	7	2.5	nonphospho	2	2	R.TSILAAANPVGGR.Y	62.7	245	1
										R.QLESLIR.L	30.0	209	1
gi|33859482	elongation factor 2 [Mus musculus]	15	84.9	95.3	7	2.4	nonphospho	2	2	R.VFSGVVSTGLK.V	54.9	240	1
										R.GGGQIIPTAR.R	30.1	79	1
		0	119.8	95.3	7	3	nonphospho	4	3	K.FSVSPVVR.V	51.0	180	2
										K.SDPVVSYR.E	41.5	54	1
										R.GGGQIIPTAR.R	27.2	78	1
gi|148226444	similar to ribophorin I [Xenopus laevis]	15	54.7	67.2	7	2.7	nonphospho	2	2	R.FPLFGGWK.T	25.1	512	1
										K.IDNILVGL.-	29.6	566	1
gi|400840	RecName: Full=Poly [ADP-ribose] polymerase 1; Short=PARP-1; AltName: Full=NAD(+) ADP-ribosyltransferase 1; Short=ADPRT 1; AltName: Full=Poly[ADP-ribose] synthase 1	0	61.9	111.1	7	2.2	nonphospho	1	1	R.TTNFAGILSQGLR.I	43.9	416	1
gi|153792505	dynamin 2 [Xenopus laevis]	0	57.8	97.9	7	1.2	nonphospho	1	1	K.GISPVPINLR.V	57.8	304	1

## Sheet: Slice 8
	Detailed Protein Report
NCBInr Accession No	Protein name	Timepoint	Mascot score	MW [kDa]	Slice	Seq. coverage [%]	Fraction	No of peptides	No of Unique peptides	Peptide sequence	Score	Cmpd	No of Cmpds	Modification
gi|148225188	inositol 1,4,5-triphosphate receptor [Xenopus laevis]	60	71	306.5	8	1	nonphospho		2	K.LTFEVVNLAR.N	27.2	289	1
										R.SGGGVGDVLR.K	28.6	69	1
gi|4501887	actin, gamma 1 propeptide [Homo sapiens]	15	189.8	41.8	8	16	nonphospho		5	K.AGFAGDDAPR.A	33.2	24	1
										R.AVFPSIVGRPR.H	36.4	181	1
										R.VAPEEHPVLLTEAPLNPK.A	27.6	227	1
										R.GYSFTTTAER.E	56.2	97	2
										K.EITALAPSTMK.I	36.3	81	2	oxidation: 10
gi|226529318	vitellogenin-A2 precursor [Xenopus laevis]	0	578.2	201.4	8	9.4	nonphospho	16	12	K.LTQALAEQLTKPAR.F	57.4	131	1
										R.GILNLLQVTIK.K	61.8	432	5
										R.VIQGAATYTYK.L	25.7	63	1
										K.SGQLTPPQIQLK.N	29.2	202	1
										K.FLQLVQLLR.A	27.9	421	1
										K.AAILAYGTMVR.R	43.9	169	1
										K.FLPGFSSSADQLPVR.I	68.1	318	1
										K.ILNPSLDNLGYR.Y	80.6	254	1
										K.YNLMAGAAAK.V	38.4	24	1
										K.GLPSQVPLISGYIK.L	34.6	356	1
										K.LLNGVVGQYAR.R	28.6	192	1
										R.AQTFAFTR.N	48.7	141	1
		15	584.9	201.4	8	8.7	nonphospho	26	15	K.VEISAYAQR.S	51.3	82	1
										K.LTQALAEQLTKPAR.F	50.5	141	1
										R.GILNLLQVTIK.K	40.0	444	2
										R.VIQGAATYTYK.L	27.2	70	1
										K.SGQLTPPQIQLK.N	22.2	220	1
										K.FLQLVQLLR.A	57.8	429	6
										R.ASNFENLQALWK.Q	28.5	377	2
										K.AAILAYGTMVR.R	34.2	261	1
										K.AAILAYGTMVR.R	24.7	185	1
										K.ALGNAGQPESIKR.I	29.4	4	3
										R.IQTDAVMALR.N	36.8	128	2
										K.ILNPSLDNLGYR.Y	60.6	275	1
										K.GLPSQVPLISGYIK.L	33.2	380	2
										K.LLNGVVGQYAR.R	45.3	205	1
										R.AQTFAFTR.N	43.3	155	1
		60	190.4	201.4	8	4.5	nonphospho	6	5	K.LTQALAEQLTKPAR.F	20.4	113	1
										R.GILNLLQVTIK.K	22.3	334	1
										K.FLQLVQLLR.A	28.8	323	2
										K.ILNPSLDNLGYR.Y	48.4	229	1
										K.LLNGVVGQYAR.R	34.5	169	1
gi|155369239	vitellogenin B1 [Xenopus laevis]	0	169.2	202.9	8	3.5	nonphospho	7	4	R.VSESQVQLTK.R	38.8	22	2
										K.AIGNAGQPASIK.R	48.1	13	2
										K.FLPGFSSGASR.L	35.9	197	2
										K.EAPANVPLVSASIK.L	29.8	212	1
		15	361.6	202.9	8	6.5	nonphospho	11	8	R.GILNLLQLTIK.K	35.7	459	1
										K.FFELVQLLR.T	38.0	456	4
										K.SALLAYGSLVYK.Y	30.8	337	1
										K.AIGNAGQPASIK.R	28.5	18	1
										K.FLPGFSSGASR.L	36.5	215	1
										R.AEGLQEVIR.K	46.2	164	1
										K.EAPANVPLVSASIK.L	42.5	231	1
										R.EVELVTVR.H	32.1	160	1
		132.6	132.6	202.9	8	3.2	nonphospho	5	4	K.SALLAYGSLVYK.Y	43.5	279	2
										K.AIGNAGQPASIK.R	20.9	8	1
										K.FLPGFSSGASR.L	27.6	175	1
										K.EAPANVPLVSASIK.L	21.7	192	1
gi|147903310	DUF140 [Xenopus laevis]	0	80	118.3	8	3.7	nonphospho	2	2	R.AAALLTER.T	22.4	64	1
										R.MQGSLEAHVNGFR.F	40.6	74	1
		60	65.1	118.3	8	2	nonphospho	2	2	K.AASITSDVFSK.F	31.7	187	1
										R.DLGFNGAPYR.S	33.4	218	1
gi|6005757	chromatin-specific transcription elongation factor large subunit [Homo sapiens]	0	40.6	119.8	8	1.2	nonphospho	1	1	R.MQGSLEAHVNGFR.F	40.6	74	1
gi|18676444	FLJ00119 protein [Homo sapiens]	15	31.2	153.5	8	1.2	PHOSPHO	1	1	R.GAGTGGLGLAVEGPSEAK.M	31.2	145	1
gi|2961252	supervillin [Homo sapiens]	0	66.2	200.7	8	1	nonphospho	2	2	R.LMLLQIK.G	22.6	240	1
										R.GAQVQVLQGK.E	43.7	42	1
		15	127.7	200.7	8	1.4	nonphospho	3	3	R.LLEEDTPR.Y	68.8	43	1
										R.LMLLQIK.G	23.2	251	1	Oxidation: 2
										R.GAQVQVLQGK.E	35.8	46	1
		15	64.1	200.7	8	0.8	PHOSPHO	1	1	K.GTSALMTVELDEER.G	64.1	150	1	Oxidation: 6
		60	63.8	200.7	8	0.8	PHOSPHO	2	1	K.GTSALMTVELDEER.G	63.8	164	2	Oxidation: 6
gi|53791219	filamin A [Homo sapiens]	0	44.1	277.3	8	0.8	nonphospho	2	2	K.VTVLFAGQHIAK.S	21.2	158	1
										K.AGVAPLQVK.V	23.0	73	1
		60	275.9	277.3	8	3.8	nonphospho	9	8	K.VTVLFAGQHIAK.S	27.0	128	1
										K.AGVAPLQVK.V	36.5	59	2
										R.NGHVGISFVPK.E	22.3	93	1
										K.GQHVPGSPFQFTVGPLGEGGAHK.V	36.2	224	1
										R.RLTVSSLQESGLK.V	24.1	105	1
										R.LTVSSLQESGLK.V	61.7	154	1
										K.VNQPASFAVSLNGAK.G	38.9	180	1
										R.VTYTPMAPGSYLISIK.Y	29.3	282	1
gi|160420317	filamin A, alpha isoform 2 [Homo sapiens]	15	268.8	280.6	8	3.9	nonphospho	8	5	R.LIALLEVLSQK.K	54.4	449	4
										K.VTVLFAGQHIAK.S	47.6	166	1
										K.AGVAPLQVK.V	26.8	80	1
										R.RLTVSSLQESGLK.V	46.5	135	1
										K.VNQPASFAVSLNGAK.G	21.4	221	1
gi|4262541	archvillin [Homo sapiens]	60	55	247.6	8	1.3	nonphospho	1	1	R.GAQVQVLQGK.E	20.5	29	1
gi|269954692	inositol 1,4,5-triphosphate receptor, type 1 isoform 2 [Homo sapiens]	60	71	306.6	8	1	nonphospho	2	2	K.LTFEVVNLAR.N	27.2	289	1
										R.SGGGVGDVLR.K	28.6	69	1
gi|34364629	hypothetical protein [Homo sapiens]	0	360.3	191.4	8	6.1	nonphospho	10	6	K.LHIIEVGTPPTGNQPFPK.K	54.9	239	2
										R.ISGETIFVTAPHEATAGIIGVNR.K	83.7	311	1
										R.NLQNLLILTAIK.A	57.6	420	2
										K.LLYNNVSNFGR.L	52.9	215	2
										R.AHMGMFTELAILYSK.F	51.1	298	2
										K.QLPLVKPYLR.S	41.4	198	1
		15	137.4	191.4	8	3.4	nonphospho	3	3	K.VSQPIEGHAASFAQFK.M	32.6	170	1
										R.NLQNLLILTAIK.A	28.0	433	1
										K.LLYNNVSNFGR.L	58.2	230	1
		60	278.3	191.4	8	4.5	nonphospho	6	5	K.VSQPIEGHAASFAQFK.M	21.3	135	1
										K.LHIIEVGTPPTGNQPFPK.K	65.8	211	1
										R.NLQNLLILTAIK.A	69.7	326	1
										K.LLYNNVSNFGR.L	51.3	191	1
										K.QLPLVKPYLR.S	54.6	167	2
		0	151.7	191.4	8	1.6	PHOSPHO	3	2	R.GQFSTDELVAEVEK.R	57.1	245	1
										K.IYIDSNNNPER.F	77.4	47	2
		60	63.3	191.4	8	0.7	PHOSPHO	2	1	K.IYIDSNNNPER.F	63.3	56	2
…………………………
gi|148234283	LIM domain and actin binding 1 [Xenopus laevis]	60	204.8	79.8	8	6.9	PHOSPHO	7	4	R.LEESPILQATPLR.D	51.7	253	2	Phospho: 4
										R.IVNENSPVISR.N	59.5	72	2	Phospho: 6
										R.VLNPVEASPPK.S	25.9	120	1	Phospho: 8
										K.DPNSPVVEEAPIAK.V	67.8	139	2	Phospho: 4
		15	235.4	79.8	8	8.5	PHOSPHO	14	5	R.LEESPILQATPLR.D	57.2	197	3	Phospho: 4
										R.IVNENSPVISR.N	52.4	59	1	Phospho: 6
										R.VLNPVEASPPK.S	52.6	109	4	Phospho: 8
										K.DPNSPVVEEAPIAK.V	44.4	116	3	Phospho: 4
										K.SMDNLPTSPPK.L	28.9	75	3	Oxidation: 2; Phospho: 7
		0	40.8	79.8	8	1.6	PHOSPHO	1	1	R.IVNENSPVISR.N	40.8	57	1	Phospho: 6
		15	66.8	79.8	8	4.7	nonphospho	2	2	R.LFANNQVYHNSCFR.C	28.3	144	1
										R.SRPFIFSVAK.H	20.1	216	1
gi|148231021	clathrin, heavy chain (Hc) [Xenopus laevis]	60	63.3	191.3	8	0.7	PHOSPHO	2	1	K.IYIDSNNNPER.F	63.3	56	2
		0	151.7	191.3	8	1.6	PHOSPHO	3	2	R.GQFSTDELVAEVEK.R	57.1	245	1
										K.IYIDSNNNPER.F	77.4	47	2
		60	294.6	191.3	8	5	nonphospho	6	5	K.VSQPIEGHAASFAQFK.M	21.3	135	1
										K.LHIIEVGTPPTGNQPFPK.K	65.8	211	1
										R.NLQNLLILTAIK.A	69.7	326	1
										K.LLYNNVSNFGR.L	51.3	191	1
										K.QLPLVKPYLR.S	54.6	167	2
		15	169.1	191.3	8	3.9	nonphospho	4	4	K.VSQPIEGHAASFAQFK.M	32.6	170	1
										R.NLQNLLILTAIK.A	28.0	433	1
										K.LLYNNVSNFGR.L	58.2	230	1
										K.VANVELYYK.A	31.7	174	1
		0	424	191.3	8	7	nonphospho	12	8	K.LHIIEVGTPPTGNQPFPK.K	54.9	239	2
										R.ISGETIFVTAPHEATAGIIGVNR.K	83.7	311	1
										K.SLILVVR.G	20.8	245	1
										R.NLQNLLILTAIK.A	57.6	420	2
										K.LLYNNVSNFGR.L	52.9	215	2
										R.AHMGMFTELAILYSK.F	51.1	298	2	Oxidation: 3, 5
										K.VANVELYYK.A	42.9	154	1
										K.QLPLVKPYLR.S	41.4	198	1
gi|29387027	LOC398587 protein [Xenopus laevis]	60	30.4	170.1	8	1.3	PHOSPHO	1	1	R.LEDLLQDSMDEKEQLSEYK.G	30.4	213	1	Oxidation: 9
gi|148226825	ATP-binding cassette, sub-family F (GCN20), member 1 [Xenopus laevis]	0	112.4	100.5	8	4.4	PHOSPHO	2	2	K.SFFEELSADNK.Q	45.6	238	1
										R.FGALDIEEDR.V	51.5	185	1
		15	37.5	100.5	8	1.1	nonphospho	4	1	K.STLLLLLTGK.L	37.5	421	4
		0	36.8	100.5	8	1.1	nonphospho	2	1	K.STLLLLLTGK.L	36.8	411	2
gi|110287969	RecName: Full=FACT complex subunit SPT16; AltName: Full=DNA unwinding factor 140 kDa subunit; Short=DUF140; AltName: Full=Facilitates chromatin transcription complex subunit spt16	0	67.6	118.4	8	2.1	PHOSPHO	2	1	R.ESLYEEVEEQK.S	51	163	2
gi|122936479	LOC100037071 protein [Xenopus laevis]	0	60.3	105.8	8	2.6	PHOSPHO	1	1	R.GEGIEEFLR.K	41.3	244	1
		15	584.9	105.8	8	16.6	nonphospho	26	15	K.VEISAYAQR.S	51.3	82	1
										K.LTQALAEQLTKPAR.F	50.5	141	1
										R.GILNLLQVTIK.K	40.0	444	2
										R.VIQGAATYTYK.L	27.2	70	1
										K.SGQLTPPQIQLK.N	22.2	220	1
										K.FLQLVQLLR.A	57.8	429	6
										R.ASNFENLQALWK.Q	28.5	377	2
										K.AAILAYGTMVR.R	34.2	261	1
										K.AAILAYGTMVR.R	24.7	185	1	Oxidation: 9
										K.ALGNAGQPESIKR.I	29.4	4	3
										R.IQTDAVMALR.N	36.8	128	2	Oxidation: 7
										K.ILNPSLDNLGYR.Y	60.6	275	1
										K.GLPSQVPLISGYIK.L	33.2	380	2
										K.LLNGVVGQYAR.R	45.3	205	1
										R.AQTFAFTR.N	43.3	155	1
		60	190.4	105.8	8	8.6	nonphospho	6	5	K.LTQALAEQLTKPAR.F	20.4	113	1
										R.GILNLLQVTIK.K	22.3	334	1
										K.FLQLVQLLR.A	28.8	323	2
										K.ILNPSLDNLGYR.Y	48.4	229	1
										K.LLNGVVGQYAR.R	34.5	169	1
gi|148233489	hypothetical protein LOC432028 [Xenopus laevis]	0	31.5	114.2	8	1.2	PHOSPHO	1	1	R.EAENIIQDAVAK.L	31.5	154	1
		60	34.9	114.2	8	1	nonphospho	1	1	R.LPDGPPNFLR.A	34.9	233	1
gi|155369239	vitellogenin B1 [Xenopus laevis]	60	132.6	202.9	8	3.2	nonphospho	5	4	K.SALLAYGSLVYK.Y	43.5	279	2
										K.AIGNAGQPASIK.R	20.9	8	1
										K.FLPGFSSGASR.L	27.6	175	1
										K.EAPANVPLVSASIK.L	21.7	192	1
		15	361.6	202.9	8	6.5	nonphospho	11	8	R.GILNLLQLTIK.K	35.7	459	1
										K.FFELVQLLR.T	38.0	456	4
										K.SALLAYGSLVYK.Y	30.8	337	1
										K.AIGNAGQPASIK.R	28.5	18	1
										K.FLPGFSSGASR.L	36.5	215	1
										R.AEGLQEVIR.K	46.2	164	1
										K.EAPANVPLVSASIK.L	42.5	231	1
										R.EVELVTVR.H	32.1	160	1
		0	169.2	202.9	8	3.5	nonphospho	7	4	R.VSESQVQLTK.R	38.8	22	2
										K.AIGNAGQPASIK.R	48.1	13	2
										K.FLPGFSSGASR.L	35.9	197	2
										K.EAPANVPLVSASIK.L	29.8	212	1
gi|28277299	LOC398512 protein [Xenopus laevis]	60	88.2	129.4	8	1.7	nonphospho	2	2	K.TLAVSGLGVVGR.D	45.0	207	1
										R.YGVFPLR.G	43.3	220	1
		15	307.7	129.4	8	6.4	nonphospho	6	6	R.HVDYVADQIVTK.L	39.0	105	1
										K.TLAVSGLGVVGR.D	67.4	250	1
										R.YGVFPLR.G	46.8	265	1
										R.YIFTMLSPLAR.L	35.0	365	1	Oxidation: 5
										K.LPNYDTR.E	49.5	30	1
										K.TPPLITDYK.E	52.6	176	1
gi|148225188	inositol 1,4,5-triphosphate receptor, type 1 [Xenopus laevis]	60	71	306.5	8	1	nonphospho	2	2	K.LTFEVVNLAR.N	27.2	289	1
										R.SGGGVGDVLR.K	28.6	69	1
gi|147899432	plasma membrane calcium ATPase 3 [Xenopus laevis]	60	32.7	132.5	8	0.6	nonphospho	1	1	R.GQILWFR.G	32.7	199	1
gi|147903310	FACT complex subunit SPT16 [Xenopus laevis]	15	65.1	118.3	8	2	nonphospho	2	2	K.AASITSDVFSK.F	31.7	187	1
										R.DLGFNGAPYR.S	33.4	218	1
		0	80	118.3	8	3.7	nonphospho	2	2	R.AAALLTER.T	22.4	64	1
										R.MQGSLEAHVNGFR.F	40.6	74	1	Oxidation: 1
gi|189441688	LOC100037071 protein [Xenopus laevis]	0	578.2	123.7	8	15.3	nonphospho	16	12	K.LTQALAEQLTKPAR.F	57.4	131	1
										R.GILNLLQVTIK.K	61.8	432	5
										R.VIQGAATYTYK.L	25.7	63	1
										K.SGQLTPPQIQLK.N	29.2	202	1
										K.FLQLVQLLR.A	27.9	421	1
										K.AAILAYGTMVR.R	43.9	169	1	Oxidation: 9
										K.FLPGFSSSADQLPVR.I	68.1	318	1
										K.ILNPSLDNLGYR.Y	80.6	254	1
										K.YNLMAGAAAK.V	38.4	24	1	Oxidation: 4
										K.GLPSQVPLISGYIK.L	34.6	356	1
										K.LLNGVVGQYAR.R	28.6	192	1
										R.AQTFAFTR.N	48.7	141	1
gi|148222806	topoisomerase (DNA) II alpha 170kDa [Xenopus laevis]	0	125.1	178.5	8	3	nonphospho	5	4	R.DITFVPGLYK.I	22.1	340	1
										K.TLAVSGLGVVGR.D	41.8	233	1
										R.SIPSLVDGLKPGQR.K	23.3	211	1
										R.YIFTMLSPLAR.L	37.9	344	2	Oxidation: 5
