# Supplementary material for: Histone H3 serine-57 is a CHK1 substrate whose phosphorylation affects DNA repair
Source: Nat Commun. 2023 Aug 22;14:5104. doi: 10.1038/s41467-023-40843-4 (PMC10444856; doi:10.1038/s41467-023-40843-4)
Supplement: Supplementary file 5 — Supplementary Data 2 [file 41467_2023_40843_MOESM5_ESM.xlsx]

## Sheet: ProQinase
	Project: 7595_CNRS_MONTPELLIER
	Phosphorylation profile of peptide H3S57 in 190 Ser/Thr kinase assays; singlicate measurement
	Sample peptide concentration: 1 µM
	All values in cpm
					A	B	C
	#	Kinase (ProQinase Lot #)	External Vendor Lot #	Enzyme, ng/well	Activity raw values, n=1	Kinase-BG, normalized mean n=3	Substrate-BG, mean of 2 singlicates	Activity values, corrected (A-B)
	Serine/ Threonine Kinases
0020043100	1	ACV-R1 (Lot001)		20	44	0	9	35
0020043112	2	ACV-R1B (Lot001)	INV_35826	10	23	0	9	14
0020043124	3	ACV-RL1 (Lot002)	INV_511550	20	26	5	9	17
0020043136	4	AKT1 (Lot007)		25	25	28	9	16
0020043148	5	AKT2 (Lot003)		200	104	74	9	95
0020043160	6	AKT3 (Lot004)		10	23	20	9	14
0020043172	7	AMPK-alpha1 (Lot001)		200	10	7	9	1
0020043089	8	ARK5 (Lot002)		100	58	11	9	49
0020043101	9	ASK1 (Lot001)	INV_666419	2	10	0	9	1
0020043113	10	Aurora-A (Lot004)		50	45	62	9	36
0020043125	11	Aurora-B (Lot008)		100	44	0	9	35
0020043137	12	Aurora-C (Lot009)		100	10	124	9	1
0020043149	13	B-RAF VE (Lot002)		25	0	20	9	-9
0020043161	14	B-RAF wt (Lot001)		25	28	163	9	19
0020043173	15	BRSK1 (Lot001)	INV_36097	3	25	74	9	16
0020043090	16	CAMK1D (Lot001)	INV_33214	100	462	15	9	453
0020043102	17	CAMK2A (Lot001)	INV_28192	2	25	0	9	16
0020043114	18	CAMK2B (Lot001)	INV_35330	100	19	62	9	10
0020043126	19	CAMK2D (Lot001)	INV_31647	1	87	37	9	78
0020043138	20	CAMK4 (Lot001)	INV_35391	75	106	22	9	97
0020043150	21	CAMKK2 (Lot001)	INV_35319	10	35	22	9	26
0020043162	22	CDC42BPA (Lot001)	INV_36844	10	22	9	9	13
0020043174	23	CDC42BPB (Lot001)		25	71	29	9	62
0020043091	24	CDK1/CycA (Lot005)		15	0	35	9	-9
0020043103	25	CDK1/CycE (Lot001)		50	13	12	9	4
0020043115	26	CDK1CycB1 (Lot025)		25	19	50	9	10
0020043127	27	CDK2/CycA (Lot005)		50	29	0	9	20
0020043139	28	CDK2/CycE (Lot009)		10	13	0	9	4
0020043151	29	CDK3/CycE (Lot001)		10	10	9	9	1
0020043163	30	CDK4/CycD1 (Lot007)		25	1	71	9	-8
0020043175	31	CDK4/CycD3 (Lot001)		10	36	37	9	27
0020043092	32	CDK5/p25NCK (Lot001)		15	0	18	9	-9
0020043104	33	CDK5/p35NCK (Lot001)		15	29	37	9	20
0020043116	34	CDK6/CycD1 (Lot004)		200	26	38	9	17
0020043128	35	CDK7CycH (Lot002)		50	25	23	9	16
0020043140	36	CDK8/CycC (Lot002)		50	16	23	9	7
0020043152	37	CDK9/CycT (Lot004)		15	34	5	9	25
0020043164	38	CHK1 (Lot002)		50	667	38	9	658
0020043176	39	CHK2 (Lot002)	INV_31541	10	28	3	9	19
0020043093	40	CK1-alpha1 (Lot001)		100	52	2	9	43
0020043105	41	CK1-delta (Lot001)	INV_33225	5	22	0	9	13
0020043117	42	CK1-epsilon (Lot001)	INV_31778	2.5	0	50	9	-9
0020043129	43	CK1-gamma1 (Lot001)	INV_34360	5	13	52	9	4
0020043141	44	CK1-gamma2 (Lot001)	INV_31770	10	39	12	9	30
0020043153	45	CK1-gamma3 (Lot001)	INV_34380	5	29	124	9	20
0020043165	46	CK2-alpha1 (Lot003)		20	13	23	9	4
0020043177	47	CK2-alpha2 (Lot001)		50	0	10	9	-9
0020043094	48	CLK1 (Lot001)		400	190	51	9	181
0020043106	49	CLK2 (Lot001)	INV_271879	2	29	49	9	20
0020043118	50	CLK3 (Lot002)		10	50	13	9	41
0020043130	51	COT (Lot018)		300	86	14	9	77
0020043142	52	DAPK1 (Lot002)		40	56	7	9	47
0020043154	53	DAPK2 (Lot001 +CaM)	INV_32159	10	33	98	9	24
0020043166	54	DAPK3 (Lot001)	INV_33763	10	89	49	9	80
0020043178	55	DCAMKL2 (Lot001)	INV_35320	20	69	19	9	60
0020043095	56	DMPK (Lot001)	INV_34024	80	171	59	9	162
0020043107	57	DYRK1A (Lot002)	INV_38993	10	34	15	9	25
0020043119	58	DYRK1B (Lot001)	INV_450178	2	0	8	9	-9
0020043131	59	DYRK3 (Lot001)	INV_290370	3	18	37	9	9
0020043143	60	EIF2AK2 (Lot001)	INV_374655	10	38	31	9	29
0020043155	61	EIF2AK3 (Lot001)	INV_390343Z2C	20	56	46	9	47
0020043167	62	ERK1 (Lot002)		20	26	10	9	17
0020043179	63	ERK2 (Lot004)		10	19	10	9	10
0020043096	64	GRK2 (Lot001)	INV_31090	50	7	6	9	-2
0020043108	65	GRK3 (Lot001)	INV_34008	10	10	22	9	1
0020043120	66	GRK4 (Lot002)	INV_401163	5	30	34	9	21
0020043132	67	GRK5 (Lot001)	INV_38284	5	12	12	9	3
0020043144	68	GRK6 (Lot002)	INV_37437	15	2	47	9	-7
0020043156	69	GRK7 (Lot001)	INV_34013	5	38	0	9	29
0020043168	70	GSK3-alpha (Lot001)	INV_29135	50	5	0	9	-4
0020043180	71	GSK3-beta (Lot003)		50	38	20	9	29
0020043097	72	HIPK1 (Lot001)	INV_37497	20	26	15	9	17
0020043109	73	HIPK3 (Lot001)	INV_35332	20	36	71	9	27
0020043121	74	HRI (Lot001)		80	44	8	9	35
0020043133	75	IKK-alpha (Lot003)	INV_447027	50	82	0	9	73
0020043145	76	IKK-beta (Lot005)		100	83	18	9	74
0020043157	77	IKK-epsilon (Lot007)		20	37	11	9	28
0020043169	78	IRAK1 (Lot002)	INV_472069	20	132	0	9	123
0020043181	79	IRAK4 (Lot006)		10	364	24	9	355
0020043098	80	JNK1 (Lot005)		5	3	0	9	-6
0020043110	81	JNK2 (Lot003)		5	10	80	9	1
0020043122	82	JNK3 (Lot001)		5	6	0	9	-3
0020043134	83	LIMK1 (Lot001)	INV_367810	50	47	65	9	38
0020043146	84	LRRK G2019S (Lot001)	INV_513572	5	0	21	9	-9
0020043158	85	MAP4K2 (Lot001)	INV_35217	4	5	118	9	-4
0020043170	86	MAP4K4 (Lot001)	INV_33761	5	44	23	9	35
0020043182	87	MAP4K5 (Lot001)	INV_33456	3	40	2	9	31
0020043099	88	MAPKAPK3 (Lot001)		10	5	71	9	-4
0020043111	89	MAPKAPK5 (Lot005)		20	9	11	9	0
0020043123	90	MARK1 (Lot001)		100	321	17	9	312
0020043135	91	MARK2 (Lot002)	INV_503177	5	56	2	9	47
0020043147	92	MARK3 (Lot001)		100	1040	0	9	1031
0020043159	93	MEK1 wt (Lot002)		50	27	0	9	18
0020043171	94	MELK (Lot001)		100	40	35	9	31
020043183	95	MINK1 (Lot002)		10	43	14	9	34
0020042812	96	MKK6SDTD (Lot001)		50	22	7	9	13
0020042824	97	MST1 (Lot002)		5	67	37	9	58
0020042836	98	MST2 (Lot003)		10	80	46	9	71
0020042848	99	MST3 (Lot001)	INV_32932	20	76	46	9	67
0020042860	100	MST4 (Lot001)		100	67	31	9	58
0020042872	101	mTOR	INV_533404	20	46	124	9	37
0020042884	102	MYLK2 (Lot001)		2.5	7	0	9	-2
0020042801	103	NEK1 (Lot001)	INV_35267	5	73	18	9	64
0020042813	104	NEK11 (Lot001)	INV_38163	25	15	31	9	6
0020042825	105	NEK2 (Lot002)		50	89	15	9	80
0020042837	106	NEK3 (Lot001)	INV_34362	10	76	29	9	67
0020042849	107	NEK4 (Lot002)	INV_35817	4	15	7	9	6
0020042861	108	NEK6 (Lot001)		20	20	11	9	11
0020042873	109	NEK7 (Lot002)		25	40	0	9	31
0020042885	110	NEK9 (Lot001)	INV_38162	2	17	1	9	8
0020042802	111	NIK (Lot003)		350	138	0	9	129
0020042814	112	NLK (Lot002)		10	35	0	9	26
0020042826	113	p38-alpha (Lot005)		10	12	14	9	3
0020042838	114	p38-beta (Lot004)		3	9	0	9	0
0020042850	115	p38-delta (Lot001)		2	0	37	9	-9
0020042862	116	p38-gamma (Lot001)	INV_32881	5	20	0	9	11
0020042874	117	PAK1 (Lot002)		15	11	28	9	2
0020042886	118	PAK2 (Lot001)		25	0	3	9	-9
0020042803	119	PAK3 (Lot001)		20	27	0	9	18
0020042815	120	PAK4 (Lot004)		50	51	15	9	42
0020042827	121	PAK6 (Lot001)		25	41	0	9	32
0020042839	122	PAK7 (Lot001)		15	20	27	9	11
0020042851	123	PASK (Lot001)	INV_34883	50	245	83	9	236
0020042863	124	PBK (Lot003)		200	34	5	9	25
0020042875	125	PCTAIRE1 (Lot004)		400	49	0	9	40
0020042887	126	PDK1 (Lot002)		20	43	71	9	34
0020042804	127	PHKG1 (Lot001)	INV_34488	5	84	0	9	75
0020042816	128	PHKG2 (Lot001)	INV_37321	10	23	71	9	14
0020042828	129	PIM1 (Lot003)		2	8	107	9	-1
0020042840	130	PIM2 (Lot002)		50	4	40	9	-5
0020042852	131	PIM3 (Lot001)	MIL_33220U	4	10	40	9	1
0020042864	132	PKA (Lot002)	INV_37377	5	37	12	9	28
0020042876	133	PKC-alpha (Lot005)		2.5	41	23	9	32
0020042888	134	PKC-beta1 (Lot004)		2.5	84	95	9	75
0020042805	135	PKC-beta2 (Lot003)		5	51	31	9	42
0020042817	136	PKC-delta (Lot004)		25	111	20	9	102
0020042829	137	PKC-epsilon (Lot006)		10	112	32	9	103
0020042841	138	PKC-eta (Lot005)		10	320	20	9	311
0020042853	139	PKC-gamma (Lot007)		10	11	7	9	2
0020042865	140	PKC-iota (Lot006)		50	17	28	9	8
0020042877	141	PKC-mu (Lot004)		20	75	0	9	66
0020042889	142	PKC-nu (Lot002)		50	105	0	9	96
0020042806	143	PKC-theta (Lot008)		2.5	61	43	9	52
0020042818	144	PKC-zeta (Lot005)		50	17	37	9	8
0020042830	145	PLK1 (Lot013)		50	74	0	9	65
0020042842	146	PLK3 (Lot001)		30	30	14	9	21
0020042854	147	PRK1 (Lot004)		25	23	4	9	14
0020042866	148	PRK2 (Lot001)	INV_34557	20	17	20	9	8
0020042878	149	PRKD2 (Lot001)	INV_34015	5	20	37	9	11
0020042890	150	PRKG1 (Lot001)	INV_36099	12.5	26	0	9	17
0020042807	151	PRKG2 (Lot002)	INV_273926	1	0	35	9	-9
0020042819	152	PRKX (Lot001)	INV_34283	10	7	0	9	-2
0020042831	153	RAF1 DYDY (Lot001)		10	36	18	9	27
0020042843	154	RIPK2 (Lot003)		50	47	135	9	38
0020042855	155	ROCK1 (Lot001)	INV_37178	4	17	8	9	8
0020042867	156	ROCK2 (Lot002)		2.5	57	0	9	48
0020042879	157	RON (Lot002)	INV_390704	4	17	37	9	8
0020042891	158	RPS6KA1 (Lot002)	INV_386267	10	7	71	9	-2
0020042808	159	RPS6KA2 (Lot001)	INV_34468	10	34	40	9	25
0020042820	160	RPS6KA3 (Lot002)	INV_37397	5	7	31	9	-2
0020042832	161	RPS6KA4 (Lot001)	INV_34070	50	17	20	9	8
0020042844	162	RPS6KA5 (Lot001)	INV_33702	25	49	0	9	40
0020042856	163	RPS6KA6 (Lot001)	INV_37496	2	17	24	9	8
0020042868	164	S6K (Lot006)		50	51	0	9	42
0020042880	165	S6K-beta (Lot001)	INV_34389	100	37	12	9	28
0020042892	166	SAK (Lot003)		100	30	65	9	21
0020042809	167	SGK1 (Lot005)		50	91	9	9	82
0020042821	168	SGK2 (Lot001)	INV_34433	20	64	0	9	55
0020042833	169	SGK3 (Lot004)		50	52	46	9	43
0020042845	170	SNARK (Lot001)		200	149	93	9	140
0020042857	171	SNF1LK2 (Lot001)	INV_279613	2.5	94	0	9	85
0020042869	172	SNK (Lot007)		50	32	6	9	23
0020042881	173	SRPK1 (Lot001)		25	13	31	9	4
0020042893	174	SRPK2 (Lot001)		20	29	0	9	20
0020042810	175	STK17A (Lot001)	INV_33789	25	61	154	9	52
0020042822	176	STK23 (Lot002)	INV_285180	25	87	71	9	78
0020042834	177	STK33 (Lot001)	INV_36048	50	84	0	9	75
0020042846	178	TAOK2 (Lot001)	INV_622141	20	49	38	9	40
0020042858	179	TAOK3 (Lot005)		50	29	25	9	20
0020042870	180	TBK1 (Lot004)		5	52	0	9	43
0020042882	181	TGFB-R1 (Lot003)		10	16	21	9	7
0020042894	182	TGFB-R2 (Lot001)	CAR_09CBS-0960	10	36	0	9	27
0020042811	183	TSF1 (Lot002)		25	4	12	9	-5
0020042823	184	TSK2 (Lot002)		25	64	0	9	55
0020042835	185	TSSK1 (Lot001)	INV_31989	5	886	28	9	877
0020042847	186	TTK (Lot003)		100	84	0	9	75
0020042859	187	VRK1 (Lot001)		50	77	0	9	68
0020042871	188	WNK2 (Lot001)	INV_35976	40	40	0	9	31
0020042883	189	WNK3 (Lot001)	INV_36047	10	61	0	9	52
0020042895	190	ZAK (Lot001)	INV_34603	4	24	5	9	15
