# Supplementary material for: Histone H3 serine-57 is a CHK1 substrate whose phosphorylation affects DNA repair
Source: Nat Commun. 2023 Aug 22;14:5104. doi: 10.1038/s41467-023-40843-4 (PMC10444856; doi:10.1038/s41467-023-40843-4)
Supplement: Supplementary file 6 — Supplementary Data 3 [file 41467_2023_40843_MOESM6_ESM.xls]

## Sheet: Summary
Set	Location	Search Result	Proteins	Peptides
A	2012.11.27 Biotin Peptide.Pull Downs U2OS/beads__COMBINED/"Combined MS/MS spectra"	Copy of Maxis_Homo sapiens_PE_2012-12-15 19:08:53	619	4920
B	2012.11.27 Biotin Peptide.Pull Downs U2OS/K56ac__COMBINED/"Combined MS/MS spectra"	Copy of Maxis_Homo sapiens_PE_2012-12-15 19:08:53	487	3418
C	2012.11.27 Biotin Peptide.Pull Downs U2OS/K56S57__COMBINED/"Combined MS/MS spectra"	Copy of Maxis_Homo sapiens_PE_2012-12-15 19:08:53	474	3368
D	2012.11.27 Biotin Peptide.Pull Downs U2OS/S57ph__COMBINED/"Combined MS/MS spectra"	Copy of Maxis_Homo sapiens_PE_2012-12-15 19:08:53	498	3349
E	2012.11.27 Biotin Peptide.Pull Downs U2OS/Scramble_COMBINED/"Combined MS/MS spectra"	Copy of Maxis_Homo sapiens_PE_2012-12-15 19:08:53	549	3443
F	2012.11.27 Biotin Peptide.Pull Downs U2OS/WT__COMBINED/"Combined MS/MS spectra"	Copy of Maxis_Homo sapiens_PE_2012-12-15 19:08:53	574	3587

## Sheet: ALL proteins
Row	Accession	Name	Meta.Score.Beads	Meta.Score.K56ac	Meta.Score.K56acS57p	Meta.Score.S57p	Meta.Score.Scramble	Meta.Score.WT	Peptide.Beads	Peptide.K56ac	Peptide.K56acS57p	Peptide.S57p	Peptide.Scramble	Peptide.WT	SC.percent.Beads	SC.percent.K56ac	SC.percent.K56acS57p	SC.percent.S57p	SC.percent.Scramble	SC.percent.WT	RMS90.ppm.Beads	RMS90.ppm.K56ac	RMS90.ppm.K56acS57p	RMS90.ppm.S57p	RMS90.ppm.Scramble	RMS90.ppm.WT	Rank.Beads	Rank.K56ac	Rank.K56acS57p	Rank.S57p	Rank.Scramble	Rank.WT
1	Q15149	Plectin OS=Homo sapiens GN=PLEC PE=1 SV=3	3,0039.2	2,1269.7	2,5334.4	2,2808.2	1,9542.3	2,0589.7	424	334	371	360	312	333	71.3	62.4	66.6	63.7	58.3	58.3	4.87	7.04	5.99	6.79	8.22	7.71	1	1	1	1	1	1
51	P07951	Tropomyosin beta chain OS=Homo sapiens GN=TPM2 PE=1 SV=1	819.0	0.0	827.6	699.6	0.0	0.0	1	0	2	2	0	0	25.7	0.0	31.7	25.7	0.0	0.0	3.97	0.00	5.76	5.28	0.00	0.00	83	0	44	51	0	0
67	P24844	Myosin regulatory light polyPeptide.9 OS=Homo sapiens GN=MYL9 PE=1 SV=4	847.8	777.1	724.2	588.7	462.8	0.0	2	1	1	1	1	0	50.6	44.2	44.2	44.2	44.8	0.0	4.80	3.22	3.32	5.60	9.47	0.00	76	65	56	67	112	0
108	P68363	Tubulin alpha-1B chain OS=Homo sapiens GN=TUBA1B PE=1 SV=1	0.0	625.5	489.7	394.7	0.0	0.0	0	10	8	7	0	0	0.0	29.9	21.1	20.2	0.0	0.0	0.00	5.35	8.41	7.66	0.00	0.00	0	87	100	108	0	0
122	P13647	Keratin, type II cytoskeletal 5 OS=Homo sapiens GN=KRT5 PE=1 SV=3	411.7	0.0	374.1	361.3	0.0	0.0	1	0	3	1	0	0	8.6	0.0	11.5	6.6	0.0	0.0	4.63	0.00	3.60	4.85	0.00	0.00	187	0	126	122	0	0
128	Q9Y230	RuvB-like 2 OS=Homo sapiens GN=RUVBL2 PE=1 SV=3	0.0	0.0	249.9	341.8	0.0	0.0	0	0	4	5	0	0	0.0	0.0	10.4	15.8	0.0	0.0	0.00	0.00	9.90	11.02	0.00	0.00	0	0	167	128	0	0
137	P47755	F-actin-capping protein subunit alpha-2 OS=Homo sapiens GN=CAPZA2 PE=1 SV=3	234.7	412.0	252.1	325.7	0.0	0.0	1	3	2	1	0	0	17.1	26.6	20.3	28.7	0.0	0.0	3.69	4.63	3.90	4.74	0.00	0.00	276	124	166	137	0	0
155	Q5T9A4	ATPase family AAA domain-containing protein 3B OS=Homo sapiens GN=ATAD3B PE=1 SV=1	0.0	0.0	0.0	288.7	0.0	0.0	0	0	0	5	0	0	0.0	0.0	0.0	8.8	0.0	0.0	0.00	0.00	0.00	6.13	0.00	0.00	0	0	0	155	0	0
157	P19013	Keratin, type II cytoskeletal 4 OS=Homo sapiens GN=KRT4 PE=1 SV=4	260.0	262.9	0.0	281.8	200.3	0.0	1	1	0	2	2	0	6.6	6.6	0.0	8.8	7.1	0.0	5.19	5.93	0.00	8.61	9.15	0.00	260	177	0	157	235	0
164	Q86Y46	Keratin, type II cytoskeletal 73 OS=Homo sapiens GN=KRT73 PE=1 SV=1	0.0	157.6	0.0	269.6	0.0	0.0	0	1	0	2	0	0	0.0	4.3	0.0	8.7	0.0	0.0	0.00	5.10	0.00	7.91	0.00	0.00	0	237	0	164	0	0
171	P04406	Glyceraldehyde-3-phosphate dehydrogenase OS=Homo sapiens GN=GAPDH PE=1 SV=3	164.5	378.0	234.2	260.1	0.0	0.0	2	7	5	4	0	0	12.5	28.4	21.2	14.9	0.0	0.0	5.25	6.02	4.26	3.92	0.00	0.00	342	139	179	171	0	0
172	P63104	14-3-3 protein zeta/delta OS=Homo sapiens GN=YWHAZ PE=1 SV=1	460.0	236.7	302.7	257.2	0.0	0.0	9	2	6	6	0	0	37.1	23.3	26.9	20.8	0.0	0.0	3.66	7.43	8.01	5.31	0.00	0.00	167	197	147	172	0	0
174	P0C0S5	Histone H2A.Z OS=Homo sapiens GN=H2AFZ PE=1 SV=2	0.0	251.0	0.0	251.2	0.0	0.0	0	2	0	4	0	0	0.0	37.5	0.0	31.2	0.0	0.0	0.00	3.89	0.00	6.13	0.00	0.00	0	183	0	174	0	0
177	P31946	14-3-3 protein beta/alpha OS=Homo sapiens GN=YWHAB PE=1 SV=3	300.5	263.9	226.4	247.9	0.0	0.0	2	1	2	2	0	0	30.1	30.1	20.3	16.3	0.0	0.0	2.60	6.09	5.30	3.60	0.00	0.00	240	176	186	177	0	0
179	P50479	PDZ and LIM domain protein 4 OS=Homo sapiens GN=PDLIM4 PE=1 SV=2	219.2	298.8	56.6	245.0	0.0	0.0	4	5	1	4	0	0	17.9	23.0	5.2	18.2	0.0	0.0	6.46	5.84	19.29	5.96	0.00	0.00	283	159	376	179	0	0
181	Q9HAP6	Protein lin-7 homolog B OS=Homo sapiens GN=LIN7B PE=1 SV=1	0.0	0.0	0.0	241.2	0.0	0.0	0	0	0	1	0	0	0.0	0.0	0.0	23.2	0.0	0.0	0.00	0.00	0.00	7.74	0.00	0.00	0	0	0	181	0	0
197	Q16352	Alpha-internexin OS=Homo sapiens GN=INA PE=1 SV=2	0.0	180.0	210.6	224.5	0.0	0.0	0	1	1	1	0	0	0.0	4.6	9.0	9.0	0.0	0.0	0.00	5.56	6.43	6.44	0.00	0.00	0	224	192	197	0	0
200	Q9BTM1	Histone H2A.J OS=Homo sapiens GN=H2AFJ PE=1 SV=1	0.0	0.0	0.0	220.1	0.0	0.0	0	0	0	2	0	0	0.0	0.0	0.0	35.7	0.0	0.0	0.00	0.00	0.00	6.59	0.00	0.00	0	0	0	200	0	0
203	Q86YZ3	Hornerin OS=Homo sapiens GN=HRNR PE=1 SV=2	66.6	46.0	356.7	214.3	0.0	0.0	2	1	7	5	0	0	1.0	1.3	5.6	3.1	0.0	0.0	3.55	4.27	2.22	3.87	0.00	0.00	496	434	131	203	0	0
215	Q9UHV9	Prefoldin subunit 2 OS=Homo sapiens GN=PFDN2 PE=1 SV=1	0.0	78.9	0.0	197.1	0.0	0.0	0	1	0	2	0	0	0.0	7.8	0.0	24.0	0.0	0.0	0.00	3.94	0.00	5.55	0.00	0.00	0	339	0	215	0	0
220	Q92804	TATA-binding protein-associated factor 2N OS=Homo sapiens GN=TAF15 PE=1 SV=1	0.0	0.0	0.0	189.7	189.9	0.0	0	0	0	1	2	0	0.0	0.0	0.0	7.9	7.3	0.0	0.00	0.00	0.00	3.91	6.10	0.00	0	0	0	220	244	0
227	P19388	DNA-directed RNA polymerases I, II, and III subunit RPABC1 OS=Homo sapiens GN=POLR2E PE=1 SV=4	0.0	0.0	0.0	169.8	86.8	0.0	0	0	0	3	1	0	0.0	0.0	0.0	16.7	7.6	0.0	0.00	0.00	0.00	9.82	8.36	0.00	0	0	0	227	355	0
244	O15144	Actin-related protein 2/3 complex subunit 2 OS=Homo sapiens GN=ARPC2 PE=1 SV=1	725.3	116.1	136.0	133.8	148.7	0.0	14	3	3	2	4	0	47.7	9.0	12.0	8.7	15.0	0.0	5.14	7.08	6.32	11.89	9.28	0.00	101	286	242	244	277	0
250	Q13242	Serine/arginine-rich splicing factor 9 OS=Homo sapiens GN=SRSF9 PE=1 SV=1	212.7	0.0	0.0	124.1	0.0	0.0	2	0	0	1	0	0	14.9	0.0	0.0	8.1	0.0	0.0	2.37	0.00	0.00	3.52	0.00	0.00	288	0	0	250	0	0
258	Q5CZC0	Fibrous sheath-interacting protein 2 OS=Homo sapiens GN=FSIP2 PE=1 SV=4	0.0	0.0	0.0	113.0	0.0	0.0	0	0	0	1	0	0	0.0	0.0	0.0	0.4	0.0	0.0	0.00	0.00	0.00	7.86	0.00	0.00	0	0	0	258	0	0
260	P38919	Eukaryotic initiation factor 4A-III OS=Homo sapiens GN=EIF4A3 PE=1 SV=4	0.0	0.0	0.0	112.7	0.0	0.0	0	0	0	2	0	0	0.0	0.0	0.0	8.5	0.0	0.0	0.00	0.00	0.00	8.05	0.00	0.00	0	0	0	260	0	0
271	O15143	Actin-related protein 2/3 complex subunit 1B OS=Homo sapiens GN=ARPC1B PE=1 SV=3	348.3	289.5	204.4	105.9	0.0	0.0	5	4	3	2	0	0	17.2	13.2	9.7	6.2	0.0	0.0	4.85	5.05	4.74	11.97	0.00	0.00	214	164	198	271	0	0
280	O14556	Glyceraldehyde-3-phosphate dehydrogenase, testis-specific OS=Homo sapiens GN=GAPDHS PE=1 SV=2	0.0	0.0	0.0	101.8	0.0	0.0	0	0	0	1	0	0	0.0	0.0	0.0	4.7	0.0	0.0	0.00	0.00	0.00	3.75	0.00	0.00	0	0	0	280	0	0
289	P15531	Nucleoside diphosphate kinase A OS=Homo sapiens GN=NME1 PE=1 SV=1	251.3	0.0	97.9	97.4	0.0	0.0	4	0	2	2	0	0	30.9	0.0	19.1	19.1	0.0	0.0	4.43	0.00	9.00	4.79	0.00	0.00	263	0	287	289	0	0
290	Q9UBK9	Protein UXT OS=Homo sapiens GN=UXT PE=1 SV=1	0.0	0.0	0.0	97.2	0.0	0.0	0	0	0	2	0	0	0.0	0.0	0.0	10.2	0.0	0.0	0.00	0.00	0.00	6.46	0.00	0.00	0	0	0	290	0	0
297	O60762	Dolichol-phosphate mannosyltransferase OS=Homo sapiens GN=DPM1 PE=1 SV=1	170.4	231.5	0.0	91.6	42.7	0.0	3	5	0	2	1	0	18.5	22.7	0.0	6.9	2.7	0.0	2.92	5.78	0.00	7.05	16.09	0.00	331	198	0	297	495	0
298	P38405	Guanine nucleotide-binding protein G(olf) subunit alpha OS=Homo sapiens GN=GNAL PE=1 SV=1	0.0	0.0	0.0	91.3	0.0	0.0	0	0	0	1	0	0	0.0	0.0	0.0	4.2	0.0	0.0	0.00	0.00	0.00	14.39	0.00	0.00	0	0	0	298	0	0
302	O43166	Signal-induced proliferation-associated 1-like protein 1 OS=Homo sapiens GN=SIPA1L1 PE=1 SV=4	57.3	123.9	72.2	89.9	74.7	0.0	1	3	2	2	1	0	1.1	1.8	1.2	1.7	0.6	0.0	7.13	5.78	2.63	2.79	0.71	0.00	536	272	323	302	378	0
307	Q9UKX2	Myosin-2 OS=Homo sapiens GN=MYH2 PE=1 SV=1	0.0	0.0	0.0	87.4	0.0	0.0	0	0	0	1	0	0	0.0	0.0	0.0	1.2	0.0	0.0	0.00	0.00	0.00	4.13	0.00	0.00	0	0	0	307	0	0
309	Q14683	Structural maintenance of chromosomes protein 1A OS=Homo sapiens GN=SMC1A PE=1 SV=2	121.7	0.0	101.3	86.9	70.8	0.0	2	0	2	1	1	0	3.9	0.0	3.5	3.8	2.3	0.0	12.11	0.00	11.33	10.87	7.85	0.00	394	0	276	309	389	0
316	Q9Y4G6	Talin-2 OS=Homo sapiens GN=TLN2 PE=1 SV=4	0.0	0.0	0.0	83.4	0.0	0.0	0	0	0	1	0	0	0.0	0.0	0.0	1.1	0.0	0.0	0.00	0.00	0.00	11.83	0.00	0.00	0	0	0	316	0	0
317	Q96JB1	Dynein heavy chain 8, axonemal OS=Homo sapiens GN=DNAH8 PE=1 SV=2	80.6	58.4	0.0	82.4	0.0	0.0	1	1	0	2	0	0	0.4	0.4	0.0	0.5	0.0	0.0	4.64	6.09	0.00	9.14	0.00	0.00	465	398	0	317	0	0
320	Q96AA8	Janus kinase and microtubule-interacting protein 2 OS=Homo sapiens GN=JAKMIP2 PE=2 SV=1	0.0	0.0	0.0	81.2	0.0	0.0	0	0	0	1	0	0	0.0	0.0	0.0	2.3	0.0	0.0	0.00	0.00	0.00	9.37	0.00	0.00	0	0	0	320	0	0
325	Q9BVV7	Mitochondrial import inner membrane translocase subunit Tim21 OS=Homo sapiens GN=TIMM21 PE=1 SV=1	150.5	118.0	0.0	76.7	0.0	0.0	3	2	0	1	0	0	10.9	7.3	0.0	4.0	0.0	0.0	3.73	2.22	0.00	0.90	0.00	0.00	355	284	0	325	0	0
327	O14979	Heterogeneous nuclear ribonucleoprotein D-like OS=Homo sapiens GN=HNRPDL PE=1 SV=3	85.2	188.7	0.0	76.0	0.0	0.0	2	3	0	1	0	0	3.8	8.8	0.0	3.6	0.0	0.0	2.57	4.21	0.00	4.59	0.00	0.00	458	220	0	327	0	0
328	Q9P2P1	Protein NYNRIN OS=Homo sapiens GN=NYNRIN PE=1 SV=3	0.0	0.0	0.0	75.8	0.0	0.0	0	0	0	1	0	0	0.0	0.0	0.0	0.9	0.0	0.0	0.00	0.00	0.00	10.92	0.00	0.00	0	0	0	328	0	0
329	P62987	Ubiquitin-60S ribosomal protein L40 OS=Homo sapiens GN=UBA52 PE=1 SV=2	0.0	65.9	43.0	75.3	33.8	0.0	0	1	1	2	1	0	0.0	11.7	7.0	11.7	7.0	0.0	0.00	6.49	10.85	3.36	2.22	0.00	0	365	420	329	535	0
333	Q9Y6V0	Protein piccolo OS=Homo sapiens GN=PCLO PE=1 SV=4	58.8	0.0	0.0	72.6	0.0	0.0	1	0	0	1	0	0	0.6	0.0	0.0	0.6	0.0	0.0	8.07	0.00	0.00	11.63	0.00	0.00	527	0	0	333	0	0
335	O94763	Unconventional prefoldin RPB5 interactor 1 OS=Homo sapiens GN=URI1 PE=1 SV=3	0.0	0.0	0.0	71.2	0.0	0.0	0	0	0	1	0	0	0.0	0.0	0.0	2.4	0.0	0.0	0.00	0.00	0.00	8.03	0.00	0.00	0	0	0	335	0	0
336	Q16363	Laminin subunit alpha-4 OS=Homo sapiens GN=LAMA4 PE=1 SV=4	0.0	0.0	0.0	71.0	0.0	0.0	0	0	0	1	0	0	0.0	0.0	0.0	0.7	0.0	0.0	0.00	0.00	0.00	10.06	0.00	0.00	0	0	0	336	0	0
339	O14709	Zinc finger protein 197 OS=Homo sapiens GN=ZNF197 PE=2 SV=1	0.0	75.6	0.0	68.6	0.0	0.0	0	1	0	1	0	0	0.0	2.0	0.0	2.0	0.0	0.0	0.00	3.34	0.00	7.08	0.00	0.00	0	344	0	339	0	0
341	Q92614	Unconventional myosin-XVIIIa OS=Homo sapiens GN=MYO18A PE=1 SV=3	0.0	0.0	0.0	67.8	0.0	0.0	0	0	0	1	0	0	0.0	0.0	0.0	1.2	0.0	0.0	0.00	0.00	0.00	11.35	0.00	0.00	0	0	0	341	0	0
343	Q9NSI6	Bromodomain and WD repeat-containing protein 1 OS=Homo sapiens GN=BRWD1 PE=1 SV=4	0.0	0.0	0.0	67.4	0.0	0.0	0	0	0	1	0	0	0.0	0.0	0.0	0.6	0.0	0.0	0.00	0.00	0.00	6.32	0.00	0.00	0	0	0	343	0	0
347	P32119	Peroxiredoxin-2 OS=Homo sapiens GN=PRDX2 PE=1 SV=5	0.0	0.0	0.0	65.8	0.0	0.0	0	0	0	2	0	0	0.0	0.0	0.0	9.1	0.0	0.0	0.00	0.00	0.00	14.49	0.00	0.00	0	0	0	347	0	0
348	P63167	Dynein light chain 1, cytoplasmic OS=Homo sapiens GN=DYNLL1 PE=1 SV=1	67.0	0.0	68.3	65.7	0.0	0.0	1	0	1	1	0	0	20.2	0.0	20.2	20.2	0.0	0.0	2.84	0.00	3.46	2.00	0.00	0.00	494	0	336	348	0	0
351	P08579	U2 small nuclear ribonucleoprotein B'' OS=Homo sapiens GN=SNRPB2 PE=1 SV=1	0.0	0.0	0.0	64.2	0.0	0.0	0	0	0	1	0	0	0.0	0.0	0.0	8.0	0.0	0.0	0.00	0.00	0.00	3.41	0.00	0.00	0	0	0	351	0	0
352	O75037	Kinesin-like protein KIF21B OS=Homo sapiens GN=KIF21B PE=1 SV=2	0.0	0.0	0.0	64.2	0.0	0.0	0	0	0	1	0	0	0.0	0.0	0.0	1.3	0.0	0.0	0.00	0.00	0.00	10.09	0.00	0.00	0	0	0	352	0	0
355	Q9UIF9	Bromodomain adjacent to zinc finger domain protein 2A OS=Homo sapiens GN=BAZ2A PE=1 SV=4	0.0	0.0	0.0	63.3	0.0	0.0	0	0	0	1	0	0	0.0	0.0	0.0	1.1	0.0	0.0	0.00	0.00	0.00	12.26	0.00	0.00	0	0	0	355	0	0
356	Q5T5P2	Sickle tail protein homolog OS=Homo sapiens GN=SKT PE=1 SV=2	48.4	50.0	42.6	63.3	0.0	0.0	1	2	1	1	0	0	0.8	1.1	0.8	1.3	0.0	0.0	4.76	10.77	2.67	9.74	0.00	0.00	562	417	422	356	0	0
358	O14802	DNA-directed RNA polymerase III subunit RPC1 OS=Homo sapiens GN=POLR3A PE=1 SV=2	0.0	0.0	62.9	63.2	0.0	0.0	0	0	1	1	0	0	0.0	0.0	1.9	1.9	0.0	0.0	0.00	0.00	4.56	5.30	0.00	0.00	0	0	352	358	0	0
359	P52434	DNA-directed RNA polymerases I, II, and III subunit RPABC3 OS=Homo sapiens GN=POLR2H PE=1 SV=4	0.0	41.2	0.0	63.1	44.4	0.0	0	1	0	1	1	0	0.0	10.7	0.0	10.7	10.7	0.0	0.00	3.43	0.00	8.27	14.08	0.00	0	450	0	359	485	0
364	Q92878	DNA repair protein RAD50 OS=Homo sapiens GN=RAD50 PE=1 SV=1	0.0	0.0	0.0	59.4	0.0	0.0	0	0	0	1	0	0	0.0	0.0	0.0	1.6	0.0	0.0	0.00	0.00	0.00	4.21	0.00	0.00	0	0	0	364	0	0
365	Q6ZN16	Mitogen-activated protein kinase kinase kinase 15 OS=Homo sapiens GN=MAP3K15 PE=1 SV=2	0.0	0.0	65.6	59.4	0.0	0.0	0	0	1	1	0	0	0.0	0.0	1.7	1.7	0.0	0.0	0.00	0.00	7.12	3.44	0.00	0.00	0	0	343	365	0	0
369	Q9P2E9	Ribosome-binding protein 1 OS=Homo sapiens GN=RRBP1 PE=1 SV=4	0.0	0.0	0.0	58.5	40.9	0.0	0	0	0	1	1	0	0.0	0.0	0.0	1.4	0.5	0.0	0.00	0.00	0.00	14.02	16.76	0.00	0	0	0	369	503	0
373	Q969Q0	60S ribosomal protein L36a-like OS=Homo sapiens GN=RPL36AL PE=1 SV=3	0.0	0.0	0.0	56.7	162.1	0.0	0	0	0	1	4	0	0.0	0.0	0.0	16.0	33.0	0.0	0.00	0.00	0.00	1.67	4.75	0.00	0	0	0	373	269	0
375	P00352	Retinal dehydrogenase 1 OS=Homo sapiens GN=ALDH1A1 PE=1 SV=2	0.0	0.0	0.0	55.8	0.0	0.0	0	0	0	1	0	0	0.0	0.0	0.0	3.2	0.0	0.0	0.00	0.00	0.00	19.17	0.00	0.00	0	0	0	375	0	0
377	P07195	L-lactate dehydrogenase B chain OS=Homo sapiens GN=LDHB PE=1 SV=2	60.4	0.0	66.4	55.7	0.0	0.0	1	0	1	1	0	0	4.8	0.0	4.8	4.8	0.0	0.0	10.97	0.00	14.88	10.12	0.00	0.00	519	0	341	377	0	0
378	P30622	CAP-Gly domain-containing linker protein 1 OS=Homo sapiens GN=CLIP1 PE=1 SV=2	57.5	56.6	43.6	55.5	0.0	0.0	1	1	1	1	0	0	1.4	1.4	1.4	1.4	0.0	0.0	9.14	5.20	10.49	5.60	0.00	0.00	535	403	418	378	0	0
383	P27694	Replication protein A 70 kDa DNA-binding subunit OS=Homo sapiens GN=RPA1 PE=1 SV=2	0.0	47.2	62.7	55.3	0.0	0.0	0	1	1	1	0	0	0.0	2.6	2.6	2.6	0.0	0.0	0.00	0.83	1.31	5.46	0.00	0.00	0	429	353	383	0	0
385	Q7RTV0	PHD finger-like domain-containing protein 5A OS=Homo sapiens GN=PHF5A PE=1 SV=1	51.7	0.0	0.0	54.9	0.0	0.0	1	0	0	1	0	0	7.3	0.0	0.0	7.3	0.0	0.0	1.05	0.00	0.00	2.02	0.00	0.00	554	0	0	385	0	0
386	Q5JNZ5	Putative 40S ribosomal protein S26-like 1 OS=Homo sapiens GN=RPS26P11 PE=5 SV=1	0.0	0.0	60.5	54.8	78.1	0.0	0	0	1	1	1	0	0.0	0.0	7.8	7.8	20.9	0.0	0.00	0.00	2.83	3.54	7.64	0.00	0	0	359	386	372	0
389	Q58EX7	Puratrophin-1 OS=Homo sapiens GN=PLEKHG4 PE=1 SV=1	0.0	0.0	0.0	54.4	0.0	0.0	0	0	0	1	0	0	0.0	0.0	0.0	0.9	0.0	0.0	0.00	0.00	0.00	9.47	0.00	0.00	0	0	0	389	0	0
390	Q9H9A6	Leucine-rich repeat-containing protein 40 OS=Homo sapiens GN=LRRC40 PE=1 SV=1	0.0	0.0	0.0	54.3	44.5	0.0	0	0	0	1	1	0	0.0	0.0	0.0	2.3	2.7	0.0	0.00	0.00	0.00	12.30	12.79	0.00	0	0	0	390	484	0
393	P62826	GTP-binding nuclear protein Ran OS=Homo sapiens GN=RAN PE=1 SV=3	149.5	46.9	0.0	52.2	0.0	0.0	3	1	0	1	0	0	16.2	5.1	0.0	5.1	0.0	0.0	6.90	4.23	0.00	19.32	0.00	0.00	356	433	0	393	0	0
394	Q15286	Ras-related protein Rab-35 OS=Homo sapiens GN=RAB35 PE=1 SV=1	0.0	0.0	0.0	52.2	0.0	0.0	0	0	0	1	0	0	0.0	0.0	0.0	9.0	0.0	0.0	0.00	0.00	0.00	8.95	0.00	0.00	0	0	0	394	0	0
397	Q13428	Treacle protein OS=Homo sapiens GN=TCOF1 PE=1 SV=3	0.0	0.0	0.0	51.6	50.2	0.0	0	0	0	2	1	0	0.0	0.0	0.0	1.1	1.1	0.0	0.00	0.00	0.00	15.23	11.65	0.00	0	0	0	397	456	0
398	Q8NFH5	Nucleoporin NUP53 OS=Homo sapiens GN=NUP35 PE=1 SV=1	0.0	0.0	0.0	51.6	0.0	0.0	0	0	0	1	0	0	0.0	0.0	0.0	4.0	0.0	0.0	0.00	0.00	0.00	3.65	0.00	0.00	0	0	0	398	0	0
399	Q9UJY1	Heat shock protein beta-8 OS=Homo sapiens GN=HSPB8 PE=1 SV=1	59.5	57.9	49.6	51.5	0.0	0.0	1	1	1	1	0	0	5.1	5.1	5.1	5.1	0.0	0.0	2.58	7.40	2.93	4.70	0.00	0.00	523	399	390	399	0	0
401	O75431	Metaxin-2 OS=Homo sapiens GN=MTX2 PE=1 SV=1	243.5	84.1	33.0	51.2	0.0	0.0	4	2	1	1	0	0	20.9	12.2	3.8	3.8	0.0	0.0	4.78	10.78	6.13	7.51	0.00	0.00	272	331	461	401	0	0
403	Q15293	Reticulocalbin-1 OS=Homo sapiens GN=RCN1 PE=1 SV=1	0.0	0.0	0.0	51.0	0.0	0.0	0	0	0	1	0	0	0.0	0.0	0.0	6.0	0.0	0.0	0.00	0.00	0.00	8.98	0.00	0.00	0	0	0	403	0	0
405	P61619	Protein transport protein Sec61 subunit alpha isoform 1 OS=Homo sapiens GN=SEC61A1 PE=1 SV=2	84.4	105.0	0.0	50.5	0.0	0.0	2	2	0	1	0	0	4.2	4.2	0.0	2.3	0.0	0.0	5.57	1.46	0.00	6.81	0.00	0.00	460	296	0	405	0	0
406	Q6NUJ5	PWWP domain-containing protein 2B OS=Homo sapiens GN=PWWP2B PE=1 SV=3	0.0	42.2	0.0	50.2	0.0	0.0	0	2	0	2	0	0	0.0	3.2	0.0	3.2	0.0	0.0	0.00	7.62	0.00	8.51	0.00	0.00	0	446	0	406	0	0
410	Q9BY77	Polymerase delta-interacting protein 3 OS=Homo sapiens GN=POLDIP3 PE=1 SV=2	0.0	57.6	0.0	48.9	0.0	0.0	0	1	0	1	0	0	0.0	3.1	0.0	4.3	0.0	0.0	0.00	2.92	0.00	5.16	0.00	0.00	0	400	0	410	0	0
411	P52824	Diacylglycerol kinase theta OS=Homo sapiens GN=DGKQ PE=1 SV=2	0.0	0.0	0.0	48.9	42.7	0.0	0	0	0	2	2	0	0.0	0.0	0.0	2.4	1.7	0.0	0.00	0.00	0.00	13.14	2.35	0.00	0	0	0	411	497	0
412	P11388	DNA topoisomerase 2-alpha OS=Homo sapiens GN=TOP2A PE=1 SV=3	0.0	0.0	0.0	48.5	0.0	0.0	0	0	0	1	0	0	0.0	0.0	0.0	0.7	0.0	0.0	0.00	0.00	0.00	9.51	0.00	0.00	0	0	0	412	0	0
413	Q6KC79	Nipped-B-like protein OS=Homo sapiens GN=NIPBL PE=1 SV=2	75.8	0.0	0.0	48.5	0.0	0.0	1	0	0	1	0	0	0.7	0.0	0.0	0.5	0.0	0.0	4.41	0.00	0.00	9.61	0.00	0.00	469	0	0	413	0	0
414	Q86XR8	Centrosomal protein of 57 kDa OS=Homo sapiens GN=CEP57 PE=1 SV=2	0.0	0.0	0.0	48.1	0.0	0.0	0	0	0	1	0	0	0.0	0.0	0.0	2.4	0.0	0.0	0.00	0.00	0.00	12.01	0.00	0.00	0	0	0	414	0	0
415	O00629	Importin subunit alpha-4 OS=Homo sapiens GN=KPNA4 PE=1 SV=1	0.0	0.0	0.0	48.0	0.0	0.0	0	0	0	1	0	0	0.0	0.0	0.0	2.3	0.0	0.0	0.00	0.00	0.00	6.75	0.00	0.00	0	0	0	415	0	0
416	Q9C0B0	RING finger protein unkempt homolog OS=Homo sapiens GN=UNK PE=1 SV=2	0.0	0.0	46.6	47.8	0.0	0.0	0	0	1	1	0	0	0.0	0.0	1.7	1.9	0.0	0.0	0.00	0.00	3.91	3.45	0.00	0.00	0	0	399	416	0	0
417	Q01954	Zinc finger protein basonuclin-1 OS=Homo sapiens GN=BNC1 PE=1 SV=2	0.0	0.0	0.0	47.8	0.0	0.0	0	0	0	1	0	0	0.0	0.0	0.0	1.5	0.0	0.0	0.00	0.00	0.00	19.06	0.00	0.00	0	0	0	417	0	0
420	Q96RQ3	Methylcrotonoyl-CoA carboxylase subunit alpha, mitochondrial OS=Homo sapiens GN=MCCC1 PE=1 SV=3	835.3	90.5	51.0	47.4	0.0	0.0	15	2	1	1	0	0	23.0	4.7	2.3	1.5	0.0	0.0	3.59	8.90	8.79	0.76	0.00	0.00	81	322	387	420	0	0
421	Q9Y265	RuvB-like 1 OS=Homo sapiens GN=RUVBL1 PE=1 SV=1	0.0	0.0	140.3	46.8	0.0	0.0	0	0	2	1	0	0	0.0	0.0	6.1	2.4	0.0	0.0	0.00	0.00	2.32	7.01	0.00	0.00	0	0	236	421	0	0
422	Q9H6T3	RNA polymerase II-associated protein 3 OS=Homo sapiens GN=RPAP3 PE=1 SV=2	0.0	0.0	0.0	46.7	0.0	0.0	0	0	0	1	0	0	0.0	0.0	0.0	1.8	0.0	0.0	0.00	0.00	0.00	3.27	0.00	0.00	0	0	0	422	0	0
426	Q969V6	MKL/myocardin-like protein 1 OS=Homo sapiens GN=MKL1 PE=1 SV=1	0.0	0.0	0.0	46.0	0.0	0.0	0	0	0	1	0	0	0.0	0.0	0.0	1.6	0.0	0.0	0.00	0.00	0.00	9.54	0.00	0.00	0	0	0	426	0	0
427	Q5VW36	Focadhesin OS=Homo sapiens GN=FOCAD PE=1 SV=1	0.0	0.0	0.0	45.9	0.0	0.0	0	0	0	1	0	0	0.0	0.0	0.0	0.9	0.0	0.0	0.00	0.00	0.00	7.35	0.00	0.00	0	0	0	427	0	0
429	O43181	NADH dehydrogenase [ubiquinone] iron-sulfur protein 4, mitochondrial OS=Homo sapiens GN=NDUFS4 PE=1 SV=1	148.0	0.0	70.2	45.6	73.1	0.0	3	0	2	1	1	0	17.1	0.0	13.7	5.1	5.1	0.0	6.88	0.00	2.05	2.11	14.41	0.00	358	0	329	429	382	0
430	Q9NYW1	Taste receptor type 2 member 9 OS=Homo sapiens GN=TAS2R9 PE=1 SV=1	0.0	0.0	0.0	45.2	0.0	0.0	0	0	0	2	0	0	0.0	0.0	0.0	2.9	0.0	0.0	0.00	0.00	0.00	18.61	0.00	0.00	0	0	0	430	0	0
433	Q86V71	Zinc finger protein 429 OS=Homo sapiens GN=ZNF429 PE=1 SV=2	0.0	0.0	0.0	44.6	0.0	0.0	0	0	0	1	0	0	0.0	0.0	0.0	2.7	0.0	0.0	0.00	0.00	0.00	13.06	0.00	0.00	0	0	0	433	0	0
434	P46940	Ras GTPase-activating-like protein IQGAP1 OS=Homo sapiens GN=IQGAP1 PE=1 SV=1	0.0	0.0	43.0	44.4	0.0	0.0	0	0	1	1	0	0	0.0	0.0	0.8	1.0	0.0	0.0	0.00	0.00	9.27	8.14	0.00	0.00	0	0	419	434	0	0
437	O60264	SWI/SNF-related matrix-associated actin-dependent regulator of chromatin subfamily A member 5 OS=Homo sapiens GN=SMARCA5 PE=1 SV=1	68.0	0.0	0.0	43.9	0.0	0.0	1	0	0	1	0	0	1.7	0.0	0.0	1.0	0.0	0.0	6.55	0.00	0.00	1.05	0.00	0.00	488	0	0	437	0	0
439	Q9BVH7	Alpha-N-acetylgalactosaminide alpha-2,6-sialyltransferase 5 OS=Homo sapiens GN=ST6GALNAC5 PE=2 SV=1	0.0	0.0	0.0	43.4	0.0	0.0	0	0	0	2	0	0	0.0	0.0	0.0	3.9	0.0	0.0	0.00	0.00	0.00	6.25	0.00	0.00	0	0	0	439	0	0
440	Q6BDS2	UHRF1-binding protein 1 OS=Homo sapiens GN=UHRF1BP1 PE=1 SV=1	0.0	0.0	0.0	42.8	0.0	0.0	0	0	0	1	0	0	0.0	0.0	0.0	0.8	0.0	0.0	0.00	0.00	0.00	7.26	0.00	0.00	0	0	0	440	0	0
441	Q9Y5H4	Protocadherin gamma-A1 OS=Homo sapiens GN=PCDHGA1 PE=2 SV=1	0.0	0.0	0.0	42.8	0.0	0.0	0	0	0	1	0	0	0.0	0.0	0.0	1.1	0.0	0.0	0.00	0.00	0.00	15.97	0.00	0.00	0	0	0	441	0	0
442	Q86YT6	E3 ubiquitin-protein ligase MIB1 OS=Homo sapiens GN=MIB1 PE=1 SV=1	0.0	0.0	0.0	42.8	0.0	0.0	0	0	0	1	0	0	0.0	0.0	0.0	1.6	0.0	0.0	0.00	0.00	0.00	10.04	0.00	0.00	0	0	0	442	0	0
443	Q0VGE8	Zinc finger protein 816 OS=Homo sapiens GN=ZNF816 PE=2 SV=2	0.0	0.0	0.0	42.8	0.0	0.0	0	0	0	1	0	0	0.0	0.0	0.0	2.5	0.0	0.0	0.00	0.00	0.00	4.73	0.00	0.00	0	0	0	443	0	0
444	O75417	DNA polymerase theta OS=Homo sapiens GN=POLQ PE=1 SV=2	0.0	0.0	0.0	42.7	0.0	0.0	0	0	0	1	0	0	0.0	0.0	0.0	0.4	0.0	0.0	0.00	0.00	0.00	9.23	0.00	0.00	0	0	0	444	0	0
446	Q9Y4W2	Ribosomal biogenesis protein LAS1L OS=Homo sapiens GN=LAS1L PE=1 SV=2	0.0	0.0	0.0	42.5	222.8	0.0	0	0	0	1	5	0	0.0	0.0	0.0	1.1	10.4	0.0	0.00	0.00	0.00	4.57	7.59	0.00	0	0	0	446	220	0
447	Q9UPS6	Histone-lysine N-methyltransferase SETD1B OS=Homo sapiens GN=SETD1B PE=1 SV=2	0.0	0.0	0.0	42.4	0.0	0.0	0	0	0	1	0	0	0.0	0.0	0.0	0.8	0.0	0.0	0.00	0.00	0.00	14.61	0.00	0.00	0	0	0	447	0	0
448	Q9UQE7	Structural maintenance of chromosomes protein 3 OS=Homo sapiens GN=SMC3 PE=1 SV=2	0.0	0.0	0.0	42.3	0.0	0.0	0	0	0	1	0	0	0.0	0.0	0.0	1.0	0.0	0.0	0.00	0.00	0.00	15.02	0.00	0.00	0	0	0	448	0	0
450	O75190	DnaJ homolog subfamily B member 6 OS=Homo sapiens GN=DNAJB6 PE=1 SV=2	41.6	0.0	0.0	42.1	0.0	0.0	1	0	0	1	0	0	4.6	0.0	0.0	2.8	0.0	0.0	13.00	0.00	0.00	2.36	0.00	0.00	591	0	0	450	0	0
451	P15408	Fos-related antigen 2 OS=Homo sapiens GN=FOSL2 PE=1 SV=1	0.0	0.0	0.0	41.9	0.0	0.0	0	0	0	1	0	0	0.0	0.0	0.0	4.6	0.0	0.0	0.00	0.00	0.00	6.37	0.00	0.00	0	0	0	451	0	0
452	Q9HCE1	Putative helicase MOV-10 OS=Homo sapiens GN=MOV10 PE=1 SV=2	61.8	60.3	0.0	41.8	0.0	0.0	1	1	0	1	0	0	1.7	1.7	0.0	1.1	0.0	0.0	6.37	7.86	0.00	10.83	0.00	0.00	518	390	0	452	0	0
455	Q9P1Z0	Zinc finger and BTB domain-containing protein 4 OS=Homo sapiens GN=ZBTB4 PE=1 SV=3	0.0	0.0	63.4	41.5	0.0	0.0	0	0	1	1	0	0	0.0	0.0	1.3	1.3	0.0	0.0	0.00	0.00	14.31	17.16	0.00	0.00	0	0	349	455	0	0
456	Q8NDQ6	Zinc finger protein 540 OS=Homo sapiens GN=ZNF540 PE=1 SV=1	0.0	0.0	0.0	41.4	0.0	0.0	0	0	0	1	0	0	0.0	0.0	0.0	2.3	0.0	0.0	0.00	0.00	0.00	6.61	0.00	0.00	0	0	0	456	0	0
457	Q14244	Ensconsin OS=Homo sapiens GN=MAP7 PE=1 SV=1	88.3	0.0	83.1	41.2	0.0	0.0	1	0	1	1	0	0	3.7	0.0	4.3	2.0	0.0	0.0	6.95	0.00	12.71	11.63	0.00	0.00	450	0	307	457	0	0
458	Q6ZQR2	Uncharacterized protein C9orf171 OS=Homo sapiens GN=C9orf171 PE=2 SV=1	0.0	0.0	0.0	41.2	0.0	0.0	0	0	0	1	0	0	0.0	0.0	0.0	5.3	0.0	0.0	0.00	0.00	0.00	14.23	0.00	0.00	0	0	0	458	0	0
460	Q9UMZ3	Phosphotidylinositol phosphatase PTPRQ OS=Homo sapiens GN=PTPRQ PE=1 SV=2	0.0	0.0	0.0	41.0	0.0	0.0	0	0	0	1	0	0	0.0	0.0	0.0	0.6	0.0	0.0	0.00	0.00	0.00	8.99	0.00	0.00	0	0	0	460	0	0
462	Q9NR97	Toll-like receptor 8 OS=Homo sapiens GN=TLR8 PE=1 SV=1	0.0	0.0	0.0	40.9	0.0	0.0	0	0	0	1	0	0	0.0	0.0	0.0	1.3	0.0	0.0	0.00	0.00	0.00	8.33	0.00	0.00	0	0	0	462	0	0
463	Q9NR48	Histone-lysine N-methyltransferase ASH1L OS=Homo sapiens GN=ASH1L PE=1 SV=2	0.0	0.0	0.0	40.8	0.0	0.0	0	0	0	1	0	0	0.0	0.0	0.0	0.4	0.0	0.0	0.00	0.00	0.00	10.68	0.00	0.00	0	0	0	463	0	0
466	Q5HYK7	SH3 domain-containing protein 19 OS=Homo sapiens GN=SH3D19 PE=1 SV=2	0.0	0.0	0.0	40.7	0.0	0.0	0	0	0	1	0	0	0.0	0.0	0.0	1.6	0.0	0.0	0.00	0.00	0.00	7.99	0.00	0.00	0	0	0	466	0	0
467	Q92574	Hamartin OS=Homo sapiens GN=TSC1 PE=1 SV=2	0.0	0.0	0.0	40.5	0.0	0.0	0	0	0	1	0	0	0.0	0.0	0.0	1.5	0.0	0.0	0.00	0.00	0.00	11.16	0.00	0.00	0	0	0	467	0	0
468	P01213	Proenkephalin-B OS=Homo sapiens GN=PDYN PE=1 SV=1	0.0	0.0	0.0	40.4	0.0	0.0	0	0	0	1	0	0	0.0	0.0	0.0	4.3	0.0	0.0	0.00	0.00	0.00	19.49	0.00	0.00	0	0	0	468	0	0
469	Q9BVJ6	U3 small nucleolar RNA-associated protein 14 homolog A OS=Homo sapiens GN=UTP14A PE=1 SV=1	0.0	0.0	0.0	40.2	0.0	0.0	0	0	0	1	0	0	0.0	0.0	0.0	1.3	0.0	0.0	0.00	0.00	0.00	3.08	0.00	0.00	0	0	0	469	0	0
470	P10619	Lysosomal protective protein OS=Homo sapiens GN=CTSA PE=1 SV=2	90.6	0.0	0.0	40.2	0.0	0.0	1	0	0	1	0	0	2.7	0.0	0.0	2.7	0.0	0.0	1.54	0.00	0.00	0.99	0.00	0.00	446	0	0	470	0	0
472	Q9UKV3	Apoptotic chromatin condensation inducer in the nucleus OS=Homo sapiens GN=ACIN1 PE=1 SV=2	0.0	37.6	38.0	39.6	0.0	0.0	0	1	1	1	0	0	0.0	1.0	1.5	1.3	0.0	0.0	0.00	18.71	13.14	15.53	0.00	0.00	0	459	442	472	0	0
473	Q7Z6J2	General receptor for phosphoinositides 1-associated scaffold protein OS=Homo sapiens GN=GRASP PE=1 SV=1	0.0	0.0	0.0	39.1	0.0	0.0	0	0	0	1	0	0	0.0	0.0	0.0	3.5	0.0	0.0	0.00	0.00	0.00	12.16	0.00	0.00	0	0	0	473	0	0
475	Q9NPB6	Partitioning defective 6 homolog alpha OS=Homo sapiens GN=PARD6A PE=1 SV=1	0.0	0.0	0.0	38.5	0.0	0.0	0	0	0	1	0	0	0.0	0.0	0.0	3.5	0.0	0.0	0.00	0.00	0.00	7.80	0.00	0.00	0	0	0	475	0	0
477	Q9GZY8	Mitochondrial fission factor OS=Homo sapiens GN=MFF PE=1 SV=1	0.0	0.0	0.0	37.9	0.0	0.0	0	0	0	1	0	0	0.0	0.0	0.0	4.7	0.0	0.0	0.00	0.00	0.00	8.38	0.00	0.00	0	0	0	477	0	0
478	P42356	Phosphatidylinositol 4-kinase alpha OS=Homo sapiens GN=PI4KA PE=1 SV=3	0.0	0.0	0.0	37.8	0.0	0.0	0	0	0	1	0	0	0.0	0.0	0.0	0.7	0.0	0.0	0.00	0.00	0.00	8.34	0.00	0.00	0	0	0	478	0	0
480	Q9BV73	Centrosome-associated protein CEP250 OS=Homo sapiens GN=CEP250 PE=1 SV=2	66.2	0.0	0.0	37.4	0.0	0.0	1	0	0	1	0	0	1.3	0.0	0.0	0.7	0.0	0.0	9.72	0.00	0.00	4.27	0.00	0.00	502	0	0	480	0	0
483	O75494	Serine/arginine-rich splicing factor 10 OS=Homo sapiens GN=SRSF10 PE=1 SV=1	0.0	36.8	0.0	36.9	0.0	0.0	0	1	0	1	0	0	0.0	4.6	0.0	4.6	0.0	0.0	0.00	6.04	0.00	5.28	0.00	0.00	0	462	0	483	0	0
490	Q09013	Myotonin-protein kinase OS=Homo sapiens GN=DMPK PE=1 SV=3	0.0	0.0	0.0	31.9	0.0	0.0	0	0	0	1	0	0	0.0	0.0	0.0	1.1	0.0	0.0	0.00	0.00	0.00	7.46	0.00	0.00	0	0	0	490	0	0
493	O76093	Fibroblast growth factor 18 OS=Homo sapiens GN=FGF18 PE=1 SV=1	0.0	0.0	0.0	31.8	0.0	0.0	0	0	0	1	0	0	0.0	0.0	0.0	4.8	0.0	0.0	0.00	0.00	0.00	18.50	0.00	0.00	0	0	0	493	0	0
495	O43593	Protein hairless OS=Homo sapiens GN=HR PE=1 SV=5	0.0	0.0	32.1	31.4	0.0	0.0	0	0	1	1	0	0	0.0	0.0	0.7	0.7	0.0	0.0	0.00	0.00	10.64	5.72	0.00	0.00	0	0	465	495	0	0
497	Q9GZM3	DNA-directed RNA polymerase II subunit RPB11-b1 OS=Homo sapiens GN=POLR2J2 PE=1 SV=1	0.0	0.0	0.0	30.2	0.0	0.0	0	0	0	1	0	0	0.0	0.0	0.0	7.0	0.0	0.0	0.00	0.00	0.00	2.45	0.00	0.00	0	0	0	497	0	0
498	Q8IZ40	REST corepressor 2 OS=Homo sapiens GN=RCOR2 PE=2 SV=2	0.0	0.0	0.0	30.2	0.0	0.0	0	0	0	1	0	0	0.0	0.0	0.0	1.3	0.0	0.0	0.00	0.00	0.00	2.07	0.00	0.00	0	0	0	498	0	0
499	Q58FF7	Putative heat shock protein HSP 90-beta-3 OS=Homo sapiens GN=HSP90AB3P PE=5 SV=1	0.0	0.0	0.0	0.0	59.1	0.0	0	0	0	0	1	0	0.0	0.0	0.0	0.0	3.0	0.0	0.00	0.00	0.00	0.00	6.19	0.00	0	0	0	0	426	0
500	Q9H792	Pseudopodium-enriched atypical kinase 1 OS=Homo sapiens GN=PEAK1 PE=1 SV=4	47.5	0.0	0.0	0.0	0.0	0.0	2	0	0	0	0	0	0.6	0.0	0.0	0.0	0.0	0.0	11.33	0.00	0.00	0.00	0.00	0.00	567	0	0	0	0	0
501	P61026	Ras-related protein Rab-10 OS=Homo sapiens GN=RAB10 PE=1 SV=1	255.9	0.0	0.0	0.0	0.0	0.0	2	0	0	0	0	0	25.5	0.0	0.0	0.0	0.0	0.0	3.37	0.00	0.00	0.00	0.00	0.00	262	0	0	0	0	0
502	Q9Y3L5	Ras-related protein Rap-2c OS=Homo sapiens GN=RAP2C PE=1 SV=1	201.0	0.0	41.6	0.0	0.0	0.0	1	0	1	0	0	0	16.4	0.0	4.9	0.0	0.0	0.0	3.48	0.00	4.17	0.00	0.00	0.00	304	0	427	0	0	0
503	Q9H0U4	Ras-related protein Rab-1B OS=Homo sapiens GN=RAB1B PE=1 SV=1	447.7	0.0	0.0	0.0	0.0	0.0	1	0	0	0	0	0	40.8	0.0	0.0	0.0	0.0	0.0	4.02	0.00	0.00	0.00	0.00	0.00	172	0	0	0	0	0
504	Q6UX41	Butyrophilin-like protein 8 OS=Homo sapiens GN=BTNL8 PE=1 SV=1	0.0	44.9	0.0	0.0	0.0	0.0	0	1	0	0	0	0	0.0	3.4	0.0	0.0	0.0	0.0	0.00	9.57	0.00	0.00	0.00	0.00	0	436	0	0	0	0
506	O60293	Zinc finger C3H1 domain-containing protein OS=Homo sapiens GN=ZFC3H1 PE=1 SV=3	0.0	0.0	0.0	0.0	61.5	0.0	0	0	0	0	1	0	0.0	0.0	0.0	0.0	1.4	0.0	0.00	0.00	0.00	0.00	6.28	0.00	0	0	0	0	420	0
508	Q15050	Ribosome biogenesis regulatory protein homolog OS=Homo sapiens GN=RRS1 PE=1 SV=2	0.0	0.0	0.0	0.0	76.3	0.0	0	0	0	0	1	0	0.0	0.0	0.0	0.0	4.1	0.0	0.00	0.00	0.00	0.00	10.06	0.00	0	0	0	0	375	0
510	P0C091	FRAS1-related extracellular matrix protein 3 OS=Homo sapiens GN=FREM3 PE=2 SV=2	0.0	0.0	0.0	0.0	53.8	0.0	0	0	0	0	1	0	0.0	0.0	0.0	0.0	0.5	0.0	0.00	0.00	0.00	0.00	12.39	0.00	0	0	0	0	445	0
511	Q9UHD2	Serine/threonine-protein kinase TBK1 OS=Homo sapiens GN=TBK1 PE=1 SV=1	0.0	65.5	0.0	0.0	0.0	0.0	0	2	0	0	0	0	0.0	1.1	0.0	0.0	0.0	0.0	0.00	10.32	0.00	0.00	0.00	0.00	0	368	0	0	0	0
512	Q5TCS8	Adenylate kinase domain-containing protein 1 OS=Homo sapiens GN=AKD1 PE=1 SV=2	0.0	0.0	0.0	0.0	80.7	0.0	0	0	0	0	1	0	0.0	0.0	0.0	0.0	0.8	0.0	0.00	0.00	0.00	0.00	10.42	0.00	0	0	0	0	366	0
514	Q9BXB5	Oxysterol-binding protein-related protein 10 OS=Homo sapiens GN=OSBPL10 PE=1 SV=2	0.0	0.0	0.0	0.0	43.8	0.0	0	0	0	0	1	0	0.0	0.0	0.0	0.0	2.9	0.0	0.00	0.00	0.00	0.00	7.84	0.00	0	0	0	0	492	0
515	Q9UI09	NADH dehydrogenase [ubiquinone] 1 alpha subcomplex subunit 12 OS=Homo sapiens GN=NDUFA12 PE=1 SV=1	110.8	0.0	98.5	0.0	0.0	0.0	2	0	2	0	0	0	14.5	0.0	14.5	0.0	0.0	0.0	3.24	0.00	1.17	0.00	0.00	0.00	412	0	284	0	0	0
516	Q9BY12	S phase cyclin A-associated protein in the endoplasmic reticulum OS=Homo sapiens GN=SCAPER PE=1 SV=1	0.0	0.0	55.8	0.0	0.0	0.0	0	0	1	0	0	0	0.0	0.0	0.7	0.0	0.0	0.0	0.00	0.00	8.26	0.00	0.00	0.00	0	0	377	0	0	0
517	P55795	Heterogeneous nuclear ribonucleoprotein H2 OS=Homo sapiens GN=HNRNPH2 PE=1 SV=1	0.0	0.0	0.0	0.0	118.0	0.0	0	0	0	0	2	0	0.0	0.0	0.0	0.0	7.1	0.0	0.00	0.00	0.00	0.00	2.46	0.00	0	0	0	0	308	0
518	P00387	NADH-cytochrome b5 reductase 3 OS=Homo sapiens GN=CYB5R3 PE=1 SV=3	189.5	0.0	0.0	0.0	0.0	0.0	4	0	0	0	0	0	14.3	0.0	0.0	0.0	0.0	0.0	2.12	0.00	0.00	0.00	0.00	0.00	319	0	0	0	0	0
519	Q96T58	Msx2-interacting protein OS=Homo sapiens GN=SPEN PE=1 SV=1	0.0	0.0	0.0	0.0	41.4	0.0	0	0	0	0	1	0	0.0	0.0	0.0	0.0	0.5	0.0	0.00	0.00	0.00	0.00	12.67	0.00	0	0	0	0	500	0
520	P62273	40S ribosomal protein S29 OS=Homo sapiens GN=RPS29 PE=1 SV=2	0.0	0.0	0.0	0.0	50.4	0.0	0	0	0	0	1	0	0.0	0.0	0.0	0.0	19.6	0.0	0.00	0.00	0.00	0.00	2.64	0.00	0	0	0	0	454	0
521	Q9ULE4	Protein FAM184B OS=Homo sapiens GN=FAM184B PE=2 SV=3	0.0	0.0	0.0	0.0	54.2	0.0	0	0	0	0	1	0	0.0	0.0	0.0	0.0	1.3	0.0	0.00	0.00	0.00	0.00	12.04	0.00	0	0	0	0	443	0
522	Q9NQW6	Actin-binding protein anillin OS=Homo sapiens GN=ANLN PE=1 SV=2	140.4	0.0	0.0	0.0	0.0	0.0	3	0	0	0	0	0	3.6	0.0	0.0	0.0	0.0	0.0	2.24	0.00	0.00	0.00	0.00	0.00	367	0	0	0	0	0
523	Q6KB66	Keratin, type II cytoskeletal 80 OS=Homo sapiens GN=KRT80 PE=1 SV=2	0.0	0.0	62.2	0.0	0.0	0.0	0	0	1	0	0	0	0.0	0.0	5.5	0.0	0.0	0.0	0.00	0.00	11.77	0.00	0.00	0.00	0	0	356	0	0	0
524	P31040	Succinate dehydrogenase [ubiquinone] flavoprotein subunit, mitochondrial OS=Homo sapiens GN=SDHA PE=1 SV=2	106.0	0.0	0.0	0.0	0.0	0.0	1	0	0	0	0	0	2.1	0.0	0.0	0.0	0.0	0.0	2.90	0.00	0.00	0.00	0.00	0.00	422	0	0	0	0	0
526	P51149	Ras-related protein Rab-7a OS=Homo sapiens GN=RAB7A PE=1 SV=1	320.0	0.0	0.0	0.0	0.0	0.0	6	0	0	0	0	0	33.3	0.0	0.0	0.0	0.0	0.0	2.50	0.00	0.00	0.00	0.00	0.00	229	0	0	0	0	0
529	O75947	ATP synthase subunit d, mitochondrial OS=Homo sapiens GN=ATP5H PE=1 SV=3	279.5	0.0	0.0	0.0	48.5	0.0	7	0	0	0	1	0	46.6	0.0	0.0	0.0	5.6	0.0	4.59	0.00	0.00	0.00	6.79	0.00	248	0	0	0	466	0
530	P62820	Ras-related protein Rab-1A OS=Homo sapiens GN=RAB1A PE=1 SV=3	522.3	0.0	0.0	0.0	0.0	0.0	9	0	0	0	0	0	42.4	0.0	0.0	0.0	0.0	0.0	4.07	0.00	0.00	0.00	0.00	0.00	150	0	0	0	0	0
531	Q9Y6F6	Protein MRVI1 OS=Homo sapiens GN=MRVI1 PE=1 SV=2	0.0	40.1	0.0	0.0	0.0	0.0	0	1	0	0	0	0	0.0	1.9	0.0	0.0	0.0	0.0	0.00	9.83	0.00	0.00	0.00	0.00	0	452	0	0	0	0
532	Q7L7X3	Serine/threonine-protein kinase TAO1 OS=Homo sapiens GN=TAOK1 PE=1 SV=1	0.0	48.9	0.0	0.0	0.0	0.0	0	1	0	0	0	0	0.0	1.6	0.0	0.0	0.0	0.0	0.00	7.63	0.00	0.00	0.00	0.00	0	424	0	0	0	0
533	Q96F24	Nuclear receptor-binding factor 2 OS=Homo sapiens GN=NRBF2 PE=1 SV=1	0.0	0.0	0.0	0.0	37.1	0.0	0	0	0	0	1	0	0.0	0.0	0.0	0.0	5.6	0.0	0.00	0.00	0.00	0.00	9.11	0.00	0	0	0	0	523	0
534	P05067	Amyloid beta A4 protein OS=Homo sapiens GN=APP PE=1 SV=3	0.0	38.7	0.0	0.0	0.0	0.0	0	1	0	0	0	0	0.0	1.6	0.0	0.0	0.0	0.0	0.00	8.78	0.00	0.00	0.00	0.00	0	457	0	0	0	0
535	P00167	Cytochrome b5 OS=Homo sapiens GN=CYB5A PE=1 SV=2	214.0	0.0	0.0	0.0	0.0	0.0	4	0	0	0	0	0	42.5	0.0	0.0	0.0	0.0	0.0	2.84	0.00	0.00	0.00	0.00	0.00	286	0	0	0	0	0
537	O00161	Synaptosomal-associated protein 23 OS=Homo sapiens GN=SNAP23 PE=1 SV=1	46.0	0.0	0.0	0.0	0.0	0.0	1	0	0	0	0	0	6.6	0.0	0.0	0.0	0.0	0.0	5.05	0.00	0.00	0.00	0.00	0.00	571	0	0	0	0	0
538	Q8WUK0	Protein-tyrosine phosphatase mitochondrial 1 OS=Homo sapiens GN=PTPMT1 PE=1 SV=1	59.5	0.0	0.0	0.0	0.0	0.0	1	0	0	0	0	0	6.5	0.0	0.0	0.0	0.0	0.0	1.06	0.00	0.00	0.00	0.00	0.00	524	0	0	0	0	0
539	Q9Y2R0	Coiled-coil domain-containing protein 56 OS=Homo sapiens GN=CCDC56 PE=1 SV=1	102.0	0.0	0.0	0.0	0.0	0.0	2	0	0	0	0	0	17.9	0.0	0.0	0.0	0.0	0.0	4.10	0.00	0.00	0.00	0.00	0.00	428	0	0	0	0	0
540	P21912	Succinate dehydrogenase [ubiquinone] iron-sulfur subunit, mitochondrial OS=Homo sapiens GN=SDHB PE=1 SV=3	43.5	0.0	0.0	0.0	0.0	0.0	1	0	0	0	0	0	3.2	0.0	0.0	0.0	0.0	0.0	3.85	0.00	0.00	0.00	0.00	0.00	583	0	0	0	0	0
541	P67936	Tropomyosin alpha-4 chain OS=Homo sapiens GN=TPM4 PE=1 SV=3	531.3	0.0	578.8	0.0	0.0	0.0	3	0	3	0	0	0	37.9	0.0	41.9	0.0	0.0	0.0	5.16	0.00	6.08	0.00	0.00	0.00	147	0	83	0	0	0
542	P62491	Ras-related protein Rab-11A OS=Homo sapiens GN=RAB11A PE=1 SV=3	64.3	0.0	0.0	0.0	0.0	0.0	1	0	0	0	0	0	5.1	0.0	0.0	0.0	0.0	0.0	9.35	0.00	0.00	0.00	0.00	0.00	506	0	0	0	0	0
543	Q7RTU1	Transcription factor 23 OS=Homo sapiens GN=TCF23 PE=2 SV=1	0.0	47.0	0.0	0.0	0.0	0.0	0	1	0	0	0	0	0.0	12.1	0.0	0.0	0.0	0.0	0.00	10.22	0.00	0.00	0.00	0.00	0	432	0	0	0	0
544	Q9UJC5	SH3 domain-binding glutamic acid-rich-like protein 2 OS=Homo sapiens GN=SH3BGRL2 PE=1 SV=2	55.1	0.0	0.0	0.0	0.0	0.0	1	0	0	0	0	0	13.1	0.0	0.0	0.0	0.0	0.0	4.34	0.00	0.00	0.00	0.00	0.00	541	0	0	0	0	0
547	P49768	Presenilin-1 OS=Homo sapiens GN=PSEN1 PE=1 SV=1	40.3	0.0	0.0	0.0	0.0	0.0	1	0	0	0	0	0	4.1	0.0	0.0	0.0	0.0	0.0	7.02	0.00	0.00	0.00	0.00	0.00	593	0	0	0	0	0
550	Q13155	Aminoacyl tRNA synthase complex-interacting multifunctional protein 2 OS=Homo sapiens GN=AIMP2 PE=1 SV=2	0.0	37.5	0.0	0.0	0.0	0.0	0	1	0	0	0	0	0.0	3.8	0.0	0.0	0.0	0.0	0.00	8.23	0.00	0.00	0.00	0.00	0	460	0	0	0	0
552	P15311	Ezrin OS=Homo sapiens GN=EZR PE=1 SV=4	107.2	99.8	0.0	0.0	0.0	0.0	2	1	0	0	0	0	2.9	4.1	0.0	0.0	0.0	0.0	1.90	2.18	0.00	0.00	0.00	0.00	420	306	0	0	0	0
554	O95819	Mitogen-activated protein kinase kinase kinase kinase 4 OS=Homo sapiens GN=MAP4K4 PE=1 SV=2	136.0	0.0	0.0	0.0	0.0	0.0	1	0	0	0	0	0	2.3	0.0	0.0	0.0	0.0	0.0	7.60	0.00	0.00	0.00	0.00	0.00	374	0	0	0	0	0
555	Q9HCS7	Pre-mRNA-splicing factor SYF1 OS=Homo sapiens GN=XAB2 PE=1 SV=2	0.0	98.0	0.0	0.0	0.0	0.0	0	1	0	0	0	0	0.0	3.0	0.0	0.0	0.0	0.0	0.00	3.85	0.00	0.00	0.00	0.00	0	310	0	0	0	0
558	Q9NYC9	Dynein heavy chain 9, axonemal OS=Homo sapiens GN=DNAH9 PE=1 SV=3	0.0	0.0	0.0	0.0	61.4	0.0	0	0	0	0	1	0	0.0	0.0	0.0	0.0	0.5	0.0	0.00	0.00	0.00	0.00	9.88	0.00	0	0	0	0	421	0
559	Q8N766	Uncharacterized protein KIAA0090 OS=Homo sapiens GN=KIAA0090 PE=1 SV=1	35.0	0.0	0.0	0.0	0.0	0.0	1	0	0	0	0	0	1.9	0.0	0.0	0.0	0.0	0.0	2.94	0.00	0.00	0.00	0.00	0.00	610	0	0	0	0	0
560	P62308	Small nuclear ribonucleoprotein G OS=Homo sapiens GN=SNRPG PE=1 SV=1	0.0	0.0	33.0	0.0	0.0	0.0	0	0	1	0	0	0	0.0	0.0	9.2	0.0	0.0	0.0	0.00	0.00	0.74	0.00	0.00	0.00	0	0	462	0	0	0
561	P49407	Beta-arrestin-1 OS=Homo sapiens GN=ARRB1 PE=1 SV=2	0.0	0.0	0.0	0.0	44.0	0.0	0	0	0	0	1	0	0.0	0.0	0.0	0.0	3.3	0.0	0.00	0.00	0.00	0.00	12.39	0.00	0	0	0	0	487	0
562	O75746	Calcium-binding mitochondrial carrier protein Aralar1 OS=Homo sapiens GN=SLC25A12 PE=1 SV=2	212.0	0.0	0.0	0.0	0.0	0.0	1	0	0	0	0	0	5.8	0.0	0.0	0.0	0.0	0.0	2.78	0.00	0.00	0.00	0.00	0.00	290	0	0	0	0	0
563	Q8NET8	Transient receptor potential cation channel subfamily V member 3 OS=Homo sapiens GN=TRPV3 PE=1 SV=2	0.0	0.0	30.1	0.0	0.0	0.0	0	0	1	0	0	0	0.0	0.0	0.9	0.0	0.0	0.0	0.00	0.00	13.49	0.00	0.00	0.00	0	0	474	0	0	0
564	Q9UGI0	Ubiquitin thioesterase ZRANB1 OS=Homo sapiens GN=ZRANB1 PE=1 SV=2	0.0	45.3	0.0	0.0	0.0	0.0	0	1	0	0	0	0	0.0	1.7	0.0	0.0	0.0	0.0	0.00	4.62	0.00	0.00	0.00	0.00	0	435	0	0	0	0
565	P0C7P0	CDGSH iron-sulfur domain-containing protein 3, mitochondrial OS=Homo sapiens GN=CISD3 PE=1 SV=1	0.0	34.6	46.2	0.0	0.0	0.0	0	1	1	0	0	0	0.0	10.2	10.2	0.0	0.0	0.0	0.00	0.91	1.12	0.00	0.00	0.00	0	470	402	0	0	0
569	Q96NX9	Dachshund homolog 2 OS=Homo sapiens GN=DACH2 PE=2 SV=1	0.0	37.5	0.0	0.0	0.0	0.0	0	1	0	0	0	0	0.0	1.5	0.0	0.0	0.0	0.0	0.00	2.24	0.00	0.00	0.00	0.00	0	461	0	0	0	0
571	P07737	Profilin-1 OS=Homo sapiens GN=PFN1 PE=1 SV=2	30.8	0.0	44.7	0.0	0.0	0.0	1	0	1	0	0	0	7.9	0.0	7.9	0.0	0.0	0.0	3.03	0.00	0.20	0.00	0.00	0.00	617	0	408	0	0	0
572	Q15019	Septin-2 OS=Homo sapiens GN=SEPT2 PE=1 SV=1	364.9	0.0	0.0	0.0	0.0	0.0	6	0	0	0	0	0	24.4	0.0	0.0	0.0	0.0	0.0	3.39	0.00	0.00	0.00	0.00	0.00	203	0	0	0	0	0
573	Q6P4A7	Sideroflexin-4 OS=Homo sapiens GN=SFXN4 PE=1 SV=1	0.0	0.0	33.9	0.0	0.0	0.0	0	0	1	0	0	0	0.0	0.0	2.7	0.0	0.0	0.0	0.00	0.00	15.67	0.00	0.00	0.00	0	0	458	0	0	0
575	Q9UGU5	HMG domain-containing protein 4 OS=Homo sapiens GN=HMGXB4 PE=2 SV=2	0.0	30.9	31.6	0.0	0.0	0.0	0	1	1	0	0	0	0.0	1.2	1.2	0.0	0.0	0.0	0.00	9.95	3.30	0.00	0.00	0.00	0	485	467	0	0	0
577	Q9NY61	Protein AATF OS=Homo sapiens GN=AATF PE=1 SV=1	0.0	0.0	0.0	0.0	94.8	0.0	0	0	0	0	1	0	0.0	0.0	0.0	0.0	3.2	0.0	0.00	0.00	0.00	0.00	12.55	0.00	0	0	0	0	342	0
578	Q14739	Lamin-B receptor OS=Homo sapiens GN=LBR PE=1 SV=2	0.0	0.0	32.2	0.0	0.0	0.0	0	0	1	0	0	0	0.0	0.0	1.8	0.0	0.0	0.0	0.00	0.00	1.59	0.00	0.00	0.00	0	0	464	0	0	0
579	Q9UJZ1	Stomatin-like protein 2 OS=Homo sapiens GN=STOML2 PE=1 SV=1	102.1	0.0	0.0	0.0	0.0	0.0	1	0	0	0	0	0	7.0	0.0	0.0	0.0	0.0	0.0	7.17	0.00	0.00	0.00	0.00	0.00	427	0	0	0	0	0
582	Q9NZN4	EH domain-containing protein 2 OS=Homo sapiens GN=EHD2 PE=1 SV=2	0.0	37.6	0.0	0.0	0.0	0.0	0	1	0	0	0	0	0.0	2.4	0.0	0.0	0.0	0.0	0.00	13.69	0.00	0.00	0.00	0.00	0	458	0	0	0	0
584	P11498	Pyruvate carboxylase, mitochondrial OS=Homo sapiens GN=PC PE=1 SV=2	845.5	0.0	0.0	0.0	0.0	0.0	16	0	0	0	0	0	19.4	0.0	0.0	0.0	0.0	0.0	3.95	0.00	0.00	0.00	0.00	0.00	78	0	0	0	0	0
585	P67870	Casein kinase II subunit beta OS=Homo sapiens GN=CSNK2B PE=1 SV=1	0.0	0.0	0.0	0.0	43.9	0.0	0	0	0	0	1	0	0.0	0.0	0.0	0.0	4.2	0.0	0.00	0.00	0.00	0.00	11.91	0.00	0	0	0	0	488	0
586	Q9H2G2	STE20-like serine/threonine-protein kinase OS=Homo sapiens GN=SLK PE=1 SV=1	0.0	0.0	0.0	0.0	63.6	0.0	0	0	0	0	1	0	0.0	0.0	0.0	0.0	2.2	0.0	0.00	0.00	0.00	0.00	4.23	0.00	0	0	0	0	417	0
587	Q9HBL7	Plasminogen receptor (KT) OS=Homo sapiens GN=PLGRKT PE=1 SV=1	70.2	0.0	32.7	0.0	0.0	0.0	1	0	1	0	0	0	6.8	0.0	6.8	0.0	0.0	0.0	1.07	0.00	5.78	0.00	0.00	0.00	484	0	463	0	0	0
589	Q5M775	Cytospin-B OS=Homo sapiens GN=SPECC1 PE=1 SV=1	55.1	0.0	0.0	0.0	0.0	0.0	1	0	0	0	0	0	1.2	0.0	0.0	0.0	0.0	0.0	3.56	0.00	0.00	0.00	0.00	0.00	540	0	0	0	0	0
590	Q9NQ66	1-phosphatidylinositol 4,5-bisphosphate phosphodiesterase beta-1 OS=Homo sapiens GN=PLCB1 PE=1 SV=1	0.0	61.2	60.0	0.0	0.0	0.0	0	1	2	0	0	0	0.0	1.2	1.3	0.0	0.0	0.0	0.00	16.36	15.83	0.00	0.00	0.00	0	382	363	0	0	0
594	Q9BXF9	Tektin-3 OS=Homo sapiens GN=TEKT3 PE=1 SV=1	0.0	0.0	36.6	0.0	0.0	0.0	0	0	1	0	0	0	0.0	0.0	2.9	0.0	0.0	0.0	0.00	0.00	16.83	0.00	0.00	0.00	0	0	447	0	0	0
595	P60174	Triosephosphate isomerase OS=Homo sapiens GN=TPI1 PE=1 SV=3	53.1	60.5	65.2	0.0	0.0	0.0	1	1	1	0	0	0	4.5	4.5	4.5	0.0	0.0	0.0	2.27	3.12	2.24	0.00	0.00	0.00	548	389	345	0	0	0
596	P10636	Microtubule-associated protein tau OS=Homo sapiens GN=MAPT PE=1 SV=5	0.0	0.0	30.4	0.0	0.0	0.0	0	0	1	0	0	0	0.0	0.0	1.5	0.0	0.0	0.0	0.00	0.00	17.11	0.00	0.00	0.00	0	0	472	0	0	0
599	Q9Y6Q2	Stonin-1 OS=Homo sapiens GN=STON1 PE=1 SV=2	39.2	0.0	0.0	0.0	0.0	0.0	1	0	0	0	0	0	2.0	0.0	0.0	0.0	0.0	0.0	14.81	0.00	0.00	0.00	0.00	0.00	595	0	0	0	0	0
602	Q9P0S9	Transmembrane protein 14C OS=Homo sapiens GN=TMEM14C PE=1 SV=1	105.5	0.0	0.0	0.0	0.0	0.0	1	0	0	0	0	0	25.9	0.0	0.0	0.0	0.0	0.0	5.11	0.00	0.00	0.00	0.00	0.00	423	0	0	0	0	0
604	Q702N8	Xin actin-binding repeat-containing protein 1 OS=Homo sapiens GN=XIRP1 PE=1 SV=1	0.0	0.0	83.8	0.0	49.1	0.0	0	0	1	0	1	0	0.0	0.0	1.4	0.0	0.8	0.0	0.00	0.00	10.75	0.00	13.72	0.00	0	0	306	0	462	0
605	P61923	Coatomer subunit zeta-1 OS=Homo sapiens GN=COPZ1 PE=1 SV=1	0.0	41.2	0.0	0.0	0.0	0.0	0	1	0	0	0	0	0.0	6.2	0.0	0.0	0.0	0.0	0.00	1.56	0.00	0.00	0.00	0.00	0	449	0	0	0	0
606	Q13901	Nuclear nucleic acid-binding protein C1D OS=Homo sapiens GN=C1D PE=1 SV=1	0.0	0.0	0.0	0.0	66.8	0.0	0	0	0	0	1	0	0.0	0.0	0.0	0.0	12.8	0.0	0.00	0.00	0.00	0.00	2.46	0.00	0	0	0	0	406	0
607	P21291	Cysteine and glycine-rich protein 1 OS=Homo sapiens GN=CSRP1 PE=1 SV=3	30.6	0.0	0.0	0.0	0.0	0.0	1	0	0	0	0	0	8.8	0.0	0.0	0.0	0.0	0.0	4.57	0.00	0.00	0.00	0.00	0.00	619	0	0	0	0	0
608	O95863	Zinc finger protein SNAI1 OS=Homo sapiens GN=SNAI1 PE=1 SV=2	0.0	36.3	0.0	0.0	0.0	0.0	0	1	0	0	0	0	0.0	2.3	0.0	0.0	0.0	0.0	0.00	9.43	0.00	0.00	0.00	0.00	0	467	0	0	0	0
609	Q9Y4E6	WD repeat-containing protein 7 OS=Homo sapiens GN=WDR7 PE=2 SV=2	41.6	0.0	0.0	0.0	0.0	0.0	1	0	0	0	0	0	1.3	0.0	0.0	0.0	0.0	0.0	5.01	0.00	0.00	0.00	0.00	0.00	589	0	0	0	0	0
611	P31942	Heterogeneous nuclear ribonucleoprotein H3 OS=Homo sapiens GN=HNRNPH3 PE=1 SV=2	127.1	125.3	0.0	0.0	0.0	0.0	1	1	0	0	0	0	6.6	6.6	0.0	0.0	0.0	0.0	2.73	10.13	0.00	0.00	0.00	0.00	386	270	0	0	0	0
612	Q9Y520	Protein PRRC2C OS=Homo sapiens GN=PRRC2C PE=1 SV=4	0.0	60.5	0.0	0.0	0.0	0.0	0	1	0	0	0	0	0.0	0.8	0.0	0.0	0.0	0.0	0.00	8.31	0.00	0.00	0.00	0.00	0	388	0	0	0	0
613	Q13445	Transmembrane emp24 domain-containing protein 1 OS=Homo sapiens GN=TMED1 PE=1 SV=1	58.8	0.0	0.0	0.0	0.0	0.0	1	0	0	0	0	0	5.7	0.0	0.0	0.0	0.0	0.0	11.37	0.00	0.00	0.00	0.00	0.00	526	0	0	0	0	0
614	Q9Y5Q0	Fatty acid desaturase 3 OS=Homo sapiens GN=FADS3 PE=2 SV=1	0.0	0.0	0.0	0.0	49.0	0.0	0	0	0	0	1	0	0.0	0.0	0.0	0.0	3.8	0.0	0.00	0.00	0.00	0.00	12.05	0.00	0	0	0	0	463	0
617	Q8N112	Uncharacterized protein C3orf45 OS=Homo sapiens GN=C3orf45 PE=2 SV=1	0.0	31.2	0.0	0.0	0.0	0.0	0	1	0	0	0	0	0.0	4.3	0.0	0.0	0.0	0.0	0.00	18.59	0.00	0.00	0.00	0.00	0	482	0	0	0	0
618	Q9Y320	Thioredoxin-related transmembrane protein 2 OS=Homo sapiens GN=TMX2 PE=1 SV=1	205.0	0.0	0.0	0.0	0.0	0.0	4	0	0	0	0	0	15.2	0.0	0.0	0.0	0.0	0.0	6.01	0.00	0.00	0.00	0.00	0.00	300	0	0	0	0	0
619	O15173	Membrane-associated progesterone receptor component 2 OS=Homo sapiens GN=PGRMC2 PE=1 SV=1	197.0	0.0	0.0	0.0	0.0	0.0	2	0	0	0	0	0	16.6	0.0	0.0	0.0	0.0	0.0	2.48	0.00	0.00	0.00	0.00	0.00	312	0	0	0	0	0
621	P68431	Histone H3.1 OS=Homo sapiens GN=HIST1H3A PE=1 SV=2	0.0	0.0	748.8	0.0	0.0	0.0	0	0	17	0	0	0	0.0	0.0	57.4	0.0	0.0	0.0	0.00	0.00	4.43	0.00	0.00	0.00	0	0	53	0	0	0
622	P59051	Putative uncharacterized protein encoded by BRWD1-IT2 OS=Homo sapiens GN=BRWD1-IT2 PE=5 SV=1	0.0	0.0	0.0	0.0	33.7	0.0	0	0	0	0	1	0	0.0	0.0	0.0	0.0	5.5	0.0	0.00	0.00	0.00	0.00	6.09	0.00	0	0	0	0	536	0
623	Q9C0C7	Activating molecule in BECN1-regulated autophagy protein 1 OS=Homo sapiens GN=AMBRA1 PE=1 SV=2	0.0	0.0	0.0	0.0	43.8	0.0	0	0	0	0	1	0	0.0	0.0	0.0	0.0	1.6	0.0	0.00	0.00	0.00	0.00	7.03	0.00	0	0	0	0	490	0
624	Q16695	Histone H3.1t OS=Homo sapiens GN=HIST3H3 PE=1 SV=3	0.0	684.6	605.0	0.0	0.0	0.0	0	1	1	0	0	0	0.0	50.0	52.9	0.0	0.0	0.0	0.00	4.36	4.77	0.00	0.00	0.00	0	79	73	0	0	0
626	Q71U36	Tubulin alpha-1A chain OS=Homo sapiens GN=TUBA1A PE=1 SV=1	0.0	0.0	0.0	0.0	383.1	0.0	0	0	0	0	5	0	0.0	0.0	0.0	0.0	20.4	0.0	0.00	0.00	0.00	0.00	5.65	0.00	0	0	0	0	136	0
627	Q13423	NAD(P) transhydrogenase, mitochondrial OS=Homo sapiens GN=NNT PE=1 SV=3	179.4	0.0	0.0	0.0	0.0	0.0	3	0	0	0	0	0	3.3	0.0	0.0	0.0	0.0	0.0	8.30	0.00	0.00	0.00	0.00	0.00	324	0	0	0	0	0
628	O15078	Centrosomal protein of 290 kDa OS=Homo sapiens GN=CEP290 PE=1 SV=2	0.0	0.0	0.0	0.0	92.4	0.0	0	0	0	0	1	0	0.0	0.0	0.0	0.0	1.3	0.0	0.00	0.00	0.00	0.00	11.75	0.00	0	0	0	0	345	0
630	Q6ZMT4	Lysine-specific demethylase 7 OS=Homo sapiens GN=JHDM1D PE=1 SV=2	0.0	0.0	0.0	0.0	47.8	0.0	0	0	0	0	1	0	0.0	0.0	0.0	0.0	0.6	0.0	0.00	0.00	0.00	0.00	16.88	0.00	0	0	0	0	469	0
631	Q02539	Histone H1.1 OS=Homo sapiens GN=HIST1H1A PE=1 SV=3	0.0	0.0	0.0	0.0	131.9	0.0	0	0	0	0	1	0	0.0	0.0	0.0	0.0	14.4	0.0	0.00	0.00	0.00	0.00	13.83	0.00	0	0	0	0	292	0
632	P06400	Retinoblastoma-associated protein OS=Homo sapiens GN=RB1 PE=1 SV=2	0.0	0.0	49.5	0.0	0.0	0.0	0	0	1	0	0	0	0.0	0.0	1.6	0.0	0.0	0.0	0.00	0.00	1.33	0.00	0.00	0.00	0	0	391	0	0	0
633	P56134	ATP synthase subunit f, mitochondrial OS=Homo sapiens GN=ATP5J2 PE=1 SV=3	71.3	0.0	0.0	0.0	0.0	0.0	1	0	0	0	0	0	13.8	0.0	0.0	0.0	0.0	0.0	3.21	0.00	0.00	0.00	0.00	0.00	482	0	0	0	0	0
638	Q9H936	Mitochondrial glutamate carrier 1 OS=Homo sapiens GN=SLC25A22 PE=1 SV=1	141.2	0.0	0.0	0.0	0.0	0.0	2	0	0	0	0	0	8.7	0.0	0.0	0.0	0.0	0.0	6.39	0.00	0.00	0.00	0.00	0.00	366	0	0	0	0	0
639	P14174	Macrophage migration inhibitory factor OS=Homo sapiens GN=MIF PE=1 SV=4	51.7	0.0	0.0	0.0	0.0	0.0	1	0	0	0	0	0	9.6	0.0	0.0	0.0	0.0	0.0	2.25	0.00	0.00	0.00	0.00	0.00	555	0	0	0	0	0
643	Q9Y3E5	Peptidyl-tRNA hydrolase 2, mitochondrial OS=Homo sapiens GN=PTRH2 PE=1 SV=1	92.8	0.0	0.0	0.0	0.0	0.0	2	0	0	0	0	0	19.0	0.0	0.0	0.0	0.0	0.0	3.04	0.00	0.00	0.00	0.00	0.00	442	0	0	0	0	0
644	Q9BRK4	Leucine zipper putative tumor suppressor 2 OS=Homo sapiens GN=LZTS2 PE=1 SV=2	65.7	59.5	71.6	0.0	0.0	0.0	2	1	1	0	0	0	2.8	1.3	2.8	0.0	0.0	0.0	13.15	5.29	2.42	0.00	0.00	0.00	503	395	326	0	0	0
645	O43447	Peptidyl-prolyl cis-trans isomerase H OS=Homo sapiens GN=PPIH PE=1 SV=1	0.0	50.8	0.0	0.0	0.0	0.0	0	1	0	0	0	0	0.0	8.5	0.0	0.0	0.0	0.0	0.00	5.61	0.00	0.00	0.00	0.00	0	413	0	0	0	0
646	Q07021	Complement component 1 Q subcomponent-binding protein, mitochondrial OS=Homo sapiens GN=C1QBP PE=1 SV=1	120.3	73.0	69.5	0.0	57.9	0.0	2	1	1	0	1	0	9.6	5.0	5.0	0.0	5.0	0.0	4.60	3.35	10.12	0.00	6.05	0.00	398	349	331	0	430	0
647	P62258	14-3-3 protein epsilon OS=Homo sapiens GN=YWHAE PE=1 SV=1	272.3	203.3	0.0	0.0	0.0	0.0	3	2	0	0	0	0	22.4	18.8	0.0	0.0	0.0	0.0	2.77	7.82	0.00	0.00	0.00	0.00	251	213	0	0	0	0
648	Q96NG3	TetratricoPeptide.repeat protein 25 OS=Homo sapiens GN=TTC25 PE=1 SV=2	0.0	0.0	0.0	0.0	80.4	0.0	0	0	0	0	1	0	0.0	0.0	0.0	0.0	3.3	0.0	0.00	0.00	0.00	0.00	9.47	0.00	0	0	0	0	368	0
649	Q9NVP1	ATP-dependent RNA helicase DDX18 OS=Homo sapiens GN=DDX18 PE=1 SV=2	0.0	61.9	0.0	0.0	194.1	0.0	0	1	0	0	3	0	0.0	3.3	0.0	0.0	8.7	0.0	0.00	13.95	0.00	0.00	8.77	0.00	0	380	0	0	242	0
650	Q9HAC8	Ubiquitin domain-containing protein 1 OS=Homo sapiens GN=UBTD1 PE=1 SV=1	35.7	0.0	0.0	0.0	0.0	0.0	1	0	0	0	0	0	4.4	0.0	0.0	0.0	0.0	0.0	2.44	0.00	0.00	0.00	0.00	0.00	608	0	0	0	0	0
651	Q8N2W9	E3 SUMO-protein ligase PIAS4 OS=Homo sapiens GN=PIAS4 PE=1 SV=1	41.9	0.0	0.0	0.0	0.0	0.0	1	0	0	0	0	0	2.9	0.0	0.0	0.0	0.0	0.0	15.82	0.00	0.00	0.00	0.00	0.00	588	0	0	0	0	0
653	P11488	Guanine nucleotide-binding protein G(t) subunit alpha-1 OS=Homo sapiens GN=GNAT1 PE=1 SV=5	53.8	0.0	0.0	0.0	0.0	0.0	1	0	0	0	0	0	3.7	0.0	0.0	0.0	0.0	0.0	12.14	0.00	0.00	0.00	0.00	0.00	545	0	0	0	0	0
654	P06576	ATP synthase subunit beta, mitochondrial OS=Homo sapiens GN=ATP5B PE=1 SV=3	125.8	0.0	0.0	0.0	234.9	0.0	2	0	0	0	3	0	8.7	0.0	0.0	0.0	7.4	0.0	7.08	0.00	0.00	0.00	11.00	0.00	389	0	0	0	212	0
658	Q06830	Peroxiredoxin-1 OS=Homo sapiens GN=PRDX1 PE=1 SV=1	384.7	98.2	0.0	0.0	0.0	0.0	7	2	0	0	0	0	35.7	9.5	0.0	0.0	0.0	0.0	2.13	17.78	0.00	0.00	0.00	0.00	196	309	0	0	0	0
659	Q13162	Peroxiredoxin-4 OS=Homo sapiens GN=PRDX4 PE=1 SV=1	102.0	0.0	0.0	0.0	0.0	0.0	1	0	0	0	0	0	7.4	0.0	0.0	0.0	0.0	0.0	2.61	0.00	0.00	0.00	0.00	0.00	429	0	0	0	0	0
662	Q96PN7	Transcriptional-regulating factor 1 OS=Homo sapiens GN=TRERF1 PE=1 SV=1	43.8	0.0	0.0	0.0	0.0	0.0	1	0	0	0	0	0	1.8	0.0	0.0	0.0	0.0	0.0	11.61	0.00	0.00	0.00	0.00	0.00	579	0	0	0	0	0
663	Q5U651	Ras-interacting protein 1 OS=Homo sapiens GN=RASIP1 PE=1 SV=1	0.0	0.0	43.8	0.0	0.0	0.0	0	0	1	0	0	0	0.0	0.0	1.2	0.0	0.0	0.0	0.00	0.00	4.67	0.00	0.00	0.00	0	0	415	0	0	0
664	Q8WX93	Palladin OS=Homo sapiens GN=PALLD PE=1 SV=3	523.2	326.8	0.0	0.0	0.0	0.0	10	7	0	0	0	0	7.7	5.0	0.0	0.0	0.0	0.0	4.93	3.30	0.00	0.00	0.00	0.00	149	152	0	0	0	0
666	Q5T5U3	Rho GTPase-activating protein 21 OS=Homo sapiens GN=ARHGAP21 PE=1 SV=1	51.2	0.0	0.0	0.0	0.0	0.0	1	0	0	0	0	0	0.7	0.0	0.0	0.0	0.0	0.0	4.05	0.00	0.00	0.00	0.00	0.00	556	0	0	0	0	0
670	Q9Y5X3	Sorting nexin-5 OS=Homo sapiens GN=SNX5 PE=1 SV=1	0.0	42.7	0.0	0.0	0.0	0.0	0	1	0	0	0	0	0.0	6.7	0.0	0.0	0.0	0.0	0.00	1.26	0.00	0.00	0.00	0.00	0	445	0	0	0	0
673	P04259	Keratin, type II cytoskeletal 6B OS=Homo sapiens GN=KRT6B PE=1 SV=5	0.0	575.2	0.0	0.0	0.0	0.0	0	1	0	0	0	0	0.0	13.1	0.0	0.0	0.0	0.0	0.00	3.62	0.00	0.00	0.00	0.00	0	92	0	0	0	0
675	Q8IZL8	Proline-, glutamic acid- and leucine-rich protein 1 OS=Homo sapiens GN=PELP1 PE=1 SV=2	0.0	0.0	0.0	0.0	430.0	0.0	0	0	0	0	8	0	0.0	0.0	0.0	0.0	8.1	0.0	0.00	0.00	0.00	0.00	9.76	0.00	0	0	0	0	117	0
677	Q86UP2	Kinectin OS=Homo sapiens GN=KTN1 PE=1 SV=1	0.0	0.0	0.0	0.0	71.8	0.0	0	0	0	0	2	0	0.0	0.0	0.0	0.0	1.4	0.0	0.00	0.00	0.00	0.00	11.80	0.00	0	0	0	0	388	0
678	Q04637	Eukaryotic translation initiation factor 4 gamma 1 OS=Homo sapiens GN=EIF4G1 PE=1 SV=4	0.0	0.0	0.0	0.0	45.5	0.0	0	0	0	0	1	0	0.0	0.0	0.0	0.0	0.9	0.0	0.00	0.00	0.00	0.00	7.97	0.00	0	0	0	0	479	0
679	P28288	ATP-binding cassette sub-family D member 3 OS=Homo sapiens GN=ABCD3 PE=1 SV=1	95.6	0.0	0.0	0.0	0.0	0.0	1	0	0	0	0	0	2.7	0.0	0.0	0.0	0.0	0.0	4.87	0.00	0.00	0.00	0.00	0.00	438	0	0	0	0	0
682	Q9Y2J2	Band 4.1-like protein 3 OS=Homo sapiens GN=EPB41L3 PE=1 SV=2	123.9	0.0	0.0	0.0	0.0	0.0	1	0	0	0	0	0	2.2	0.0	0.0	0.0	0.0	0.0	7.64	0.00	0.00	0.00	0.00	0.00	392	0	0	0	0	0
683	Q9Y3A6	Transmembrane emp24 domain-containing protein 5 OS=Homo sapiens GN=TMED5 PE=1 SV=1	38.1	0.0	0.0	0.0	0.0	0.0	1	0	0	0	0	0	3.1	0.0	0.0	0.0	0.0	0.0	3.74	0.00	0.00	0.00	0.00	0.00	598	0	0	0	0	0
686	O95503	Chromobox protein homolog 6 OS=Homo sapiens GN=CBX6 PE=1 SV=1	0.0	51.4	0.0	0.0	0.0	0.0	0	1	0	0	0	0	0.0	5.3	0.0	0.0	0.0	0.0	0.00	8.55	0.00	0.00	0.00	0.00	0	411	0	0	0	0
687	Q5VST9	Obscurin OS=Homo sapiens GN=OBSCN PE=1 SV=3	0.0	69.9	0.0	0.0	0.0	0.0	0	1	0	0	0	0	0.0	0.2	0.0	0.0	0.0	0.0	0.00	11.35	0.00	0.00	0.00	0.00	0	355	0	0	0	0
688	P36956	Sterol regulatory element-binding protein 1 OS=Homo sapiens GN=SREBF1 PE=1 SV=2	0.0	31.9	32.0	0.0	0.0	0.0	0	1	1	0	0	0	0.0	0.6	0.6	0.0	0.0	0.0	0.00	6.49	7.19	0.00	0.00	0.00	0	477	466	0	0	0
689	Q6NXG1	Epithelial splicing regulatory protein 1 OS=Homo sapiens GN=ESRP1 PE=1 SV=2	0.0	0.0	45.6	0.0	0.0	0.0	0	0	1	0	0	0	0.0	0.0	1.8	0.0	0.0	0.0	0.00	0.00	6.85	0.00	0.00	0.00	0	0	405	0	0	0
690	O75330	Hyaluronan mediated motility receptor OS=Homo sapiens GN=HMMR PE=1 SV=2	0.0	0.0	39.2	0.0	0.0	0.0	0	0	1	0	0	0	0.0	0.0	1.8	0.0	0.0	0.0	0.00	0.00	9.59	0.00	0.00	0.00	0	0	438	0	0	0
692	Q5VUJ6	Leucine-rich repeat and calponin homology domain-containing protein 2 OS=Homo sapiens GN=LRCH2 PE=2 SV=2	65.3	0.0	0.0	0.0	0.0	0.0	1	0	0	0	0	0	1.7	0.0	0.0	0.0	0.0	0.0	12.25	0.00	0.00	0.00	0.00	0.00	504	0	0	0	0	0
693	O43823	A-kinase anchor protein 8 OS=Homo sapiens GN=AKAP8 PE=1 SV=1	0.0	0.0	36.5	0.0	0.0	0.0	0	0	1	0	0	0	0.0	0.0	1.6	0.0	0.0	0.0	0.00	0.00	4.98	0.00	0.00	0.00	0	0	449	0	0	0
694	Q9BX97	Plasmalemma vesicle-associated protein OS=Homo sapiens GN=PLVAP PE=2 SV=1	0.0	64.6	0.0	0.0	0.0	0.0	0	1	0	0	0	0	0.0	5.2	0.0	0.0	0.0	0.0	0.00	11.05	0.00	0.00	0.00	0.00	0	369	0	0	0	0
696	Q9Y5S2	Serine/threonine-protein kinase MRCK beta OS=Homo sapiens GN=CDC42BPB PE=1 SV=2	0.0	59.5	0.0	0.0	0.0	0.0	0	1	0	0	0	0	0.0	1.6	0.0	0.0	0.0	0.0	0.00	4.00	0.00	0.00	0.00	0.00	0	396	0	0	0	0
697	Q96PE2	Rho guanine nucleotide exchange factor 17 OS=Homo sapiens GN=ARHGEF17 PE=1 SV=1	0.0	0.0	0.0	0.0	36.4	0.0	0	0	0	0	1	0	0.0	0.0	0.0	0.0	0.8	0.0	0.00	0.00	0.00	0.00	16.29	0.00	0	0	0	0	526	0
698	Q9BUN8	Derlin-1 OS=Homo sapiens GN=DERL1 PE=1 SV=1	58.0	0.0	0.0	0.0	30.8	0.0	1	0	0	0	1	0	4.4	0.0	0.0	0.0	4.4	0.0	4.61	0.00	0.00	0.00	8.14	0.00	534	0	0	0	546	0
699	Q9BZQ2	SHC SH2 domain-binding protein 1-like protein OS=Homo sapiens GN=SHCBP1L PE=1 SV=2	0.0	0.0	0.0	0.0	40.4	0.0	0	0	0	0	1	0	0.0	0.0	0.0	0.0	3.3	0.0	0.00	0.00	0.00	0.00	8.68	0.00	0	0	0	0	509	0
700	Q13243	Serine/arginine-rich splicing factor 5 OS=Homo sapiens GN=SRSF5 PE=1 SV=1	46.6	53.8	59.8	0.0	0.0	0.0	1	1	1	0	0	0	3.3	3.3	3.3	0.0	0.0	0.0	6.69	11.08	8.74	0.00	0.00	0.00	570	406	365	0	0	0
701	P14649	Myosin light chain 6B OS=Homo sapiens GN=MYL6B PE=1 SV=1	270.5	0.0	224.9	0.0	0.0	0.0	1	0	1	0	0	0	17.8	0.0	17.8	0.0	0.0	0.0	4.36	0.00	5.01	0.00	0.00	0.00	252	0	187	0	0	0
702	Q13620	Cullin-4B OS=Homo sapiens GN=CUL4B PE=1 SV=4	0.0	0.0	0.0	0.0	32.1	0.0	0	0	0	0	1	0	0.0	0.0	0.0	0.0	1.8	0.0	0.00	0.00	0.00	0.00	5.22	0.00	0	0	0	0	541	0
703	Q9BWM7	Sideroflexin-3 OS=Homo sapiens GN=SFXN3 PE=2 SV=2	209.6	0.0	0.0	0.0	0.0	0.0	2	0	0	0	0	0	15.4	0.0	0.0	0.0	0.0	0.0	5.02	0.00	0.00	0.00	0.00	0.00	295	0	0	0	0	0
705	P13667	Protein disulfide-isomerase A4 OS=Homo sapiens GN=PDIA4 PE=1 SV=2	0.0	50.6	0.0	0.0	0.0	0.0	0	1	0	0	0	0	0.0	2.2	0.0	0.0	0.0	0.0	0.00	9.70	0.00	0.00	0.00	0.00	0	414	0	0	0	0
707	P05023	Sodium/potassium-transporting ATPase subunit alpha-1 OS=Homo sapiens GN=ATP1A1 PE=1 SV=1	516.4	0.0	0.0	0.0	0.0	0.0	9	0	0	0	0	0	10.1	0.0	0.0	0.0	0.0	0.0	4.73	0.00	0.00	0.00	0.00	0.00	153	0	0	0	0	0
710	P14868	Aspartate--tRNA ligase, cytoplasmic OS=Homo sapiens GN=DARS PE=1 SV=2	0.0	0.0	0.0	0.0	52.7	0.0	0	0	0	0	1	0	0.0	0.0	0.0	0.0	3.2	0.0	0.00	0.00	0.00	0.00	12.77	0.00	0	0	0	0	448	0
711	P09382	Galectin-1 OS=Homo sapiens GN=LGALS1 PE=1 SV=2	218.7	32.4	116.0	0.0	0.0	0.0	5	1	3	0	0	0	39.3	5.9	20.7	0.0	0.0	0.0	3.57	0.49	8.08	0.00	0.00	0.00	284	475	261	0	0	0
712	Q4G0X9	Coiled-coil domain-containing protein 40 OS=Homo sapiens GN=CCDC40 PE=2 SV=2	0.0	0.0	0.0	0.0	66.2	0.0	0	0	0	0	1	0	0.0	0.0	0.0	0.0	2.7	0.0	0.00	0.00	0.00	0.00	8.08	0.00	0	0	0	0	409	0
713	P30260	Cell division cycle protein 27 homolog OS=Homo sapiens GN=CDC27 PE=1 SV=2	0.0	0.0	0.0	0.0	82.7	0.0	0	0	0	0	1	0	0.0	0.0	0.0	0.0	1.8	0.0	0.00	0.00	0.00	0.00	19.37	0.00	0	0	0	0	362	0
714	Q8NGH9	Olfactory receptor 52E4 OS=Homo sapiens GN=OR52E4 PE=2 SV=1	0.0	0.0	0.0	0.0	33.9	0.0	0	0	0	0	1	0	0.0	0.0	0.0	0.0	3.5	0.0	0.00	0.00	0.00	0.00	15.69	0.00	0	0	0	0	533	0
716	Q9GZR7	ATP-dependent RNA helicase DDX24 OS=Homo sapiens GN=DDX24 PE=1 SV=1	0.0	0.0	0.0	0.0	86.0	0.0	0	0	0	0	1	0	0.0	0.0	0.0	0.0	2.3	0.0	0.00	0.00	0.00	0.00	8.20	0.00	0	0	0	0	358	0
717	Q14165	Malectin OS=Homo sapiens GN=MLEC PE=1 SV=1	267.6	0.0	0.0	0.0	0.0	0.0	4	0	0	0	0	0	15.4	0.0	0.0	0.0	0.0	0.0	3.51	0.00	0.00	0.00	0.00	0.00	254	0	0	0	0	0
719	Q5C9Z4	Nucleolar MIF4G domain-containing protein 1 OS=Homo sapiens GN=NOM1 PE=1 SV=1	0.0	0.0	0.0	0.0	52.9	0.0	0	0	0	0	1	0	0.0	0.0	0.0	0.0	1.4	0.0	0.00	0.00	0.00	0.00	1.62	0.00	0	0	0	0	447	0
720	Q8N6L1	Keratinocyte-associated protein 2 OS=Homo sapiens GN=KRTCAP2 PE=1 SV=1	71.1	0.0	0.0	0.0	0.0	0.0	1	0	0	0	0	0	10.5	0.0	0.0	0.0	0.0	0.0	1.49	0.00	0.00	0.00	0.00	0.00	483	0	0	0	0	0
721	P55081	Microfibrillar-associated protein 1 OS=Homo sapiens GN=MFAP1 PE=1 SV=2	0.0	0.0	0.0	0.0	91.0	0.0	0	0	0	0	1	0	0.0	0.0	0.0	0.0	4.6	0.0	0.00	0.00	0.00	0.00	4.61	0.00	0	0	0	0	348	0
722	P16104	Histone H2A.x OS=Homo sapiens GN=H2AFX PE=1 SV=2	329.5	0.0	0.0	0.0	0.0	0.0	1	0	0	0	0	0	47.6	0.0	0.0	0.0	0.0	0.0	4.94	0.00	0.00	0.00	0.00	0.00	225	0	0	0	0	0
723	P19087	Guanine nucleotide-binding protein G(t) subunit alpha-2 OS=Homo sapiens GN=GNAT2 PE=1 SV=4	0.0	114.3	0.0	0.0	0.0	0.0	0	2	0	0	0	0	0.0	8.5	0.0	0.0	0.0	0.0	0.00	14.67	0.00	0.00	0.00	0.00	0	289	0	0	0	0
726	Q9Y2R5	28S ribosomal protein S17, mitochondrial OS=Homo sapiens GN=MRPS17 PE=1 SV=1	36.6	0.0	0.0	0.0	0.0	0.0	1	0	0	0	0	0	6.9	0.0	0.0	0.0	0.0	0.0	0.59	0.00	0.00	0.00	0.00	0.00	605	0	0	0	0	0
728	P57105	Synaptojanin-2-binding protein OS=Homo sapiens GN=SYNJ2BP PE=1 SV=2	50.8	0.0	0.0	0.0	0.0	0.0	1	0	0	0	0	0	8.3	0.0	0.0	0.0	0.0	0.0	1.54	0.00	0.00	0.00	0.00	0.00	558	0	0	0	0	0
729	Q9NXL9	DNA replication licensing factor MCM9 OS=Homo sapiens GN=MCM9 PE=1 SV=4	0.0	0.0	76.2	0.0	0.0	0.0	0	0	2	0	0	0	0.0	0.0	1.8	0.0	0.0	0.0	0.00	0.00	11.35	0.00	0.00	0.00	0	0	317	0	0	0
730	Q06330	Recombining binding protein suppressor of hairless OS=Homo sapiens GN=RBPJ PE=1 SV=3	0.0	0.0	0.0	0.0	40.9	0.0	0	0	0	0	1	0	0.0	0.0	0.0	0.0	3.8	0.0	0.00	0.00	0.00	0.00	4.50	0.00	0	0	0	0	505	0
731	Q9UJX4	Anaphase-promoting complex subunit 5 OS=Homo sapiens GN=ANAPC5 PE=1 SV=2	0.0	0.0	0.0	0.0	66.8	0.0	0	0	0	0	1	0	0.0	0.0	0.0	0.0	1.2	0.0	0.00	0.00	0.00	0.00	5.80	0.00	0	0	0	0	405	0
733	Q7L0X2	Protein FAM194A OS=Homo sapiens GN=FAM194A PE=2 SV=1	0.0	0.0	33.8	0.0	0.0	0.0	0	0	1	0	0	0	0.0	0.0	1.2	0.0	0.0	0.0	0.00	0.00	6.31	0.00	0.00	0.00	0	0	459	0	0	0
736	P00846	ATP synthase subunit a OS=Homo sapiens GN=MT-ATP6 PE=1 SV=1	58.6	0.0	0.0	0.0	57.8	0.0	1	0	0	0	1	0	4.4	0.0	0.0	0.0	4.4	0.0	1.81	0.00	0.00	0.00	9.02	0.00	529	0	0	0	431	0
737	Q9NQT4	Exosome complex component RRP46 OS=Homo sapiens GN=EXOSC5 PE=1 SV=1	0.0	0.0	0.0	0.0	66.6	0.0	0	0	0	0	1	0	0.0	0.0	0.0	0.0	6.0	0.0	0.00	0.00	0.00	0.00	5.55	0.00	0	0	0	0	407	0
738	O14880	Microsomal glutathione S-transferase 3 OS=Homo sapiens GN=MGST3 PE=1 SV=1	248.8	0.0	77.9	0.0	0.0	0.0	3	0	1	0	0	0	18.4	0.0	8.6	0.0	0.0	0.0	2.56	0.00	4.83	0.00	0.00	0.00	267	0	314	0	0	0
739	Q9NUI1	Peroxisomal 2,4-dienoyl-CoA reductase OS=Homo sapiens GN=DECR2 PE=1 SV=1	35.2	0.0	0.0	0.0	0.0	0.0	1	0	0	0	0	0	3.4	0.0	0.0	0.0	0.0	0.0	0.55	0.00	0.00	0.00	0.00	0.00	609	0	0	0	0	0
740	Q96HP0	Dedicator of cytokinesis protein 6 OS=Homo sapiens GN=DOCK6 PE=1 SV=3	0.0	0.0	0.0	0.0	65.4	0.0	0	0	0	0	1	0	0.0	0.0	0.0	0.0	0.7	0.0	0.00	0.00	0.00	0.00	7.84	0.00	0	0	0	0	411	0
741	P0CJ92	Golgin subfamily A member 8H OS=Homo sapiens GN=GOLGA8H PE=3 SV=1	0.0	0.0	0.0	0.0	48.8	0.0	0	0	0	0	1	0	0.0	0.0	0.0	0.0	3.0	0.0	0.00	0.00	0.00	0.00	9.00	0.00	0	0	0	0	465	0
744	P12956	X-ray repair cross-complementing protein 6 OS=Homo sapiens GN=XRCC6 PE=1 SV=2	0.0	60.7	0.0	0.0	0.0	0.0	0	1	0	0	0	0	0.0	3.8	0.0	0.0	0.0	0.0	0.00	11.06	0.00	0.00	0.00	0.00	0	386	0	0	0	0
745	P52292	Importin subunit alpha-2 OS=Homo sapiens GN=KPNA2 PE=1 SV=1	0.0	0.0	0.0	0.0	49.8	0.0	0	0	0	0	1	0	0.0	0.0	0.0	0.0	2.8	0.0	0.00	0.00	0.00	0.00	14.27	0.00	0	0	0	0	459	0
749	P07225	Vitamin K-dependent protein S OS=Homo sapiens GN=PROS1 PE=1 SV=1	0.0	0.0	0.0	0.0	45.7	0.0	0	0	0	0	1	0	0.0	0.0	0.0	0.0	2.7	0.0	0.00	0.00	0.00	0.00	10.04	0.00	0	0	0	0	477	0
751	Q92831	Histone acetyltransferase KAT2B OS=Homo sapiens GN=KAT2B PE=1 SV=3	0.0	70.4	0.0	0.0	0.0	0.0	0	1	0	0	0	0	0.0	2.4	0.0	0.0	0.0	0.0	0.00	12.73	0.00	0.00	0.00	0.00	0	353	0	0	0	0
752	O43852	Calumenin OS=Homo sapiens GN=CALU PE=1 SV=2	0.0	35.3	0.0	0.0	0.0	0.0	0	1	0	0	0	0	0.0	4.1	0.0	0.0	0.0	0.0	0.00	0.73	0.00	0.00	0.00	0.00	0	469	0	0	0	0
753	Q9P2E3	NFX1-type zinc finger-containing protein 1 OS=Homo sapiens GN=ZNFX1 PE=1 SV=2	0.0	0.0	36.3	0.0	0.0	0.0	0	0	1	0	0	0	0.0	0.0	0.8	0.0	0.0	0.0	0.00	0.00	10.18	0.00	0.00	0.00	0	0	450	0	0	0
756	P24534	Elongation factor 1-beta OS=Homo sapiens GN=EEF1B2 PE=1 SV=3	102.8	0.0	85.9	0.0	0.0	0.0	1	0	1	0	0	0	6.7	0.0	6.7	0.0	0.0	0.0	0.64	0.00	6.02	0.00	0.00	0.00	426	0	303	0	0	0
758	O00291	Huntingtin-interacting protein 1 OS=Homo sapiens GN=HIP1 PE=1 SV=5	44.6	0.0	0.0	0.0	0.0	0.0	1	0	0	0	0	0	1.7	0.0	0.0	0.0	0.0	0.0	4.02	0.00	0.00	0.00	0.00	0.00	576	0	0	0	0	0
762	Q86X29	Lipolysis-stimulated lipoprotein receptor OS=Homo sapiens GN=LSR PE=1 SV=4	104.9	0.0	0.0	0.0	0.0	0.0	1	0	0	0	0	0	2.3	0.0	0.0	0.0	0.0	0.0	0.18	0.00	0.00	0.00	0.00	0.00	424	0	0	0	0	0
765	Q13823	Nucleolar GTP-binding protein 2 OS=Homo sapiens GN=GNL2 PE=1 SV=1	0.0	0.0	0.0	0.0	170.3	0.0	0	0	0	0	3	0	0.0	0.0	0.0	0.0	6.0	0.0	0.00	0.00	0.00	0.00	11.28	0.00	0	0	0	0	263	0
766	Q3ZCQ8	Mitochondrial import inner membrane translocase subunit TIM50 OS=Homo sapiens GN=TIMM50 PE=1 SV=2	0.0	151.9	0.0	0.0	0.0	0.0	0	2	0	0	0	0	0.0	7.4	0.0	0.0	0.0	0.0	0.00	4.25	0.00	0.00	0.00	0.00	0	243	0	0	0	0
768	Q7Z739	YTH domain family protein 3 OS=Homo sapiens GN=YTHDF3 PE=1 SV=1	50.1	0.0	0.0	0.0	0.0	0.0	1	0	0	0	0	0	3.9	0.0	0.0	0.0	0.0	0.0	12.54	0.00	0.00	0.00	0.00	0.00	560	0	0	0	0	0
770	Q9BXT8	RING finger protein 17 OS=Homo sapiens GN=RNF17 PE=1 SV=3	45.1	0.0	0.0	0.0	0.0	0.0	1	0	0	0	0	0	0.9	0.0	0.0	0.0	0.0	0.0	12.86	0.00	0.00	0.00	0.00	0.00	573	0	0	0	0	0
773	Q9NQG1	Protein MANBAL OS=Homo sapiens GN=MANBAL PE=1 SV=1	47.8	0.0	0.0	0.0	0.0	0.0	1	0	0	0	0	0	14.1	0.0	0.0	0.0	0.0	0.0	7.78	0.00	0.00	0.00	0.00	0.00	566	0	0	0	0	0
774	O75964	ATP synthase subunit g, mitochondrial OS=Homo sapiens GN=ATP5L PE=1 SV=3	119.9	0.0	0.0	0.0	0.0	0.0	2	0	0	0	0	0	27.2	0.0	0.0	0.0	0.0	0.0	3.87	0.00	0.00	0.00	0.00	0.00	399	0	0	0	0	0
775	P68371	Tubulin beta-4B chain OS=Homo sapiens GN=TUBB4B PE=1 SV=1	0.0	1457.6	0.0	0.0	0.0	0.0	0	2	0	0	0	0	0.0	49.7	0.0	0.0	0.0	0.0	0.00	5.51	0.00	0.00	0.00	0.00	0	28	0	0	0	0
776	P98170	E3 ubiquitin-protein ligase XIAP OS=Homo sapiens GN=XIAP PE=1 SV=2	0.0	0.0	0.0	0.0	37.5	0.0	0	0	0	0	1	0	0.0	0.0	0.0	0.0	4.0	0.0	0.00	0.00	0.00	0.00	18.68	0.00	0	0	0	0	521	0
778	P35221	Catenin alpha-1 OS=Homo sapiens GN=CTNNA1 PE=1 SV=1	52.6	0.0	0.0	0.0	0.0	0.0	1	0	0	0	0	0	1.0	0.0	0.0	0.0	0.0	0.0	7.83	0.00	0.00	0.00	0.00	0.00	551	0	0	0	0	0
779	Q7Z6Z7	E3 ubiquitin-protein ligase HUWE1 OS=Homo sapiens GN=HUWE1 PE=1 SV=3	96.8	0.0	0.0	0.0	88.4	0.0	1	0	0	0	1	0	0.9	0.0	0.0	0.0	0.9	0.0	4.45	0.00	0.00	0.00	9.30	0.00	435	0	0	0	353	0
780	P68133	Actin, alpha skeletal muscle OS=Homo sapiens GN=ACTA1 PE=1 SV=1	0.0	0.0	1296.1	0.0	1312.5	0.0	0	0	2	0	2	0	0.0	0.0	33.4	0.0	34.0	0.0	0.00	0.00	6.16	0.00	7.92	0.00	0	0	29	0	23	0
781	Q7Z406	Myosin-14 OS=Homo sapiens GN=MYH14 PE=1 SV=2	626.0	0.0	0.0	0.0	0.0	0.0	1	0	0	0	0	0	6.4	0.0	0.0	0.0	0.0	0.0	4.78	0.00	0.00	0.00	0.00	0.00	124	0	0	0	0	0
782	Q6UXV4	Apolipoprotein O-like OS=Homo sapiens GN=APOOL PE=1 SV=1	283.5	0.0	0.0	0.0	0.0	0.0	6	0	0	0	0	0	33.2	0.0	0.0	0.0	0.0	0.0	4.49	0.00	0.00	0.00	0.00	0.00	245	0	0	0	0	0
784	Q08495	Dematin OS=Homo sapiens GN=EPB49 PE=1 SV=3	41.6	0.0	0.0	0.0	0.0	0.0	1	0	0	0	0	0	3.2	0.0	0.0	0.0	0.0	0.0	3.22	0.00	0.00	0.00	0.00	0.00	590	0	0	0	0	0
787	P61006	Ras-related protein Rab-8A OS=Homo sapiens GN=RAB8A PE=1 SV=1	267.0	0.0	0.0	0.0	115.1	0.0	3	0	0	0	2	0	24.6	0.0	0.0	0.0	13.5	0.0	2.93	0.00	0.00	0.00	11.77	0.00	255	0	0	0	313	0
788	Q8NBQ5	Estradiol 17-beta-dehydrogenase 11 OS=Homo sapiens GN=HSD17B11 PE=1 SV=3	37.3	0.0	0.0	0.0	0.0	0.0	1	0	0	0	0	0	5.0	0.0	0.0	0.0	0.0	0.0	0.53	0.00	0.00	0.00	0.00	0.00	600	0	0	0	0	0
789	Q9P225	Dynein heavy chain 2, axonemal OS=Homo sapiens GN=DNAH2 PE=1 SV=3	0.0	118.9	0.0	0.0	0.0	0.0	0	1	0	0	0	0	0.0	0.8	0.0	0.0	0.0	0.0	0.00	8.39	0.00	0.00	0.00	0.00	0	283	0	0	0	0
791	Q9Y446	Plakophilin-3 OS=Homo sapiens GN=PKP3 PE=1 SV=1	0.0	36.7	0.0	0.0	0.0	0.0	0	1	0	0	0	0	0.0	2.0	0.0	0.0	0.0	0.0	0.00	10.92	0.00	0.00	0.00	0.00	0	463	0	0	0	0
792	Q9NPA0	UPF0480 protein C15orf24 OS=Homo sapiens GN=C15orf24 PE=1 SV=1	86.1	0.0	0.0	0.0	0.0	0.0	2	0	0	0	0	0	12.0	0.0	0.0	0.0	0.0	0.0	2.74	0.00	0.00	0.00	0.00	0.00	455	0	0	0	0	0
793	Q13136	Liprin-alpha-1 OS=Homo sapiens GN=PPFIA1 PE=1 SV=1	0.0	0.0	0.0	0.0	45.0	0.0	0	0	0	0	1	0	0.0	0.0	0.0	0.0	1.1	0.0	0.00	0.00	0.00	0.00	13.84	0.00	0	0	0	0	483	0
794	Q14692	Ribosome biogenesis protein BMS1 homolog OS=Homo sapiens GN=BMS1 PE=1 SV=1	0.0	0.0	0.0	0.0	134.2	0.0	0	0	0	0	1	0	0.0	0.0	0.0	0.0	2.7	0.0	0.00	0.00	0.00	0.00	8.35	0.00	0	0	0	0	289	0
796	O94826	Mitochondrial import receptor subunit TOM70 OS=Homo sapiens GN=TOMM70A PE=1 SV=1	128.0	0.0	0.0	0.0	0.0	0.0	3	0	0	0	0	0	4.6	0.0	0.0	0.0	0.0	0.0	3.96	0.00	0.00	0.00	0.00	0.00	384	0	0	0	0	0
797	Q04941	Proteolipid protein 2 OS=Homo sapiens GN=PLP2 PE=1 SV=1	74.6	0.0	0.0	0.0	65.4	0.0	1	0	0	0	1	0	8.6	0.0	0.0	0.0	8.6	0.0	4.74	0.00	0.00	0.00	15.57	0.00	472	0	0	0	410	0
798	O75794	Cell division cycle protein 123 homolog OS=Homo sapiens GN=CDC123 PE=1 SV=1	32.9	0.0	0.0	0.0	0.0	0.0	1	0	0	0	0	0	1.8	0.0	0.0	0.0	0.0	0.0	7.71	0.00	0.00	0.00	0.00	0.00	612	0	0	0	0	0
799	Q9UMR2	ATP-dependent RNA helicase DDX19B OS=Homo sapiens GN=DDX19B PE=1 SV=1	51.7	51.5	0.0	0.0	0.0	0.0	1	1	0	0	0	0	3.1	3.1	0.0	0.0	0.0	0.0	3.30	9.39	0.00	0.00	0.00	0.00	553	410	0	0	0	0
800	P34931	Heat shock 70 kDa protein 1-like OS=Homo sapiens GN=HSPA1L PE=1 SV=2	0.0	0.0	0.0	0.0	485.9	0.0	0	0	0	0	1	0	0.0	0.0	0.0	0.0	14.2	0.0	0.00	0.00	0.00	0.00	10.35	0.00	0	0	0	0	106	0
801	Q27J81	Inverted formin-2 OS=Homo sapiens GN=INF2 PE=1 SV=2	112.4	0.0	77.0	0.0	0.0	0.0	1	0	1	0	0	0	2.4	0.0	1.7	0.0	0.0	0.0	13.36	0.00	11.79	0.00	0.00	0.00	407	0	316	0	0	0
805	P63000	Ras-related C3 botulinum toxin substrate 1 OS=Homo sapiens GN=RAC1 PE=1 SV=1	524.6	201.8	0.0	0.0	177.2	0.0	11	4	0	0	3	0	44.3	19.8	0.0	0.0	20.3	0.0	3.41	3.88	0.00	0.00	11.55	0.00	148	214	0	0	258	0
806	A7E2Y1	Myosin-7B OS=Homo sapiens GN=MYH7B PE=2 SV=3	0.0	0.0	42.9	0.0	0.0	0.0	0	0	1	0	0	0	0.0	0.0	0.8	0.0	0.0	0.0	0.00	0.00	10.77	0.00	0.00	0.00	0	0	421	0	0	0
808	Q8TEJ3	SH3 domain-containing RING finger protein 3 OS=Homo sapiens GN=SH3RF3 PE=1 SV=2	0.0	55.6	0.0	0.0	0.0	0.0	0	1	0	0	0	0	0.0	3.9	0.0	0.0	0.0	0.0	0.00	7.95	0.00	0.00	0.00	0.00	0	404	0	0	0	0
809	Q9UNX9	ATP-sensitive inward rectifier potassium channel 14 OS=Homo sapiens GN=KCNJ14 PE=1 SV=1	0.0	0.0	36.7	0.0	0.0	0.0	0	0	1	0	0	0	0.0	0.0	4.1	0.0	0.0	0.0	0.00	0.00	10.42	0.00	0.00	0.00	0	0	445	0	0	0
812	Q6ZMV8	Putative zinc finger protein 730 OS=Homo sapiens GN=ZNF730 PE=2 SV=1	0.0	60.2	0.0	0.0	0.0	0.0	0	1	0	0	0	0	0.0	3.0	0.0	0.0	0.0	0.0	0.00	4.40	0.00	0.00	0.00	0.00	0	393	0	0	0	0
815	Q9NVU7	Protein SDA1 homolog OS=Homo sapiens GN=SDAD1 PE=1 SV=3	0.0	0.0	0.0	0.0	58.4	0.0	0	0	0	0	1	0	0.0	0.0	0.0	0.0	1.3	0.0	0.00	0.00	0.00	0.00	16.56	0.00	0	0	0	0	427	0
817	O95782	AP-2 complex subunit alpha-1 OS=Homo sapiens GN=AP2A1 PE=1 SV=3	421.1	0.0	0.0	0.0	67.6	0.0	10	0	0	0	2	0	10.3	0.0	0.0	0.0	1.8	0.0	4.26	0.00	0.00	0.00	15.74	0.00	181	0	0	0	402	0
818	P52597	Heterogeneous nuclear ribonucleoprotein F OS=Homo sapiens GN=HNRNPF PE=1 SV=3	200.6	230.1	0.0	0.0	0.0	0.0	1	1	0	0	0	0	12.0	12.0	0.0	0.0	0.0	0.0	5.61	4.19	0.00	0.00	0.00	0.00	306	199	0	0	0	0
819	Q2TB90	Putative hexokinase HKDC1 OS=Homo sapiens GN=HKDC1 PE=2 SV=3	58.1	57.4	0.0	0.0	0.0	0.0	1	1	0	0	0	0	3.4	3.4	0.0	0.0	0.0	0.0	14.95	16.19	0.00	0.00	0.00	0.00	533	401	0	0	0	0
820	P63208	S-phase kinase-associated protein 1 OS=Homo sapiens GN=SKP1 PE=1 SV=2	37.0	0.0	0.0	0.0	0.0	0.0	1	0	0	0	0	0	8.6	0.0	0.0	0.0	0.0	0.0	4.06	0.00	0.00	0.00	0.00	0.00	603	0	0	0	0	0
821	Q9NQ55	Suppressor of SWI4 1 homolog OS=Homo sapiens GN=PPAN PE=1 SV=1	0.0	0.0	0.0	0.0	33.3	0.0	0	0	0	0	1	0	0.0	0.0	0.0	0.0	1.5	0.0	0.00	0.00	0.00	0.00	7.72	0.00	0	0	0	0	538	0
822	Q9NRX2	39S ribosomal protein L17, mitochondrial OS=Homo sapiens GN=MRPL17 PE=1 SV=1	49.9	0.0	0.0	0.0	0.0	0.0	1	0	0	0	0	0	4.6	0.0	0.0	0.0	0.0	0.0	6.71	0.00	0.00	0.00	0.00	0.00	561	0	0	0	0	0
826	P30512	HLA class I histocompatibility antigen, A-29 alpha chain OS=Homo sapiens GN=HLA-A PE=2 SV=2	53.4	0.0	0.0	0.0	0.0	0.0	1	0	0	0	0	0	4.4	0.0	0.0	0.0	0.0	0.0	0.72	0.00	0.00	0.00	0.00	0.00	547	0	0	0	0	0
827	P05556	Integrin beta-1 OS=Homo sapiens GN=ITGB1 PE=1 SV=2	126.4	0.0	0.0	0.0	0.0	0.0	2	0	0	0	0	0	2.4	0.0	0.0	0.0	0.0	0.0	5.79	0.00	0.00	0.00	0.00	0.00	387	0	0	0	0	0
828	Q9UBN7	Histone deacetylase 6 OS=Homo sapiens GN=HDAC6 PE=1 SV=2	0.0	31.4	0.0	0.0	0.0	0.0	0	1	0	0	0	0	0.0	0.7	0.0	0.0	0.0	0.0	0.00	6.22	0.00	0.00	0.00	0.00	0	480	0	0	0	0
829	P11233	Ras-related protein Ral-A OS=Homo sapiens GN=RALA PE=1 SV=1	203.6	0.0	0.0	0.0	0.0	0.0	4	0	0	0	0	0	22.8	0.0	0.0	0.0	0.0	0.0	2.58	0.00	0.00	0.00	0.00	0.00	302	0	0	0	0	0
830	Q9UIG0	Tyrosine-protein kinase BAZ1B OS=Homo sapiens GN=BAZ1B PE=1 SV=2	0.0	39.2	0.0	0.0	0.0	0.0	0	1	0	0	0	0	0.0	1.3	0.0	0.0	0.0	0.0	0.00	11.26	0.00	0.00	0.00	0.00	0	456	0	0	0	0
831	P42285	Superkiller viralicidic activity 2-like 2 OS=Homo sapiens GN=SKIV2L2 PE=1 SV=3	0.0	0.0	0.0	0.0	47.9	0.0	0	0	0	0	1	0	0.0	0.0	0.0	0.0	1.4	0.0	0.00	0.00	0.00	0.00	1.66	0.00	0	0	0	0	468	0
832	Q96E39	RNA binding motif protein, X-linked-like-1 OS=Homo sapiens GN=RBMXL1 PE=1 SV=1	0.0	0.0	0.0	0.0	36.1	0.0	0	0	0	0	1	0	0.0	0.0	0.0	0.0	3.6	0.0	0.00	0.00	0.00	0.00	3.66	0.00	0	0	0	0	527	0
833	Q9NRP0	Oligosaccharyltransferase complex subunit OSTC OS=Homo sapiens GN=OSTC PE=1 SV=1	110.7	0.0	0.0	0.0	0.0	0.0	2	0	0	0	0	0	13.4	0.0	0.0	0.0	0.0	0.0	1.82	0.00	0.00	0.00	0.00	0.00	413	0	0	0	0	0
834	Q8WUM0	Nuclear pore complex protein Nup133 OS=Homo sapiens GN=NUP133 PE=1 SV=2	0.0	0.0	35.6	0.0	0.0	0.0	0	0	1	0	0	0	0.0	0.0	1.0	0.0	0.0	0.0	0.00	0.00	3.74	0.00	0.00	0.00	0	0	453	0	0	0
835	Q8N4V1	Membrane magnesium transporter 1 OS=Homo sapiens GN=MMGT1 PE=1 SV=1	87.2	0.0	0.0	0.0	0.0	0.0	1	0	0	0	0	0	18.3	0.0	0.0	0.0	0.0	0.0	3.73	0.00	0.00	0.00	0.00	0.00	453	0	0	0	0	0
837	P13639	Elongation factor 2 OS=Homo sapiens GN=EEF2 PE=1 SV=4	0.0	95.6	0.0	0.0	0.0	0.0	0	1	0	0	0	0	0.0	4.5	0.0	0.0	0.0	0.0	0.00	12.24	0.00	0.00	0.00	0.00	0	312	0	0	0	0
838	P60604	Ubiquitin-conjugating enzyme E2 G2 OS=Homo sapiens GN=UBE2G2 PE=1 SV=1	73.2	0.0	0.0	0.0	0.0	0.0	2	0	0	0	0	0	14.5	0.0	0.0	0.0	0.0	0.0	2.14	0.00	0.00	0.00	0.00	0.00	475	0	0	0	0	0
839	P42704	Leucine-rich PPR motif-containing protein, mitochondrial OS=Homo sapiens GN=LRPPRC PE=1 SV=3	140.0	0.0	0.0	0.0	0.0	0.0	2	0	0	0	0	0	2.5	0.0	0.0	0.0	0.0	0.0	2.52	0.00	0.00	0.00	0.00	0.00	370	0	0	0	0	0
840	Q16531	DNA damage-binding protein 1 OS=Homo sapiens GN=DDB1 PE=1 SV=1	0.0	0.0	0.0	0.0	35.6	0.0	0	0	0	0	1	0	0.0	0.0	0.0	0.0	0.9	0.0	0.00	0.00	0.00	0.00	11.69	0.00	0	0	0	0	530	0
841	A8MQB3	Uncharacterized protein C17orf51 OS=Homo sapiens GN=C17orf51 PE=2 SV=1	0.0	0.0	0.0	0.0	52.1	0.0	0	0	0	0	1	0	0.0	0.0	0.0	0.0	3.6	0.0	0.00	0.00	0.00	0.00	13.92	0.00	0	0	0	0	451	0
844	P35609	Alpha-actinin-2 OS=Homo sapiens GN=ACTN2 PE=1 SV=1	1339.2	0.0	0.0	0.0	0.0	0.0	1	0	0	0	0	0	19.2	0.0	0.0	0.0	0.0	0.0	4.84	0.00	0.00	0.00	0.00	0.00	41	0	0	0	0	0
845	P02649	Apolipoprotein E OS=Homo sapiens GN=APOE PE=1 SV=1	0.0	0.0	30.9	0.0	0.0	0.0	0	0	1	0	0	0	0.0	0.0	2.2	0.0	0.0	0.0	0.00	0.00	4.49	0.00	0.00	0.00	0	0	470	0	0	0
849	O14727	Apoptotic protease-activating factor 1 OS=Homo sapiens GN=APAF1 PE=1 SV=2	0.0	43.7	0.0	0.0	0.0	0.0	0	1	0	0	0	0	0.0	1.1	0.0	0.0	0.0	0.0	0.00	9.81	0.00	0.00	0.00	0.00	0	440	0	0	0	0
851	Q96LW7	Bcl10-interacting CARD protein OS=Homo sapiens GN=C9orf89 PE=1 SV=1	78.3	0.0	0.0	0.0	0.0	0.0	1	0	0	0	0	0	9.6	0.0	0.0	0.0	0.0	0.0	3.46	0.00	0.00	0.00	0.00	0.00	468	0	0	0	0	0
855	Q92542	Nicastrin OS=Homo sapiens GN=NCSTN PE=1 SV=2	45.6	0.0	0.0	0.0	0.0	0.0	1	0	0	0	0	0	1.6	0.0	0.0	0.0	0.0	0.0	8.82	0.00	0.00	0.00	0.00	0.00	572	0	0	0	0	0
856	Q9ULW0	Targeting protein for Xklp2 OS=Homo sapiens GN=TPX2 PE=1 SV=2	0.0	0.0	0.0	0.0	38.7	0.0	0	0	0	0	1	0	0.0	0.0	0.0	0.0	1.7	0.0	0.00	0.00	0.00	0.00	6.71	0.00	0	0	0	0	515	0
858	O75694	Nuclear pore complex protein Nup155 OS=Homo sapiens GN=NUP155 PE=1 SV=1	0.0	69.9	0.0	0.0	0.0	0.0	0	1	0	0	0	0	0.0	0.9	0.0	0.0	0.0	0.0	0.00	3.09	0.00	0.00	0.00	0.00	0	354	0	0	0	0
859	Q15366	Poly(rC)-binding protein 2 OS=Homo sapiens GN=PCBP2 PE=1 SV=1	0.0	69.3	0.0	0.0	0.0	0.0	0	1	0	0	0	0	0.0	4.4	0.0	0.0	0.0	0.0	0.00	6.93	0.00	0.00	0.00	0.00	0	357	0	0	0	0
860	Q9BV38	WD repeat-containing protein 18 OS=Homo sapiens GN=WDR18 PE=1 SV=2	0.0	0.0	0.0	0.0	175.6	0.0	0	0	0	0	2	0	0.0	0.0	0.0	0.0	5.3	0.0	0.00	0.00	0.00	0.00	4.22	0.00	0	0	0	0	259	0
861	Q86YP4	Transcriptional repressor p66-alpha OS=Homo sapiens GN=GATAD2A PE=1 SV=1	0.0	103.6	0.0	0.0	0.0	0.0	0	1	0	0	0	0	0.0	2.7	0.0	0.0	0.0	0.0	0.00	4.11	0.00	0.00	0.00	0.00	0	299	0	0	0	0
863	Q9P0K7	Ankycorbin OS=Homo sapiens GN=RAI14 PE=1 SV=2	131.4	78.9	143.2	0.0	0.0	0.0	2	2	3	0	0	0	2.3	2.7	3.9	0.0	0.0	0.0	4.54	15.55	9.42	0.00	0.00	0.00	382	338	234	0	0	0
864	Q8TBQ9	Protein kish-A OS=Homo sapiens GN=TMEM167A PE=2 SV=1	66.9	0.0	0.0	0.0	0.0	0.0	1	0	0	0	0	0	12.5	0.0	0.0	0.0	0.0	0.0	7.41	0.00	0.00	0.00	0.00	0.00	495	0	0	0	0	0
865	P19105	Myosin regulatory light chain 12A OS=Homo sapiens GN=MYL12A PE=1 SV=2	0.0	982.0	1001.4	0.0	0.0	0.0	0	13	14	0	0	0	0.0	51.5	51.5	0.0	0.0	0.0	0.00	3.74	3.36	0.00	0.00	0.00	0	43	37	0	0	0
870	O43169	Cytochrome b5 type B OS=Homo sapiens GN=CYB5B PE=1 SV=2	164.7	0.0	0.0	0.0	0.0	0.0	3	0	0	0	0	0	25.3	0.0	0.0	0.0	0.0	0.0	2.11	0.00	0.00	0.00	0.00	0.00	341	0	0	0	0	0
871	Q93050	V-type proton ATPase 116 kDa subunit a isoform 1 OS=Homo sapiens GN=ATP6V0A1 PE=1 SV=3	37.2	0.0	0.0	0.0	0.0	0.0	1	0	0	0	0	0	2.0	0.0	0.0	0.0	0.0	0.0	9.86	0.00	0.00	0.00	0.00	0.00	602	0	0	0	0	0
872	Q8IYE1	Coiled-coil domain-containing protein 13 OS=Homo sapiens GN=CCDC13 PE=2 SV=2	0.0	0.0	41.1	0.0	0.0	0.0	0	0	1	0	0	0	0.0	0.0	2.5	0.0	0.0	0.0	0.00	0.00	5.99	0.00	0.00	0.00	0	0	429	0	0	0
873	Q13829	BTB/POZ domain-containing adapter for CUL3-mediated RhoA degradation protein 2 OS=Homo sapiens GN=TNFAIP1 PE=1 SV=1	32.5	0.0	0.0	0.0	0.0	0.0	1	0	0	0	0	0	3.5	0.0	0.0	0.0	0.0	0.0	5.89	0.00	0.00	0.00	0.00	0.00	613	0	0	0	0	0
874	O76082	Solute carrier family 22 member 5 OS=Homo sapiens GN=SLC22A5 PE=1 SV=1	0.0	32.2	0.0	0.0	0.0	0.0	0	1	0	0	0	0	0.0	1.3	0.0	0.0	0.0	0.0	0.00	6.30	0.00	0.00	0.00	0.00	0	476	0	0	0	0
876	Q9NP72	Ras-related protein Rab-18 OS=Homo sapiens GN=RAB18 PE=1 SV=1	67.7	0.0	0.0	0.0	0.0	0.0	1	0	0	0	0	0	5.3	0.0	0.0	0.0	0.0	0.0	4.13	0.00	0.00	0.00	0.00	0.00	489	0	0	0	0	0
877	Q6NZI2	Polymerase I and transcript release factor OS=Homo sapiens GN=PTRF PE=1 SV=1	0.0	229.6	0.0	0.0	0.0	0.0	0	3	0	0	0	0	0.0	9.7	0.0	0.0	0.0	0.0	0.00	3.85	0.00	0.00	0.00	0.00	0	200	0	0	0	0
878	Q7RTU7	Basic helix-loop-helix transcription factor scleraxis OS=Homo sapiens GN=SCXA PE=2 SV=1	0.0	0.0	0.0	0.0	38.5	0.0	0	0	0	0	1	0	0.0	0.0	0.0	0.0	4.0	0.0	0.00	0.00	0.00	0.00	1.45	0.00	0	0	0	0	517	0
879	O15020	Spectrin beta chain, brain 2 OS=Homo sapiens GN=SPTBN2 PE=1 SV=3	778.2	0.0	545.5	0.0	475.9	0.0	2	0	1	0	1	0	6.9	0.0	4.8	0.0	4.0	0.0	5.40	0.00	7.36	0.00	8.76	0.00	90	0	92	0	107	0
880	P09327	Villin-1 OS=Homo sapiens GN=VIL1 PE=1 SV=4	0.0	0.0	48.5	0.0	0.0	0.0	0	0	1	0	0	0	0.0	0.0	1.0	0.0	0.0	0.0	0.00	0.00	1.68	0.00	0.00	0.00	0	0	396	0	0	0
881	P63261	Actin, cytoplasmic 2 OS=Homo sapiens GN=ACTG1 PE=1 SV=1	0.0	2260.3	2184.4	0.0	0.0	0.0	0	31	33	0	0	0	0.0	66.4	66.4	0.0	0.0	0.0	0.00	5.02	6.03	0.00	0.00	0.00	0	17	15	0	0	0
882	Q5XKP0	Protein QIL1 OS=Homo sapiens GN=QIL1 PE=1 SV=1	116.7	31.6	31.6	0.0	0.0	0.0	3	1	1	0	0	0	27.1	5.1	5.1	0.0	0.0	0.0	1.86	3.35	1.66	0.00	0.00	0.00	401	479	468	0	0	0
883	O75437	Zinc finger protein 254 OS=Homo sapiens GN=ZNF254 PE=1 SV=3	0.0	0.0	49.3	0.0	0.0	0.0	0	0	1	0	0	0	0.0	0.0	3.2	0.0	0.0	0.0	0.00	0.00	10.58	0.00	0.00	0.00	0	0	392	0	0	0
884	Q9NZ45	CDGSH iron-sulfur domain-containing protein 1 OS=Homo sapiens GN=CISD1 PE=1 SV=1	63.0	0.0	0.0	0.0	0.0	0.0	1	0	0	0	0	0	12.0	0.0	0.0	0.0	0.0	0.0	9.63	0.00	0.00	0.00	0.00	0.00	509	0	0	0	0	0
885	P02042	Hemoglobin subunit delta OS=Homo sapiens GN=HBD PE=1 SV=2	0.0	647.4	0.0	0.0	0.0	0.0	0	2	0	0	0	0	0.0	54.4	0.0	0.0	0.0	0.0	0.00	5.58	0.00	0.00	0.00	0.00	0	86	0	0	0	0
886	P36955	Pigment epithelium-derived factor OS=Homo sapiens GN=SERPINF1 PE=1 SV=4	43.6	0.0	0.0	0.0	0.0	0.0	1	0	0	0	0	0	5.0	0.0	0.0	0.0	0.0	0.0	18.33	0.00	0.00	0.00	0.00	0.00	582	0	0	0	0	0
887	Q6NXR4	TELO2-interacting protein 2 OS=Homo sapiens GN=TTI2 PE=1 SV=1	0.0	0.0	71.7	0.0	0.0	0.0	0	0	1	0	0	0	0.0	0.0	5.5	0.0	0.0	0.0	0.00	0.00	10.50	0.00	0.00	0.00	0	0	325	0	0	0
888	O75607	Nucleoplasmin-3 OS=Homo sapiens GN=NPM3 PE=1 SV=3	0.0	0.0	0.0	0.0	64.7	0.0	0	0	0	0	1	0	0.0	0.0	0.0	0.0	8.4	0.0	0.00	0.00	0.00	0.00	1.62	0.00	0	0	0	0	416	0
890	Q9ULU8	Calcium-dependent secretion activator 1 OS=Homo sapiens GN=CADPS PE=1 SV=3	0.0	49.8	0.0	0.0	0.0	0.0	0	1	0	0	0	0	0.0	1.1	0.0	0.0	0.0	0.0	0.00	10.98	0.00	0.00	0.00	0.00	0	419	0	0	0	0
892	O75334	Liprin-alpha-2 OS=Homo sapiens GN=PPFIA2 PE=1 SV=2	0.0	0.0	0.0	0.0	67.3	0.0	0	0	0	0	1	0	0.0	0.0	0.0	0.0	1.0	0.0	0.00	0.00	0.00	0.00	2.45	0.00	0	0	0	0	404	0
893	O43390	Heterogeneous nuclear ribonucleoprotein R OS=Homo sapiens GN=HNRNPR PE=1 SV=1	0.0	135.1	0.0	0.0	0.0	0.0	0	3	0	0	0	0	0.0	5.2	0.0	0.0	0.0	0.0	0.00	4.92	0.00	0.00	0.00	0.00	0	259	0	0	0	0
894	Q92736	Ryanodine receptor 2 OS=Homo sapiens GN=RYR2 PE=1 SV=3	0.0	0.0	40.1	0.0	0.0	0.0	0	0	1	0	0	0	0.0	0.0	0.3	0.0	0.0	0.0	0.00	0.00	1.06	0.00	0.00	0.00	0	0	434	0	0	0
896	P13637	Sodium/potassium-transporting ATPase subunit alpha-3 OS=Homo sapiens GN=ATP1A3 PE=1 SV=3	0.0	0.0	0.0	0.0	56.7	0.0	0	0	0	0	1	0	0.0	0.0	0.0	0.0	1.1	0.0	0.00	0.00	0.00	0.00	17.64	0.00	0	0	0	0	437	0
901	Q9BQS8	FYVE and coiled-coil domain-containing protein 1 OS=Homo sapiens GN=FYCO1 PE=1 SV=3	72.5	0.0	0.0	0.0	74.6	0.0	1	0	0	0	1	0	1.7	0.0	0.0	0.0	1.7	0.0	4.28	0.00	0.00	0.00	8.62	0.00	477	0	0	0	379	0
902	O15226	NF-kappa-B-repressing factor OS=Homo sapiens GN=NKRF PE=1 SV=2	0.0	0.0	0.0	0.0	69.3	0.0	0	0	0	0	1	0	0.0	0.0	0.0	0.0	1.9	0.0	0.00	0.00	0.00	0.00	5.55	0.00	0	0	0	0	397	0
903	Q8N1F7	Nuclear pore complex protein Nup93 OS=Homo sapiens GN=NUP93 PE=1 SV=2	31.3	0.0	0.0	0.0	0.0	0.0	1	0	0	0	0	0	1.0	0.0	0.0	0.0	0.0	0.0	3.61	0.00	0.00	0.00	0.00	0.00	615	0	0	0	0	0
904	P84095	Rho-related GTP-binding protein RhoG OS=Homo sapiens GN=RHOG PE=1 SV=1	163.9	0.0	0.0	0.0	0.0	0.0	2	0	0	0	0	0	19.9	0.0	0.0	0.0	0.0	0.0	4.34	0.00	0.00	0.00	0.00	0.00	343	0	0	0	0	0
905	Q9P0V9	Septin-10 OS=Homo sapiens GN=SEPT10 PE=1 SV=2	168.2	0.0	0.0	0.0	0.0	0.0	2	0	0	0	0	0	9.7	0.0	0.0	0.0	0.0	0.0	3.85	0.00	0.00	0.00	0.00	0.00	335	0	0	0	0	0
906	P16615	Sarcoplasmic/endoplasmic reticulum calcium ATPase 2 OS=Homo sapiens GN=ATP2A2 PE=1 SV=1	95.8	0.0	0.0	0.0	0.0	0.0	2	0	0	0	0	0	2.1	0.0	0.0	0.0	0.0	0.0	2.94	0.00	0.00	0.00	0.00	0.00	437	0	0	0	0	0
907	Q9HBR0	Putative sodium-coupled neutral amino acid transporter 10 OS=Homo sapiens GN=SLC38A10 PE=1 SV=2	0.0	0.0	39.1	0.0	0.0	0.0	0	0	1	0	0	0	0.0	0.0	1.3	0.0	0.0	0.0	0.00	0.00	9.71	0.00	0.00	0.00	0	0	439	0	0	0
908	Q9UQK1	Protein phosphatase 1 regulatory subunit 3C OS=Homo sapiens GN=PPP1R3C PE=1 SV=2	0.0	0.0	0.0	0.0	30.4	0.0	0	0	0	0	1	0	0.0	0.0	0.0	0.0	2.5	0.0	0.00	0.00	0.00	0.00	12.15	0.00	0	0	0	0	548	0
909	P48668	Keratin, type II cytoskeletal 6C OS=Homo sapiens GN=KRT6C PE=1 SV=3	0.0	0.0	567.7	0.0	0.0	0.0	0	0	1	0	0	0	0.0	0.0	15.2	0.0	0.0	0.0	0.00	0.00	3.73	0.00	0.00	0.00	0	0	85	0	0	0
910	P02538	Keratin, type II cytoskeletal 6A OS=Homo sapiens GN=KRT6A PE=1 SV=3	0.0	0.0	592.8	0.0	0.0	0.0	0	0	5	0	0	0	0.0	0.0	15.2	0.0	0.0	0.0	0.00	0.00	3.90	0.00	0.00	0.00	0	0	80	0	0	0
911	P31947	14-3-3 protein sigma OS=Homo sapiens GN=SFN PE=1 SV=1	0.0	0.0	0.0	0.0	121.9	0.0	0	0	0	0	1	0	0.0	0.0	0.0	0.0	12.1	0.0	0.00	0.00	0.00	0.00	11.41	0.00	0	0	0	0	304	0
912	Q9NQX4	Unconventional myosin-Vc OS=Homo sapiens GN=MYO5C PE=1 SV=2	0.0	39.7	0.0	0.0	0.0	0.0	0	1	0	0	0	0	0.0	0.8	0.0	0.0	0.0	0.0	0.00	10.64	0.00	0.00	0.00	0.00	0	455	0	0	0	0
914	Q9BUR5	Apolipoprotein O OS=Homo sapiens GN=APOO PE=1 SV=1	109.9	0.0	0.0	0.0	0.0	0.0	2	0	0	0	0	0	9.1	0.0	0.0	0.0	0.0	0.0	2.81	0.00	0.00	0.00	0.00	0.00	415	0	0	0	0	0
916	O43143	Putative pre-mRNA-splicing factor ATP-dependent RNA helicase DHX15 OS=Homo sapiens GN=DHX15 PE=1 SV=2	109.2	103.8	0.0	0.0	95.8	0.0	1	2	0	0	2	0	2.3	2.6	0.0	0.0	2.3	0.0	13.11	14.08	0.00	0.00	11.15	0.00	417	298	0	0	338	0
920	P01111	GTPase NRas OS=Homo sapiens GN=NRAS PE=1 SV=1	85.2	0.0	0.0	0.0	0.0	0.0	2	0	0	0	0	0	12.2	0.0	0.0	0.0	0.0	0.0	4.78	0.00	0.00	0.00	0.00	0.00	459	0	0	0	0	0
922	O14925	Mitochondrial import inner membrane translocase subunit Tim23 OS=Homo sapiens GN=TIMM23 PE=1 SV=1	142.0	0.0	0.0	0.0	0.0	0.0	2	0	0	0	0	0	13.4	0.0	0.0	0.0	0.0	0.0	4.47	0.00	0.00	0.00	0.00	0.00	365	0	0	0	0	0
923	Q9P0J1	[Pyruvate dehydrogenase [acetyl-transferring]]-phosphatase 1, mitochondrial OS=Homo sapiens GN=PDP1 PE=1 SV=3	0.0	0.0	0.0	0.0	45.3	0.0	0	0	0	0	2	0	0.0	0.0	0.0	0.0	2.4	0.0	0.00	0.00	0.00	0.00	6.82	0.00	0	0	0	0	481	0
924	Q8TE73	Dynein heavy chain 5, axonemal OS=Homo sapiens GN=DNAH5 PE=1 SV=3	0.0	148.4	0.0	0.0	131.4	0.0	0	1	0	0	3	0	0.0	0.8	0.0	0.0	0.8	0.0	0.00	7.78	0.00	0.00	9.96	0.00	0	248	0	0	294	0
925	Q96J92	Serine/threonine-protein kinase WNK4 OS=Homo sapiens GN=WNK4 PE=1 SV=1	70.1	52.0	0.0	0.0	0.0	0.0	1	1	0	0	0	0	1.1	1.0	0.0	0.0	0.0	0.0	5.46	12.13	0.00	0.00	0.00	0.00	485	409	0	0	0	0
927	Q9BTE1	Dynactin subunit 5 OS=Homo sapiens GN=DCTN5 PE=1 SV=1	33.2	0.0	0.0	0.0	0.0	0.0	1	0	0	0	0	0	6.0	0.0	0.0	0.0	0.0	0.0	3.27	0.00	0.00	0.00	0.00	0.00	611	0	0	0	0	0
928	P12235	ADP/ATP translocase 1 OS=Homo sapiens GN=SLC25A4 PE=1 SV=4	786.2	0.0	0.0	0.0	0.0	0.0	1	0	0	0	0	0	45.0	0.0	0.0	0.0	0.0	0.0	5.22	0.00	0.00	0.00	0.00	0.00	88	0	0	0	0	0
929	P14923	Junction plakoglobin OS=Homo sapiens GN=JUP PE=1 SV=3	83.1	47.1	0.0	0.0	0.0	0.0	2	1	0	0	0	0	2.0	1.1	0.0	0.0	0.0	0.0	4.58	1.56	0.00	0.00	0.00	0.00	462	430	0	0	0	0
931	Q8IVL0	Neuron navigator 3 OS=Homo sapiens GN=NAV3 PE=1 SV=3	0.0	0.0	0.0	0.0	46.6	0.0	0	0	0	0	1	0	0.0	0.0	0.0	0.0	0.6	0.0	0.00	0.00	0.00	0.00	1.93	0.00	0	0	0	0	473	0
932	P18583	Protein SON OS=Homo sapiens GN=SON PE=1 SV=4	0.0	0.0	0.0	0.0	56.8	0.0	0	0	0	0	1	0	0.0	0.0	0.0	0.0	0.3	0.0	0.00	0.00	0.00	0.00	7.18	0.00	0	0	0	0	434	0
933	P08779	Keratin, type I cytoskeletal 16 OS=Homo sapiens GN=KRT16 PE=1 SV=4	0.0	0.0	597.1	0.0	0.0	0.0	0	0	2	0	0	0	0.0	0.0	19.2	0.0	0.0	0.0	0.00	0.00	6.44	0.00	0.00	0.00	0	0	77	0	0	0
934	Q9Y678	Coatomer subunit gamma-1 OS=Homo sapiens GN=COPG1 PE=1 SV=1	0.0	49.9	0.0	0.0	0.0	0.0	0	1	0	0	0	0	0.0	1.3	0.0	0.0	0.0	0.0	0.00	11.36	0.00	0.00	0.00	0.00	0	418	0	0	0	0
936	O75569	Interferon-inducible double stranded RNA-dependent protein kinase activator A OS=Homo sapiens GN=PRKRA PE=1 SV=1	0.0	0.0	0.0	0.0	49.8	0.0	0	0	0	0	1	0	0.0	0.0	0.0	0.0	5.1	0.0	0.00	0.00	0.00	0.00	5.93	0.00	0	0	0	0	458	0
937	P53814	Smoothelin OS=Homo sapiens GN=SMTN PE=1 SV=7	0.0	0.0	67.2	0.0	0.0	0.0	0	0	2	0	0	0	0.0	0.0	2.8	0.0	0.0	0.0	0.00	0.00	12.45	0.00	0.00	0.00	0	0	339	0	0	0
939	P53680	AP-2 complex subunit sigma OS=Homo sapiens GN=AP2S1 PE=1 SV=2	42.9	0.0	0.0	0.0	0.0	0.0	1	0	0	0	0	0	4.9	0.0	0.0	0.0	0.0	0.0	3.59	0.00	0.00	0.00	0.00	0.00	585	0	0	0	0	0
942	Q13595	Transformer-2 protein homolog alpha OS=Homo sapiens GN=TRA2A PE=1 SV=1	0.0	116.4	0.0	0.0	106.5	0.0	0	1	0	0	1	0	0.0	5.0	0.0	0.0	5.0	0.0	0.00	4.15	0.00	0.00	3.78	0.00	0	285	0	0	325	0
943	P61604	10 kDa heat shock protein, mitochondrial OS=Homo sapiens GN=HSPE1 PE=1 SV=2	58.6	0.0	0.0	0.0	0.0	0.0	1	0	0	0	0	0	9.8	0.0	0.0	0.0	0.0	0.0	7.40	0.00	0.00	0.00	0.00	0.00	528	0	0	0	0	0
944	Q15262	Receptor-type tyrosine-protein phosphatase kappa OS=Homo sapiens GN=PTPRK PE=1 SV=2	0.0	0.0	0.0	0.0	43.1	0.0	0	0	0	0	1	0	0.0	0.0	0.0	0.0	0.4	0.0	0.00	0.00	0.00	0.00	14.70	0.00	0	0	0	0	493	0
947	O94776	Metastasis-associated protein MTA2 OS=Homo sapiens GN=MTA2 PE=1 SV=1	0.0	0.0	42.1	0.0	0.0	0.0	0	0	1	0	0	0	0.0	0.0	3.3	0.0	0.0	0.0	0.00	0.00	7.77	0.00	0.00	0.00	0	0	424	0	0	0
948	Q8WX94	NACHT, LRR and PYD domains-containing protein 7 OS=Homo sapiens GN=NLRP7 PE=1 SV=1	0.0	0.0	53.0	0.0	0.0	0.0	0	0	1	0	0	0	0.0	0.0	1.3	0.0	0.0	0.0	0.00	0.00	2.64	0.00	0.00	0.00	0	0	379	0	0	0
949	P27824	Calnexin OS=Homo sapiens GN=CANX PE=1 SV=2	123.2	0.0	0.0	0.0	0.0	0.0	2	0	0	0	0	0	4.4	0.0	0.0	0.0	0.0	0.0	6.83	0.00	0.00	0.00	0.00	0.00	393	0	0	0	0	0
950	O00411	DNA-directed RNA polymerase, mitochondrial OS=Homo sapiens GN=POLRMT PE=1 SV=2	43.7	0.0	0.0	0.0	0.0	0.0	1	0	0	0	0	0	0.9	0.0	0.0	0.0	0.0	0.0	2.54	0.00	0.00	0.00	0.00	0.00	580	0	0	0	0	0
951	Q92928	Putative Ras-related protein Rab-1C OS=Homo sapiens GN=RAB1C PE=5 SV=2	0.0	132.0	110.6	0.0	0.0	0.0	0	3	2	0	0	0	0.0	18.9	10.9	0.0	0.0	0.0	0.00	11.91	4.43	0.00	0.00	0.00	0	265	264	0	0	0
952	P41218	Myeloid cell nuclear differentiation antigen OS=Homo sapiens GN=MNDA PE=1 SV=1	0.0	31.6	0.0	0.0	0.0	0.0	0	1	0	0	0	0	0.0	1.5	0.0	0.0	0.0	0.0	0.00	0.35	0.00	0.00	0.00	0.00	0	478	0	0	0	0
953	A6NI56	Coiled-coil domain-containing protein 154 OS=Homo sapiens GN=CCDC154 PE=2 SV=4	0.0	105.9	0.0	0.0	0.0	0.0	0	1	0	0	0	0	0.0	5.6	0.0	0.0	0.0	0.0	0.00	4.98	0.00	0.00	0.00	0.00	0	295	0	0	0	0
954	Q8N3C0	Activating signal cointegrator 1 complex subunit 3 OS=Homo sapiens GN=ASCC3 PE=1 SV=3	62.0	0.0	0.0	0.0	0.0	0.0	2	0	0	0	0	0	1.4	0.0	0.0	0.0	0.0	0.0	12.17	0.00	0.00	0.00	0.00	0.00	515	0	0	0	0	0
955	Q14498	RNA-binding protein 39 OS=Homo sapiens GN=RBM39 PE=1 SV=2	53.1	0.0	0.0	0.0	187.5	0.0	1	0	0	0	4	0	4.0	0.0	0.0	0.0	9.4	0.0	5.93	0.00	0.00	0.00	8.91	0.00	549	0	0	0	246	0
956	Q9UDY2	Tight junction protein ZO-2 OS=Homo sapiens GN=TJP2 PE=1 SV=2	202.7	0.0	0.0	0.0	117.6	0.0	5	0	0	0	3	0	5.0	0.0	0.0	0.0	3.5	0.0	2.65	0.00	0.00	0.00	11.50	0.00	303	0	0	0	309	0
959	Q6DT37	Serine/threonine-protein kinase MRCK gamma OS=Homo sapiens GN=CDC42BPG PE=1 SV=2	0.0	0.0	41.0	0.0	0.0	0.0	0	0	2	0	0	0	0.0	0.0	0.8	0.0	0.0	0.0	0.00	0.00	10.77	0.00	0.00	0.00	0	0	430	0	0	0
960	P62834	Ras-related protein Rap-1A OS=Homo sapiens GN=RAP1A PE=1 SV=1	368.5	0.0	0.0	0.0	0.0	0.0	6	0	0	0	0	0	33.2	0.0	0.0	0.0	0.0	0.0	4.49	0.00	0.00	0.00	0.00	0.00	202	0	0	0	0	0
962	Q9H6W3	Lysine-specific demethylase NO66 OS=Homo sapiens GN=NO66 PE=1 SV=2	0.0	0.0	0.0	0.0	61.3	0.0	0	0	0	0	1	0	0.0	0.0	0.0	0.0	2.5	0.0	0.00	0.00	0.00	0.00	11.41	0.00	0	0	0	0	422	0
963	Q13724	Mannosyl-oligosaccharide glucosidase OS=Homo sapiens GN=MOGS PE=1 SV=5	67.5	0.0	0.0	0.0	38.4	0.0	1	0	0	0	1	0	1.4	0.0	0.0	0.0	2.2	0.0	11.48	0.00	0.00	0.00	14.03	0.00	493	0	0	0	518	0
964	Q8IX12	Cell division cycle and apoptosis regulator protein 1 OS=Homo sapiens GN=CCAR1 PE=1 SV=2	0.0	0.0	39.6	0.0	0.0	0.0	0	0	1	0	0	0	0.0	0.0	1.5	0.0	0.0	0.0	0.00	0.00	13.71	0.00	0.00	0.00	0	0	437	0	0	0
966	P09496	Clathrin light chain A OS=Homo sapiens GN=CLTA PE=1 SV=1	143.4	0.0	174.4	0.0	0.0	0.0	3	0	4	0	0	0	10.5	0.0	10.9	0.0	0.0	0.0	4.24	0.00	11.23	0.00	0.00	0.00	362	0	216	0	0	0
967	Q8NF91	Nesprin-1 OS=Homo sapiens GN=SYNE1 PE=1 SV=3	121.0	0.0	0.0	0.0	112.2	0.0	1	0	0	0	1	0	0.5	0.0	0.0	0.0	0.5	0.0	11.93	0.00	0.00	0.00	11.55	0.00	395	0	0	0	316	0
968	Q5RI15	Cytochrome c oxidase protein 20 homolog OS=Homo sapiens GN=COX20 PE=1 SV=2	164.9	66.9	0.0	0.0	0.0	0.0	2	1	0	0	0	0	28.0	16.1	0.0	0.0	0.0	0.0	2.27	5.18	0.00	0.00	0.00	0.00	340	362	0	0	0	0
969	P54920	Alpha-soluble NSF attachment protein OS=Homo sapiens GN=NAPA PE=1 SV=3	53.4	0.0	0.0	0.0	0.0	0.0	1	0	0	0	0	0	4.4	0.0	0.0	0.0	0.0	0.0	7.83	0.00	0.00	0.00	0.00	0.00	546	0	0	0	0	0
975	Q8IYT3	Coiled-coil domain-containing protein 170 OS=Homo sapiens GN=CCDC170 PE=2 SV=3	0.0	39.8	0.0	0.0	0.0	0.0	0	1	0	0	0	0	0.0	2.5	0.0	0.0	0.0	0.0	0.00	7.11	0.00	0.00	0.00	0.00	0	454	0	0	0	0
976	Q9BX66	Sorbin and SH3 domain-containing protein 1 OS=Homo sapiens GN=SORBS1 PE=1 SV=3	140.1	0.0	0.0	0.0	0.0	0.0	2	0	0	0	0	0	3.1	0.0	0.0	0.0	0.0	0.0	3.53	0.00	0.00	0.00	0.00	0.00	369	0	0	0	0	0
977	A1L390	Pleckstrin homology domain-containing family G member 3 OS=Homo sapiens GN=PLEKHG3 PE=1 SV=1	0.0	87.2	0.0	0.0	0.0	0.0	0	1	0	0	0	0	0.0	2.1	0.0	0.0	0.0	0.0	0.00	4.78	0.00	0.00	0.00	0.00	0	324	0	0	0	0
978	O75348	V-type proton ATPase subunit G 1 OS=Homo sapiens GN=ATP6V1G1 PE=1 SV=3	66.3	0.0	36.5	0.0	0.0	0.0	1	0	1	0	0	0	11.9	0.0	11.9	0.0	0.0	0.0	3.74	0.00	4.67	0.00	0.00	0.00	501	0	448	0	0	0
981	Q5T2N8	ATPase family AAA domain-containing protein 3C OS=Homo sapiens GN=ATAD3C PE=1 SV=2	0.0	0.0	0.0	0.0	121.1	0.0	0	0	0	0	2	0	0.0	0.0	0.0	0.0	3.9	0.0	0.00	0.00	0.00	0.00	4.71	0.00	0	0	0	0	305	0
982	Q01780	Exosome component 10 OS=Homo sapiens GN=EXOSC10 PE=1 SV=2	0.0	0.0	0.0	0.0	33.5	0.0	0	0	0	0	1	0	0.0	0.0	0.0	0.0	0.9	0.0	0.00	0.00	0.00	0.00	14.57	0.00	0	0	0	0	537	0
983	Q96N67	Dedicator of cytokinesis protein 7 OS=Homo sapiens GN=DOCK7 PE=1 SV=4	0.0	0.0	0.0	0.0	68.0	0.0	0	0	0	0	1	0	0.0	0.0	0.0	0.0	0.5	0.0	0.00	0.00	0.00	0.00	11.92	0.00	0	0	0	0	400	0
984	P06731	Carcinoembryonic antigen-related cell adhesion molecule 5 OS=Homo sapiens GN=CEACAM5 PE=1 SV=3	0.0	0.0	0.0	0.0	35.2	0.0	0	0	0	0	1	0	0.0	0.0	0.0	0.0	1.1	0.0	0.00	0.00	0.00	0.00	0.13	0.00	0	0	0	0	531	0
985	B5MCN3	Putative SEC14-like protein 6 OS=Homo sapiens GN=SEC14L6 PE=5 SV=1	0.0	0.0	63.2	0.0	0.0	0.0	0	0	1	0	0	0	0.0	0.0	2.8	0.0	0.0	0.0	0.00	0.00	10.26	0.00	0.00	0.00	0	0	350	0	0	0
987	Q9Y6J0	Calcineurin-binding protein cabin-1 OS=Homo sapiens GN=CABIN1 PE=1 SV=1	0.0	0.0	0.0	0.0	30.1	0.0	0	0	0	0	1	0	0.0	0.0	0.0	0.0	0.3	0.0	0.00	0.00	0.00	0.00	11.80	0.00	0	0	0	0	549	0
988	Q5JSH3	WD repeat-containing protein 44 OS=Homo sapiens GN=WDR44 PE=1 SV=1	0.0	0.0	0.0	0.0	41.2	0.0	0	0	0	0	1	0	0.0	0.0	0.0	0.0	2.5	0.0	0.00	0.00	0.00	0.00	4.53	0.00	0	0	0	0	501	0
989	Q01196	Runt-related transcription factor 1 OS=Homo sapiens GN=RUNX1 PE=1 SV=3	51.2	0.0	0.0	0.0	0.0	0.0	2	0	0	0	0	0	4.9	0.0	0.0	0.0	0.0	0.0	7.47	0.00	0.00	0.00	0.00	0.00	557	0	0	0	0	0
990	Q8IV32	Coiled-coil domain-containing protein 71 OS=Homo sapiens GN=CCDC71 PE=2 SV=3	0.0	0.0	0.0	0.0	30.8	0.0	0	0	0	0	1	0	0.0	0.0	0.0	0.0	1.5	0.0	0.00	0.00	0.00	0.00	8.42	0.00	0	0	0	0	545	0
992	O43854	EGF-like repeat and discoidin I-like domain-containing protein 3 OS=Homo sapiens GN=EDIL3 PE=1 SV=1	71.7	0.0	0.0	0.0	0.0	0.0	1	0	0	0	0	0	2.1	0.0	0.0	0.0	0.0	0.0	0.90	0.00	0.00	0.00	0.00	0.00	481	0	0	0	0	0
993	P35606	Coatomer subunit beta' OS=Homo sapiens GN=COPB2 PE=1 SV=2	0.0	152.1	0.0	0.0	0.0	0.0	0	3	0	0	0	0	0.0	3.1	0.0	0.0	0.0	0.0	0.00	4.86	0.00	0.00	0.00	0.00	0	242	0	0	0	0
995	P02533	Keratin, type I cytoskeletal 14 OS=Homo sapiens GN=KRT14 PE=1 SV=4	752.7	0.0	720.7	0.0	0.0	0.0	1	0	1	0	0	0	23.3	0.0	23.5	0.0	0.0	0.0	4.75	0.00	6.61	0.00	0.00	0.00	93	0	58	0	0	0
996	P23527	Histone H2B type 1-O OS=Homo sapiens GN=HIST1H2BO PE=1 SV=3	0.0	654.7	0.0	0.0	0.0	0.0	0	1	0	0	0	0	0.0	40.5	0.0	0.0	0.0	0.0	0.00	3.92	0.00	0.00	0.00	0.00	0	84	0	0	0	0
999	O60814	Histone H2B type 1-K OS=Homo sapiens GN=HIST1H2BK PE=1 SV=3	735.8	0.0	0.0	0.0	403.1	0.0	9	0	0	0	5	0	41.3	0.0	0.0	0.0	41.3	0.0	4.89	0.00	0.00	0.00	4.64	0.00	97	0	0	0	120	0
1000	Q9H201	Epsin-3 OS=Homo sapiens GN=EPN3 PE=1 SV=1	40.3	0.0	0.0	0.0	0.0	0.0	1	0	0	0	0	0	1.6	0.0	0.0	0.0	0.0	0.0	3.44	0.00	0.00	0.00	0.00	0.00	592	0	0	0	0	0
1002	Q9H8H0	Nucleolar protein 11 OS=Homo sapiens GN=NOL11 PE=1 SV=1	0.0	0.0	0.0	0.0	56.8	0.0	0	0	0	0	1	0	0.0	0.0	0.0	0.0	1.8	0.0	0.00	0.00	0.00	0.00	8.40	0.00	0	0	0	0	435	0
1003	Q9NPD3	Exosome complex component RRP41 OS=Homo sapiens GN=EXOSC4 PE=1 SV=3	0.0	0.0	0.0	0.0	94.3	0.0	0	0	0	0	2	0	0.0	0.0	0.0	0.0	11.4	0.0	0.00	0.00	0.00	0.00	6.65	0.00	0	0	0	0	343	0
1004	Q9UII2	ATPase inhibitor, mitochondrial OS=Homo sapiens GN=ATPIF1 PE=1 SV=1	37.3	0.0	0.0	0.0	0.0	0.0	1	0	0	0	0	0	7.5	0.0	0.0	0.0	0.0	0.0	1.52	0.00	0.00	0.00	0.00	0.00	601	0	0	0	0	0
1008	O60299	ProSAP-interacting protein 1 OS=Homo sapiens GN=PROSAPIP1 PE=2 SV=1	65.0	0.0	40.4	0.0	40.0	0.0	1	0	1	0	1	0	2.2	0.0	1.3	0.0	1.3	0.0	5.86	0.00	11.35	0.00	11.47	0.00	505	0	433	0	511	0
1011	Q3KQU3	MAP7 domain-containing protein 1 OS=Homo sapiens GN=MAP7D1 PE=1 SV=1	93.0	0.0	0.0	0.0	95.0	0.0	1	0	0	0	1	0	3.1	0.0	0.0	0.0	3.1	0.0	6.40	0.00	0.00	0.00	12.94	0.00	441	0	0	0	341	0
1014	P53621	Coatomer subunit alpha OS=Homo sapiens GN=COPA PE=1 SV=2	0.0	0.0	0.0	0.0	59.4	0.0	0	0	0	0	1	0	0.0	0.0	0.0	0.0	0.8	0.0	0.00	0.00	0.00	0.00	11.80	0.00	0	0	0	0	425	0
1016	P78312	Protein FAM193A OS=Homo sapiens GN=FAM193A PE=1 SV=2	0.0	0.0	65.2	0.0	0.0	0.0	0	0	1	0	0	0	0.0	0.0	1.0	0.0	0.0	0.0	0.00	0.00	7.10	0.00	0.00	0.00	0	0	344	0	0	0
1022	P30049	ATP synthase subunit delta, mitochondrial OS=Homo sapiens GN=ATP5D PE=1 SV=2	110.6	0.0	0.0	0.0	0.0	0.0	1	0	0	0	0	0	11.9	0.0	0.0	0.0	0.0	0.0	2.36	0.00	0.00	0.00	0.00	0.00	414	0	0	0	0	0
1023	Q96TA2	ATP-dependent zinc metalloprotease YME1L1 OS=Homo sapiens GN=YME1L1 PE=1 SV=2	0.0	36.4	0.0	0.0	0.0	0.0	0	1	0	0	0	0	0.0	0.6	0.0	0.0	0.0	0.0	0.00	19.46	0.00	0.00	0.00	0.00	0	466	0	0	0	0
1024	P35916	Vascular endothelial growth factor receptor 3 OS=Homo sapiens GN=FLT4 PE=1 SV=3	0.0	0.0	37.0	0.0	0.0	0.0	0	0	1	0	0	0	0.0	0.0	0.5	0.0	0.0	0.0	0.00	0.00	4.05	0.00	0.00	0.00	0	0	444	0	0	0
1025	Q8WWF6	DnaJ homolog subfamily B member 3 OS=Homo sapiens GN=DNAJB3 PE=1 SV=1	0.0	72.1	0.0	0.0	0.0	0.0	0	1	0	0	0	0	0.0	9.0	0.0	0.0	0.0	0.0	0.00	0.56	0.00	0.00	0.00	0.00	0	351	0	0	0	0
1026	Q96M27	Protein PRRC1 OS=Homo sapiens GN=PRRC1 PE=1 SV=1	0.0	0.0	0.0	0.0	57.9	0.0	0	0	0	0	1	0	0.0	0.0	0.0	0.0	3.1	0.0	0.00	0.00	0.00	0.00	7.48	0.00	0	0	0	0	429	0
1028	O43660	Pleiotropic regulator 1 OS=Homo sapiens GN=PLRG1 PE=1 SV=1	60.0	0.0	0.0	0.0	0.0	0.0	1	0	0	0	0	0	2.7	0.0	0.0	0.0	0.0	0.0	9.95	0.00	0.00	0.00	0.00	0.00	521	0	0	0	0	0
1029	Q8IYS0	GRAM domain-containing protein 1C OS=Homo sapiens GN=GRAMD1C PE=2 SV=2	0.0	49.6	0.0	0.0	75.4	0.0	0	1	0	0	1	0	0.0	2.3	0.0	0.0	2.3	0.0	0.00	6.49	0.00	0.00	5.82	0.00	0	420	0	0	377	0
1030	P62873	Guanine nucleotide-binding protein G(I)/G(S)/G(T) subunit beta-1 OS=Homo sapiens GN=GNB1 PE=1 SV=3	623.9	0.0	0.0	0.0	0.0	0.0	2	0	0	0	0	0	28.2	0.0	0.0	0.0	0.0	0.0	4.75	0.00	0.00	0.00	0.00	0.00	125	0	0	0	0	0
1031	Q9Y597	BTB/POZ domain-containing protein KCTD3 OS=Homo sapiens GN=KCTD3 PE=1 SV=2	39.0	35.9	43.7	0.0	0.0	0.0	1	1	1	0	0	0	0.9	0.9	0.9	0.0	0.0	0.0	8.62	10.07	13.09	0.00	0.00	0.00	596	468	417	0	0	0
1032	Q86Y39	NADH dehydrogenase [ubiquinone] 1 alpha subcomplex subunit 11 OS=Homo sapiens GN=NDUFA11 PE=1 SV=3	48.2	0.0	0.0	0.0	0.0	0.0	1	0	0	0	0	0	7.8	0.0	0.0	0.0	0.0	0.0	1.32	0.00	0.00	0.00	0.00	0.00	564	0	0	0	0	0
1033	P98179	Putative RNA-binding protein 3 OS=Homo sapiens GN=RBM3 PE=1 SV=1	134.8	0.0	0.0	0.0	0.0	0.0	3	0	0	0	0	0	21.0	0.0	0.0	0.0	0.0	0.0	4.77	0.00	0.00	0.00	0.00	0.00	378	0	0	0	0	0
1035	Q9NPA8	Enhancer of yellow 2 transcription factor homolog OS=Homo sapiens GN=ENY2 PE=1 SV=1	0.0	0.0	44.3	0.0	0.0	0.0	0	0	1	0	0	0	0.0	0.0	15.8	0.0	0.0	0.0	0.00	0.00	10.94	0.00	0.00	0.00	0	0	412	0	0	0
1036	Q9Y4B6	Protein VPRBP OS=Homo sapiens GN=VPRBP PE=1 SV=3	0.0	0.0	0.0	0.0	49.6	0.0	0	0	0	0	1	0	0.0	0.0	0.0	0.0	0.9	0.0	0.00	0.00	0.00	0.00	2.64	0.00	0	0	0	0	460	0
1038	O60437	Periplakin OS=Homo sapiens GN=PPL PE=1 SV=4	62.9	74.2	0.0	0.0	0.0	0.0	1	1	0	0	0	0	1.0	1.7	0.0	0.0	0.0	0.0	4.40	10.96	0.00	0.00	0.00	0.00	511	346	0	0	0	0
1039	P39687	Acidic leucine-rich nuclear phosphoprotein 32 family member A OS=Homo sapiens GN=ANP32A PE=1 SV=1	0.0	0.0	0.0	0.0	77.9	0.0	0	0	0	0	1	0	0.0	0.0	0.0	0.0	7.6	0.0	0.00	0.00	0.00	0.00	12.37	0.00	0	0	0	0	373	0
1041	Q5J8M3	Transmembrane protein 85 OS=Homo sapiens GN=TMEM85 PE=1 SV=2	137.0	0.0	0.0	0.0	0.0	0.0	2	0	0	0	0	0	18.6	0.0	0.0	0.0	0.0	0.0	8.99	0.00	0.00	0.00	0.00	0.00	373	0	0	0	0	0
1042	P12036	Neurofilament heavy polyPeptide.OS=Homo sapiens GN=NEFH PE=1 SV=4	0.0	0.0	86.6	0.0	0.0	0.0	0	0	1	0	0	0	0.0	0.0	2.8	0.0	0.0	0.0	0.00	0.00	4.59	0.00	0.00	0.00	0	0	302	0	0	0
1046	Q8NEY1	Neuron navigator 1 OS=Homo sapiens GN=NAV1 PE=1 SV=2	0.0	0.0	38.5	0.0	0.0	0.0	0	0	1	0	0	0	0.0	0.0	1.6	0.0	0.0	0.0	0.00	0.00	14.97	0.00	0.00	0.00	0	0	441	0	0	0
1047	Q9GZV4	Eukaryotic translation initiation factor 5A-2 OS=Homo sapiens GN=EIF5A2 PE=1 SV=3	39.6	0.0	57.9	0.0	0.0	0.0	1	0	1	0	0	0	5.2	0.0	5.2	0.0	0.0	0.0	1.01	0.00	5.00	0.00	0.00	0.00	594	0	374	0	0	0
1048	Q8NFP9	Neurobeachin OS=Homo sapiens GN=NBEA PE=1 SV=3	0.0	43.0	0.0	0.0	0.0	0.0	0	1	0	0	0	0	0.0	0.6	0.0	0.0	0.0	0.0	0.00	10.74	0.00	0.00	0.00	0.00	0	442	0	0	0	0
1049	P22392	Nucleoside diphosphate kinase B OS=Homo sapiens GN=NME2 PE=1 SV=1	247.3	128.8	0.0	0.0	0.0	0.0	1	2	0	0	0	0	30.9	25.7	0.0	0.0	0.0	0.0	3.69	4.73	0.00	0.00	0.00	0.00	269	268	0	0	0	0
1050	Q6P2Q9	Pre-mRNA-processing-splicing factor 8 OS=Homo sapiens GN=PRPF8 PE=1 SV=2	0.0	0.0	0.0	0.0	130.2	0.0	0	0	0	0	2	0	0.0	0.0	0.0	0.0	2.0	0.0	0.00	0.00	0.00	0.00	15.40	0.00	0	0	0	0	295	0
1051	Q9NUM3	Zinc transporter ZIP9 OS=Homo sapiens GN=SLC39A9 PE=2 SV=2	62.0	0.0	0.0	0.0	0.0	0.0	1	0	0	0	0	0	4.9	0.0	0.0	0.0	0.0	0.0	3.68	0.00	0.00	0.00	0.00	0.00	516	0	0	0	0	0
1052	P51148	Ras-related protein Rab-5C OS=Homo sapiens GN=RAB5C PE=1 SV=2	113.8	0.0	0.0	0.0	0.0	0.0	2	0	0	0	0	0	10.2	0.0	0.0	0.0	0.0	0.0	5.70	0.00	0.00	0.00	0.00	0.00	405	0	0	0	0	0
1053	Q9NY27	Serine/threonine-protein phosphatase 4 regulatory subunit 2 OS=Homo sapiens GN=PPP4R2 PE=1 SV=3	0.0	31.3	0.0	0.0	0.0	0.0	0	1	0	0	0	0	0.0	2.2	0.0	0.0	0.0	0.0	0.00	13.13	0.00	0.00	0.00	0.00	0	481	0	0	0	0
1054	Q5SW79	Centrosomal protein of 170 kDa OS=Homo sapiens GN=CEP170 PE=1 SV=1	44.2	0.0	0.0	0.0	0.0	0.0	1	0	0	0	0	0	0.8	0.0	0.0	0.0	0.0	0.0	18.81	0.00	0.00	0.00	0.00	0.00	578	0	0	0	0	0
1057	O95256	Interleukin-18 receptor accessory protein OS=Homo sapiens GN=IL18RAP PE=1 SV=1	0.0	0.0	0.0	0.0	31.8	0.0	0	0	0	0	1	0	0.0	0.0	0.0	0.0	1.0	0.0	0.00	0.00	0.00	0.00	12.75	0.00	0	0	0	0	543	0
1058	P16435	NADPH--cytochrome P450 reductase OS=Homo sapiens GN=POR PE=1 SV=2	107.3	0.0	0.0	0.0	0.0	0.0	2	0	0	0	0	0	4.1	0.0	0.0	0.0	0.0	0.0	5.71	0.00	0.00	0.00	0.00	0.00	419	0	0	0	0	0
1059	O00443	Phosphatidylinositol 4-phosphate 3-kinase C2 domain-containing subunit alpha OS=Homo sapiens GN=PIK3C2A PE=1 SV=2	0.0	0.0	44.0	0.0	48.8	0.0	0	0	1	0	1	0	0.0	0.0	1.1	0.0	1.1	0.0	0.00	0.00	5.14	0.00	15.16	0.00	0	0	414	0	464	0
1063	Q8WXR4	Myosin-IIIb OS=Homo sapiens GN=MYO3B PE=2 SV=4	106.7	0.0	0.0	0.0	0.0	0.0	1	0	0	0	0	0	1.6	0.0	0.0	0.0	0.0	0.0	6.01	0.00	0.00	0.00	0.00	0.00	421	0	0	0	0	0
1065	P37198	Nuclear pore glycoprotein p62 OS=Homo sapiens GN=NUP62 PE=1 SV=3	80.2	0.0	0.0	0.0	0.0	0.0	2	0	0	0	0	0	5.0	0.0	0.0	0.0	0.0	0.0	9.62	0.00	0.00	0.00	0.00	0.00	467	0	0	0	0	0
1066	Q9NRW1	Ras-related protein Rab-6B OS=Homo sapiens GN=RAB6B PE=1 SV=1	120.8	0.0	0.0	0.0	0.0	0.0	1	0	0	0	0	0	14.9	0.0	0.0	0.0	0.0	0.0	6.11	0.00	0.00	0.00	0.00	0.00	396	0	0	0	0	0
1068	Q9NVA2	Septin-11 OS=Homo sapiens GN=SEPT11 PE=1 SV=3	296.0	0.0	0.0	0.0	0.0	0.0	4	0	0	0	0	0	12.1	0.0	0.0	0.0	0.0	0.0	6.72	0.00	0.00	0.00	0.00	0.00	241	0	0	0	0	0
1070	Q02224	Centromere-associated protein E OS=Homo sapiens GN=CENPE PE=1 SV=2	86.1	0.0	0.0	0.0	0.0	0.0	2	0	0	0	0	0	1.2	0.0	0.0	0.0	0.0	0.0	7.61	0.00	0.00	0.00	0.00	0.00	456	0	0	0	0	0
1073	P15976	Erythroid transcription factor OS=Homo sapiens GN=GATA1 PE=1 SV=1	0.0	49.0	0.0	0.0	0.0	0.0	0	1	0	0	0	0	0.0	3.4	0.0	0.0	0.0	0.0	0.00	16.78	0.00	0.00	0.00	0.00	0	423	0	0	0	0
1075	P10809	60 kDa heat shock protein, mitochondrial OS=Homo sapiens GN=HSPD1 PE=1 SV=2	133.6	0.0	0.0	0.0	0.0	0.0	2	0	0	0	0	0	5.2	0.0	0.0	0.0	0.0	0.0	5.46	0.00	0.00	0.00	0.00	0.00	379	0	0	0	0	0
1077	Q8IXI1	Mitochondrial Rho GTPase 2 OS=Homo sapiens GN=RHOT2 PE=1 SV=2	100.1	0.0	0.0	0.0	0.0	0.0	1	0	0	0	0	0	3.9	0.0	0.0	0.0	0.0	0.0	3.04	0.00	0.00	0.00	0.00	0.00	431	0	0	0	0	0
1079	Q9BXB4	Oxysterol-binding protein-related protein 11 OS=Homo sapiens GN=OSBPL11 PE=1 SV=2	62.6	0.0	0.0	0.0	0.0	0.0	1	0	0	0	0	0	2.1	0.0	0.0	0.0	0.0	0.0	9.94	0.00	0.00	0.00	0.00	0.00	514	0	0	0	0	0
1080	Q8IZT6	Abnormal spindle-like microcephaly-associated protein OS=Homo sapiens GN=ASPM PE=1 SV=2	0.0	65.7	0.0	0.0	56.7	0.0	0	1	0	0	1	0	0.0	0.6	0.0	0.0	0.7	0.0	0.00	8.41	0.00	0.00	8.12	0.00	0	366	0	0	436	0
1081	Q8N0Z3	Spindle and centriole-associated protein 1 OS=Homo sapiens GN=SPICE1 PE=1 SV=1	0.0	0.0	0.0	0.0	45.1	0.0	0	0	0	0	1	0	0.0	0.0	0.0	0.0	2.9	0.0	0.00	0.00	0.00	0.00	12.87	0.00	0	0	0	0	482	0
1082	Q13523	Serine/threonine-protein kinase PRP4 homolog OS=Homo sapiens GN=PRPF4B PE=1 SV=3	0.0	0.0	0.0	0.0	89.8	0.0	0	0	0	0	2	0	0.0	0.0	0.0	0.0	3.2	0.0	0.00	0.00	0.00	0.00	5.54	0.00	0	0	0	0	350	0
1083	Q86SE5	RNA-binding Raly-like protein OS=Homo sapiens GN=RALYL PE=2 SV=2	88.4	0.0	0.0	0.0	0.0	0.0	1	0	0	0	0	0	6.5	0.0	0.0	0.0	0.0	0.0	10.48	0.00	0.00	0.00	0.00	0.00	449	0	0	0	0	0
1087	Q562R1	Beta-actin-like protein 2 OS=Homo sapiens GN=ACTBL2 PE=1 SV=2	0.0	0.0	768.8	0.0	0.0	0.0	0	0	1	0	0	0	0.0	0.0	25.3	0.0	0.0	0.0	0.00	0.00	5.23	0.00	0.00	0.00	0	0	49	0	0	0
27	P35908	Keratin, type II cytoskeletal 2 epidermal OS=Homo sapiens GN=KRT2 PE=1 SV=2	1106.1	852.9	1430.0	1230.2	0.0	334.3	13	9	18	16	0	1	28.6	20.8	38.0	36.3	0.0	5.6	4.50	3.92	4.98	6.04	0.00	7.26	53	55	26	27	0	161
42	Q6S8J3	POTE ankyrin domain family member E OS=Homo sapiens GN=POTEE PE=1 SV=3	822.1	756.2	772.0	773.7	768.9	822.3	1	1	1	1	1	1	11.3	10.8	10.8	10.8	10.8	10.8	5.24	5.10	6.87	7.12	8.44	7.81	82	70	48	42	45	37
80	P58107	Epiplakin OS=Homo sapiens GN=EPPK1 PE=1 SV=2	677.1	526.2	579.4	502.8	493.2	502.0	1	1	1	1	2	1	2.3	2.1	2.3	1.9	2.1	2.1	4.78	6.70	6.08	5.98	8.46	7.73	110	99	82	80	101	100
119	P12236	ADP/ATP translocase 3 OS=Homo sapiens GN=SLC25A6 PE=1 SV=4	861.5	679.2	644.7	369.9	464.6	529.4	3	3	2	1	1	1	49.3	43.0	39.9	23.2	27.5	35.2	4.99	5.12	7.21	6.54	7.78	7.36	75	80	69	119	111	90
145	Q7Z794	Keratin, type II cytoskeletal 1b OS=Homo sapiens GN=KRT77 PE=1 SV=3	274.8	304.7	238.9	315.6	268.7	259.6	1	1	1	1	1	1	6.2	6.2	6.2	6.2	6.6	6.2	4.82	3.88	5.99	6.48	9.14	8.59	250	157	172	145	190	205
151	Q00610	Clathrin heavy chain 1 OS=Homo sapiens GN=CLTC PE=1 SV=5	1148.7	0.0	913.2	298.0	339.1	73.5	20	0	14	4	5	1	17.4	0.0	11.4	3.4	4.7	1.1	4.52	0.00	6.96	6.15	5.67	12.16	46	0	39	151	149	394
185	P19012	Keratin, type I cytoskeletal 15 OS=Homo sapiens GN=KRT15 PE=1 SV=3	0.0	237.9	0.0	238.6	0.0	107.4	0	1	0	1	0	1	0.0	9.4	0.0	9.4	0.0	3.5	0.00	5.20	0.00	7.22	0.00	10.49	0	196	0	185	0	324
192	O95171	Sciellin OS=Homo sapiens GN=SCEL PE=1 SV=2	74.0	0.0	281.0	227.9	70.6	66.0	1	0	6	6	2	1	4.2	0.0	10.2	8.3	3.3	3.3	4.64	0.00	7.64	3.68	5.52	9.41	473	0	153	192	392	427
224	A6NL28	Putative tropomyosin alpha-3 chain-like protein OS=Homo sapiens PE=5 SV=2	177.5	169.7	258.1	184.6	98.9	70.7	2	2	3	2	1	1	13.5	13.5	14.8	14.8	10.3	10.3	3.09	6.77	8.49	4.83	6.52	7.59	325	233	162	224	334	404
225	Q13257	Mitotic spindle assembly checkpoint protein MAD2A OS=Homo sapiens GN=MAD2L1 PE=1 SV=1	0.0	86.1	189.3	184.3	0.0	68.0	0	2	4	4	0	1	0.0	7.3	16.1	16.1	0.0	3.4	0.00	2.24	2.65	7.28	0.00	3.10	0	327	209	225	0	416
241	P02549	Spectrin alpha chain, erythrocyte OS=Homo sapiens GN=SPTA1 PE=1 SV=5	0.0	0.0	0.0	140.7	0.0	79.5	0	0	0	1	0	1	0.0	0.0	0.0	1.3	0.0	0.7	0.00	0.00	0.00	3.96	0.00	11.02	0	0	0	241	0	381
242	Q01844	RNA-binding protein EWS OS=Homo sapiens GN=EWSR1 PE=1 SV=1	113.8	85.3	81.3	134.9	69.0	94.6	2	1	1	2	1	1	5.6	3.4	3.4	4.4	3.4	3.5	4.59	7.02	16.04	10.48	9.48	7.84	404	329	311	242	398	341
256	P31943	Heterogeneous nuclear ribonucleoprotein H OS=Homo sapiens GN=HNRNPH1 PE=1 SV=4	211.4	241.2	119.2	117.3	0.0	59.1	3	3	2	2	0	1	9.6	9.6	5.8	7.1	0.0	6.0	3.15	5.41	4.73	9.88	0.00	12.37	291	191	260	256	0	448
259	Q03468	DNA excision repair protein ERCC-6 OS=Homo sapiens GN=ERCC6 PE=1 SV=1	87.4	80.6	0.0	112.7	60.0	60.4	1	1	0	2	1	1	1.6	1.7	0.0	1.7	1.1	1.1	3.26	7.59	0.00	6.78	8.12	7.62	452	337	0	259	424	445
268	Q9UBI6	Guanine nucleotide-binding protein G(I)/G(S)/G(O) subunit gamma-12 OS=Homo sapiens GN=GNG12 PE=1 SV=3	85.2	86.8	92.4	107.2	0.0	92.3	1	1	1	1	0	1	15.3	15.3	15.3	15.3	0.0	15.3	2.15	7.33	8.35	0.00	0.00	3.41	457	325	294	268	0	345
270	Q96FS4	Signal-induced proliferation-associated protein 1 OS=Homo sapiens GN=SIPA1 PE=1 SV=1	336.1	92.3	109.7	106.4	184.2	102.8	4	1	1	1	2	1	7.0	2.3	2.3	2.3	3.4	2.3	3.95	10.85	4.75	6.68	5.89	5.48	219	316	266	270	250	330
286	Q5EBL8	PDZ domain-containing protein 11 OS=Homo sapiens GN=PDZD11 PE=1 SV=2	91.4	114.7	62.1	98.4	0.0	76.7	1	1	1	1	0	1	17.1	21.4	17.1	11.4	0.0	17.1	4.95	2.45	0.23	4.46	0.00	6.94	444	288	357	286	0	388
293	Q9UNL2	Translocon-associated protein subunit gamma OS=Homo sapiens GN=SSR3 PE=1 SV=1	109.8	95.6	111.2	95.7	0.0	115.1	1	1	1	1	0	1	7.6	7.6	10.3	7.6	0.0	11.9	4.15	0.85	10.86	5.28	0.00	1.39	416	311	263	293	0	317
296	Q9Y3P9	Rab GTPase-activating protein 1 OS=Homo sapiens GN=RABGAP1 PE=1 SV=3	120.4	129.2	98.2	93.7	0.0	63.8	1	1	1	1	0	1	1.9	1.9	1.3	1.3	0.0	1.3	11.59	9.44	7.94	12.10	0.00	8.18	397	267	285	296	0	436
300	Q9Y3C6	Peptidyl-prolyl cis-trans isomerase-like 1 OS=Homo sapiens GN=PPIL1 PE=1 SV=1	166.2	125.3	36.0	91.1	38.6	31.4	5	4	1	3	1	1	31.3	21.1	10.2	21.1	6.6	6.6	4.43	0.71	0.17	6.45	12.63	1.46	337	269	452	300	516	565
310	Q8IUD2	ELKS/Rab6-interacting/CAST family member 1 OS=Homo sapiens GN=ERC1 PE=1 SV=1	249.3	1226.3	397.2	86.6	0.0	57.5	3	23	6	1	0	1	4.7	20.9	6.5	1.6	0.0	1.0	2.13	7.31	6.32	3.96	0.00	1.90	265	33	119	310	0	452
311	Q6ZU15	Septin-14 OS=Homo sapiens GN=SEPT14 PE=1 SV=2	74.9	33.2	46.4	86.5	37.9	72.8	1	1	2	2	1	1	3.9	1.9	3.5	5.6	3.5	3.9	7.17	13.69	9.71	6.89	8.90	7.91	471	474	401	311	520	396
312	Q86XH1	IQ and AAA domain-containing protein 1 OS=Homo sapiens GN=IQCA1 PE=2 SV=1	68.2	83.6	99.6	85.5	84.6	84.3	1	1	1	1	1	1	1.2	2.2	3.8	2.2	2.2	2.2	3.40	5.45	4.00	4.87	5.53	5.44	487	335	282	312	360	364
315	Q8TF72	Protein Shroom3 OS=Homo sapiens GN=SHROOM3 PE=1 SV=2	98.9	64.0	88.3	83.9	0.0	77.7	1	1	1	1	0	1	1.0	0.7	0.7	0.7	0.0	0.7	5.11	4.54	3.15	3.39	0.00	10.29	433	371	300	315	0	385
319	Q13045	Protein flightless-1 homolog OS=Homo sapiens GN=FLII PE=1 SV=2	414.9	133.0	130.0	81.3	178.6	57.8	8	2	2	2	3	1	6.2	1.7	1.7	1.5	2.8	2.0	2.86	9.48	9.55	12.38	9.91	15.92	185	264	246	319	256	450
322	Q9NRC6	Spectrin beta chain, brain 4 OS=Homo sapiens GN=SPTBN5 PE=1 SV=1	96.4	0.0	0.0	77.4	0.0	96.0	1	0	0	1	0	1	1.1	0.0	0.0	0.8	0.0	1.1	9.93	0.00	0.00	5.60	0.00	10.25	436	0	0	322	0	339
331	Q6NYC8	Phostensin OS=Homo sapiens GN=PPP1R18 PE=1 SV=1	419.2	82.0	69.3	74.0	200.3	32.8	8	1	1	1	3	1	15.0	3.8	1.5	2.8	6.7	1.6	2.64	9.16	5.22	9.52	4.55	12.66	184	336	334	331	234	559
332	Q8WXI9	Transcriptional repressor p66-beta OS=Homo sapiens GN=GATAD2B PE=1 SV=1	197.9	90.5	0.0	73.9	52.7	32.6	4	1	0	2	1	1	13.3	4.6	0.0	6.1	4.2	2.7	3.05	2.06	0.00	11.41	11.76	17.87	311	321	0	332	449	561
338	P17096	High mobility group protein HMG-I/HMG-Y OS=Homo sapiens GN=HMGA1 PE=1 SV=3	83.7	0.0	69.4	70.5	0.0	68.9	1	0	1	1	0	1	15.0	0.0	15.0	15.0	0.0	15.0	3.68	0.00	9.54	5.34	0.00	2.13	461	0	332	338	0	412
340	P48165	Gap junction alpha-8 protein OS=Homo sapiens GN=GJA8 PE=1 SV=3	0.0	0.0	0.0	68.0	0.0	42.5	0	0	0	1	0	1	0.0	0.0	0.0	2.8	0.0	3.7	0.00	0.00	0.00	9.65	0.00	16.17	0	0	0	340	0	513
344	Q9H299	SH3 domain-binding glutamic acid-rich-like protein 3 OS=Homo sapiens GN=SH3BGRL3 PE=1 SV=1	112.6	91.4	63.4	67.4	55.2	83.9	2	2	1	1	1	1	31.2	31.2	10.8	10.8	10.8	31.2	3.46	6.11	5.98	3.12	0.03	1.52	406	318	348	344	440	366
349	O95831	Apoptosis-inducing factor 1, mitochondrial OS=Homo sapiens GN=AIFM1 PE=1 SV=1	52.9	98.6	34.4	64.9	40.5	40.9	1	2	1	1	1	1	2.1	2.1	2.1	3.3	2.1	2.1	4.26	2.10	2.91	4.44	3.44	5.01	550	307	457	349	508	527
350	Q6PD62	RNA polymerase-associated protein CTR9 homolog OS=Homo sapiens GN=CTR9 PE=1 SV=1	44.6	0.0	0.0	64.6	65.2	61.5	1	0	0	1	1	1	0.5	0.0	0.0	0.9	1.0	0.9	4.36	0.00	0.00	6.49	1.68	3.11	575	0	0	350	413	442
353	O75643	U5 small nuclear ribonucleoprotein 200 kDa helicase OS=Homo sapiens GN=SNRNP200 PE=1 SV=2	36.6	0.0	85.0	64.1	45.4	66.6	1	0	1	1	1	1	0.3	0.0	0.6	0.8	0.9	0.6	9.30	0.00	14.32	7.94	10.08	14.22	604	0	305	353	480	424
354	Q7Z460	CLIP-associating protein 1 OS=Homo sapiens GN=CLASP1 PE=1 SV=1	0.0	0.0	47.9	63.6	64.8	67.5	0	0	1	1	1	1	0.0	0.0	1.2	1.6	1.6	1.6	0.00	0.00	14.66	9.75	13.84	7.86	0	0	397	354	414	420
357	P21817	Ryanodine receptor 1 OS=Homo sapiens GN=RYR1 PE=1 SV=3	0.0	57.1	0.0	63.2	56.9	62.6	0	1	0	1	1	1	0.0	0.2	0.0	0.2	0.2	0.2	0.00	6.43	0.00	8.84	6.40	9.75	0	402	0	357	433	439
361	P63010	AP-2 complex subunit beta OS=Homo sapiens GN=AP2B1 PE=1 SV=1	533.8	0.0	52.7	61.2	0.0	42.6	10	0	1	2	0	1	12.8	0.0	1.9	1.8	0.0	2.2	3.68	0.00	5.07	11.64	0.00	11.37	146	0	381	361	0	511
366	P62314	Small nuclear ribonucleoprotein Sm D1 OS=Homo sapiens GN=SNRPD1 PE=1 SV=1	57.3	76.3	68.0	59.3	30.7	76.2	1	1	1	1	1	1	10.9	10.9	10.9	10.9	10.9	10.9	5.09	3.59	3.82	7.58	8.25	2.78	537	342	337	366	547	390
368	P62861	40S ribosomal protein S30 OS=Homo sapiens GN=FAU PE=1 SV=1	58.4	72.3	58.2	58.7	72.1	72.2	1	1	1	1	1	1	16.9	16.9	16.9	16.9	16.9	16.9	4.62	4.54	6.79	8.72	4.21	5.78	530	350	371	368	385	398
370	Q14667	UPF0378 protein KIAA0100 OS=Homo sapiens GN=KIAA0100 PE=1 SV=3	63.0	0.0	0.0	57.4	39.8	32.2	1	0	0	1	1	1	1.0	0.0	0.0	1.0	0.8	0.5	9.10	0.00	0.00	9.08	9.80	9.56	510	0	0	370	512	564
379	P07199	Major centromere autoantigen B OS=Homo sapiens GN=CENPB PE=1 SV=2	0.0	0.0	0.0	55.5	55.1	55.8	0	0	0	1	1	1	0.0	0.0	0.0	2.0	2.0	2.0	0.00	0.00	0.00	15.85	14.54	8.89	0	0	0	379	441	460
380	P14678	Small nuclear ribonucleoprotein-associated proteins B and B' OS=Homo sapiens GN=SNRPB PE=1 SV=2	124.9	144.4	66.8	55.5	91.6	55.4	2	3	1	1	2	1	6.2	9.6	3.3	2.9	6.2	2.9	5.40	4.87	6.29	10.54	7.38	13.03	391	252	340	380	346	462
388	P33947	ER lumen protein retaining receptor 2 OS=Homo sapiens GN=KDELR2 PE=1 SV=1	133.2	60.7	69.4	54.4	43.9	68.7	3	1	1	1	1	1	7.5	5.2	5.2	5.2	5.2	5.2	5.70	4.02	5.48	2.21	7.76	4.46	380	384	333	388	489	414
392	P60763	Ras-related C3 botulinum toxin substrate 3 OS=Homo sapiens GN=RAC3 PE=1 SV=1	0.0	0.0	45.6	52.8	0.0	41.9	0	0	1	1	0	1	0.0	0.0	4.2	4.2	0.0	4.2	0.00	0.00	12.68	5.63	0.00	14.15	0	0	404	392	0	517
395	Q9NPG3	Ubinuclein-1 OS=Homo sapiens GN=UBN1 PE=1 SV=2	0.0	0.0	0.0	52.1	0.0	57.1	0	0	0	1	0	1	0.0	0.0	0.0	1.5	0.0	1.3	0.00	0.00	0.00	11.20	0.00	7.05	0	0	0	395	0	454
400	Q9NX14	NADH dehydrogenase [ubiquinone] 1 beta subcomplex subunit 11, mitochondrial OS=Homo sapiens GN=NDUFB11 PE=1 SV=1	114.2	49.5	40.9	51.4	51.2	49.8	2	1	1	1	1	1	22.2	7.2	7.2	7.2	7.2	7.2	2.27	4.00	4.07	7.34	7.76	2.83	403	421	432	400	453	483
408	P21675	Transcription initiation factor TFIID subunit 1 OS=Homo sapiens GN=TAF1 PE=1 SV=2	0.0	47.2	0.0	49.9	0.0	41.7	0	1	0	1	0	1	0.0	1.0	0.0	1.0	0.0	1.0	0.00	5.32	0.00	5.59	0.00	11.40	0	428	0	408	0	519
418	P10620	Microsomal glutathione S-transferase 1 OS=Homo sapiens GN=MGST1 PE=1 SV=1	210.9	67.8	79.0	47.6	104.8	83.6	3	1	1	1	1	1	23.2	14.2	10.3	14.2	14.2	14.2	4.14	3.18	3.11	6.46	6.42	2.52	293	360	313	418	327	367
423	Q63ZY3	KN motif and ankyrin repeat domain-containing protein 2 OS=Homo sapiens GN=KANK2 PE=1 SV=1	81.3	108.1	46.5	46.7	64.8	46.3	1	2	1	1	1	1	3.2	2.9	0.8	0.8	2.2	0.8	12.47	10.12	11.20	17.89	12.25	11.21	464	291	400	423	415	496
424	Q96G21	U3 small nucleolar ribonucleoprotein protein IMP4 OS=Homo sapiens GN=IMP4 PE=1 SV=1	0.0	75.3	0.0	46.6	86.3	52.4	0	2	0	1	2	1	0.0	6.2	0.0	5.5	6.9	3.4	0.00	1.94	0.00	9.77	5.68	12.02	0	345	0	424	357	473
425	O00483	NADH dehydrogenase [ubiquinone] 1 alpha subcomplex subunit 4 OS=Homo sapiens GN=NDUFA4 PE=1 SV=1	63.5	66.4	60.2	46.2	82.4	79.3	2	2	1	1	1	1	22.2	22.2	9.9	9.9	22.2	22.2	4.41	7.02	6.80	9.58	6.69	6.17	508	364	361	425	363	383
431	Q9NRW3	Probable DNA dC->dU-editing enzyme APOBEC-3C OS=Homo sapiens GN=APOBEC3C PE=1 SV=2	35.9	0.0	0.0	45.0	0.0	41.0	1	0	0	1	0	1	6.8	0.0	0.0	6.8	0.0	6.8	6.45	0.00	0.00	0.25	0.00	1.38	607	0	0	431	0	526
432	P61225	Ras-related protein Rap-2b OS=Homo sapiens GN=RAP2B PE=1 SV=1	210.8	59.3	0.0	44.7	0.0	68.9	3	1	0	1	0	1	18.0	6.0	0.0	6.0	0.0	6.0	3.47	10.02	0.00	9.09	0.00	12.19	294	397	0	432	0	413
435	Q8WYL5	Protein phosphatase Slingshot homolog 1 OS=Homo sapiens GN=SSH1 PE=1 SV=2	0.0	0.0	0.0	44.3	0.0	43.6	0	0	0	1	0	1	0.0	0.0	0.0	2.0	0.0	2.0	0.00	0.00	0.00	12.13	0.00	11.94	0	0	0	435	0	509
436	Q15878	Voltage-dependent R-type calcium channel subunit alpha-1E OS=Homo sapiens GN=CACNA1E PE=1 SV=3	0.0	0.0	0.0	44.0	0.0	43.8	0	0	0	1	0	1	0.0	0.0	0.0	0.6	0.0	0.6	0.00	0.00	0.00	13.64	0.00	14.05	0	0	0	436	0	507
438	P60903	Protein S100-A10 OS=Homo sapiens GN=S100A10 PE=1 SV=2	71.8	50.4	42.4	43.5	45.5	56.8	1	1	1	1	1	1	17.5	17.5	17.5	17.5	17.5	17.5	5.97	7.89	1.09	2.44	16.70	7.17	480	416	423	438	478	456
445	Q92576	PHD finger protein 3 OS=Homo sapiens GN=PHF3 PE=1 SV=3	0.0	0.0	39.7	42.5	0.0	41.8	0	0	1	1	0	1	0.0	0.0	0.7	0.7	0.0	0.7	0.00	0.00	11.26	12.63	0.00	9.26	0	0	435	445	0	518
449	Q13492	Phosphatidylinositol-binding clathrin assembly protein OS=Homo sapiens GN=PICALM PE=1 SV=2	283.3	0.0	73.2	42.2	0.0	46.2	4	0	1	1	0	1	9.5	0.0	3.2	2.3	0.0	3.2	4.40	0.00	10.03	1.12	0.00	3.52	246	0	321	449	0	498
453	Q5JTH9	RRP12-like protein OS=Homo sapiens GN=RRP12 PE=1 SV=2	0.0	0.0	58.1	41.7	183.3	64.6	0	0	1	1	3	1	0.0	0.0	1.0	1.0	2.6	1.0	0.00	0.00	6.34	7.21	6.41	9.98	0	0	373	453	252	431
454	Q13107	Ubiquitin carboxyl-terminal hydrolase 4 OS=Homo sapiens GN=USP4 PE=1 SV=3	0.0	0.0	47.2	41.6	42.7	56.9	0	0	1	1	1	1	0.0	0.0	1.7	1.7	1.7	2.7	0.00	0.00	9.39	13.78	10.64	14.27	0	0	398	454	496	455
459	Q9Y561	Low-density lipoprotein receptor-related protein 12 OS=Homo sapiens GN=LRP12 PE=1 SV=1	0.0	0.0	0.0	41.0	0.0	40.5	0	0	0	1	0	1	0.0	0.0	0.0	2.0	0.0	2.0	0.00	0.00	0.00	13.94	0.00	10.45	0	0	0	459	0	530
464	O75096	Low-density lipoprotein receptor-related protein 4 OS=Homo sapiens GN=LRP4 PE=1 SV=4	0.0	0.0	0.0	40.7	0.0	70.5	0	0	0	1	0	1	0.0	0.0	0.0	0.8	0.0	1.1	0.00	0.00	0.00	14.19	0.00	15.07	0	0	0	464	0	405
465	Q969X6	Cirhin OS=Homo sapiens GN=CIRH1A PE=1 SV=1	54.6	47.0	0.0	40.7	203.1	64.3	1	1	0	1	5	1	2.5	1.7	0.0	1.7	8.6	1.7	2.72	3.49	0.00	8.82	16.00	1.25	542	431	0	465	232	434
474	Q9Y3R5	Protein dopey-2 OS=Homo sapiens GN=DOPEY2 PE=1 SV=5	0.0	0.0	0.0	39.1	0.0	37.4	0	0	0	1	0	1	0.0	0.0	0.0	0.7	0.0	0.9	0.00	0.00	0.00	8.17	0.00	14.00	0	0	0	474	0	541
476	Q9UJX2	Cell division cycle protein 23 homolog OS=Homo sapiens GN=CDC23 PE=1 SV=3	0.0	134.8	0.0	38.1	50.3	39.5	0	3	0	1	2	1	0.0	5.4	0.0	3.5	4.7	3.5	0.00	2.77	0.00	14.06	4.48	4.48	0	260	0	476	455	532
479	P60953	Cell division control protein 42 homolog OS=Homo sapiens GN=CDC42 PE=1 SV=2	207.5	42.1	0.0	37.5	0.0	66.5	2	1	0	1	0	1	20.4	5.8	0.0	5.8	0.0	5.8	4.54	0.33	0.00	2.90	0.00	0.44	297	447	0	479	0	425
484	P29692	Elongation factor 1-delta OS=Homo sapiens GN=EEF1D PE=1 SV=5	61.8	60.7	107.0	35.2	0.0	80.6	1	1	2	1	0	1	4.3	4.3	12.1	3.2	0.0	4.3	9.42	8.05	10.21	8.23	0.00	11.89	517	383	272	484	0	377
486	P61586	Transforming protein RhoA OS=Homo sapiens GN=RHOA PE=1 SV=1	363.0	42.8	98.2	34.5	0.0	49.8	7	1	2	1	0	1	32.6	6.2	11.9	6.2	0.0	6.2	3.53	2.52	3.32	3.90	0.00	2.69	204	443	286	486	0	481
487	Q12874	Splicing factor 3A subunit 3 OS=Homo sapiens GN=SF3A3 PE=1 SV=1	0.0	33.9	0.0	34.0	0.0	34.0	0	1	0	1	0	1	0.0	1.8	0.0	1.8	0.0	1.8	0.00	1.70	0.00	9.93	0.00	2.25	0	472	0	487	0	556
489	P49756	RNA-binding protein 25 OS=Homo sapiens GN=RBM25 PE=1 SV=3	0.0	0.0	0.0	33.0	0.0	39.1	0	0	0	1	0	1	0.0	0.0	0.0	1.8	0.0	1.8	0.00	0.00	0.00	3.71	0.00	14.54	0	0	0	489	0	534
491	P04216	Thy-1 membrane glycoprotein OS=Homo sapiens GN=THY1 PE=1 SV=2	67.6	62.0	59.4	31.8	52.2	59.5	1	1	1	1	1	1	6.2	6.2	6.2	6.2	6.2	6.2	2.41	8.53	9.55	2.78	9.59	8.59	490	378	368	491	450	447
505	Q14690	Protein RRP5 homolog OS=Homo sapiens GN=PDCD11 PE=1 SV=3	0.0	0.0	0.0	0.0	0.0	54.0	0	0	0	0	0	1	0.0	0.0	0.0	0.0	0.0	1.3	0.00	0.00	0.00	0.00	0.00	8.86	0	0	0	0	0	468
507	O60303	Uncharacterized protein KIAA0556 OS=Homo sapiens GN=KIAA0556 PE=1 SV=4	0.0	72.1	0.0	0.0	42.8	42.3	0	1	0	0	1	1	0.0	1.0	0.0	0.0	0.6	1.0	0.00	13.91	0.00	0.00	6.88	12.41	0	352	0	0	494	514
509	Q70CQ4	Ubiquitin carboxyl-terminal hydrolase 31 OS=Homo sapiens GN=USP31 PE=1 SV=2	95.3	90.7	89.6	0.0	86.6	82.0	1	1	1	0	2	1	1.7	1.7	1.7	0.0	1.7	1.7	12.35	12.23	11.04	0.00	10.83	10.13	439	320	298	0	356	370
513	Q7KZ85	Transcription elongation factor SPT6 OS=Homo sapiens GN=SUPT6H PE=1 SV=2	0.0	0.0	0.0	0.0	70.0	89.7	0	0	0	0	1	1	0.0	0.0	0.0	0.0	1.0	1.0	0.00	0.00	0.00	0.00	15.42	12.76	0	0	0	0	395	350
527	Q96P48	Arf-GAP with Rho-GAP domain, ANK repeat and PH domain-containing protein 1 OS=Homo sapiens GN=ARAP1 PE=1 SV=3	0.0	0.0	0.0	0.0	0.0	36.8	0	0	0	0	0	1	0.0	0.0	0.0	0.0	0.0	1.2	0.00	0.00	0.00	0.00	0.00	10.78	0	0	0	0	0	544
528	Q68CJ6	GTPase SLIP-GC OS=Homo sapiens GN=C8orf80 PE=1 SV=3	0.0	0.0	0.0	0.0	0.0	53.1	0	0	0	0	0	1	0.0	0.0	0.0	0.0	0.0	1.8	0.00	0.00	0.00	0.00	0.00	16.32	0	0	0	0	0	471
536	P61769	Beta-2-microglobulin OS=Homo sapiens GN=B2M PE=1 SV=1	43.4	0.0	0.0	0.0	37.0	49.6	1	0	0	0	1	1	8.4	0.0	0.0	0.0	8.4	8.4	2.88	0.00	0.00	0.00	2.32	1.32	584	0	0	0	524	484
545	Q3SY84	Keratin, type II cytoskeletal 71 OS=Homo sapiens GN=KRT71 PE=1 SV=3	0.0	0.0	190.8	0.0	0.0	152.3	0	0	2	0	0	1	0.0	0.0	7.5	0.0	0.0	5.2	0.00	0.00	5.08	0.00	0.00	8.52	0	0	207	0	0	282
548	Q5S007	Leucine-rich repeat serine/threonine-protein kinase 2 OS=Homo sapiens GN=LRRK2 PE=1 SV=2	0.0	0.0	0.0	0.0	33.8	61.7	0	0	0	0	1	1	0.0	0.0	0.0	0.0	0.4	0.9	0.00	0.00	0.00	0.00	15.99	14.99	0	0	0	0	534	441
549	Q14203	Dynactin subunit 1 OS=Homo sapiens GN=DCTN1 PE=1 SV=3	0.0	52.8	0.0	0.0	0.0	41.9	0	1	0	0	0	1	0.0	1.3	0.0	0.0	0.0	1.5	0.00	9.54	0.00	0.00	0.00	13.51	0	407	0	0	0	516
553	Q9H3F6	BTB/POZ domain-containing adapter for CUL3-mediated RhoA degradation protein 3 OS=Homo sapiens GN=KCTD10 PE=1 SV=1	71.8	0.0	0.0	0.0	0.0	54.7	1	0	0	0	0	1	7.3	0.0	0.0	0.0	0.0	3.8	7.30	0.00	0.00	0.00	0.00	6.22	479	0	0	0	0	464
556	Q5M9N0	Coiled-coil domain-containing protein 158 OS=Homo sapiens GN=CCDC158 PE=2 SV=2	58.3	0.0	0.0	0.0	0.0	37.0	1	0	0	0	0	1	1.8	0.0	0.0	0.0	0.0	1.3	3.35	0.00	0.00	0.00	0.00	8.92	531	0	0	0	0	542
566	Q9NX40	OCIA domain-containing protein 1 OS=Homo sapiens GN=OCIAD1 PE=1 SV=1	169.4	0.0	127.2	0.0	0.0	58.9	3	0	4	0	0	1	18.4	0.0	15.5	0.0	0.0	7.8	2.65	0.00	3.86	0.00	0.00	5.01	332	0	248	0	0	449
567	P09234	U1 small nuclear ribonucleoprotein C OS=Homo sapiens GN=SNRPC PE=1 SV=1	67.6	0.0	0.0	0.0	63.4	64.4	1	0	0	0	1	1	7.5	0.0	0.0	0.0	7.5	7.5	5.89	0.00	0.00	0.00	11.11	7.17	491	0	0	0	418	433
568	A6NHR9	Structural maintenance of chromosomes flexible hinge domain-containing protein 1 OS=Homo sapiens GN=SMCHD1 PE=1 SV=2	0.0	0.0	0.0	0.0	71.8	67.6	0	0	0	0	1	1	0.0	0.0	0.0	0.0	0.6	0.6	0.00	0.00	0.00	0.00	7.43	12.77	0	0	0	0	386	419
570	Q8TDJ6	DmX-like protein 2 OS=Homo sapiens GN=DMXL2 PE=1 SV=2	0.0	0.0	0.0	0.0	0.0	38.8	0	0	0	0	0	1	0.0	0.0	0.0	0.0	0.0	0.5	0.00	0.00	0.00	0.00	0.00	15.58	0	0	0	0	0	538
574	P98175	RNA-binding protein 10 OS=Homo sapiens GN=RBM10 PE=1 SV=3	0.0	50.9	0.0	0.0	65.2	102.6	0	1	0	0	2	1	0.0	2.2	0.0	0.0	2.4	3.3	0.00	8.82	0.00	0.00	7.31	7.56	0	412	0	0	412	331
576	Q9GZT3	SRA stem-loop-interacting RNA-binding protein, mitochondrial OS=Homo sapiens GN=SLIRP PE=1 SV=1	36.4	0.0	0.0	0.0	0.0	32.5	1	0	0	0	0	1	9.2	0.0	0.0	0.0	0.0	9.2	13.56	0.00	0.00	0.00	0.00	15.67	606	0	0	0	0	562
583	P07305	Histone H1.0 OS=Homo sapiens GN=H1F0 PE=1 SV=3	99.0	0.0	121.4	0.0	71.8	67.7	2	0	3	0	1	1	9.8	0.0	13.9	0.0	10.8	9.3	3.53	0.00	4.79	0.00	9.61	11.16	432	0	257	0	387	417
588	P13010	X-ray repair cross-complementing protein 5 OS=Homo sapiens GN=XRCC5 PE=1 SV=3	0.0	0.0	0.0	0.0	0.0	54.9	0	0	0	0	0	1	0.0	0.0	0.0	0.0	0.0	2.7	0.00	0.00	0.00	0.00	0.00	6.72	0	0	0	0	0	463
591	Q9H2M3	S-methylmethionine--homocysteine S-methyltransferase BHMT2 OS=Homo sapiens GN=BHMT2 PE=1 SV=1	0.0	0.0	0.0	0.0	0.0	30.3	0	0	0	0	0	1	0.0	0.0	0.0	0.0	0.0	1.7	0.00	0.00	0.00	0.00	0.00	5.28	0	0	0	0	0	573
592	P16989	DNA-binding protein A OS=Homo sapiens GN=CSDA PE=1 SV=4	0.0	0.0	0.0	0.0	0.0	35.3	0	0	0	0	0	1	0.0	0.0	0.0	0.0	0.0	3.5	0.00	0.00	0.00	0.00	0.00	4.19	0	0	0	0	0	550
593	Q8WWI1	LIM domain only protein 7 OS=Homo sapiens GN=LMO7 PE=1 SV=3	73.6	68.1	37.9	0.0	128.2	40.8	1	1	1	0	1	1	1.1	1.2	0.8	0.0	2.5	0.8	10.46	8.20	9.30	0.00	9.86	7.28	474	359	443	0	297	529
598	P17568	NADH dehydrogenase [ubiquinone] 1 beta subcomplex subunit 7 OS=Homo sapiens GN=NDUFB7 PE=1 SV=4	75.0	0.0	0.0	0.0	0.0	41.2	2	0	0	0	0	1	14.6	0.0	0.0	0.0	0.0	7.3	4.40	0.00	0.00	0.00	0.00	2.46	470	0	0	0	0	525
600	A6NCI8	Uncharacterized protein C2orf78 OS=Homo sapiens GN=C2orf78 PE=2 SV=3	0.0	0.0	0.0	0.0	0.0	30.6	0	0	0	0	0	1	0.0	0.0	0.0	0.0	0.0	1.4	0.00	0.00	0.00	0.00	0.00	18.41	0	0	0	0	0	570
601	Q9UGL9	Cysteine-rich C-terminal protein 1 OS=Homo sapiens GN=CRCT1 PE=2 SV=1	0.0	0.0	0.0	0.0	0.0	32.6	0	0	0	0	0	1	0.0	0.0	0.0	0.0	0.0	14.1	0.00	0.00	0.00	0.00	0.00	2.95	0	0	0	0	0	560
603	O96000	NADH dehydrogenase [ubiquinone] 1 beta subcomplex subunit 10 OS=Homo sapiens GN=NDUFB10 PE=1 SV=3	66.3	40.0	73.1	0.0	49.3	38.1	1	1	2	0	1	1	14.5	8.1	14.5	0.0	8.1	8.1	9.14	6.69	5.49	0.00	17.93	3.75	500	453	322	0	461	540
610	Q9NVE4	Coiled-coil domain-containing protein 87 OS=Homo sapiens GN=CCDC87 PE=2 SV=2	0.0	0.0	0.0	0.0	0.0	41.4	0	0	0	0	0	1	0.0	0.0	0.0	0.0	0.0	1.9	0.00	0.00	0.00	0.00	0.00	18.50	0	0	0	0	0	523
615	Q9Y2E6	E3 ubiquitin-protein ligase DTX4 OS=Homo sapiens GN=DTX4 PE=1 SV=2	0.0	0.0	0.0	0.0	0.0	46.8	0	0	0	0	0	1	0.0	0.0	0.0	0.0	0.0	2.9	0.00	0.00	0.00	0.00	0.00	6.08	0	0	0	0	0	495
616	Q6P179	Endoplasmic reticulum aminopeptidase 2 OS=Homo sapiens GN=ERAP2 PE=1 SV=2	0.0	0.0	66.0	0.0	0.0	47.2	0	0	1	0	0	1	0.0	0.0	1.6	0.0	0.0	1.6	0.00	0.00	9.98	0.00	0.00	13.93	0	0	342	0	0	491
620	Q8TDD1	ATP-dependent RNA helicase DDX54 OS=Homo sapiens GN=DDX54 PE=1 SV=2	0.0	0.0	0.0	0.0	370.4	53.2	0	0	0	0	8	1	0.0	0.0	0.0	0.0	11.2	1.0	0.00	0.00	0.00	0.00	6.08	8.01	0	0	0	0	140	469
625	Q9H061	Transmembrane protein 126A OS=Homo sapiens GN=TMEM126A PE=1 SV=1	220.7	0.0	126.8	0.0	0.0	34.6	5	0	3	0	0	1	33.3	0.0	11.3	0.0	0.0	4.6	1.48	0.00	3.80	0.00	0.00	5.74	280	0	250	0	0	553
635	P30536	Translocator protein OS=Homo sapiens GN=TSPO PE=1 SV=3	100.8	0.0	0.0	0.0	39.2	51.5	2	0	0	0	1	1	9.5	0.0	0.0	0.0	4.7	4.7	5.28	0.00	0.00	0.00	1.81	4.35	430	0	0	0	513	475
640	Q8IUE6	Histone H2A type 2-B OS=Homo sapiens GN=HIST2H2AB PE=1 SV=3	0.0	108.0	0.0	0.0	131.8	112.4	0	1	0	0	1	1	0.0	12.3	0.0	0.0	18.5	12.3	0.00	4.91	0.00	0.00	9.37	4.22	0	292	0	0	293	322
642	Q4FZB7	Histone-lysine N-methyltransferase SUV420H1 OS=Homo sapiens GN=SUV420H1 PE=1 SV=4	0.0	0.0	0.0	0.0	0.0	50.9	0	0	0	0	0	1	0.0	0.0	0.0	0.0	0.0	1.5	0.00	0.00	0.00	0.00	0.00	14.78	0	0	0	0	0	476
652	O95786	Probable ATP-dependent RNA helicase DDX58 OS=Homo sapiens GN=DDX58 PE=1 SV=2	31.0	0.0	30.5	0.0	0.0	45.4	1	0	1	0	0	1	1.0	0.0	1.0	0.0	0.0	2.5	15.66	0.00	13.50	0.00	0.00	11.77	616	0	471	0	0	502
660	Q9P2K8	Eukaryotic translation initiation factor 2-alpha kinase 4 OS=Homo sapiens GN=EIF2AK4 PE=1 SV=3	0.0	0.0	0.0	0.0	0.0	42.2	0	0	0	0	0	1	0.0	0.0	0.0	0.0	0.0	0.8	0.00	0.00	0.00	0.00	0.00	12.43	0	0	0	0	0	515
661	Q02880	DNA topoisomerase 2-beta OS=Homo sapiens GN=TOP2B PE=1 SV=3	88.4	0.0	39.7	0.0	0.0	81.1	1	0	1	0	0	1	1.4	0.0	1.0	0.0	0.0	1.4	4.09	0.00	3.27	0.00	0.00	6.68	448	0	436	0	0	373
665	Q7L576	Cytoplasmic FMR1-interacting protein 1 OS=Homo sapiens GN=CYFIP1 PE=1 SV=1	50.6	0.0	0.0	0.0	0.0	46.0	1	0	0	0	0	1	1.3	0.0	0.0	0.0	0.0	1.8	5.73	0.00	0.00	0.00	0.00	13.04	559	0	0	0	0	499
667	P82933	28S ribosomal protein S9, mitochondrial OS=Homo sapiens GN=MRPS9 PE=1 SV=2	0.0	0.0	0.0	0.0	0.0	44.4	0	0	0	0	0	1	0.0	0.0	0.0	0.0	0.0	5.1	0.00	0.00	0.00	0.00	0.00	10.26	0	0	0	0	0	505
669	Q96KR7	Phosphatase and actin regulator 3 OS=Homo sapiens GN=PHACTR3 PE=1 SV=1	0.0	0.0	0.0	0.0	0.0	35.7	0	0	0	0	0	1	0.0	0.0	0.0	0.0	0.0	2.0	0.00	0.00	0.00	0.00	0.00	5.16	0	0	0	0	0	547
672	P13987	CD59 glycoprotein OS=Homo sapiens GN=CD59 PE=1 SV=1	148.1	100.8	0.0	0.0	0.0	30.2	3	2	0	0	0	1	25.0	15.6	0.0	0.0	0.0	6.2	4.13	2.13	0.00	0.00	0.00	2.93	357	302	0	0	0	574
674	Q9NX24	H/ACA ribonucleoprotein complex subunit 2 OS=Homo sapiens GN=NHP2 PE=1 SV=1	0.0	0.0	0.0	0.0	61.3	49.8	0	0	0	0	2	1	0.0	0.0	0.0	0.0	19.0	6.5	0.00	0.00	0.00	0.00	7.15	9.66	0	0	0	0	423	482
676	Q9Y6X0	SET-binding protein OS=Homo sapiens GN=SETBP1 PE=1 SV=3	0.0	0.0	0.0	0.0	0.0	33.2	0	0	0	0	0	1	0.0	0.0	0.0	0.0	0.0	0.4	0.00	0.00	0.00	0.00	0.00	18.14	0	0	0	0	0	558
680	Q6N022	Teneurin-4 OS=Homo sapiens GN=ODZ4 PE=2 SV=2	0.0	0.0	0.0	0.0	0.0	80.7	0	0	0	0	0	1	0.0	0.0	0.0	0.0	0.0	0.8	0.00	0.00	0.00	0.00	0.00	7.92	0	0	0	0	0	375
684	Q96G01	Protein bicaudal D homolog 1 OS=Homo sapiens GN=BICD1 PE=1 SV=3	44.8	0.0	0.0	0.0	0.0	47.3	1	0	0	0	0	1	1.6	0.0	0.0	0.0	0.0	1.6	8.70	0.00	0.00	0.00	0.00	8.48	574	0	0	0	0	490
685	P61224	Ras-related protein Rap-1b OS=Homo sapiens GN=RAP1B PE=1 SV=1	0.0	0.0	71.8	0.0	0.0	77.5	0	0	1	0	0	1	0.0	0.0	8.7	0.0	0.0	8.7	0.00	0.00	8.37	0.00	0.00	6.67	0	0	324	0	0	386
718	Q9NXF1	Testis-expressed sequence 10 protein OS=Homo sapiens GN=TEX10 PE=1 SV=2	0.0	0.0	0.0	0.0	353.8	68.6	0	0	0	0	8	1	0.0	0.0	0.0	0.0	10.4	1.9	0.00	0.00	0.00	0.00	9.80	7.65	0	0	0	0	145	415
725	P27449	V-type proton ATPase 16 kDa proteolipid subunit OS=Homo sapiens GN=ATP6V0C PE=1 SV=1	135.8	48.0	81.5	0.0	46.6	64.9	3	1	2	0	1	1	11.6	11.6	11.6	0.0	11.6	11.6	2.54	5.27	4.52	0.00	9.50	9.69	375	426	310	0	472	429
727	Q96AG4	Leucine-rich repeat-containing protein 59 OS=Homo sapiens GN=LRRC59 PE=1 SV=1	239.8	122.3	0.0	0.0	0.0	65.3	5	2	0	0	0	1	23.1	11.4	0.0	0.0	0.0	8.5	4.06	7.59	0.00	0.00	0.00	7.47	273	277	0	0	0	428
734	Q86XX4	Extracellular matrix protein FRAS1 OS=Homo sapiens GN=FRAS1 PE=2 SV=1	0.0	0.0	44.9	0.0	0.0	48.0	0	0	1	0	0	1	0.0	0.0	0.3	0.0	0.0	0.3	0.00	0.00	9.06	0.00	0.00	6.34	0	0	407	0	0	488
743	Q6DRA6	Putative histone H2B type 2-D OS=Homo sapiens GN=HIST2H2BD PE=5 SV=3	260.4	104.9	166.7	0.0	0.0	156.6	3	1	1	0	0	1	15.2	14.6	15.2	0.0	0.0	15.2	3.89	2.94	5.02	0.00	0.00	7.34	259	297	221	0	0	275
746	Q9BVK6	Transmembrane emp24 domain-containing protein 9 OS=Homo sapiens GN=TMED9 PE=1 SV=2	213.6	0.0	0.0	0.0	0.0	114.2	3	0	0	0	0	1	15.3	0.0	0.0	0.0	0.0	7.2	3.60	0.00	0.00	0.00	0.00	7.40	287	0	0	0	0	320
748	Q02218	2-oxoglutarate dehydrogenase, mitochondrial OS=Homo sapiens GN=OGDH PE=1 SV=3	0.0	0.0	0.0	0.0	0.0	35.0	0	0	0	0	0	1	0.0	0.0	0.0	0.0	0.0	1.2	0.00	0.00	0.00	0.00	0.00	1.96	0	0	0	0	0	552
750	O95613	Pericentrin OS=Homo sapiens GN=PCNT PE=1 SV=4	0.0	0.0	0.0	0.0	40.9	32.3	0	0	0	0	1	1	0.0	0.0	0.0	0.0	0.2	0.2	0.00	0.00	0.00	0.00	7.55	13.53	0	0	0	0	504	563
754	P57088	Transmembrane protein 33 OS=Homo sapiens GN=TMEM33 PE=1 SV=2	258.6	0.0	45.8	0.0	0.0	44.9	5	0	1	0	0	1	19.0	0.0	4.0	0.0	0.0	2.8	3.42	0.00	12.19	0.00	0.00	8.99	261	0	403	0	0	504
759	Q9BVV6	Uncharacterized protein KIAA0586 OS=Homo sapiens GN=KIAA0586 PE=1 SV=4	0.0	0.0	0.0	0.0	0.0	41.3	0	0	0	0	0	1	0.0	0.0	0.0	0.0	0.0	0.7	0.00	0.00	0.00	0.00	0.00	4.38	0	0	0	0	0	524
760	P49327	Fatty acid synthase OS=Homo sapiens GN=FASN PE=1 SV=3	0.0	0.0	0.0	0.0	0.0	45.7	0	0	0	0	0	1	0.0	0.0	0.0	0.0	0.0	0.5	0.00	0.00	0.00	0.00	0.00	5.06	0	0	0	0	0	501
761	P14406	Cytochrome c oxidase subunit 7A2, mitochondrial OS=Homo sapiens GN=COX7A2 PE=1 SV=1	42.2	0.0	53.8	0.0	0.0	73.2	1	0	1	0	0	1	12.0	0.0	12.0	0.0	0.0	12.0	1.01	0.00	8.09	0.00	0.00	9.09	587	0	378	0	0	395
763	Q14677	Clathrin interactor 1 OS=Homo sapiens GN=CLINT1 PE=1 SV=1	0.0	0.0	0.0	0.0	37.4	79.5	0	0	0	0	1	1	0.0	0.0	0.0	0.0	2.2	1.8	0.00	0.00	0.00	0.00	4.48	18.38	0	0	0	0	522	380
771	Q9H6R4	Nucleolar protein 6 OS=Homo sapiens GN=NOL6 PE=1 SV=2	0.0	0.0	0.0	0.0	48.3	51.5	0	0	0	0	1	1	0.0	0.0	0.0	0.0	1.2	1.2	0.00	0.00	0.00	0.00	10.42	6.95	0	0	0	0	467	474
772	Q9NY93	Probable ATP-dependent RNA helicase DDX56 OS=Homo sapiens GN=DDX56 PE=1 SV=1	0.0	0.0	0.0	0.0	283.3	53.0	0	0	0	0	6	1	0.0	0.0	0.0	0.0	14.6	2.0	0.00	0.00	0.00	0.00	9.90	3.35	0	0	0	0	184	472
777	Q02978	Mitochondrial 2-oxoglutarate/malate carrier protein OS=Homo sapiens GN=SLC25A11 PE=1 SV=3	312.9	0.0	60.8	0.0	0.0	70.0	5	0	1	0	0	1	22.3	0.0	4.5	0.0	0.0	4.5	2.50	0.00	3.59	0.00	0.00	5.53	232	0	358	0	0	409
783	P60842	Eukaryotic initiation factor 4A-I OS=Homo sapiens GN=EIF4A1 PE=1 SV=1	0.0	0.0	0.0	0.0	0.0	41.5	0	0	0	0	0	1	0.0	0.0	0.0	0.0	0.0	3.9	0.00	0.00	0.00	0.00	0.00	0.60	0	0	0	0	0	522
785	Q9ULN7	PNMA-like protein 2 OS=Homo sapiens GN=PNMAL2 PE=2 SV=2	0.0	0.0	0.0	0.0	45.9	50.8	0	0	0	0	1	1	0.0	0.0	0.0	0.0	2.0	2.0	0.00	0.00	0.00	0.00	5.27	7.87	0	0	0	0	475	477
786	Q96HE7	ERO1-like protein alpha OS=Homo sapiens GN=ERO1L PE=1 SV=2	0.0	0.0	0.0	0.0	0.0	35.4	0	0	0	0	0	1	0.0	0.0	0.0	0.0	0.0	1.3	0.00	0.00	0.00	0.00	0.00	14.19	0	0	0	0	0	549
790	Q8NHZ8	Anaphase-promoting complex subunit CDC26 OS=Homo sapiens GN=CDC26 PE=1 SV=1	0.0	0.0	0.0	0.0	35.9	35.0	0	0	0	0	1	1	0.0	0.0	0.0	0.0	14.1	14.1	0.00	0.00	0.00	0.00	0.79	0.60	0	0	0	0	529	551
795	Q5SZK8	FRAS1-related extracellular matrix protein 2 OS=Homo sapiens GN=FREM2 PE=1 SV=2	67.6	0.0	0.0	0.0	0.0	67.0	1	0	0	0	0	1	0.5	0.0	0.0	0.0	0.0	0.5	5.15	0.00	0.00	0.00	0.00	12.88	492	0	0	0	0	423
802	Q8NEZ4	Histone-lysine N-methyltransferase MLL3 OS=Homo sapiens GN=MLL3 PE=1 SV=3	0.0	0.0	0.0	0.0	0.0	48.2	0	0	0	0	0	1	0.0	0.0	0.0	0.0	0.0	0.3	0.00	0.00	0.00	0.00	0.00	14.33	0	0	0	0	0	486
804	Q8IXS6	Paralemmin-2 OS=Homo sapiens GN=PALM2 PE=1 SV=3	86.2	34.2	49.0	0.0	98.4	83.3	1	1	1	0	1	1	3.7	3.7	3.7	0.0	3.7	3.7	5.95	8.02	1.62	0.00	16.40	5.44	454	471	394	0	335	368
807	Q9P2Q2	FERM domain-containing protein 4A OS=Homo sapiens GN=FRMD4A PE=1 SV=3	0.0	31.2	0.0	0.0	0.0	45.4	0	1	0	0	0	1	0.0	0.8	0.0	0.0	0.0	1.6	0.00	15.24	0.00	0.00	0.00	6.13	0	483	0	0	0	503
810	P14854	Cytochrome c oxidase subunit 6B1 OS=Homo sapiens GN=COX6B1 PE=1 SV=2	111.7	0.0	0.0	0.0	0.0	55.9	2	0	0	0	0	1	22.1	0.0	0.0	0.0	0.0	12.8	6.99	0.00	0.00	0.00	0.00	1.16	411	0	0	0	0	459
813	Q9Y272	Dexamethasone-induced Ras-related protein 1 OS=Homo sapiens GN=RASD1 PE=1 SV=1	0.0	0.0	0.0	0.0	0.0	39.0	0	0	0	0	0	1	0.0	0.0	0.0	0.0	0.0	6.0	0.00	0.00	0.00	0.00	0.00	7.85	0	0	0	0	0	537
814	Q15459	Splicing factor 3A subunit 1 OS=Homo sapiens GN=SF3A1 PE=1 SV=1	53.8	0.0	0.0	0.0	50.1	64.8	1	0	0	0	1	1	2.6	0.0	0.0	0.0	1.9	2.4	12.24	0.00	0.00	0.00	19.30	1.39	544	0	0	0	457	430
816	P33991	DNA replication licensing factor MCM4 OS=Homo sapiens GN=MCM4 PE=1 SV=5	0.0	0.0	0.0	0.0	40.8	39.0	0	0	0	0	1	1	0.0	0.0	0.0	0.0	1.9	1.5	0.00	0.00	0.00	0.00	2.57	10.86	0	0	0	0	506	536
824	O60830	Mitochondrial import inner membrane translocase subunit Tim17-B OS=Homo sapiens GN=TIMM17B PE=1 SV=1	205.4	0.0	0.0	0.0	33.0	35.4	4	0	0	0	1	1	29.7	0.0	0.0	0.0	4.1	4.1	2.81	0.00	0.00	0.00	15.20	3.53	298	0	0	0	539	548
825	Q92599	Septin-8 OS=Homo sapiens GN=SEPT8 PE=1 SV=4	0.0	0.0	0.0	0.0	0.0	70.9	0	0	0	0	0	1	0.0	0.0	0.0	0.0	0.0	2.9	0.00	0.00	0.00	0.00	0.00	12.49	0	0	0	0	0	402
836	P49674	Casein kinase I isoform epsilon OS=Homo sapiens GN=CSNK1E PE=1 SV=1	37.7	0.0	41.8	0.0	0.0	56.6	1	0	1	0	0	1	2.6	0.0	2.6	0.0	0.0	2.6	0.87	0.00	0.70	0.00	0.00	5.76	599	0	425	0	0	457
842	Q8N1T3	Unconventional myosin-Ih OS=Homo sapiens GN=MYO1H PE=2 SV=2	0.0	0.0	99.6	0.0	0.0	89.3	0	0	1	0	0	1	0.0	0.0	1.7	0.0	0.0	1.8	0.00	0.00	6.07	0.00	0.00	11.82	0	0	281	0	0	351
846	Q6RFH5	WD repeat-containing protein 74 OS=Homo sapiens GN=WDR74 PE=1 SV=1	0.0	0.0	0.0	0.0	104.0	67.2	0	0	0	0	2	1	0.0	0.0	0.0	0.0	4.2	4.2	0.00	0.00	0.00	0.00	0.46	4.69	0	0	0	0	328	422
850	P12035	Keratin, type II cytoskeletal 3 OS=Homo sapiens GN=KRT3 PE=1 SV=3	0.0	0.0	0.0	0.0	0.0	268.8	0	0	0	0	0	1	0.0	0.0	0.0	0.0	0.0	6.4	0.00	0.00	0.00	0.00	0.00	7.16	0	0	0	0	0	198
852	Q86VW2	Rho guanine nucleotide exchange factor 25 OS=Homo sapiens GN=ARHGEF25 PE=1 SV=2	0.0	0.0	0.0	0.0	0.0	54.2	0	0	0	0	0	1	0.0	0.0	0.0	0.0	0.0	2.2	0.00	0.00	0.00	0.00	0.00	11.86	0	0	0	0	0	466
853	P15918	V(D)J recombination-activating protein 1 OS=Homo sapiens GN=RAG1 PE=1 SV=2	0.0	0.0	0.0	0.0	0.0	31.4	0	0	0	0	0	1	0.0	0.0	0.0	0.0	0.0	1.0	0.00	0.00	0.00	0.00	0.00	6.79	0	0	0	0	0	567
854	Q15393	Splicing factor 3B subunit 3 OS=Homo sapiens GN=SF3B3 PE=1 SV=4	0.0	0.0	0.0	0.0	0.0	66.4	0	0	0	0	0	1	0.0	0.0	0.0	0.0	0.0	1.2	0.00	0.00	0.00	0.00	0.00	3.02	0	0	0	0	0	426
857	Q9NQX3	Gephyrin OS=Homo sapiens GN=GPHN PE=1 SV=1	0.0	0.0	0.0	0.0	0.0	37.0	0	0	0	0	0	1	0.0	0.0	0.0	0.0	0.0	1.4	0.00	0.00	0.00	0.00	0.00	9.79	0	0	0	0	0	543
866	Q96L93	Kinesin-like protein KIF16B OS=Homo sapiens GN=KIF16B PE=1 SV=2	72.3	0.0	0.0	0.0	68.9	67.6	1	0	0	0	1	1	1.7	0.0	0.0	0.0	1.7	2.2	10.59	0.00	0.00	0.00	8.88	11.65	478	0	0	0	399	418
867	P28331	NADH-ubiquinone oxidoreductase 75 kDa subunit, mitochondrial OS=Homo sapiens GN=NDUFS1 PE=1 SV=3	98.3	0.0	0.0	0.0	0.0	64.4	2	0	0	0	0	1	5.2	0.0	0.0	0.0	0.0	1.4	3.83	0.00	0.00	0.00	0.00	5.65	434	0	0	0	0	432
869	O00217	NADH dehydrogenase [ubiquinone] iron-sulfur protein 8, mitochondrial OS=Homo sapiens GN=NDUFS8 PE=1 SV=1	63.7	0.0	31.5	0.0	0.0	43.4	2	0	1	0	0	1	9.5	0.0	3.8	0.0	0.0	3.8	10.15	0.00	0.74	0.00	0.00	3.69	507	0	469	0	0	510
875	O95139	NADH dehydrogenase [ubiquinone] 1 beta subcomplex subunit 6 OS=Homo sapiens GN=NDUFB6 PE=1 SV=3	42.8	30.1	50.3	0.0	56.5	34.5	1	1	1	0	1	1	10.2	10.2	10.2	0.0	10.2	10.2	4.85	5.49	4.43	0.00	0.94	1.05	586	487	388	0	438	554
891	Q8N5K1	CDGSH iron-sulfur domain-containing protein 2 OS=Homo sapiens GN=CISD2 PE=1 SV=1	60.1	0.0	0.0	0.0	0.0	70.3	2	0	0	0	0	1	17.0	0.0	0.0	0.0	0.0	8.9	1.79	0.00	0.00	0.00	0.00	2.94	520	0	0	0	0	407
895	Q96FJ2	Dynein light chain 2, cytoplasmic OS=Homo sapiens GN=DYNLL2 PE=1 SV=1	0.0	60.2	0.0	0.0	40.6	41.7	0	2	0	0	1	1	0.0	20.2	0.0	0.0	12.4	12.4	0.00	6.57	0.00	0.00	14.54	5.29	0	392	0	0	507	520
897	P84243	Histone H3.3 OS=Homo sapiens GN=H3F3A PE=1 SV=2	712.5	0.0	0.0	0.0	0.0	672.7	1	0	0	0	0	1	67.6	0.0	0.0	0.0	0.0	67.6	4.96	0.00	0.00	0.00	0.00	3.62	105	0	0	0	0	59
898	Q9UNX3	60S ribosomal protein L26-like 1 OS=Homo sapiens GN=RPL26L1 PE=1 SV=1	588.9	520.7	0.0	0.0	721.2	584.6	1	1	0	0	1	1	42.8	42.1	0.0	0.0	49.7	44.1	4.58	2.98	0.00	0.00	5.94	3.79	134	100	0	0	53	79
900	O75396	Vesicle-trafficking protein SEC22b OS=Homo sapiens GN=SEC22B PE=1 SV=4	332.7	0.0	0.0	0.0	214.2	60.8	5	0	0	0	3	1	24.7	0.0	0.0	0.0	16.3	4.7	2.20	0.00	0.00	0.00	6.72	13.87	221	0	0	0	226	444
913	Q96PN6	Adenylate cyclase type 10 OS=Homo sapiens GN=ADCY10 PE=1 SV=3	0.0	0.0	0.0	0.0	0.0	45.8	0	0	0	0	0	1	0.0	0.0	0.0	0.0	0.0	1.9	0.00	0.00	0.00	0.00	0.00	13.50	0	0	0	0	0	500
915	Q14103	Heterogeneous nuclear ribonucleoprotein D0 OS=Homo sapiens GN=HNRNPD PE=1 SV=1	0.0	95.0	58.2	0.0	0.0	34.0	0	1	1	0	0	1	0.0	7.3	5.1	0.0	0.0	5.1	0.00	10.01	1.03	0.00	0.00	0.24	0	313	372	0	0	555
917	Q5T5N4	Uncharacterized protein C6orf118 OS=Homo sapiens GN=C6orf118 PE=2 SV=1	0.0	0.0	43.7	0.0	0.0	39.6	0	0	1	0	0	1	0.0	0.0	1.7	0.0	0.0	1.7	0.00	0.00	17.15	0.00	0.00	13.34	0	0	416	0	0	531
918	Q14444	Caprin-1 OS=Homo sapiens GN=CAPRIN1 PE=1 SV=2	0.0	0.0	0.0	0.0	0.0	85.9	0	0	0	0	0	1	0.0	0.0	0.0	0.0	0.0	1.6	0.00	0.00	0.00	0.00	0.00	9.88	0	0	0	0	0	357
919	P82909	28S ribosomal protein S36, mitochondrial OS=Homo sapiens GN=MRPS36 PE=1 SV=2	0.0	0.0	0.0	0.0	0.0	87.6	0	0	0	0	0	1	0.0	0.0	0.0	0.0	0.0	15.5	0.00	0.00	0.00	0.00	0.00	4.71	0	0	0	0	0	354
921	P08240	Signal recognition particle receptor subunit alpha OS=Homo sapiens GN=SRPR PE=1 SV=2	0.0	0.0	0.0	0.0	0.0	71.1	0	0	0	0	0	1	0.0	0.0	0.0	0.0	0.0	3.0	0.00	0.00	0.00	0.00	0.00	5.87	0	0	0	0	0	401
930	Q8NEJ9	Neuroguidin OS=Homo sapiens GN=NGDN PE=1 SV=1	0.0	0.0	0.0	0.0	0.0	49.8	0	0	0	0	0	1	0.0	0.0	0.0	0.0	0.0	3.2	0.00	0.00	0.00	0.00	0.00	1.50	0	0	0	0	0	480
935	O60313	Dynamin-like 120 kDa protein, mitochondrial OS=Homo sapiens GN=OPA1 PE=1 SV=3	0.0	0.0	0.0	0.0	0.0	44.1	0	0	0	0	0	1	0.0	0.0	0.0	0.0	0.0	1.6	0.00	0.00	0.00	0.00	0.00	10.53	0	0	0	0	0	506
940	Q9NVI7	ATPase family AAA domain-containing protein 3A OS=Homo sapiens GN=ATAD3A PE=1 SV=2	349.0	363.5	397.5	0.0	0.0	42.6	6	7	7	0	0	1	10.6	11.5	11.7	0.0	0.0	3.3	3.95	3.56	6.17	0.00	0.00	0.44	211	144	118	0	0	512
945	P39023	60S ribosomal protein L3 OS=Homo sapiens GN=RPL3 PE=1 SV=2	0.0	0.0	0.0	0.0	120.5	97.7	0	0	0	0	2	1	0.0	0.0	0.0	0.0	13.4	5.7	0.00	0.00	0.00	0.00	5.42	5.45	0	0	0	0	306	337
946	Q96F07	Cytoplasmic FMR1-interacting protein 2 OS=Homo sapiens GN=CYFIP2 PE=1 SV=2	0.0	0.0	0.0	0.0	0.0	47.8	0	0	0	0	0	1	0.0	0.0	0.0	0.0	0.0	1.0	0.00	0.00	0.00	0.00	0.00	6.57	0	0	0	0	0	489
957	Q5W0B7	Transmembrane protein 236 OS=Homo sapiens GN=TMEM236 PE=2 SV=1	0.0	0.0	0.0	0.0	0.0	70.8	0	0	0	0	0	1	0.0	0.0	0.0	0.0	0.0	3.1	0.00	0.00	0.00	0.00	0.00	5.77	0	0	0	0	0	403
961	P36542	ATP synthase subunit gamma, mitochondrial OS=Homo sapiens GN=ATP5C1 PE=1 SV=1	439.0	52.5	45.4	0.0	143.4	46.3	8	1	1	0	3	1	29.2	4.0	3.7	0.0	11.1	3.7	3.46	2.16	14.77	0.00	11.17	5.37	175	408	406	0	280	497
965	Q9HCC0	Methylcrotonoyl-CoA carboxylase beta chain, mitochondrial OS=Homo sapiens GN=MCCC2 PE=1 SV=1	380.1	0.0	0.0	0.0	0.0	60.3	6	0	0	0	0	1	13.0	0.0	0.0	0.0	0.0	2.5	3.62	0.00	0.00	0.00	0.00	11.44	199	0	0	0	0	446
970	Q6NSX1	Coiled-coil domain-containing protein 70 OS=Homo sapiens GN=CCDC70 PE=2 SV=1	0.0	83.7	0.0	0.0	0.0	85.0	0	1	0	0	0	1	0.0	9.9	0.0	0.0	0.0	9.9	0.00	4.88	0.00	0.00	0.00	5.69	0	334	0	0	0	362
971	Q9Y3B3	Transmembrane emp24 domain-containing protein 7 OS=Homo sapiens GN=TMED7 PE=1 SV=2	56.7	0.0	0.0	0.0	36.0	30.3	1	0	0	0	1	1	4.5	0.0	0.0	0.0	4.5	4.5	2.97	0.00	0.00	0.00	12.33	13.52	538	0	0	0	528	572
973	Q6PKG0	La-related protein 1 OS=Homo sapiens GN=LARP1 PE=1 SV=2	0.0	0.0	0.0	0.0	89.3	70.2	0	0	0	0	1	1	0.0	0.0	0.0	0.0	1.6	1.6	0.00	0.00	0.00	0.00	7.88	7.20	0	0	0	0	351	408
974	O95182	NADH dehydrogenase [ubiquinone] 1 alpha subcomplex subunit 7 OS=Homo sapiens GN=NDUFA7 PE=1 SV=3	0.0	0.0	59.9	0.0	43.8	38.6	0	0	1	0	1	1	0.0	0.0	9.7	0.0	9.7	9.7	0.00	0.00	11.55	0.00	5.44	2.94	0	0	364	0	491	539
980	O95352	Ubiquitin-like modifier-activating enzyme ATG7 OS=Homo sapiens GN=ATG7 PE=1 SV=1	0.0	0.0	0.0	0.0	0.0	39.0	0	0	0	0	0	1	0.0	0.0	0.0	0.0	0.0	3.6	0.00	0.00	0.00	0.00	0.00	13.48	0	0	0	0	0	535
986	P37108	Signal recognition particle 14 kDa protein OS=Homo sapiens GN=SRP14 PE=1 SV=2	58.1	0.0	0.0	0.0	0.0	95.3	1	0	0	0	0	1	10.3	0.0	0.0	0.0	0.0	10.3	1.78	0.00	0.00	0.00	0.00	4.94	532	0	0	0	0	340
994	P35612	Beta-adducin OS=Homo sapiens GN=ADD2 PE=1 SV=3	0.0	0.0	0.0	0.0	42.7	73.7	0	0	0	0	1	1	0.0	0.0	0.0	0.0	2.8	2.8	0.00	0.00	0.00	0.00	5.91	11.83	0	0	0	0	498	392
997	Q9NQS7	Inner centromere protein OS=Homo sapiens GN=INCENP PE=1 SV=3	0.0	0.0	0.0	0.0	0.0	69.2	0	0	0	0	0	1	0.0	0.0	0.0	0.0	0.0	1.3	0.00	0.00	0.00	0.00	0.00	14.12	0	0	0	0	0	411
998	Q14137	Ribosome biogenesis protein BOP1 OS=Homo sapiens GN=BOP1 PE=1 SV=2	0.0	0.0	0.0	0.0	359.9	122.0	0	0	0	0	8	1	0.0	0.0	0.0	0.0	12.1	4.7	0.00	0.00	0.00	0.00	6.87	5.67	0	0	0	0	143	310
1001	P49454	Centromere protein F OS=Homo sapiens GN=CENPF PE=1 SV=2	0.0	0.0	0.0	0.0	0.0	36.3	0	0	0	0	0	1	0.0	0.0	0.0	0.0	0.0	0.3	0.00	0.00	0.00	0.00	0.00	9.81	0	0	0	0	0	545
1005	Q06547	GA-binding protein subunit beta-1 OS=Homo sapiens GN=GABPB1 PE=1 SV=2	0.0	0.0	0.0	0.0	0.0	50.3	0	0	0	0	0	1	0.0	0.0	0.0	0.0	0.0	4.6	0.00	0.00	0.00	0.00	0.00	13.24	0	0	0	0	0	479
1006	Q8NDA2	Hemicentin-2 OS=Homo sapiens GN=HMCN2 PE=2 SV=2	0.0	69.6	0.0	0.0	0.0	62.8	0	1	0	0	0	1	0.0	0.4	0.0	0.0	0.0	0.3	0.00	8.17	0.00	0.00	0.00	11.77	0	356	0	0	0	438
1007	Q0VG06	Fanconi anemia-associated protein of 100 kDa OS=Homo sapiens GN=FAAP100 PE=1 SV=3	0.0	0.0	40.9	0.0	0.0	31.4	0	0	1	0	0	1	0.0	0.0	1.6	0.0	0.0	0.8	0.00	0.00	8.56	0.00	0.00	8.10	0	0	431	0	0	566
1010	Q9NWU5	39S ribosomal protein L22, mitochondrial OS=Homo sapiens GN=MRPL22 PE=1 SV=1	0.0	0.0	0.0	0.0	0.0	67.2	0	0	0	0	0	1	0.0	0.0	0.0	0.0	0.0	7.3	0.00	0.00	0.00	0.00	0.00	4.04	0	0	0	0	0	421
1012	O95292	Vesicle-associated membrane protein-associated protein B/C OS=Homo sapiens GN=VAPB PE=1 SV=3	422.0	0.0	134.7	0.0	100.7	48.2	4	0	2	0	2	1	33.7	0.0	18.1	0.0	11.1	5.8	6.74	0.00	13.28	0.00	10.28	9.93	180	0	244	0	332	485
1013	Q9BQ39	ATP-dependent RNA helicase DDX50 OS=Homo sapiens GN=DDX50 PE=1 SV=1	0.0	119.4	0.0	0.0	54.0	57.4	0	1	0	0	2	1	0.0	3.3	0.0	0.0	4.1	1.2	0.00	6.50	0.00	0.00	10.08	4.78	0	279	0	0	444	453
1015	P25705	ATP synthase subunit alpha, mitochondrial OS=Homo sapiens GN=ATP5A1 PE=1 SV=1	47.4	0.0	0.0	0.0	132.5	54.2	1	0	0	0	2	1	1.8	0.0	0.0	0.0	8.9	1.8	7.89	0.00	0.00	0.00	8.98	14.61	568	0	0	0	291	467
1017	Q8NG06	Tripartite motif-containing protein 58 OS=Homo sapiens GN=TRIM58 PE=2 SV=2	0.0	0.0	0.0	0.0	0.0	54.3	0	0	0	0	0	1	0.0	0.0	0.0	0.0	0.0	3.5	0.00	0.00	0.00	0.00	0.00	11.33	0	0	0	0	0	465
1018	Q8IZU0	Protein FAM9B OS=Homo sapiens GN=FAM9B PE=2 SV=1	0.0	0.0	0.0	0.0	0.0	30.8	0	0	0	0	0	1	0.0	0.0	0.0	0.0	0.0	4.3	0.00	0.00	0.00	0.00	0.00	8.32	0	0	0	0	0	569
1020	Q15061	WD repeat-containing protein 43 OS=Homo sapiens GN=WDR43 PE=1 SV=3	0.0	0.0	0.0	0.0	0.0	53.2	0	0	0	0	0	1	0.0	0.0	0.0	0.0	0.0	2.8	0.00	0.00	0.00	0.00	0.00	13.76	0	0	0	0	0	470
1027	Q6IAA8	Ragulator complex protein LAMTOR1 OS=Homo sapiens GN=LAMTOR1 PE=1 SV=2	143.5	0.0	0.0	0.0	0.0	47.0	2	0	0	0	0	1	15.5	0.0	0.0	0.0	0.0	8.1	0.86	0.00	0.00	0.00	0.00	6.36	361	0	0	0	0	493
1034	P24539	ATP synthase subunit b, mitochondrial OS=Homo sapiens GN=ATP5F1 PE=1 SV=2	314.3	0.0	0.0	0.0	77.0	126.6	4	0	0	0	2	1	24.6	0.0	0.0	0.0	9.0	7.8	7.41	0.00	0.00	0.00	13.65	11.07	230	0	0	0	374	302
1037	Q9NXG0	Centlein OS=Homo sapiens GN=CNTLN PE=2 SV=5	0.0	60.7	60.4	0.0	67.4	47.0	0	1	1	0	2	1	0.0	1.9	1.6	0.0	1.9	1.3	0.00	5.43	4.60	0.00	8.79	9.78	0	387	360	0	403	492
1043	P51636	Caveolin-2 OS=Homo sapiens GN=CAV2 PE=1 SV=2	82.7	44.4	33.2	0.0	0.0	33.4	2	1	1	0	0	1	18.5	7.4	7.4	0.0	0.0	7.4	6.65	6.56	1.95	0.00	0.00	6.48	463	439	460	0	0	557
1044	P29474	Nitric oxide synthase, endothelial OS=Homo sapiens GN=NOS3 PE=1 SV=3	0.0	0.0	0.0	0.0	0.0	35.8	0	0	0	0	0	1	0.0	0.0	0.0	0.0	0.0	0.9	0.00	0.00	0.00	0.00	0.00	16.71	0	0	0	0	0	546
1045	P43307	Translocon-associated protein subunit alpha OS=Homo sapiens GN=SSR1 PE=1 SV=3	103.8	31.0	44.6	0.0	0.0	31.1	2	1	1	0	0	1	9.1	3.8	3.8	0.0	0.0	3.8	3.03	3.81	7.63	0.00	0.00	5.58	425	484	409	0	0	568
1055	Q05D60	Coiled-coil domain-containing protein 67 OS=Homo sapiens GN=CCDC67 PE=2 SV=2	0.0	0.0	0.0	0.0	0.0	41.7	0	0	0	0	0	1	0.0	0.0	0.0	0.0	0.0	1.8	0.00	0.00	0.00	0.00	0.00	18.57	0	0	0	0	0	521
1056	Q8TDN6	Ribosome biogenesis protein BRX1 homolog OS=Homo sapiens GN=BRIX1 PE=1 SV=2	0.0	0.0	0.0	0.0	85.8	62.8	0	0	0	0	2	1	0.0	0.0	0.0	0.0	5.4	3.4	0.00	0.00	0.00	0.00	10.21	2.38	0	0	0	0	359	437
1062	Q15388	Mitochondrial import receptor subunit TOM20 homolog OS=Homo sapiens GN=TOMM20 PE=1 SV=1	243.9	0.0	87.5	0.0	45.9	62.2	4	0	2	0	1	1	35.9	0.0	13.8	0.0	9.0	9.0	4.18	0.00	3.06	0.00	4.27	3.95	271	0	301	0	474	440
1067	P51956	Serine/threonine-protein kinase Nek3 OS=Homo sapiens GN=NEK3 PE=1 SV=2	0.0	0.0	0.0	0.0	0.0	46.8	0	0	0	0	0	1	0.0	0.0	0.0	0.0	0.0	1.4	0.00	0.00	0.00	0.00	0.00	6.19	0	0	0	0	0	494
1071	Q9UJX3	Anaphase-promoting complex subunit 7 OS=Homo sapiens GN=ANAPC7 PE=1 SV=4	0.0	130.5	0.0	0.0	129.0	80.7	0	2	0	0	3	1	0.0	5.3	0.0	0.0	5.8	2.2	0.00	4.87	0.00	0.00	9.56	7.22	0	266	0	0	296	376
1072	Q9ULV4	Coronin-1C OS=Homo sapiens GN=CORO1C PE=1 SV=1	87.9	0.0	0.0	0.0	32.7	30.6	2	0	0	0	1	1	5.3	0.0	0.0	0.0	2.5	2.5	1.64	0.00	0.00	0.00	0.77	0.85	451	0	0	0	540	571
1074	Q96L73	Histone-lysine N-methyltransferase, H3 lysine-36 and H4 lysine-20 specific OS=Homo sapiens GN=NSD1 PE=1 SV=1	0.0	0.0	0.0	0.0	0.0	39.4	0	0	0	0	0	1	0.0	0.0	0.0	0.0	0.0	0.6	0.00	0.00	0.00	0.00	0.00	16.19	0	0	0	0	0	533
1078	Q99996	A-kinase anchor protein 9 OS=Homo sapiens GN=AKAP9 PE=1 SV=3	0.0	0.0	0.0	0.0	0.0	152.6	0	0	0	0	0	1	0.0	0.0	0.0	0.0	0.0	0.9	0.00	0.00	0.00	0.00	0.00	6.68	0	0	0	0	0	281
1084	P19404	NADH dehydrogenase [ubiquinone] flavoprotein 2, mitochondrial OS=Homo sapiens GN=NDUFV2 PE=1 SV=2	92.2	0.0	68.5	0.0	0.0	83.9	1	0	1	0	0	1	9.2	0.0	5.2	0.0	0.0	13.3	6.17	0.00	3.63	0.00	0.00	16.23	443	0	335	0	0	365
1085	Q9NSV4	Protein diaphanous homolog 3 OS=Homo sapiens GN=DIAPH3 PE=1 SV=4	66.4	62.8	67.3	0.0	0.0	79.8	1	1	1	0	0	1	1.7	1.7	1.7	0.0	0.0	1.7	11.16	8.03	7.55	0.00	0.00	10.77	498	376	338	0	0	378
1086	Q9BY89	Uncharacterized protein KIAA1671 OS=Homo sapiens GN=KIAA1671 PE=1 SV=2	62.6	74.1	80.6	0.0	73.7	78.4	1	1	1	0	1	1	0.8	0.8	1.4	0.0	0.8	0.8	6.59	8.91	7.95	0.00	9.48	8.20	513	347	312	0	381	384
58	P60660	Myosin light polyPeptide.6 OS=Homo sapiens GN=MYL6 PE=1 SV=2	813.6	799.4	738.4	644.4	591.5	668.0	11	11	11	9	8	10	58.3	58.3	58.3	58.3	47.7	58.3	4.95	4.31	6.01	5.91	6.91	5.80	84	59	55	58	76	60
74	O14639	Actin-binding LIM protein 1 OS=Homo sapiens GN=ABLIM1 PE=1 SV=3	1157.4	1075.5	776.5	525.9	470.3	572.1	19	17	13	10	9	10	28.9	23.5	17.2	14.7	13.8	16.3	3.76	4.72	10.09	4.06	9.92	7.98	45	39	47	74	108	81
77	P35232	Prohibitin OS=Homo sapiens GN=PHB PE=1 SV=1	1191.6	672.6	810.9	516.3	376.8	620.1	18	12	15	11	9	10	76.1	46.0	56.2	40.1	29.0	39.3	4.48	4.88	6.01	6.53	10.35	10.24	44	81	46	77	138	70
83	Q8N3V7	Synaptopodin OS=Homo sapiens GN=SYNPO PE=1 SV=2	1099.5	1041.6	483.9	496.7	391.7	606.3	18	18	9	9	7	10	24.7	24.5	13.1	12.6	9.6	14.7	3.31	5.31	8.80	6.92	9.27	9.72	55	41	103	83	128	73
84	P21796	Voltage-dependent anion-selective channel protein 1 OS=Homo sapiens GN=VDAC1 PE=1 SV=2	1133.4	625.4	663.2	493.5	466.8	601.5	13	9	11	7	7	10	67.1	39.9	53.7	35.0	29.0	57.6	4.72	5.23	8.40	7.39	7.67	9.75	49	88	65	84	110	75
98	P46779	60S ribosomal protein L28 OS=Homo sapiens GN=RPL28 PE=1 SV=3	474.2	466.7	399.5	423.4	492.5	524.6	7	8	6	8	11	10	48.9	48.2	38.0	48.9	55.5	59.1	2.21	2.30	2.84	4.50	5.27	2.65	162	110	117	98	102	94
100	Q13268	Dehydrogenase/reductase SDR family member 2 OS=Homo sapiens GN=DHRS2 PE=1 SV=3	520.6	464.6	431.1	421.5	597.9	498.4	10	9	9	8	11	10	41.5	34.9	35.3	28.7	41.9	41.9	2.63	3.85	5.07	5.65	8.80	6.65	151	111	110	100	74	101
102	P23396	40S ribosomal protein S3 OS=Homo sapiens GN=RPS3 PE=1 SV=2	958.2	764.2	346.5	416.5	625.2	494.8	18	14	8	8	12	10	73.7	57.6	34.2	29.6	51.0	44.4	3.57	5.96	8.96	7.17	8.07	9.68	70	68	134	102	67	103
105	P61247	40S ribosomal protein S3a OS=Homo sapiens GN=RPS3A PE=1 SV=2	438.5	389.3	354.1	397.8	488.7	512.8	8	8	7	8	9	10	23.5	21.2	21.2	21.2	24.2	29.5	3.80	4.17	4.87	6.04	8.22	7.46	176	134	132	105	105	97
263	Q9BZE4	Nucleolar GTP-binding protein 1 OS=Homo sapiens GN=GTPBP4 PE=1 SV=3	0.0	0.0	0.0	111.9	762.9	483.2	0	0	0	3	15	10	0.0	0.0	0.0	5.0	25.7	17.5	0.00	0.00	0.00	8.83	7.71	6.56	0	0	0	263	48	106
371	Q9H0A0	N-acetyltransferase 10 OS=Homo sapiens GN=NAT10 PE=1 SV=2	0.0	0.0	0.0	57.3	326.9	497.1	0	0	0	1	7	10	0.0	0.0	0.0	2.1	7.6	10.4	0.00	0.00	0.00	8.86	6.10	11.73	0	0	0	371	152	102
3	Q01082	Spectrin beta chain, brain 1 OS=Homo sapiens GN=SPTBN1 PE=1 SV=2	9109.6	5328.8	8095.3	7341.9	5316.7	5689.8	141	93	127	125	96	102	60.9	41.3	54.0	51.6	43.1	44.8	5.39	7.23	6.28	7.01	7.81	7.70	4	4	3	3	4	4
54	Q96SB3	Neurabin-2 OS=Homo sapiens GN=PPP1R9B PE=1 SV=2	1056.4	940.5	676.1	675.7	610.1	667.8	17	15	11	11	9	11	25.9	24.4	18.8	16.4	14.2	16.9	3.46	6.17	5.83	5.47	8.14	6.20	60	47	64	54	72	61
64	P62750	60S ribosomal protein L23a OS=Homo sapiens GN=RPL23A PE=1 SV=1	551.3	571.3	510.9	608.3	673.5	617.3	9	10	10	10	12	11	42.3	42.3	41.7	42.9	42.9	42.3	3.24	2.66	3.35	3.89	7.40	4.16	143	94	99	64	63	71
70	P62701	40S ribosomal protein S4, X isoform OS=Homo sapiens GN=RPS4X PE=1 SV=2	780.1	704.9	489.0	563.8	381.8	542.7	14	13	8	11	7	11	45.6	47.9	32.7	40.7	31.9	38.0	4.31	5.84	8.13	10.36	5.91	5.84	89	76	101	70	137	87
71	P06396	Gelsolin OS=Homo sapiens GN=GSN PE=1 SV=1	1384.5	871.3	745.4	540.3	383.8	526.4	21	17	14	12	8	11	28.1	23.9	20.5	11.4	9.6	12.7	4.20	3.75	7.90	6.88	7.93	8.81	40	53	54	71	135	92
85	P62906	60S ribosomal protein L10a OS=Homo sapiens GN=RPL10A PE=1 SV=2	356.5	469.4	228.0	489.8	582.8	511.3	8	10	4	11	12	11	33.2	44.2	18.9	44.7	37.8	47.0	4.46	4.43	9.71	5.57	8.33	7.16	205	109	182	85	80	98
99	P46777	60S ribosomal protein L5 OS=Homo sapiens GN=RPL5 PE=1 SV=3	348.4	357.3	248.4	422.5	614.4	596.5	6	6	4	7	11	11	16.5	19.9	15.8	18.9	39.7	33.7	6.61	6.52	8.26	7.83	7.53	7.27	213	147	169	99	69	76
142	Q16629	Serine/arginine-rich splicing factor 7 OS=Homo sapiens GN=SRSF7 PE=1 SV=1	395.1	451.1	350.0	319.2	514.8	544.8	8	9	6	5	9	11	31.1	32.8	31.1	24.8	37.0	34.9	5.76	3.29	8.97	7.55	6.92	8.40	192	119	133	142	96	86
169	P62910	60S ribosomal protein L32 OS=Homo sapiens GN=RPL32 PE=1 SV=2	154.5	249.9	74.5	265.7	752.3	518.3	2	5	2	6	15	11	20.7	22.2	10.4	31.9	55.6	46.7	3.11	2.78	5.52	4.60	7.65	2.71	350	185	320	169	50	96
265	P23246	Splicing factor, proline- and glutamine-rich OS=Homo sapiens GN=SFPQ PE=1 SV=2	788.0	150.0	98.7	110.6	398.3	637.7	13	4	2	1	7	11	19.9	6.6	4.0	2.7	11.6	15.4	4.33	5.93	12.30	8.05	8.96	9.47	87	246	283	265	127	65
269	P13073	Cytochrome c oxidase subunit 4 isoform 1, mitochondrial OS=Homo sapiens GN=COX4I1 PE=1 SV=1	657.6	134.7	511.7	107.1	429.6	634.3	11	2	10	1	8	11	45.0	23.1	44.4	20.1	45.0	45.0	4.71	6.84	5.72	7.07	5.16	5.56	114	261	98	269	118	67
4	P21333	Filamin-A OS=Homo sapiens GN=FLNA PE=1 SV=4	9277.7	5876.7	7806.4	7159.2	6477.2	7195.5	130	100	117	114	96	110	62.5	43.3	56.0	51.7	45.3	49.1	4.83	6.78	5.84	6.87	8.40	7.43	3	3	4	4	2	2
2	Q13813	Spectrin alpha chain, brain OS=Homo sapiens GN=SPTAN1 PE=1 SV=3	1,1037.9	5910.9	8969.6	7356.2	5833.8	6735.3	162	104	141	126	106	117	66.1	42.3	60.4	49.5	45.5	46.1	5.14	7.62	6.51	7.35	7.91	8.02	2	2	2	2	3	3
30	Q03252	Lamin-B2 OS=Homo sapiens GN=LMNB2 PE=1 SV=3	1338.5	1310.5	1241.8	1111.9	573.4	809.0	16	16	15	12	8	12	35.7	33.3	32.3	28.3	16.7	27.5	4.47	3.35	6.37	5.56	7.68	8.15	42	30	32	30	82	39
41	P30050	60S ribosomal protein L12 OS=Homo sapiens GN=RPL12 PE=1 SV=1	704.5	781.2	567.2	779.9	766.3	808.0	10	12	9	12	12	12	70.9	75.2	75.2	75.2	75.2	75.2	4.04	3.17	2.67	3.86	6.78	3.80	107	64	86	41	46	40
48	O14950	Myosin regulatory light chain 12B OS=Homo sapiens GN=MYL12B PE=1 SV=2	1052.9	0.0	0.0	714.9	645.4	824.0	14	0	0	10	10	12	51.2	0.0	0.0	50.6	51.2	51.2	4.86	0.00	0.00	5.10	8.95	6.33	61	0	0	48	65	35
52	P62269	40S ribosomal protein S18 OS=Homo sapiens GN=RPS18 PE=1 SV=3	751.5	728.8	514.5	678.6	530.6	760.0	13	12	8	11	9	12	61.8	61.8	38.2	57.2	44.1	57.9	3.18	2.56	3.92	4.15	7.09	3.91	94	74	97	52	94	46
66	P61254	60S ribosomal protein L26 OS=Homo sapiens GN=RPL26 PE=1 SV=1	659.2	589.9	559.1	592.9	803.6	635.1	12	11	10	11	16	12	48.3	47.6	47.6	45.5	56.6	49.7	4.47	2.98	3.15	3.40	5.92	3.76	113	91	89	66	38	66
68	P09651	Heterogeneous nuclear ribonucleoprotein A1 OS=Homo sapiens GN=HNRNPA1 PE=1 SV=5	890.7	867.9	597.0	582.1	591.5	694.1	14	13	9	8	10	12	35.5	36.6	27.4	35.5	28.0	32.3	5.01	4.30	4.76	5.74	5.90	6.45	73	54	78	68	75	55
144	P40429	60S ribosomal protein L13a OS=Homo sapiens GN=RPL13A PE=1 SV=2	349.6	364.0	209.1	316.8	568.5	526.9	7	8	5	8	14	12	31.0	37.4	18.7	27.6	40.9	44.8	4.36	6.78	5.14	6.77	6.84	6.66	210	143	193	144	85	91
166	Q07065	Cytoskeleton-associated protein 4 OS=Homo sapiens GN=CKAP4 PE=1 SV=2	1140.3	123.3	385.0	269.1	321.1	711.2	17	1	6	4	4	12	35.5	3.7	13.3	11.8	8.0	23.9	2.95	7.89	7.59	9.99	9.95	7.60	48	273	123	166	157	52
196	O00541	Pescadillo homolog OS=Homo sapiens GN=PES1 PE=1 SV=1	54.1	138.0	91.5	225.0	705.7	627.2	1	3	2	4	16	12	3.1	5.1	4.6	9.4	29.4	20.4	16.17	2.36	12.57	3.07	6.84	8.09	543	257	295	196	58	69
199	P19338	Nucleolin OS=Homo sapiens GN=NCL PE=1 SV=3	217.0	204.5	101.2	221.1	944.7	518.4	5	4	2	4	18	12	7.3	6.3	3.2	6.3	22.3	15.1	6.42	10.40	14.60	7.59	8.98	8.58	285	211	277	199	29	95
218	P55072	Transitional endoplasmic reticulum ATPase OS=Homo sapiens GN=VCP PE=1 SV=4	1106.9	410.5	479.1	193.6	95.6	525.2	18	8	10	5	2	12	28.5	13.0	15.1	6.9	4.8	13.4	3.23	4.85	7.26	2.91	14.06	8.34	52	125	104	218	339	93
31	P07355	Annexin A2 OS=Homo sapiens GN=ANXA2 PE=1 SV=2	1838.1	2122.9	1247.8	1102.1	574.3	707.3	31	34	23	22	11	13	74.9	74.9	53.7	56.6	38.9	56.6	4.62	5.37	7.69	5.51	9.28	9.18	31	19	31	31	81	53
34	P62805	Histone H4 OS=Homo sapiens GN=HIST1H4A PE=1 SV=2	1093.3	975.5	1024.8	1014.7	538.0	925.2	15	13	14	14	7	13	67.0	65.0	67.0	67.0	49.5	67.0	4.70	4.50	6.13	5.61	6.15	5.29	56	45	36	34	91	34
40	P07437	Tubulin beta chain OS=Homo sapiens GN=TUBB PE=1 SV=2	1089.2	1632.7	752.9	808.8	612.1	819.2	16	22	14	13	9	13	43.5	57.0	32.9	28.6	23.6	36.3	3.56	5.02	6.68	8.02	9.27	6.45	57	26	52	40	70	38
49	Q07955	Serine/arginine-rich splicing factor 1 OS=Homo sapiens GN=SRSF1 PE=1 SV=2	614.9	781.6	600.4	713.1	687.2	659.7	12	13	12	12	14	13	43.5	49.6	41.5	43.1	52.4	48.8	4.93	5.85	6.12	7.46	7.19	9.79	127	63	75	49	61	62
73	P46781	40S ribosomal protein S9 OS=Homo sapiens GN=RPS9 PE=1 SV=3	586.7	400.1	393.9	537.7	586.7	579.3	12	9	9	13	13	13	50.5	40.2	37.1	44.3	46.9	50.5	2.85	4.17	3.34	5.52	6.12	6.08	136	128	121	73	78	80
82	Q02878	60S ribosomal protein L6 OS=Homo sapiens GN=RPL6 PE=1 SV=3	559.4	741.1	569.8	497.5	720.6	755.8	10	12	10	12	13	13	35.4	41.7	35.4	37.8	37.5	41.7	3.70	4.02	4.70	6.95	7.55	6.87	141	71	84	82	54	48
133	Q9Y2W1	Thyroid hormone receptor-associated protein 3 OS=Homo sapiens GN=THRAP3 PE=1 SV=2	126.0	78.5	0.0	335.4	904.8	823.1	2	1	0	6	15	13	4.2	2.3	0.0	8.5	19.8	17.2	5.23	4.40	0.00	7.54	9.52	7.05	388	340	0	133	32	36
187	P46087	Putative ribosomal RNA methyltransferase NOP2 OS=Homo sapiens GN=NOP2 PE=1 SV=2	0.0	245.0	59.6	236.9	1009.8	790.1	0	4	1	4	18	13	0.0	6.5	1.7	6.5	24.5	19.7	0.00	7.87	7.50	5.05	8.00	8.93	0	188	367	187	28	44
14	P04264	Keratin, type II cytoskeletal 1 OS=Homo sapiens GN=KRT1 PE=1 SV=6	1710.9	1851.8	1956.5	2116.9	759.5	956.7	21	22	25	28	12	14	37.4	42.2	46.1	43.5	26.1	25.3	3.85	3.67	4.90	5.56	7.12	5.23	33	23	18	14	49	32
39	O15231	Zinc finger protein 185 OS=Homo sapiens GN=ZNF185 PE=1 SV=3	1470.9	1212.2	860.4	847.7	730.4	725.2	27	23	17	17	15	14	46.6	39.2	28.9	33.8	27.6	22.9	3.00	5.96	7.41	6.35	9.37	8.43	36	34	43	39	52	50
45	O94832	Unconventional myosin-Id OS=Homo sapiens GN=MYO1D PE=1 SV=2	2204.7	1249.6	1435.5	734.0	735.7	638.2	36	21	28	16	14	14	40.6	25.9	31.6	16.3	14.7	14.9	4.14	6.53	8.30	6.53	7.61	9.18	25	32	25	45	51	64
55	Q71DI3	Histone H3.2 OS=Homo sapiens GN=HIST2H3A PE=1 SV=3	726.7	808.0	0.0	668.6	626.6	689.6	15	16	0	14	13	14	75.0	54.4	0.0	51.5	47.8	51.5	4.94	4.01	0.00	4.21	5.88	3.66	100	58	0	55	66	57
69	Q00839	Heterogeneous nuclear ribonucleoprotein U OS=Homo sapiens GN=HNRNPU PE=1 SV=6	798.7	482.8	516.9	569.6	616.7	609.9	15	10	10	13	12	14	16.6	11.3	11.9	13.0	14.5	15.6	4.51	7.04	6.52	5.34	6.34	6.92	86	104	96	69	68	72
755	Q03701	CCAAT/enhancer-binding protein zeta OS=Homo sapiens GN=CEBPZ PE=1 SV=3	0.0	0.0	0.0	0.0	818.3	700.7	0	0	0	0	19	14	0.0	0.0	0.0	0.0	18.5	15.7	0.00	0.00	0.00	0.00	7.24	9.48	0	0	0	0	37	54
37	P09493	Tropomyosin alpha-1 chain OS=Homo sapiens GN=TPM1 PE=1 SV=2	1544.7	926.7	1386.4	915.5	850.3	798.5	25	15	23	15	15	15	49.3	42.3	54.6	42.6	46.1	39.8	4.01	5.42	6.44	4.74	8.41	5.99	34	49	27	37	36	42
60	P05141	ADP/ATP translocase 2 OS=Homo sapiens GN=SLC25A5 PE=1 SV=7	1322.1	935.0	901.0	632.6	710.5	763.1	20	16	15	12	12	15	55.7	46.3	49.0	39.9	37.2	48.3	4.89	5.11	7.68	6.81	8.03	8.31	43	48	40	60	57	45
61	P62280	40S ribosomal protein S11 OS=Homo sapiens GN=RPS11 PE=1 SV=3	628.5	559.4	471.9	623.5	676.2	728.0	12	13	9	12	13	15	58.2	62.0	58.2	63.3	58.2	63.9	2.83	3.26	3.85	4.79	7.97	4.12	123	97	105	61	62	49
78	P18124	60S ribosomal protein L7 OS=Homo sapiens GN=RPL7 PE=1 SV=1	661.2	653.0	236.5	513.0	865.8	690.7	14	12	5	11	20	15	56.9	47.6	21.8	41.9	46.4	34.7	3.65	4.18	8.44	7.80	7.44	8.52	112	85	173	78	34	56
136	O76021	Ribosomal L1 domain-containing protein 1 OS=Homo sapiens GN=RSL1D1 PE=1 SV=3	0.0	162.3	204.8	328.9	925.3	722.4	0	4	3	7	19	15	0.0	7.3	9.4	10.8	34.7	31.2	0.00	8.55	8.04	8.21	7.22	5.99	0	236	197	136	30	51
183	P04843	Dolichyl-diphosphooligosaccharide--protein glycosyltransferase subunit 1 OS=Homo sapiens GN=RPN1 PE=1 SV=1	1397.0	216.4	561.1	239.7	780.0	802.7	23	4	11	6	14	15	47.8	8.1	21.3	10.9	30.3	24.5	3.65	3.19	5.42	5.70	7.38	10.71	38	207	88	183	43	41
44	P43243	Matrin-3 OS=Homo sapiens GN=MATR3 PE=1 SV=2	1387.2	695.4	562.0	746.5	599.9	676.4	23	15	12	17	15	16	32.9	20.5	15.9	20.0	17.0	18.3	3.96	5.37	7.71	6.47	8.28	8.76	39	77	87	44	73	58
811	Q8IY81	Putative rRNA methyltransferase 3 OS=Homo sapiens GN=FTSJ3 PE=1 SV=2	0.0	122.9	0.0	0.0	1023.4	759.8	0	2	0	0	18	16	0.0	3.5	0.0	0.0	24.9	16.9	0.00	4.63	0.00	0.00	8.00	5.42	0	274	0	0	27	47
32	Q05682	Caldesmon OS=Homo sapiens GN=CALD1 PE=1 SV=3	1979.8	1178.1	823.0	1072.4	852.8	797.8	34	22	16	18	16	17	38.2	27.7	21.2	23.1	22.2	20.6	4.00	3.92	4.78	5.64	7.48	5.50	29	36	45	32	35	43
33	Q16891	Mitochondrial inner membrane protein OS=Homo sapiens GN=IMMT PE=1 SV=1	2246.7	1177.0	1250.1	1057.2	695.2	984.7	38	21	24	21	13	18	46.7	33.4	30.7	28.9	18.2	23.9	4.01	3.31	7.28	5.30	7.04	5.91	24	37	30	33	59	30
50	Q9P2M7	Cingulin OS=Homo sapiens GN=CGN PE=1 SV=2	2041.2	770.6	601.4	712.6	782.3	1098.2	32	13	9	12	14	18	33.9	12.2	9.4	13.3	12.7	17.2	4.72	8.34	10.06	8.99	10.61	9.59	28	66	74	50	41	28
65	P62424	60S ribosomal protein L7a OS=Homo sapiens GN=RPL7A PE=1 SV=2	689.9	788.5	538.6	597.7	1208.6	964.3	12	14	9	11	21	18	37.6	39.8	26.3	32.7	51.9	49.6	2.76	6.46	6.75	5.52	8.14	8.57	109	62	94	65	24	31
13	P02545	Prelamin-A/C OS=Homo sapiens GN=LMNA PE=1 SV=1	3114.4	2594.6	2148.9	2214.3	1734.1	1612.6	43	35	28	31	26	19	62.3	54.7	45.8	50.3	46.7	40.4	3.93	4.56	5.99	6.11	7.45	7.88	15	13	16	13	15	20
88	Q9UM54	Unconventional myosin-VI OS=Homo sapiens GN=MYO6 PE=1 SV=4	1789.1	452.3	867.5	454.6	788.1	937.8	33	7	16	11	15	19	26.4	5.5	13.1	8.7	12.4	14.9	3.62	5.70	6.96	5.72	8.31	7.65	32	118	41	88	39	33
26	P68032	Actin, alpha cardiac muscle 1 OS=Homo sapiens GN=ACTC1 PE=1 SV=1	1454.9	1341.5	0.0	1270.9	0.0	1300.7	2	3	0	2	0	2	35.3	36.9	0.0	33.4	0.0	34.0	5.23	5.04	0.00	5.47	0.00	5.90	37	29	0	26	0	24
106	P06899	Histone H2B type 1-J OS=Homo sapiens GN=HIST1H2BJ PE=1 SV=3	732.9	0.0	657.5	396.2	387.5	554.0	2	0	2	2	2	2	41.3	0.0	41.3	41.3	41.3	41.3	4.84	0.00	4.67	3.83	7.85	4.80	98	0	66	106	132	83
118	P36873	Serine/threonine-protein phosphatase PP1-gamma catalytic subunit OS=Homo sapiens GN=PPP1CC PE=1 SV=1	501.2	624.9	545.8	370.0	217.7	303.6	2	5	2	2	3	2	29.7	38.7	32.2	23.8	11.8	20.1	3.97	5.15	6.70	4.48	4.72	5.04	154	89	91	118	225	173
161	P08238	Heat shock protein HSP 90-beta OS=Homo sapiens GN=HSP90AB1 PE=1 SV=4	966.2	789.6	618.0	277.2	0.0	174.4	15	13	10	7	0	2	23.9	22.0	17.5	9.3	0.0	5.0	3.74	5.58	8.21	6.62	0.00	7.33	69	61	72	161	0	260
205	Q9UKM9	RNA-binding protein Raly OS=Homo sapiens GN=RALY PE=1 SV=1	0.0	151.2	93.5	209.2	36.6	85.1	0	3	2	4	1	2	0.0	9.5	5.6	11.8	2.3	6.9	0.00	8.70	12.88	7.04	12.55	5.26	0	244	293	205	525	361
217	Q6DKI1	60S ribosomal protein L7-like 1 OS=Homo sapiens GN=RPL7L1 PE=1 SV=1	0.0	0.0	0.0	196.1	244.2	85.8	0	0	0	5	6	2	0.0	0.0	0.0	19.1	24.0	6.5	0.00	0.00	0.00	4.87	7.00	7.69	0	0	0	217	205	358
219	Q9Y5S9	RNA-binding protein 8A OS=Homo sapiens GN=RBM8A PE=1 SV=1	135.2	191.4	124.8	190.0	106.4	94.2	3	4	3	5	3	2	16.1	21.3	16.1	21.3	16.1	10.9	7.86	4.96	6.83	6.18	8.50	7.40	376	219	253	219	326	342
226	P13797	Plastin-3 OS=Homo sapiens GN=PLS3 PE=1 SV=4	0.0	0.0	0.0	176.8	452.1	296.7	0	0	0	3	4	2	0.0	0.0	0.0	8.7	14.0	10.3	0.00	0.00	0.00	8.39	6.70	7.77	0	0	0	226	113	180
229	Q16795	NADH dehydrogenase [ubiquinone] 1 alpha subcomplex subunit 9, mitochondrial OS=Homo sapiens GN=NDUFA9 PE=1 SV=2	587.5	241.0	96.3	160.1	35.0	87.9	11	5	2	4	1	2	36.6	14.6	5.8	12.2	2.7	4.5	2.92	3.68	7.49	7.97	0.44	7.82	135	192	290	229	532	352
232	P62937	Peptidyl-prolyl cis-trans isomerase A OS=Homo sapiens GN=PPIA PE=1 SV=2	263.7	288.1	170.0	155.8	69.7	89.9	4	5	2	2	1	2	30.9	30.9	21.8	23.6	8.5	10.9	3.28	3.42	1.32	5.10	3.90	5.04	256	165	218	232	396	349
236	Q86SQ0	Pleckstrin homology-like domain family B member 2 OS=Homo sapiens GN=PHLDB2 PE=1 SV=2	232.8	215.1	140.4	147.4	197.4	90.1	4	3	2	3	2	2	4.1	4.0	3.0	4.0	4.0	2.5	4.79	4.86	6.43	10.35	6.42	11.17	277	208	235	236	238	348
238	P61513	60S ribosomal protein L37a OS=Homo sapiens GN=RPL37A PE=1 SV=2	66.6	69.0	44.6	143.9	127.3	85.7	2	1	1	3	3	2	29.3	29.3	9.8	16.3	38.0	18.5	1.65	0.89	1.45	2.14	3.97	2.04	497	358	410	238	300	359
253	Q12959	Disks large homolog 1 OS=Homo sapiens GN=DLG1 PE=1 SV=2	268.0	0.0	34.8	118.9	96.0	126.3	4	0	1	3	1	2	6.6	0.0	1.3	3.8	1.3	2.7	5.04	0.00	4.83	4.64	2.88	5.90	253	0	455	253	337	303
254	Q9BYJ9	YTH domain family protein 1 OS=Homo sapiens GN=YTHDF1 PE=1 SV=1	0.0	170.9	138.3	118.7	156.9	180.7	0	2	3	2	2	2	0.0	7.3	6.4	7.5	8.1	9.8	0.00	5.01	8.04	8.09	10.04	4.03	0	231	240	254	272	255
267	O95168	NADH dehydrogenase [ubiquinone] 1 beta subcomplex subunit 4 OS=Homo sapiens GN=NDUFB4 PE=1 SV=3	226.7	94.7	85.1	107.3	100.3	102.9	4	2	1	2	2	2	32.6	17.8	13.2	23.3	17.8	17.8	2.83	3.06	4.72	10.22	10.82	5.45	278	314	304	267	333	329
272	O95298	NADH dehydrogenase [ubiquinone] 1 subunit C2 OS=Homo sapiens GN=NDUFC2 PE=1 SV=1	128.0	61.2	107.6	105.2	133.7	138.8	2	1	2	2	2	2	9.2	8.4	9.2	9.2	16.8	9.2	2.76	1.26	3.63	3.10	8.97	3.53	383	381	271	272	290	293
274	Q8N3Z6	Zinc finger CCHC domain-containing protein 7 OS=Homo sapiens GN=ZCCHC7 PE=1 SV=2	0.0	73.1	0.0	104.6	80.9	102.4	0	2	0	2	1	2	0.0	3.7	0.0	6.8	4.1	3.7	0.00	4.84	0.00	7.86	4.39	4.05	0	348	0	274	365	332
281	Q9Y4I1	Unconventional myosin-Va OS=Homo sapiens GN=MYO5A PE=1 SV=2	90.6	0.0	0.0	101.6	73.1	81.0	2	0	0	2	1	2	2.2	0.0	0.0	1.9	1.5	2.2	9.61	0.00	0.00	9.38	11.24	8.81	445	0	0	281	383	374
282	P60468	Protein transport protein Sec61 subunit beta OS=Homo sapiens GN=SEC61B PE=1 SV=2	172.6	101.3	97.5	101.3	62.4	164.0	3	1	1	1	1	2	30.2	15.6	15.6	15.6	26.0	26.0	4.70	2.10	1.70	4.34	1.87	3.50	327	301	288	282	419	266
285	P22695	Cytochrome b-c1 complex subunit 2, mitochondrial OS=Homo sapiens GN=UQCRC2 PE=1 SV=3	198.6	107.2	96.1	98.9	125.2	82.7	4	2	2	2	3	2	9.5	3.3	3.3	3.3	6.4	3.3	6.39	2.48	1.50	1.42	0.72	1.29	308	293	291	285	302	369
288	Q13435	Splicing factor 3B subunit 2 OS=Homo sapiens GN=SF3B2 PE=1 SV=2	0.0	0.0	0.0	97.4	156.8	155.9	0	0	0	1	3	2	0.0	0.0	0.0	1.9	4.1	3.2	0.00	0.00	0.00	12.48	15.61	9.26	0	0	0	288	273	278
292	P62318	Small nuclear ribonucleoprotein Sm D3 OS=Homo sapiens GN=SNRPD3 PE=1 SV=1	165.2	169.3	107.8	96.6	75.8	101.7	3	3	2	2	1	2	15.1	15.1	15.1	15.1	7.9	15.1	4.33	8.09	6.54	10.10	10.45	5.17	339	234	270	292	376	333
295	P62995	Transformer-2 protein homolog beta OS=Homo sapiens GN=TRA2B PE=1 SV=1	68.3	143.2	44.3	93.8	70.8	87.8	2	4	1	3	2	2	5.9	14.9	3.5	9.4	6.9	9.0	2.25	4.13	1.35	4.18	13.59	1.73	486	253	411	295	390	353
303	P62316	Small nuclear ribonucleoprotein Sm D2 OS=Homo sapiens GN=SNRPD2 PE=1 SV=1	155.3	48.3	36.1	89.5	0.0	90.6	4	1	1	2	0	2	21.2	8.5	8.5	14.4	0.0	15.3	2.44	3.08	6.28	5.72	0.00	4.29	349	425	451	303	0	346
314	O95478	Ribosome biogenesis protein NSA2 homolog OS=Homo sapiens GN=NSA2 PE=1 SV=1	0.0	0.0	0.0	84.1	107.6	82.0	0	0	0	3	3	2	0.0	0.0	0.0	11.9	11.2	11.9	0.00	0.00	0.00	4.97	7.60	5.36	0	0	0	314	322	371
330	P23528	Cofilin-1 OS=Homo sapiens GN=CFL1 PE=1 SV=3	672.4	134.3	50.2	74.5	80.9	77.4	11	3	2	1	1	2	69.9	16.3	11.4	6.6	6.6	11.4	4.53	6.96	2.56	6.39	14.40	14.84	111	262	389	330	364	387
342	Q14966	Zinc finger protein 638 OS=Homo sapiens GN=ZNF638 PE=1 SV=2	43.7	50.4	0.0	67.5	79.7	63.9	1	1	0	2	1	2	0.8	1.3	0.0	1.3	0.8	1.3	1.67	10.52	0.00	11.14	3.00	6.22	581	415	0	342	370	435
345	P47914	60S ribosomal protein L29 OS=Homo sapiens GN=RPL29 PE=1 SV=2	125.6	121.1	123.1	67.3	117.2	121.3	2	2	2	2	2	2	14.5	14.5	14.5	14.5	14.5	14.5	4.98	1.91	10.98	4.74	9.45	6.23	390	278	256	345	310	312
346	A4UGR9	Xin actin-binding repeat-containing protein 2 OS=Homo sapiens GN=XIRP2 PE=1 SV=2	0.0	0.0	77.4	67.0	0.0	119.0	0	0	1	1	0	2	0.0	0.0	1.0	0.6	0.0	1.3	0.00	0.00	9.64	7.81	0.00	8.22	0	0	315	346	0	314
360	Q9UJ98	Cohesin subunit SA-3 OS=Homo sapiens GN=STAG3 PE=1 SV=2	0.0	67.7	44.0	61.8	0.0	86.9	0	2	1	2	0	2	0.0	0.7	0.7	1.3	0.0	1.3	0.00	13.14	13.50	13.87	0.00	13.21	0	361	413	360	0	355
362	Q5BJF2	Transmembrane protein 97 OS=Homo sapiens GN=TMEM97 PE=1 SV=1	112.1	0.0	52.8	60.1	40.3	99.2	2	0	1	1	1	2	10.2	0.0	5.7	5.7	5.7	10.2	3.51	0.00	7.98	1.33	3.44	4.30	408	0	380	362	510	336
367	Q8N5M9	Protein jagunal homolog 1 OS=Homo sapiens GN=JAGN1 PE=1 SV=1	159.3	0.0	0.0	58.9	0.0	150.8	2	0	0	1	0	2	13.1	0.0	0.0	6.6	0.0	13.1	3.89	0.00	0.00	6.45	0.00	4.50	347	0	0	367	0	284
376	P52815	39S ribosomal protein L12, mitochondrial OS=Homo sapiens GN=MRPL12 PE=1 SV=2	127.4	86.4	94.4	55.8	0.0	71.8	3	2	2	1	0	2	16.2	10.6	10.6	4.5	0.0	10.6	2.31	2.55	3.68	2.32	0.00	3.48	385	326	292	376	0	399
381	O00767	Acyl-CoA desaturase OS=Homo sapiens GN=SCD PE=1 SV=2	140.4	60.7	108.6	55.4	44.4	92.7	3	1	2	1	1	2	7.2	3.3	7.0	3.3	3.3	3.6	3.88	5.28	7.76	2.07	4.86	1.90	368	385	269	381	486	344
384	Q15125	3-beta-hydroxysteroid-Delta(8),Delta(7)-isomerase OS=Homo sapiens GN=EBP PE=1 SV=3	150.6	94.3	99.9	55.2	41.6	136.9	2	2	2	1	1	2	9.6	9.6	9.6	5.2	5.2	9.6	3.99	1.41	4.51	4.41	5.68	4.39	354	315	280	384	499	294
387	Q01081	Splicing factor U2AF 35 kDa subunit OS=Homo sapiens GN=U2AF1 PE=1 SV=3	0.0	33.7	0.0	54.8	38.0	122.4	0	1	0	1	1	2	0.0	3.3	0.0	7.5	3.3	8.8	0.00	0.89	0.00	3.53	6.86	13.88	0	473	0	387	519	308
396	Q06190	Serine/threonine-protein phosphatase 2A regulatory subunit B'' subunit alpha OS=Homo sapiens GN=PPP2R3A PE=1 SV=1	0.0	42.8	0.0	52.1	47.2	71.7	0	1	0	2	1	2	0.0	1.6	0.0	0.7	1.3	1.3	0.00	13.41	0.00	8.06	10.35	8.87	0	444	0	396	471	400
407	Q9UM00	Transmembrane and coiled-coil domain-containing protein 1 OS=Homo sapiens GN=TMCO1 PE=1 SV=1	308.3	0.0	52.5	49.9	56.0	79.7	6	0	1	1	2	2	29.3	0.0	9.6	9.6	13.8	10.1	4.01	0.00	5.87	13.95	4.78	5.53	236	0	382	407	439	379
481	Q13042	Cell division cycle protein 16 homolog OS=Homo sapiens GN=CDC16 PE=1 SV=2	0.0	100.7	0.0	37.2	78.6	48.1	0	3	0	1	2	2	0.0	4.0	0.0	1.6	2.4	2.4	0.00	5.49	0.00	12.25	8.04	10.18	0	303	0	481	371	487
482	O75251	NADH dehydrogenase [ubiquinone] iron-sulfur protein 7, mitochondrial OS=Homo sapiens GN=NDUFS7 PE=1 SV=3	167.9	36.6	41.5	37.0	0.0	90.2	3	1	1	1	0	2	14.1	4.2	4.2	4.2	0.0	7.0	2.33	0.77	1.41	7.60	0.00	12.61	336	464	428	482	0	347
492	Q12788	Transducin beta-like protein 3 OS=Homo sapiens GN=TBL3 PE=1 SV=2	0.0	0.0	0.0	31.8	221.2	86.8	0	0	0	1	4	2	0.0	0.0	0.0	1.1	5.2	2.1	0.00	0.00	0.00	0.28	8.38	3.37	0	0	0	492	221	356
496	O43809	Cleavage and polyadenylation specificity factor subunit 5 OS=Homo sapiens GN=NUDT21 PE=1 SV=1	135.0	41.5	0.0	30.5	88.2	75.8	3	1	0	1	1	2	20.3	11.9	0.0	5.3	7.9	8.8	4.74	12.35	0.00	10.03	6.63	8.03	377	448	0	496	354	391
525	Q92522	Histone H1x OS=Homo sapiens GN=H1FX PE=1 SV=1	0.0	64.5	75.6	0.0	116.1	123.1	0	1	1	0	2	2	0.0	11.7	11.7	0.0	17.8	12.2	0.00	10.66	2.75	0.00	11.63	8.40	0	370	318	0	311	306
580	O15083	ERC protein 2 OS=Homo sapiens GN=ERC2 PE=1 SV=3	0.0	0.0	0.0	0.0	0.0	43.8	0	0	0	0	0	2	0.0	0.0	0.0	0.0	0.0	1.0	0.00	0.00	0.00	0.00	0.00	9.52	0	0	0	0	0	508
581	P51991	Heterogeneous nuclear ribonucleoprotein A3 OS=Homo sapiens GN=HNRNPA3 PE=1 SV=2	111.8	62.5	0.0	0.0	135.5	84.7	2	1	0	0	3	2	9.5	5.3	0.0	0.0	9.5	9.3	6.08	3.63	0.00	0.00	3.56	3.76	410	377	0	0	286	363
636	Q96IX5	Up-regulated during skeletal muscle growth protein 5 OS=Homo sapiens GN=USMG5 PE=1 SV=1	138.0	0.0	0.0	0.0	113.7	114.5	2	0	0	0	2	2	43.1	0.0	0.0	0.0	43.1	43.1	3.71	0.00	0.00	0.00	11.41	8.74	372	0	0	0	315	319
655	Q92930	Ras-related protein Rab-8B OS=Homo sapiens GN=RAB8B PE=1 SV=2	0.0	0.0	0.0	0.0	0.0	122.0	0	0	0	0	0	2	0.0	0.0	0.0	0.0	0.0	14.0	0.00	0.00	0.00	0.00	0.00	9.34	0	0	0	0	0	311
656	Q9NYL9	Tropomodulin-3 OS=Homo sapiens GN=TMOD3 PE=1 SV=1	0.0	43.4	57.4	0.0	0.0	56.5	0	2	2	0	0	2	0.0	4.5	4.5	0.0	0.0	4.5	0.00	0.55	15.65	0.00	0.00	11.86	0	441	375	0	0	458
657	P62979	Ubiquitin-40S ribosomal protein S27a OS=Homo sapiens GN=RPS27A PE=1 SV=2	208.5	0.0	0.0	0.0	0.0	116.3	5	0	0	0	0	2	35.9	0.0	0.0	0.0	0.0	28.2	3.42	0.00	0.00	0.00	0.00	12.46	296	0	0	0	0	316
671	Q9Y5J1	U3 small nucleolar RNA-associated protein 18 homolog OS=Homo sapiens GN=UTP18 PE=1 SV=3	0.0	0.0	0.0	0.0	157.3	145.5	0	0	0	0	3	2	0.0	0.0	0.0	0.0	9.9	5.4	0.00	0.00	0.00	0.00	3.02	3.99	0	0	0	0	271	288
695	Q9UDW1	Cytochrome b-c1 complex subunit 9 OS=Homo sapiens GN=UQCR10 PE=1 SV=3	131.7	0.0	70.1	0.0	53.1	106.1	2	0	1	0	1	2	38.1	0.0	27.0	0.0	11.1	38.1	4.59	0.00	6.57	0.00	18.77	6.18	381	0	330	0	446	327
704	Q71UI9	Histone H2A.V OS=Homo sapiens GN=H2AFV PE=1 SV=3	235.1	0.0	268.8	0.0	243.0	246.6	2	0	2	0	4	2	31.2	0.0	31.2	0.0	31.2	37.5	4.51	0.00	4.83	0.00	8.97	6.13	275	0	157	0	208	212
706	O00566	U3 small nucleolar ribonucleoprotein protein MPP10 OS=Homo sapiens GN=MPHOSPH10 PE=1 SV=2	0.0	0.0	0.0	0.0	111.0	73.6	0	0	0	0	3	2	0.0	0.0	0.0	0.0	5.3	3.7	0.00	0.00	0.00	0.00	10.59	4.76	0	0	0	0	317	393
708	Q9NW13	RNA-binding protein 28 OS=Homo sapiens GN=RBM28 PE=1 SV=3	0.0	0.0	0.0	0.0	174.0	79.4	0	0	0	0	3	2	0.0	0.0	0.0	0.0	5.1	4.3	0.00	0.00	0.00	0.00	3.68	2.31	0	0	0	0	260	382
709	Q8IWJ2	GRIP and coiled-coil domain-containing protein 2 OS=Homo sapiens GN=GCC2 PE=1 SV=4	0.0	0.0	0.0	0.0	0.0	40.8	0	0	0	0	0	2	0.0	0.0	0.0	0.0	0.0	1.0	0.00	0.00	0.00	0.00	0.00	16.73	0	0	0	0	0	528
724	Q14157	Ubiquitin-associated protein 2-like OS=Homo sapiens GN=UBAP2L PE=1 SV=2	188.2	0.0	0.0	0.0	0.0	122.2	3	0	0	0	0	2	3.5	0.0	0.0	0.0	0.0	2.7	6.71	0.00	0.00	0.00	0.00	7.53	320	0	0	0	0	309
735	P61927	60S ribosomal protein L37 OS=Homo sapiens GN=RPL37 PE=1 SV=2	0.0	0.0	0.0	0.0	45.8	57.7	0	0	0	0	1	2	0.0	0.0	0.0	0.0	7.2	7.2	0.00	0.00	0.00	0.00	4.61	5.77	0	0	0	0	476	451
742	Q9NQZ2	Something about silencing protein 10 OS=Homo sapiens GN=UTP3 PE=1 SV=1	0.0	0.0	0.0	0.0	38.9	76.6	0	0	0	0	1	2	0.0	0.0	0.0	0.0	2.5	4.4	0.00	0.00	0.00	0.00	5.73	12.33	0	0	0	0	514	389
767	P51572	B-cell receptor-associated protein 31 OS=Homo sapiens GN=BCAP31 PE=1 SV=3	191.4	0.0	91.3	0.0	0.0	127.8	4	0	1	0	0	2	17.9	0.0	10.6	0.0	0.0	9.8	7.42	0.00	10.13	0.00	0.00	7.44	316	0	297	0	0	300
769	Q16181	Septin-7 OS=Homo sapiens GN=SEPT7 PE=1 SV=2	516.5	0.0	0.0	0.0	89.2	85.2	8	0	0	0	2	2	19.9	0.0	0.0	0.0	5.0	4.8	2.54	0.00	0.00	0.00	10.41	2.52	152	0	0	0	352	360
803	P04844	Dolichyl-diphosphooligosaccharide--protein glycosyltransferase subunit 2 OS=Homo sapiens GN=RPN2 PE=1 SV=3	620.4	59.6	0.0	0.0	92.4	106.8	9	1	0	0	1	2	24.1	1.9	0.0	0.0	2.7	6.8	4.04	0.37	0.00	0.00	19.91	5.73	126	394	0	0	344	326
823	Q12906	Interleukin enhancer-binding factor 3 OS=Homo sapiens GN=ILF3 PE=1 SV=3	0.0	0.0	0.0	0.0	31.6	72.6	0	0	0	0	1	2	0.0	0.0	0.0	0.0	1.2	2.3	0.00	0.00	0.00	0.00	7.81	7.48	0	0	0	0	544	397
843	P62854	40S ribosomal protein S26 OS=Homo sapiens GN=RPS26 PE=1 SV=3	89.5	119.3	0.0	0.0	0.0	100.9	2	3	0	0	0	2	20.9	27.0	0.0	0.0	0.0	33.9	2.07	2.92	0.00	0.00	0.00	2.09	447	281	0	0	0	334
847	O14548	Cytochrome c oxidase subunit 7A-related protein, mitochondrial OS=Homo sapiens GN=COX7A2L PE=1 SV=2	172.0	0.0	51.0	0.0	0.0	96.2	3	0	1	0	0	2	26.3	0.0	7.9	0.0	0.0	14.9	2.88	0.00	2.83	0.00	0.00	2.05	328	0	386	0	0	338
862	Q9NZM5	Glioma tumor suppressor candidate region gene 2 protein OS=Homo sapiens GN=GLTSCR2 PE=1 SV=2	0.0	0.0	0.0	0.0	0.0	122.9	0	0	0	0	0	2	0.0	0.0	0.0	0.0	0.0	7.3	0.00	0.00	0.00	0.00	0.00	10.94	0	0	0	0	0	307
868	O43674	NADH dehydrogenase [ubiquinone] 1 beta subcomplex subunit 5, mitochondrial OS=Homo sapiens GN=NDUFB5 PE=1 SV=1	72.8	0.0	0.0	0.0	0.0	50.4	2	0	0	0	0	2	8.5	0.0	0.0	0.0	0.0	7.9	6.98	0.00	0.00	0.00	0.00	2.72	476	0	0	0	0	478
899	Q9UHA3	Probable ribosome biogenesis protein RLP24 OS=Homo sapiens GN=RSL24D1 PE=1 SV=1	0.0	0.0	0.0	0.0	114.0	112.7	0	0	0	0	2	2	0.0	0.0	0.0	0.0	11.7	11.7	0.00	0.00	0.00	0.00	9.20	7.86	0	0	0	0	314	321
926	P36578	60S ribosomal protein L4 OS=Homo sapiens GN=RPL4 PE=1 SV=5	48.4	89.2	0.0	0.0	115.9	109.9	1	2	0	0	3	2	3.7	5.6	0.0	0.0	8.2	5.2	7.52	9.85	0.00	0.00	8.18	7.23	563	323	0	0	312	323
938	P68104	Elongation factor 1-alpha 1 OS=Homo sapiens GN=EEF1A1 PE=1 SV=1	112.0	63.3	0.0	0.0	51.5	99.2	2	1	0	0	1	2	4.5	3.9	0.0	0.0	3.5	5.8	3.92	9.57	0.00	0.00	15.47	6.01	409	373	0	0	452	335
958	P05386	60S acidic ribosomal protein P1 OS=Homo sapiens GN=RPLP1 PE=1 SV=1	142.9	174.2	0.0	0.0	0.0	191.4	1	2	0	0	0	2	34.2	34.2	0.0	0.0	0.0	34.2	4.69	3.16	0.00	0.00	0.00	5.50	363	230	0	0	0	241
972	Q16718	NADH dehydrogenase [ubiquinone] 1 alpha subcomplex subunit 5 OS=Homo sapiens GN=NDUFA5 PE=1 SV=3	51.7	0.0	0.0	0.0	66.2	126.8	1	0	0	0	1	2	7.8	0.0	0.0	0.0	8.6	8.6	2.08	0.00	0.00	0.00	0.00	2.83	552	0	0	0	408	301
979	P05165	Propionyl-CoA carboxylase alpha chain, mitochondrial OS=Homo sapiens GN=PCCA PE=1 SV=4	955.4	0.0	195.2	0.0	0.0	93.9	18	0	4	0	0	2	27.6	0.0	6.7	0.0	0.0	2.5	2.87	0.00	7.76	0.00	0.00	5.71	71	0	203	0	0	343
991	P09661	U2 small nuclear ribonucleoprotein A' OS=Homo sapiens GN=SNRPA1 PE=1 SV=2	44.2	62.0	0.0	0.0	79.8	70.4	1	1	0	0	1	2	4.3	8.2	0.0	0.0	5.5	5.9	3.07	5.75	0.00	0.00	8.24	9.59	577	379	0	0	369	406
1009	Q13310	Polyadenylate-binding protein 4 OS=Homo sapiens GN=PABPC4 PE=1 SV=1	0.0	0.0	0.0	0.0	95.4	174.0	0	0	0	0	1	2	0.0	0.0	0.0	0.0	3.9	5.3	0.00	0.00	0.00	0.00	6.13	8.98	0	0	0	0	340	261
1019	Q15363	Transmembrane emp24 domain-containing protein 2 OS=Homo sapiens GN=TMED2 PE=1 SV=1	211.3	0.0	0.0	0.0	57.4	61.2	5	0	0	0	1	2	15.9	0.0	0.0	0.0	8.5	8.5	5.78	0.00	0.00	0.00	13.57	6.44	292	0	0	0	432	443
1021	Q9Y3B9	RRP15-like protein OS=Homo sapiens GN=RRP15 PE=1 SV=2	0.0	0.0	0.0	0.0	118.1	55.7	0	0	0	0	3	2	0.0	0.0	0.0	0.0	12.1	8.2	0.00	0.00	0.00	0.00	10.27	11.74	0	0	0	0	307	461
1040	Q5SY16	Polynucleotide 5'-hydroxyl-kinase NOL9 OS=Homo sapiens GN=NOL9 PE=1 SV=1	0.0	0.0	0.0	0.0	179.1	81.9	0	0	0	0	4	2	0.0	0.0	0.0	0.0	8.7	2.8	0.00	0.00	0.00	0.00	8.16	8.48	0	0	0	0	255	372
1060	Q13247	Serine/arginine-rich splicing factor 6 OS=Homo sapiens GN=SRSF6 PE=1 SV=2	0.0	0.0	0.0	0.0	72.6	140.9	0	0	0	0	1	2	0.0	0.0	0.0	0.0	4.1	6.7	0.00	0.00	0.00	0.00	5.18	8.88	0	0	0	0	384	292
1061	P17152	Transmembrane protein 11, mitochondrial OS=Homo sapiens GN=TMEM11 PE=1 SV=1	146.2	0.0	34.5	0.0	54.9	69.4	3	0	1	0	1	2	17.2	0.0	8.3	0.0	8.3	12.5	3.07	0.00	10.39	0.00	10.96	2.96	360	0	456	0	442	410
19	O43707	Alpha-actinin-4 OS=Homo sapiens GN=ACTN4 PE=1 SV=2	4353.4	3024.0	2059.8	1805.8	1558.5	1981.7	40	33	23	33	16	22	67.9	58.7	43.7	40.2	37.8	38.5	4.75	4.49	6.88	5.40	7.29	8.65	10	9	17	19	18	16
24	Q14247	Src substrate cortactin OS=Homo sapiens GN=CTTN PE=1 SV=2	2059.2	1843.6	720.9	1401.2	1415.6	1286.7	31	27	15	24	22	22	52.0	49.8	25.3	40.4	45.1	45.3	4.82	3.61	6.56	7.73	9.41	7.33	27	24	57	24	21	25
35	P17844	Probable ATP-dependent RNA helicase DDX5 OS=Homo sapiens GN=DDX5 PE=1 SV=1	1148.6	976.1	695.7	951.8	899.0	1054.2	23	19	16	20	19	22	36.5	28.3	26.5	27.5	29.0	29.0	4.19	3.92	7.44	5.35	8.55	6.77	47	44	63	35	33	29
43	Q69YQ0	Cytospin-A OS=Homo sapiens GN=SPECC1L PE=1 SV=2	1932.7	695.1	763.2	765.2	783.2	1231.7	34	14	15	16	19	24	32.9	16.7	18.7	18.0	17.2	25.0	4.37	7.42	6.27	7.12	8.33	7.40	30	78	50	43	40	26
9	P35580	Myosin-10 OS=Homo sapiens GN=MYH10 PE=1 SV=3	4098.8	2023.5	3363.6	3488.1	2714.2	2057.5	47	21	44	48	34	25	35.9	19.2	34.1	34.5	28.6	19.0	6.12	8.97	6.07	6.80	9.22	7.80	12	22	9	9	10	15
25	Q16643	Drebrin OS=Homo sapiens GN=DBN1 PE=1 SV=4	2418.6	1678.3	1716.3	1276.1	1203.0	1532.2	38	28	27	23	21	26	59.5	40.1	41.0	28.8	29.3	34.5	5.08	4.79	6.91	5.39	7.01	7.87	23	25	23	25	25	22
36	O43795	Unconventional myosin-Ib OS=Homo sapiens GN=MYO1B PE=2 SV=3	3100.7	1516.0	1684.0	923.7	919.2	1229.7	47	29	27	20	21	26	42.1	25.4	28.6	17.8	17.3	23.7	4.27	7.52	6.70	7.35	6.55	8.47	16	27	24	36	31	27
21	P11142	Heat shock cognate 71 kDa protein OS=Homo sapiens GN=HSPA8 PE=1 SV=1	2499.8	2120.3	1937.4	1720.4	1572.4	1653.2	35	33	29	27	26	27	53.1	46.4	40.7	38.5	39.9	39.0	4.94	3.86	6.38	6.14	8.45	9.41	21	20	20	21	17	18
18	O00159	Unconventional myosin-Ic OS=Homo sapiens GN=MYO1C PE=1 SV=4	3627.6	2482.5	2697.9	1822.6	1539.7	1600.3	55	42	49	33	31	29	57.9	39.0	43.9	28.1	29.5	26.5	4.01	5.88	6.46	5.92	7.88	7.43	14	15	13	18	19	21
126	Q08211	ATP-dependent RNA helicase A OS=Homo sapiens GN=DHX9 PE=1 SV=4	845.0	265.1	278.9	349.4	1351.4	1406.1	15	5	6	7	27	29	14.6	4.8	5.8	6.4	21.5	22.5	5.11	8.77	7.71	5.15	5.89	9.27	79	175	154	126	22	23
28	P13645	Keratin, type I cytoskeletal 10 OS=Homo sapiens GN=KRT10 PE=1 SV=6	476.1	1067.9	1384.0	1210.9	177.8	217.8	6	15	21	19	2	3	14.6	24.0	36.5	29.8	6.0	6.5	4.81	4.57	5.86	5.10	7.81	9.61	160	40	28	28	257	225
53	P06753	Tropomyosin alpha-3 chain OS=Homo sapiens GN=TPM3 PE=1 SV=1	1013.1	663.1	999.3	675.8	539.7	586.2	6	3	6	3	3	3	44.7	37.7	45.4	37.7	38.4	35.6	4.09	4.95	7.48	4.35	7.02	5.57	63	82	38	53	89	78
90	P35611	Alpha-adducin OS=Homo sapiens GN=ADD1 PE=1 SV=2	728.9	187.5	460.2	443.8	67.8	189.8	12	4	8	9	2	3	20.1	5.8	14.0	12.8	3.1	5.6	4.87	5.16	7.59	5.88	10.02	8.29	99	221	106	90	401	243
104	Q13085	Acetyl-CoA carboxylase 1 OS=Homo sapiens GN=ACACA PE=1 SV=2	1007.5	54.9	702.8	403.3	0.0	173.2	20	1	14	7	0	3	10.1	0.5	7.9	2.9	0.0	2.5	4.27	11.49	7.38	7.17	0.00	11.62	64	405	61	104	0	262
117	P02768	Serum albumin OS=Homo sapiens GN=ALB PE=1 SV=2	311.4	401.0	307.9	371.7	196.4	204.5	5	7	5	6	3	3	9.0	12.5	9.0	9.0	5.9	5.6	3.97	4.80	6.43	7.20	10.88	7.87	235	127	144	117	239	233
124	Q9UEY8	Gamma-adducin OS=Homo sapiens GN=ADD3 PE=1 SV=1	650.6	511.6	224.1	353.8	70.7	146.0	11	9	4	6	2	3	18.8	15.0	6.4	12.2	2.3	4.1	3.02	5.14	9.16	5.26	6.02	5.64	118	102	188	124	391	287
127	Q14980	Nuclear mitotic apparatus protein 1 OS=Homo sapiens GN=NUMA1 PE=1 SV=2	456.5	193.2	307.9	348.8	0.0	238.0	6	4	4	5	0	3	5.8	2.1	3.8	3.5	0.0	2.5	8.56	13.09	7.82	11.74	0.00	11.60	169	218	145	127	0	215
146	P16402	Histone H1.3 OS=Homo sapiens GN=HIST1H1D PE=1 SV=2	387.3	294.2	410.7	311.9	372.9	184.9	6	5	6	5	5	3	19.9	19.9	19.9	19.9	19.9	19.5	3.86	3.82	6.07	7.09	6.89	5.41	195	162	112	146	139	249
160	Q9NX63	Coiled-coil-helix-coiled-coil-helix domain-containing protein 3, mitochondrial OS=Homo sapiens GN=CHCHD3 PE=1 SV=1	631.7	83.9	208.8	277.9	173.2	165.0	9	2	3	4	3	3	30.8	9.3	15.9	19.8	14.1	14.1	5.40	10.86	4.60	5.27	9.53	5.49	122	332	195	160	262	265
202	Q9Y6C9	Mitochondrial carrier homolog 2 OS=Homo sapiens GN=MTCH2 PE=1 SV=1	708.4	124.6	291.5	216.1	231.1	185.3	11	2	5	3	3	3	44.9	8.3	18.5	17.2	16.8	14.5	3.57	2.11	7.83	4.82	4.82	6.27	106	271	150	202	213	246
210	P23284	Peptidyl-prolyl cis-trans isomerase B OS=Homo sapiens GN=PPIB PE=1 SV=2	348.5	294.6	313.2	199.6	128.2	179.7	7	6	6	5	2	3	24.5	21.8	25.5	22.7	9.7	14.8	2.53	3.43	3.75	5.74	5.80	10.00	212	160	143	210	298	256
214	P07910	Heterogeneous nuclear ribonucleoproteins C1/C2 OS=Homo sapiens GN=HNRNPC PE=1 SV=4	181.4	229.4	89.5	197.2	110.4	171.4	2	3	1	3	2	3	9.5	13.1	5.6	16.0	6.5	11.1	4.46	4.14	10.06	6.48	11.38	6.00	323	201	299	214	319	264
221	P60866	40S ribosomal protein S20 OS=Homo sapiens GN=RPS20 PE=1 SV=1	192.1	186.1	156.6	188.3	165.2	183.4	3	3	3	3	3	3	24.4	24.4	24.4	24.4	24.4	24.4	3.79	2.38	5.77	4.01	6.70	2.78	315	222	226	221	267	252
223	Q9H4G4	Golgi-associated plant pathogenesis-related protein 1 OS=Homo sapiens GN=GLIPR2 PE=1 SV=3	455.1	201.3	169.5	184.7	90.5	185.1	7	3	3	3	2	3	66.2	27.9	22.1	31.2	16.9	22.1	3.46	2.71	6.12	2.77	4.63	1.71	170	215	220	223	349	247
231	P61981	14-3-3 protein gamma OS=Homo sapiens GN=YWHAG PE=1 SV=2	409.2	272.0	199.9	156.8	127.6	103.6	5	7	2	2	4	3	27.5	20.6	18.6	14.6	13.4	11.3	3.64	5.97	6.43	5.55	8.83	12.77	188	172	199	231	299	328
237	Q15233	Non-POU domain-containing octamer-binding protein OS=Homo sapiens GN=NONO PE=1 SV=4	220.2	0.0	0.0	146.1	0.0	285.9	2	0	0	1	0	3	5.5	0.0	0.0	5.5	0.0	11.9	3.86	0.00	0.00	4.64	0.00	7.81	281	0	0	237	0	186
239	P35268	60S ribosomal protein L22 OS=Homo sapiens GN=RPL22 PE=1 SV=2	190.4	194.6	152.2	142.1	261.3	275.9	2	2	2	2	4	3	25.0	25.0	25.0	18.8	29.7	29.7	5.14	6.10	7.69	2.80	8.92	8.95	317	217	229	239	197	190
243	P55769	NHP2-like protein 1 OS=Homo sapiens GN=NHP2L1 PE=1 SV=3	0.0	0.0	0.0	134.2	180.4	184.9	0	0	0	3	4	3	0.0	0.0	0.0	25.0	37.5	25.0	0.00	0.00	0.00	10.82	11.24	8.72	0	0	0	243	254	248
245	Q15717	ELAV-like protein 1 OS=Homo sapiens GN=ELAVL1 PE=1 SV=2	192.7	152.7	63.2	131.6	173.5	148.4	2	2	1	2	2	3	10.7	10.7	3.7	6.7	11.7	12.0	3.14	5.93	3.53	3.90	8.16	7.02	314	241	351	245	261	285
248	O15511	Actin-related protein 2/3 complex subunit 5 OS=Homo sapiens GN=ARPC5 PE=1 SV=3	490.5	178.2	121.0	127.3	154.9	156.0	7	3	1	2	3	3	43.0	16.6	12.6	11.9	25.2	16.6	3.56	1.28	2.93	4.92	6.45	6.58	158	226	259	248	274	277
249	Q9BYG3	MKI67 FHA domain-interacting nucleolar phosphoprotein OS=Homo sapiens GN=MKI67IP PE=1 SV=1	0.0	0.0	0.0	124.7	390.4	200.4	0	0	0	1	7	3	0.0	0.0	0.0	6.5	29.0	12.3	0.00	0.00	0.00	9.11	7.78	9.55	0	0	0	249	130	235
264	P09669	Cytochrome c oxidase subunit 6C OS=Homo sapiens GN=COX6C PE=1 SV=2	168.9	0.0	194.2	111.1	138.2	158.5	3	0	4	2	3	3	32.0	0.0	33.3	20.0	33.3	33.3	3.82	0.00	5.16	12.98	6.29	4.09	333	0	205	264	283	271
273	P50402	Emerin OS=Homo sapiens GN=EMD PE=1 SV=1	291.5	293.1	290.1	104.8	41.1	182.6	4	5	4	2	1	3	17.7	20.9	21.3	9.1	5.1	13.8	4.16	6.15	7.62	6.84	11.38	6.30	243	163	151	273	502	253
277	O60506	Heterogeneous nuclear ribonucleoprotein Q OS=Homo sapiens GN=SYNCRIP PE=1 SV=2	223.6	116.0	100.5	103.7	109.8	135.4	4	1	2	2	2	3	6.7	4.7	2.6	2.6	3.7	4.3	3.87	4.34	10.08	9.51	10.36	7.41	279	287	278	277	320	297
279	Q86X51	Uncharacterized protein CXorf67 OS=Homo sapiens GN=CXorf67 PE=2 SV=1	166.1	90.8	159.5	101.8	103.7	156.9	4	2	4	2	2	3	8.9	5.0	8.9	5.0	5.0	7.2	4.05	1.74	2.81	5.49	4.77	3.05	338	319	225	279	329	274
294	Q9Y3Y2	Chromatin target of PRMT1 protein OS=Homo sapiens GN=CHTOP PE=1 SV=2	0.0	401.3	123.5	94.2	220.6	172.0	0	6	1	2	4	3	0.0	21.0	15.3	11.7	19.4	21.8	0.00	5.91	7.09	6.92	6.49	4.00	0	126	255	294	222	263
318	O14974	Protein phosphatase 1 regulatory subunit 12A OS=Homo sapiens GN=PPP1R12A PE=1 SV=1	811.2	0.0	112.2	81.8	198.0	287.4	14	0	1	1	3	3	20.1	0.0	2.1	1.7	3.9	4.4	5.09	0.00	1.80	10.35	3.96	5.35	85	0	262	318	237	184
321	Q13151	Heterogeneous nuclear ribonucleoprotein A0 OS=Homo sapiens GN=HNRNPA0 PE=1 SV=1	119.7	142.2	126.8	78.2	70.6	200.3	2	2	2	1	1	3	11.5	11.5	11.5	4.9	4.9	16.7	4.49	3.07	3.48	6.09	3.15	6.45	400	254	251	321	393	236
323	P10606	Cytochrome c oxidase subunit 5B, mitochondrial OS=Homo sapiens GN=COX5B PE=1 SV=2	170.6	118.9	126.4	76.8	126.8	147.1	3	2	3	2	2	3	25.6	15.5	15.5	15.5	15.5	19.4	3.47	4.37	6.84	8.44	11.29	6.36	329	282	252	323	301	286
326	Q96H55	Unconventional myosin-XIX OS=Homo sapiens GN=MYO19 PE=2 SV=2	313.9	266.4	188.5	76.6	195.0	119.2	7	6	3	1	4	3	8.8	8.1	6.6	2.4	5.5	3.7	3.32	6.11	5.19	2.02	9.15	7.94	231	174	211	326	241	313
337	Q9Y2D5	A-kinase anchor protein 2 OS=Homo sapiens GN=AKAP2 PE=1 SV=3	563.8	145.6	81.8	70.6	137.0	125.6	11	3	2	2	3	3	17.2	3.1	2.4	3.5	3.4	3.4	3.18	8.02	1.05	7.58	3.83	7.04	139	251	309	337	285	304
363	P62158	Calmodulin OS=Homo sapiens GN=CALM1 PE=1 SV=2	198.1	205.0	235.6	60.0	195.8	209.4	3	4	4	1	3	3	30.9	18.8	32.9	10.7	30.9	22.1	4.10	3.31	1.98	2.42	7.79	3.05	309	210	174	363	240	230
382	P56537	Eukaryotic translation initiation factor 6 OS=Homo sapiens GN=EIF6 PE=1 SV=1	0.0	0.0	0.0	55.3	209.5	228.9	0	0	0	1	4	3	0.0	0.0	0.0	5.7	32.7	17.1	0.00	0.00	0.00	6.91	13.58	9.01	0	0	0	382	228	219
402	Q13283	Ras GTPase-activating protein-binding protein 1 OS=Homo sapiens GN=G3BP1 PE=1 SV=1	156.2	0.0	0.0	51.0	182.0	135.6	3	0	0	1	3	3	9.0	0.0	0.0	1.9	8.2	7.3	3.90	0.00	0.00	9.26	10.01	14.31	348	0	0	402	253	296
419	P47985	Cytochrome b-c1 complex subunit Rieske, mitochondrial OS=Homo sapiens GN=UQCRFS1 PE=1 SV=2	280.5	0.0	101.8	47.4	102.8	106.9	6	0	3	1	2	3	16.8	0.0	9.9	2.9	16.4	8.4	5.32	0.00	5.74	10.59	9.90	6.02	247	0	275	419	331	325
471	O00264	Membrane-associated progesterone receptor component 1 OS=Homo sapiens GN=PGRMC1 PE=1 SV=3	342.4	0.0	82.5	39.9	247.3	161.8	6	0	2	1	4	3	24.1	0.0	7.2	4.1	14.9	14.4	3.90	0.00	8.09	12.33	11.80	6.42	216	0	308	471	203	268
485	Q9P0J0	NADH dehydrogenase [ubiquinone] 1 alpha subcomplex subunit 13 OS=Homo sapiens GN=NDUFA13 PE=1 SV=3	168.4	0.0	110.5	35.1	80.7	144.5	3	0	2	1	2	3	25.0	0.0	16.0	9.7	16.0	25.0	3.50	0.00	4.18	0.38	2.07	4.18	334	0	265	485	367	289
488	O14949	Cytochrome b-c1 complex subunit 8 OS=Homo sapiens GN=UQCRQ PE=1 SV=4	160.9	0.0	0.0	33.3	0.0	158.2	3	0	0	1	0	3	37.8	0.0	0.0	13.4	0.0	37.8	3.30	0.00	0.00	6.99	0.00	4.00	345	0	0	488	0	273
494	O43920	NADH dehydrogenase [ubiquinone] iron-sulfur protein 5 OS=Homo sapiens GN=NDUFS5 PE=1 SV=3	142.8	47.9	130.9	31.6	107.6	142.3	3	1	3	1	2	3	27.4	9.4	27.4	9.4	20.8	27.4	3.07	1.62	7.60	0.53	2.19	2.85	364	427	245	494	323	291
551	Q15397	Pumilio domain-containing protein KIAA0020 OS=Homo sapiens GN=KIAA0020 PE=1 SV=3	30.7	0.0	0.0	0.0	290.3	154.5	1	0	0	0	7	3	1.2	0.0	0.0	0.0	11.3	5.1	9.92	0.00	0.00	0.00	9.82	7.11	618	0	0	0	176	280
557	P56556	NADH dehydrogenase [ubiquinone] 1 alpha subcomplex subunit 6 OS=Homo sapiens GN=NDUFA6 PE=1 SV=3	160.7	0.0	62.4	0.0	108.1	158.4	2	0	1	0	2	3	22.7	0.0	5.2	0.0	17.5	22.7	2.73	0.00	10.77	0.00	5.37	5.72	346	0	354	0	321	272
634	Q9UBX3	Mitochondrial dicarboxylate carrier OS=Homo sapiens GN=SLC25A10 PE=1 SV=2	477.8	66.7	59.7	0.0	165.6	119.0	8	1	1	0	4	3	33.1	5.6	6.3	0.0	15.0	10.1	2.60	5.95	1.05	0.00	7.44	10.89	159	363	366	0	266	315
637	O95169	NADH dehydrogenase [ubiquinone] 1 beta subcomplex subunit 8, mitochondrial OS=Homo sapiens GN=NDUFB8 PE=1 SV=1	93.9	0.0	0.0	0.0	0.0	114.8	2	0	0	0	0	3	10.8	0.0	0.0	0.0	0.0	10.8	3.83	0.00	0.00	0.00	0.00	5.26	440	0	0	0	0	318
668	O75380	NADH dehydrogenase [ubiquinone] iron-sulfur protein 6, mitochondrial OS=Homo sapiens GN=NDUFS6 PE=1 SV=1	153.6	44.4	138.5	0.0	31.8	178.1	2	1	2	0	1	3	23.4	11.3	23.4	0.0	12.1	24.2	5.02	4.61	3.35	0.00	2.29	3.60	352	438	238	0	542	257
681	O95678	Keratin, type II cytoskeletal 75 OS=Homo sapiens GN=KRT75 PE=1 SV=2	592.5	0.0	368.7	0.0	0.0	391.8	5	0	2	0	0	3	18.7	0.0	12.2	0.0	0.0	11.6	4.92	0.00	5.78	0.00	0.00	7.83	133	0	127	0	0	143
747	Q7L2E3	Putative ATP-dependent RNA helicase DHX30 OS=Homo sapiens GN=DHX30 PE=1 SV=1	0.0	0.0	0.0	0.0	324.9	155.5	0	0	0	0	7	3	0.0	0.0	0.0	0.0	7.5	4.7	0.00	0.00	0.00	0.00	9.07	12.26	0	0	0	0	155	279
941	O75400	Pre-mRNA-processing factor 40 homolog A OS=Homo sapiens GN=PRPF40A PE=1 SV=2	0.0	0.0	0.0	0.0	141.0	151.5	0	0	0	0	3	3	0.0	0.0	0.0	0.0	3.7	3.7	0.00	0.00	0.00	0.00	8.86	10.21	0	0	0	0	281	283
1064	P61009	Signal peptidase complex subunit 3 OS=Homo sapiens GN=SPCS3 PE=1 SV=1	262.2	0.0	58.6	0.0	58.0	156.2	4	0	1	0	1	3	21.7	0.0	6.7	0.0	6.7	17.8	4.21	0.00	1.67	0.00	4.83	8.80	257	0	369	0	428	276
1076	Q15005	Signal peptidase complex subunit 2 OS=Homo sapiens GN=SPCS2 PE=1 SV=3	368.8	0.0	0.0	0.0	137.9	142.6	8	0	0	0	3	3	36.3	0.0	0.0	0.0	16.8	11.5	3.31	0.00	0.00	0.00	7.54	9.46	201	0	0	0	284	290
16	P20700	Lamin-B1 OS=Homo sapiens GN=LMNB1 PE=1 SV=2	2481.8	2050.2	1951.8	2033.3	1097.5	1635.0	36	28	28	31	18	30	62.3	46.9	42.2	44.2	33.8	44.7	4.16	4.09	5.69	6.08	7.51	8.13	22	21	19	16	26	19
23	Q9UHB6	LIM domain and actin-binding protein 1 OS=Homo sapiens GN=LIMA1 PE=1 SV=1	2775.9	2407.3	1867.6	1530.5	1476.2	1886.4	43	39	33	26	28	32	55.2	51.1	42.6	35.8	38.6	45.2	4.58	4.40	6.51	5.41	6.74	7.23	18	16	22	23	20	17
15	P60709	Actin, cytoplasmic 1 OS=Homo sapiens GN=ACTB PE=1 SV=1	2583.9	0.0	0.0	2113.5	2114.6	2170.4	36	0	0	30	31	33	75.7	0.0	0.0	66.4	65.3	66.9	5.17	0.00	0.00	5.84	7.84	6.51	20	0	0	15	13	14
11	P05783	Keratin, type I cytoskeletal 18 OS=Homo sapiens GN=KRT18 PE=1 SV=2	2922.2	2558.9	2810.0	2776.1	2074.1	2355.3	40	35	39	40	31	35	65.6	65.3	65.6	65.3	63.7	65.3	4.64	4.62	6.57	6.42	8.54	7.27	17	14	12	11	14	12
20	P12814	Alpha-actinin-1 OS=Homo sapiens GN=ACTN1 PE=1 SV=2	5011.2	3282.4	2651.6	1767.9	2327.3	2302.9	67	49	47	22	37	36	68.3	54.4	47.8	36.1	44.1	42.2	4.51	4.49	7.85	5.64	7.86	7.79	9	8	14	20	11	13
47	P52907	F-actin-capping protein subunit alpha-1 OS=Homo sapiens GN=CAPZA1 PE=1 SV=3	559.8	795.5	554.3	722.5	106.9	187.6	9	14	11	15	2	4	46.2	50.0	46.5	59.1	9.8	17.5	3.48	4.76	5.69	6.17	9.38	9.77	140	60	90	47	324	245
110	P62879	Guanine nucleotide-binding protein G(I)/G(S)/G(T) subunit beta-2 OS=Homo sapiens GN=GNB2 PE=1 SV=3	723.6	463.9	368.0	383.8	255.1	216.8	10	7	6	6	4	4	33.8	19.4	17.9	17.9	12.6	11.8	4.58	4.33	6.65	9.80	10.21	6.16	102	112	128	110	201	227
111	P11021	78 kDa glucose-regulated protein OS=Homo sapiens GN=HSPA5 PE=1 SV=2	1102.2	900.3	599.1	382.6	312.9	325.8	15	13	7	6	4	4	32.9	28.0	16.5	12.2	9.8	8.7	3.89	4.75	7.19	2.78	11.26	8.59	54	50	76	111	162	166
143	Q96HS1	Serine/threonine-protein phosphatase PGAM5, mitochondrial OS=Homo sapiens GN=PGAM5 PE=1 SV=2	609.2	412.6	155.7	317.7	297.5	177.4	11	8	2	5	6	4	37.4	26.0	8.0	15.6	20.1	10.7	3.53	6.38	5.96	6.72	7.39	3.83	129	123	227	143	171	259
148	P22087	rRNA 2'-O-methyltransferase fibrillarin OS=Homo sapiens GN=FBL PE=1 SV=2	0.0	98.3	100.3	302.8	74.0	133.3	0	2	2	6	3	4	0.0	6.9	6.9	25.5	8.4	12.8	0.00	17.72	1.48	8.31	12.19	12.46	0	308	279	148	380	298
156	P62753	40S ribosomal protein S6 OS=Homo sapiens GN=RPS6 PE=1 SV=1	304.7	334.0	155.0	283.1	300.2	271.4	4	5	2	6	5	4	18.9	21.3	16.5	24.1	18.5	16.5	5.69	6.34	5.94	4.18	11.99	13.03	238	151	228	156	170	193
159	Q8N3R9	MAGUK p55 subfamily member 5 OS=Homo sapiens GN=MPP5 PE=1 SV=3	0.0	306.9	52.3	279.0	0.0	159.6	0	6	1	7	0	4	0.0	10.1	1.6	12.1	0.0	6.2	0.00	10.17	2.70	7.54	0.00	11.25	0	156	383	159	0	270
163	Q0ZGT2	Nexilin OS=Homo sapiens GN=NEXN PE=1 SV=1	634.3	758.4	343.1	273.5	0.0	203.2	12	17	6	5	0	4	19.0	21.6	11.3	8.9	0.0	7.9	4.61	3.61	7.34	5.37	0.00	8.35	121	69	135	163	0	234
206	P62081	40S ribosomal protein S7 OS=Homo sapiens GN=RPS7 PE=1 SV=1	322.8	195.2	189.9	209.0	227.4	213.8	6	4	4	5	5	4	36.6	25.3	23.7	20.6	27.8	25.3	4.53	3.06	1.58	4.24	9.19	2.53	227	216	208	206	216	228
208	O95425	Supervillin OS=Homo sapiens GN=SVIL PE=1 SV=2	212.3	134.2	174.5	205.2	202.6	233.4	3	2	2	3	3	4	2.9	1.4	1.9	1.9	1.8	2.9	3.57	2.69	3.75	2.76	4.04	6.17	289	263	215	208	233	217
209	P42677	40S ribosomal protein S27 OS=Homo sapiens GN=RPS27 PE=1 SV=3	139.4	176.6	146.3	204.6	212.6	264.6	2	3	2	3	3	4	15.5	31.0	15.5	31.0	31.0	40.5	3.92	2.36	10.53	7.26	5.80	3.69	371	229	230	209	227	200
212	Q96GQ7	Probable ATP-dependent RNA helicase DDX27 OS=Homo sapiens GN=DDX27 PE=1 SV=2	0.0	36.4	0.0	197.6	692.8	296.7	0	1	0	4	15	4	0.0	1.4	0.0	4.9	17.7	8.8	0.00	5.17	0.00	7.63	8.86	11.76	0	465	0	212	60	179
230	P08574	Cytochrome c1, heme protein, mitochondrial OS=Homo sapiens GN=CYC1 PE=1 SV=3	387.6	217.3	214.0	157.4	240.4	218.8	8	4	4	4	5	4	24.6	14.2	14.2	16.0	14.2	9.2	5.09	3.45	4.73	6.56	6.80	3.38	194	205	191	230	211	224
233	Q01130	Serine/arginine-rich splicing factor 2 OS=Homo sapiens GN=SRSF2 PE=1 SV=4	186.3	218.7	145.4	150.3	288.1	195.1	3	4	3	3	4	4	14.9	14.5	11.8	11.3	19.5	14.5	7.11	4.21	3.51	2.71	7.64	6.36	321	203	232	233	178	238
251	P48047	ATP synthase subunit O, mitochondrial OS=Homo sapiens GN=ATP5O PE=1 SV=1	544.8	122.5	176.1	123.0	268.8	205.7	9	2	3	2	5	4	48.8	11.7	17.4	11.7	32.4	27.7	2.80	8.23	5.53	3.53	8.40	10.38	145	275	214	251	189	232
255	Q9P0L0	Vesicle-associated membrane protein-associated protein A OS=Homo sapiens GN=VAPA PE=1 SV=3	557.0	84.8	234.3	117.8	198.6	191.0	10	2	4	2	3	4	34.1	12.4	23.7	12.0	14.9	15.3	5.62	12.53	8.40	6.59	7.65	6.86	142	330	178	255	236	242
257	Q9H307	Pinin OS=Homo sapiens GN=PNN PE=1 SV=4	0.0	60.3	0.0	113.6	190.9	229.8	0	1	0	2	5	4	0.0	2.4	0.0	3.5	9.9	8.4	0.00	12.94	0.00	10.00	7.07	7.09	0	391	0	257	243	218
261	P62841	40S ribosomal protein S15 OS=Homo sapiens GN=RPS15 PE=1 SV=2	114.8	147.5	134.8	112.6	124.2	184.7	3	3	4	2	3	4	20.7	24.1	24.1	20.7	20.7	20.7	6.43	6.12	3.59	7.39	7.27	5.75	402	250	243	261	303	251
278	P63173	60S ribosomal protein L38 OS=Homo sapiens GN=RPL38 PE=1 SV=2	247.3	101.8	121.2	102.9	146.9	258.0	4	2	2	2	3	4	50.0	45.7	45.7	35.7	50.0	50.0	2.70	4.58	6.18	5.78	12.00	5.65	268	300	258	278	279	206
283	P83881	60S ribosomal protein L36a OS=Homo sapiens GN=RPL36A PE=1 SV=2	47.9	149.1	104.3	100.3	0.0	162.7	1	3	2	2	0	4	8.5	24.5	24.5	16.0	0.0	35.8	2.35	5.78	3.59	3.93	0.00	3.69	565	247	273	283	0	267
284	P05387	60S acidic ribosomal protein P2 OS=Homo sapiens GN=RPLP2 PE=1 SV=1	151.4	184.1	58.2	99.6	246.6	286.3	3	3	1	2	3	4	53.9	53.9	28.7	25.2	60.0	67.8	6.96	7.42	2.49	8.54	8.11	4.77	353	223	370	284	204	185
291	Q9H7B2	Ribosome production factor 2 homolog OS=Homo sapiens GN=RPF2 PE=1 SV=2	0.0	99.9	48.6	96.8	186.8	180.7	0	2	1	2	4	4	0.0	5.2	2.6	8.2	15.7	17.3	0.00	6.29	5.71	9.34	4.98	8.72	0	305	395	291	247	254
299	P32969	60S ribosomal protein L9 OS=Homo sapiens GN=RPL9 PE=1 SV=1	174.3	40.5	30.3	91.3	420.9	177.8	3	1	1	2	8	4	18.8	5.2	3.6	8.9	41.7	19.8	2.48	6.17	11.22	7.79	7.80	7.65	326	451	473	299	119	258
301	Q9BRT6	Protein LLP homolog OS=Homo sapiens GN=LLPH PE=2 SV=1	0.0	63.8	0.0	90.6	168.1	191.4	0	1	0	1	3	4	0.0	10.9	0.0	10.9	29.5	29.5	0.00	3.39	0.00	6.62	6.73	11.61	0	372	0	301	264	240
305	P20674	Cytochrome c oxidase subunit 5A, mitochondrial OS=Homo sapiens GN=COX5A PE=1 SV=2	354.8	78.4	205.2	88.1	98.0	298.4	6	2	3	2	2	4	56.0	10.7	20.7	14.7	24.7	24.7	2.67	9.41	7.71	6.38	4.88	7.49	207	341	196	305	336	178
313	P09012	U1 small nuclear ribonucleoprotein A OS=Homo sapiens GN=SNRPA PE=1 SV=3	162.0	83.7	62.3	84.6	110.5	160.8	4	2	1	2	2	4	11.7	6.4	3.5	6.0	6.4	13.5	1.87	5.87	0.35	3.01	6.10	5.98	344	333	355	313	318	269
334	Q9UPN4	5-azacytidine-induced protein 1 OS=Homo sapiens GN=AZI1 PE=1 SV=3	201.0	65.6	97.2	71.8	70.2	124.0	3	2	2	2	1	4	3.4	1.8	3.0	2.4	3.0	4.0	9.44	12.33	10.36	3.63	10.35	12.23	305	367	289	334	394	305
372	Q9BVP2	Guanine nucleotide-binding protein-like 3 OS=Homo sapiens GN=GNL3 PE=1 SV=2	0.0	49.2	0.0	56.8	493.7	206.4	0	1	0	1	10	4	0.0	2.0	0.0	2.0	20.8	11.5	0.00	13.16	0.00	13.31	9.61	11.78	0	422	0	372	100	231
391	Q00325	Phosphate carrier protein, mitochondrial OS=Homo sapiens GN=SLC25A3 PE=1 SV=2	548.6	150.1	109.6	53.6	244.1	196.6	12	3	3	1	6	4	28.2	7.7	7.7	3.3	16.0	11.9	3.61	6.34	7.08	15.39	9.68	6.93	144	245	267	391	206	237
428	O75533	Splicing factor 3B subunit 1 OS=Homo sapiens GN=SF3B1 PE=1 SV=3	55.2	30.3	49.1	45.7	222.9	217.2	1	1	1	1	5	4	2.1	1.5	1.5	1.5	5.7	5.7	3.61	0.29	1.44	4.10	6.29	7.70	539	486	393	428	219	226
461	P14927	Cytochrome b-c1 complex subunit 7 OS=Homo sapiens GN=UQCRB PE=1 SV=2	245.5	0.0	51.1	41.0	84.6	187.7	5	0	1	1	2	4	39.6	0.0	9.0	9.0	22.5	45.9	6.66	0.00	8.99	5.88	11.19	5.38	270	0	385	461	361	244
546	P51114	Fragile X mental retardation syndrome-related protein 1 OS=Homo sapiens GN=FXR1 PE=1 SV=3	59.3	0.0	0.0	0.0	247.4	130.0	2	0	0	0	6	4	2.3	0.0	0.0	0.0	8.7	9.0	13.61	0.00	0.00	0.00	9.20	9.60	525	0	0	0	202	299
715	Q96KK5	Histone H2A type 1-H OS=Homo sapiens GN=HIST1H2AH PE=1 SV=3	400.6	261.1	276.8	0.0	230.3	254.6	5	4	4	0	2	4	58.6	35.9	35.9	0.0	42.2	35.9	4.59	4.37	5.55	0.00	10.52	6.51	190	178	155	0	214	209
732	Q9BRQ6	Coiled-coil-helix-coiled-coil-helix domain-containing protein 6, mitochondrial OS=Homo sapiens GN=CHCHD6 PE=1 SV=1	451.6	62.9	273.8	0.0	189.8	136.5	7	1	5	0	4	4	34.0	6.8	23.8	0.0	20.4	13.6	3.79	9.21	6.54	0.00	8.76	6.79	171	375	156	0	245	295
757	Q8WTT2	Nucleolar complex protein 3 homolog OS=Homo sapiens GN=NOC3L PE=1 SV=1	0.0	138.9	0.0	0.0	536.5	220.4	0	1	0	0	9	4	0.0	4.0	0.0	0.0	14.9	8.2	0.00	7.23	0.00	0.00	5.19	3.87	0	255	0	0	92	223
848	O75489	NADH dehydrogenase [ubiquinone] iron-sulfur protein 3, mitochondrial OS=Homo sapiens GN=NDUFS3 PE=1 SV=1	382.3	0.0	183.0	0.0	134.6	184.8	6	0	3	0	3	4	33.0	0.0	15.2	0.0	15.2	22.3	2.97	0.00	6.93	0.00	4.58	10.30	197	0	213	0	288	250
889	Q9UJS0	Calcium-binding mitochondrial carrier protein Aralar2 OS=Homo sapiens GN=SLC25A13 PE=1 SV=2	754.9	0.0	70.9	0.0	217.8	210.1	13	0	2	0	4	4	24.6	0.0	2.5	0.0	7.6	7.1	3.53	0.00	6.80	0.00	8.97	5.64	92	0	327	0	224	229
1069	Q8IYB3	Serine/arginine repetitive matrix protein 1 OS=Homo sapiens GN=SRRM1 PE=1 SV=2	0.0	0.0	0.0	0.0	651.4	192.0	0	0	0	0	9	4	0.0	0.0	0.0	0.0	13.6	6.5	0.00	0.00	0.00	0.00	8.13	6.29	0	0	0	0	64	239
12	P48681	Nestin OS=Homo sapiens GN=NES PE=1 SV=2	4113.8	2915.0	3208.2	2652.1	2181.3	2431.9	60	45	51	43	35	41	42.3	33.1	38.6	31.5	27.9	29.7	3.95	5.48	6.20	6.39	7.72	7.84	11	10	11	12	12	11
17	P52272	Heterogeneous nuclear ribonucleoprotein M OS=Homo sapiens GN=HNRNPM PE=1 SV=3	2631.6	2141.4	1913.4	2007.3	1732.4	2595.6	38	35	29	33	29	42	44.8	42.7	36.6	40.1	39.6	47.1	5.47	4.55	4.36	5.96	8.46	8.04	19	18	21	17	16	10
113	Q9NUP9	Protein lin-7 homolog C OS=Homo sapiens GN=LIN7C PE=1 SV=1	32.1	398.4	197.5	378.5	47.4	236.8	1	8	4	9	1	5	3.6	33.0	19.8	37.1	6.1	24.9	1.60	3.94	5.11	6.97	11.34	4.95	614	129	201	113	470	216
115	P62277	40S ribosomal protein S13 OS=Homo sapiens GN=RPS13 PE=1 SV=2	501.1	462.5	450.1	376.0	365.3	379.1	8	7	6	6	6	5	47.0	47.0	47.0	37.1	37.7	42.4	2.92	2.17	3.44	3.06	8.85	3.19	155	113	108	115	141	146
123	O00571	ATP-dependent RNA helicase DDX3X OS=Homo sapiens GN=DDX3X PE=1 SV=3	971.7	734.2	256.2	358.8	399.5	417.1	13	9	4	5	5	5	28.7	20.7	6.5	10.0	10.7	14.0	3.21	4.54	3.98	3.74	8.77	8.12	68	73	163	123	125	132
140	Q9Y277	Voltage-dependent anion-selective channel protein 3 OS=Homo sapiens GN=VDAC3 PE=1 SV=1	634.4	382.5	450.4	320.4	311.1	465.2	8	5	5	4	4	5	33.9	24.4	25.4	23.3	20.8	28.3	4.93	3.25	7.90	7.42	8.20	7.62	120	136	107	140	163	112
147	P62851	40S ribosomal protein S25 OS=Homo sapiens GN=RPS25 PE=1 SV=1	355.3	358.9	331.3	302.9	268.8	358.3	5	5	5	5	4	5	35.2	35.2	35.2	35.2	35.2	35.2	3.54	3.52	4.86	4.68	7.48	5.95	206	146	137	147	188	154
152	P62263	40S ribosomal protein S14 OS=Homo sapiens GN=RPS14 PE=1 SV=3	261.4	152.7	139.9	297.4	291.8	447.0	4	2	2	4	4	5	23.8	15.9	15.9	23.8	24.5	37.7	1.86	3.99	2.76	4.31	4.11	3.36	258	240	237	152	175	121
153	O95816	BAG family molecular chaperone regulator 2 OS=Homo sapiens GN=BAG2 PE=1 SV=1	439.6	279.3	246.1	296.3	268.4	269.7	8	5	6	6	6	5	40.3	28.0	28.4	27.5	31.3	28.0	2.87	8.13	4.45	8.14	8.95	7.17	174	167	170	153	191	195
158	P46776	60S ribosomal protein L27a OS=Homo sapiens GN=RPL27A PE=1 SV=2	275.1	276.8	184.0	281.2	389.3	269.1	6	5	4	5	9	5	41.2	31.1	25.7	35.1	48.0	35.1	2.87	3.24	2.88	3.32	6.57	6.13	249	169	212	158	131	197
162	Q9NV31	U3 small nucleolar ribonucleoprotein protein IMP3 OS=Homo sapiens GN=IMP3 PE=1 SV=1	47.0	269.3	127.0	274.5	256.6	310.2	1	4	2	4	4	5	8.2	25.0	13.6	25.0	21.7	28.8	2.71	2.26	4.29	3.38	6.09	5.36	569	173	249	162	200	170
168	P51571	Translocon-associated protein subunit delta OS=Homo sapiens GN=SSR4 PE=1 SV=1	464.8	299.3	227.6	267.8	294.1	365.7	7	4	3	4	4	5	39.9	19.7	19.7	25.4	19.7	25.4	5.09	2.33	1.32	4.18	4.43	4.86	166	158	183	168	174	152
170	Q9BPX5	Actin-related protein 2/3 complex subunit 5-like protein OS=Homo sapiens GN=ARPC5L PE=1 SV=1	375.8	276.8	259.0	264.7	229.8	269.8	4	5	5	5	4	5	42.5	37.3	37.3	37.3	33.3	37.3	4.50	2.94	3.60	4.74	7.78	4.12	200	170	161	170	215	194
186	P49755	Transmembrane emp24 domain-containing protein 10 OS=Homo sapiens GN=TMED10 PE=1 SV=2	444.3	227.8	219.9	238.0	241.6	307.8	7	4	4	4	5	5	25.6	17.8	17.8	17.8	17.8	17.8	3.01	2.28	2.83	4.84	7.47	3.16	173	202	190	186	209	171
193	P49207	60S ribosomal protein L34 OS=Homo sapiens GN=RPL34 PE=1 SV=3	147.4	238.9	102.7	227.8	266.3	226.7	3	5	3	5	6	5	20.5	29.1	20.5	29.1	29.9	29.1	2.37	2.46	4.20	3.06	6.94	4.14	359	194	274	193	193	221
198	P46778	60S ribosomal protein L21 OS=Homo sapiens GN=RPL21 PE=1 SV=2	170.6	136.2	108.7	224.3	447.4	333.9	3	2	2	4	7	5	18.8	18.8	14.4	22.5	35.6	29.4	5.57	3.62	7.38	6.24	6.48	4.62	330	258	268	198	115	162
201	Q15029	116 kDa U5 small nuclear ribonucleoprotein component OS=Homo sapiens GN=EFTUD2 PE=1 SV=1	0.0	138.4	0.0	216.8	268.1	227.6	0	2	0	4	5	5	0.0	4.3	0.0	6.0	7.1	8.2	0.00	12.45	0.00	6.68	7.81	4.90	0	256	0	201	192	220
204	Q56VL3	OCIA domain-containing protein 2 OS=Homo sapiens GN=OCIAD2 PE=1 SV=1	650.2	178.3	414.5	211.7	271.7	403.4	9	2	8	3	5	5	66.9	20.1	61.0	24.0	41.6	43.5	4.66	2.38	4.75	6.35	8.40	3.17	119	225	111	204	187	138
211	P14866	Heterogeneous nuclear ribonucleoprotein L OS=Homo sapiens GN=HNRNPL PE=1 SV=2	236.4	217.6	137.7	199.4	303.9	282.9	5	4	2	3	6	5	9.0	8.0	5.4	6.3	11.2	11.2	5.82	3.07	8.69	6.32	8.30	8.57	274	204	241	211	168	187
213	Q9NS69	Mitochondrial import receptor subunit TOM22 homolog OS=Homo sapiens GN=TOMM22 PE=1 SV=3	700.1	155.0	306.4	197.2	154.3	431.2	8	3	6	3	2	5	51.4	16.2	33.8	16.2	16.2	33.8	2.90	2.09	2.34	4.04	12.67	6.48	108	238	146	213	275	126
216	Q07666	KH domain-containing, RNA-binding, signal transduction-associated protein 1 OS=Homo sapiens GN=KHDRBS1 PE=1 SV=1	312.2	326.7	267.2	197.0	284.8	259.8	7	7	6	5	6	5	15.8	17.4	9.7	8.1	11.1	9.5	5.31	2.93	4.65	6.08	7.10	8.43	233	153	158	216	181	204
222	Q86V81	THO complex subunit 4 OS=Homo sapiens GN=ALYREF PE=1 SV=3	193.8	380.8	194.9	186.2	223.5	335.7	2	6	2	4	3	5	11.3	26.5	11.3	23.0	15.2	20.2	2.06	5.50	10.87	9.16	7.68	11.13	313	137	204	222	218	160
234	P61978	Heterogeneous nuclear ribonucleoprotein K OS=Homo sapiens GN=HNRNPK PE=1 SV=1	577.7	537.9	0.0	149.8	313.7	248.1	9	8	0	4	6	5	27.4	24.4	0.0	9.7	13.6	10.4	3.93	5.54	0.00	6.49	8.81	10.51	137	98	0	234	161	211
235	Q9NR30	Nucleolar RNA helicase 2 OS=Homo sapiens GN=DDX21 PE=1 SV=5	198.0	245.6	60.2	149.0	402.7	222.6	5	5	1	3	8	5	8.4	8.0	1.1	4.7	12.5	8.8	5.03	6.13	3.91	3.93	3.51	6.65	310	186	362	235	121	222
246	Q9Y5A9	YTH domain family protein 2 OS=Homo sapiens GN=YTHDF2 PE=1 SV=2	62.8	216.8	128.9	130.9	264.5	268.2	1	5	1	3	4	5	2.2	8.6	5.7	5.2	9.3	9.8	1.30	4.28	5.54	2.71	8.24	9.29	512	206	247	246	194	199
247	P62241	40S ribosomal protein S8 OS=Homo sapiens GN=RPS8 PE=1 SV=2	312.0	242.1	235.0	129.9	318.3	344.6	4	3	3	2	4	5	26.0	20.7	18.8	11.5	30.8	37.0	4.75	6.87	4.03	10.83	10.38	6.35	234	190	177	247	158	157
275	P61326	Protein mago nashi homolog OS=Homo sapiens GN=MAGOH PE=1 SV=1	66.3	208.9	64.2	104.1	184.5	264.5	1	4	1	2	3	5	7.5	33.6	7.5	26.7	33.6	37.7	8.75	5.77	3.82	5.78	8.72	5.31	499	209	346	275	249	201
276	P25398	40S ribosomal protein S12 OS=Homo sapiens GN=RPS12 PE=1 SV=3	154.2	148.0	0.0	104.0	103.1	269.5	3	3	0	2	2	5	24.2	24.2	0.0	12.9	14.4	46.2	2.69	3.07	0.00	8.35	6.78	4.77	351	249	0	276	330	196
287	P53007	Tricarboxylate transport protein, mitochondrial OS=Homo sapiens GN=SLC25A1 PE=1 SV=2	465.9	111.3	244.3	97.8	91.5	275.0	9	2	4	2	2	5	26.0	7.4	17.4	7.4	7.4	16.1	3.90	4.88	10.61	3.54	2.70	9.66	165	290	171	287	347	191
306	P11940	Polyadenylate-binding protein 1 OS=Homo sapiens GN=PABPC1 PE=1 SV=2	433.4	170.4	38.6	87.7	363.7	260.8	8	3	1	2	10	5	14.9	5.3	1.7	3.1	15.6	10.4	2.52	6.55	5.74	9.60	6.65	10.38	178	232	440	306	142	202
324	P67812	Signal peptidase complex catalytic subunit SEC11A OS=Homo sapiens GN=SEC11A PE=1 SV=1	351.4	44.5	138.5	76.8	149.2	246.4	6	1	2	2	3	5	27.9	5.0	16.2	9.5	16.2	23.5	2.92	3.11	4.23	6.01	6.58	3.44	208	437	239	324	276	213
409	P62847	40S ribosomal protein S24 OS=Homo sapiens GN=RPS24 PE=1 SV=1	248.9	176.8	169.9	49.9	280.1	257.4	4	3	3	1	4	5	20.3	20.3	20.3	9.0	20.3	20.3	3.84	2.18	3.74	1.39	6.25	6.38	266	228	219	409	186	207
597	Q9H9B4	Sideroflexin-1 OS=Homo sapiens GN=SFXN1 PE=1 SV=4	655.5	0.0	51.8	0.0	285.7	302.6	11	0	1	0	5	5	41.0	0.0	4.7	0.0	17.7	16.8	3.69	0.00	5.12	0.00	10.24	7.40	117	0	384	0	180	174
629	Q9Y2X3	Nucleolar protein 58 OS=Homo sapiens GN=NOP58 PE=1 SV=1	0.0	63.2	0.0	0.0	398.4	279.3	0	1	0	0	7	5	0.0	2.5	0.0	0.0	15.3	11.2	0.00	2.31	0.00	0.00	7.51	10.21	0	374	0	0	126	188
691	Q9BQG0	Myb-binding protein 1A OS=Homo sapiens GN=MYBBP1A PE=1 SV=2	0.0	0.0	0.0	0.0	769.2	273.2	0	0	0	0	14	5	0.0	0.0	0.0	0.0	10.6	4.7	0.00	0.00	0.00	0.00	6.39	7.66	0	0	0	0	44	192
764	P26368	Splicing factor U2AF 65 kDa subunit OS=Homo sapiens GN=U2AF2 PE=1 SV=4	0.0	122.3	0.0	0.0	243.3	250.8	0	2	0	0	4	5	0.0	5.5	0.0	0.0	10.1	12.6	0.00	3.11	0.00	0.00	7.02	5.11	0	276	0	0	207	210
8	P05787	Keratin, type II cytoskeletal 8 OS=Homo sapiens GN=KRT8 PE=1 SV=7	4074.6	3671.8	3349.0	3667.1	2873.0	3170.3	57	51	51	56	46	50	69.6	61.9	62.1	72.0	61.7	60.0	4.84	4.44	5.36	5.98	7.69	6.83	13	7	10	8	9	9
10	O75369	Filamin-B OS=Homo sapiens GN=FLNB PE=1 SV=2	6078.3	2743.0	4367.7	3345.1	3460.3	3520.3	83	38	62	53	51	52	47.9	23.0	36.8	29.8	31.2	31.2	4.39	6.63	5.67	6.03	8.89	7.72	7	12	7	10	8	7
6	Q14315	Filamin-C OS=Homo sapiens GN=FLNC PE=1 SV=3	7766.9	4858.3	5969.7	4979.7	3863.0	4493.6	98	64	77	67	51	59	50.1	35.3	43.2	38.0	30.3	32.5	4.41	6.27	5.44	6.76	7.73	7.57	5	6	5	6	6	5
22	P35527	Keratin, type I cytoskeletal 9 OS=Homo sapiens GN=KRT9 PE=1 SV=3	978.8	1006.5	1220.9	1604.1	224.7	417.1	12	14	15	25	3	6	31.3	33.1	32.3	44.6	6.9	17.8	4.27	3.81	5.62	5.81	9.70	7.23	66	42	33	22	217	131
38	P08107	Heat shock 70 kDa protein 1A/1B OS=Homo sapiens GN=HSPA1A PE=1 SV=5	1037.0	573.0	1079.4	856.3	568.7	627.4	12	5	15	11	5	6	30.0	18.4	30.1	25.0	15.4	19.0	3.66	3.37	5.98	5.77	9.49	8.24	62	93	35	38	84	68
76	P04792	Heat shock protein beta-1 OS=Homo sapiens GN=HSPB1 PE=1 SV=2	835.8	716.1	586.4	519.0	257.9	317.4	12	12	11	9	5	6	68.3	61.5	61.5	43.9	26.8	31.7	5.33	5.25	4.48	6.53	7.77	7.83	80	75	81	76	199	168
95	P84103	Serine/arginine-rich splicing factor 3 OS=Homo sapiens GN=SRSF3 PE=1 SV=1	435.0	376.3	391.9	432.1	503.4	425.4	7	6	7	8	8	6	40.2	40.2	40.2	45.1	46.3	40.9	4.19	2.35	2.71	4.52	6.80	6.80	177	140	122	95	99	129
101	Q04837	Single-stranded DNA-binding protein, mitochondrial OS=Homo sapiens GN=SSBP1 PE=1 SV=1	80.4	595.3	331.1	418.9	159.1	340.2	1	10	6	8	2	6	5.4	66.2	47.3	43.9	15.5	41.2	2.25	2.94	3.90	3.90	10.11	5.05	466	90	138	101	270	159
103	Q96C19	EF-hand domain-containing protein D2 OS=Homo sapiens GN=EFHD2 PE=1 SV=1	608.9	284.0	316.8	407.4	342.8	290.9	11	8	6	9	7	6	45.0	33.3	31.2	38.3	32.9	25.8	3.92	4.62	6.47	5.03	9.74	8.49	130	166	140	103	147	183
112	P15880	40S ribosomal protein S2 OS=Homo sapiens GN=RPS2 PE=1 SV=2	498.9	378.6	159.6	381.9	341.6	355.6	8	7	3	7	5	6	30.7	28.3	14.0	24.9	25.9	26.3	3.04	4.16	8.01	6.09	4.69	6.71	157	138	224	112	148	155
114	P45880	Voltage-dependent anion-selective channel protein 2 OS=Homo sapiens GN=VDAC2 PE=1 SV=2	890.2	480.2	648.0	378.4	386.7	481.6	11	7	8	4	5	6	56.5	26.5	38.4	20.4	18.0	26.5	4.84	6.04	5.92	6.90	8.95	7.71	74	106	67	114	133	108
116	P38646	Stress-70 protein, mitochondrial OS=Homo sapiens GN=HSPA9 PE=1 SV=2	1059.8	812.6	634.7	371.8	326.9	411.9	15	11	9	6	5	6	27.2	22.8	15.3	13.0	8.1	9.7	3.77	5.01	6.03	10.27	9.01	7.46	59	57	71	116	154	136
120	Q8WZ42	Titin OS=Homo sapiens GN=TTN PE=1 SV=4	500.8	351.7	316.2	369.1	539.3	456.5	2	3	3	3	6	6	0.4	0.3	0.3	0.3	0.5	0.4	5.52	7.58	7.16	7.33	9.03	8.38	156	149	141	120	90	115
132	O00422	Histone deacetylase complex subunit SAP18 OS=Homo sapiens GN=SAP18 PE=1 SV=1	292.8	325.7	144.9	336.5	399.8	276.9	6	7	3	8	10	6	29.4	34.0	15.0	36.6	45.1	29.4	6.18	2.86	1.24	4.49	5.18	4.25	242	154	233	132	124	189
135	P0CW22	40S ribosomal protein S17-like OS=Homo sapiens GN=RPS17L PE=3 SV=1	401.2	458.9	162.2	330.9	261.7	400.8	7	8	3	7	4	6	40.0	43.7	23.7	31.9	23.7	23.7	2.91	3.27	3.21	4.40	6.16	3.71	189	114	222	135	196	139
138	O15145	Actin-related protein 2/3 complex subunit 3 OS=Homo sapiens GN=ARPC3 PE=1 SV=3	609.3	454.6	407.3	325.3	220.2	312.4	10	7	7	6	5	6	39.9	38.2	38.2	27.0	29.2	27.0	5.10	2.65	3.16	4.42	4.74	4.34	128	117	114	138	223	169
141	P18077	60S ribosomal protein L35a OS=Homo sapiens GN=RPL35A PE=1 SV=2	219.5	177.6	91.3	320.0	208.6	294.7	5	4	2	7	5	6	28.2	28.2	14.5	34.5	29.1	40.0	3.79	4.94	3.90	5.44	7.62	5.59	282	227	296	141	229	181
149	Q96PK6	RNA-binding protein 14 OS=Homo sapiens GN=RBM14 PE=1 SV=2	459.4	256.4	188.8	299.6	326.9	416.8	8	5	4	5	5	6	13.9	8.1	7.2	7.6	8.8	11.4	4.18	7.57	5.40	7.37	7.05	6.88	168	180	210	149	153	133
154	Q9Y221	60S ribosome subunit biogenesis protein NIP7 homolog OS=Homo sapiens GN=NIP7 PE=1 SV=1	59.7	203.8	123.9	292.5	447.7	298.8	1	4	2	5	8	6	5.0	22.2	12.8	22.2	43.9	32.8	2.11	2.04	3.00	4.47	7.05	4.40	522	212	254	154	114	177
184	Q6WCQ1	Myosin phosphatase Rho-interacting protein OS=Homo sapiens GN=MPRIP PE=1 SV=3	717.2	0.0	36.6	239.4	139.1	257.0	12	0	1	5	4	6	14.2	0.0	1.5	6.0	4.6	10.0	3.61	0.00	9.12	5.31	6.63	5.78	103	0	446	184	282	208
194	P84098	60S ribosomal protein L19 OS=Homo sapiens GN=RPL19 PE=1 SV=1	329.8	345.2	160.0	226.0	492.5	440.4	4	3	1	2	7	6	27.6	24.0	12.2	18.9	31.6	29.1	3.73	8.74	2.87	4.85	9.14	7.67	223	150	223	194	103	122
195	P84090	Enhancer of rudimentary homolog OS=Homo sapiens GN=ERH PE=1 SV=1	204.4	279.1	255.2	225.1	281.8	300.3	4	6	5	5	5	6	24.0	27.9	27.9	24.0	27.9	27.9	4.74	4.79	4.94	4.12	5.07	4.79	301	168	164	195	185	176
207	P50914	60S ribosomal protein L14 OS=Homo sapiens GN=RPL14 PE=1 SV=4	185.8	153.4	193.1	206.6	304.0	330.1	3	2	3	3	5	6	16.3	14.0	16.3	16.3	24.7	22.3	3.38	3.67	7.83	9.23	9.87	7.84	322	239	206	207	167	164
228	P69905	Hemoglobin subunit alpha OS=Homo sapiens GN=HBA1 PE=1 SV=2	0.0	559.6	485.0	166.9	147.5	329.7	0	9	8	3	3	6	0.0	71.1	50.7	28.2	25.4	49.3	0.00	5.33	5.43	6.86	5.49	8.10	0	96	102	228	278	165
240	P51970	NADH dehydrogenase [ubiquinone] 1 alpha subcomplex subunit 8 OS=Homo sapiens GN=NDUFA8 PE=1 SV=3	323.0	85.9	252.1	141.1	240.8	260.6	6	2	4	3	4	6	42.4	19.2	38.4	23.3	33.7	42.4	3.71	4.25	2.98	4.53	1.85	4.09	226	328	165	240	210	203
262	P46783	40S ribosomal protein S10 OS=Homo sapiens GN=RPS10 PE=1 SV=1	334.5	250.7	75.6	112.5	205.4	303.7	6	5	1	2	4	6	32.7	32.7	9.1	18.2	23.6	32.7	4.56	4.20	3.42	6.82	6.73	3.98	220	184	319	262	231	172
266	Q9Y3U8	60S ribosomal protein L36 OS=Homo sapiens GN=RPL36 PE=1 SV=3	38.7	92.2	0.0	110.4	166.1	301.0	1	2	0	3	4	6	8.6	19.0	0.0	15.2	27.6	27.6	4.34	6.32	0.00	4.06	5.05	5.55	597	317	0	266	265	175
404	Q9NYF8	Bcl-2-associated transcription factor 1 OS=Homo sapiens GN=BCLAF1 PE=1 SV=2	0.0	0.0	0.0	50.7	296.2	240.5	0	0	0	1	6	6	0.0	0.0	0.0	1.6	7.5	8.0	0.00	0.00	0.00	4.29	7.33	6.08	0	0	0	404	172	214
641	Q9BQE3	Tubulin alpha-1C chain OS=Homo sapiens GN=TUBA1C PE=1 SV=1	715.0	0.0	0.0	0.0	0.0	293.2	10	0	0	0	0	6	30.1	0.0	0.0	0.0	0.0	22.0	4.02	0.00	0.00	0.00	0.00	9.96	104	0	0	0	0	182
5	P35579	Myosin-9 OS=Homo sapiens GN=MYH9 PE=1 SV=4	6367.2	2909.3	5587.2	5036.5	3915.4	3477.9	99	58	93	90	74	60	48.6	32.2	50.8	38.4	38.8	29.9	5.73	9.31	6.74	6.73	8.55	8.41	6	11	6	5	5	8
7	P08670	Vimentin OS=Homo sapiens GN=VIM PE=1 SV=4	5146.2	4918.6	4360.0	4443.7	3697.6	3989.1	69	67	64	65	58	63	81.1	80.0	80.7	77.7	78.8	80.3	4.99	4.61	6.17	6.38	7.49	7.40	8	5	8	7	7	6
79	P62136	Serine/threonine-protein phosphatase PP1-alpha catalytic subunit OS=Homo sapiens GN=PPP1CA PE=1 SV=1	575.8	655.5	642.4	504.0	186.0	374.2	9	10	10	8	1	7	32.1	39.7	38.8	33.3	10.9	27.6	3.99	6.44	6.76	4.32	11.23	6.37	138	83	70	79	248	149
91	O43491	Band 4.1-like protein 2 OS=Homo sapiens GN=EPB41L2 PE=1 SV=1	946.2	294.5	375.8	442.5	516.0	470.0	15	4	7	8	8	7	19.4	7.6	10.0	8.3	10.1	9.6	4.72	7.55	7.73	9.11	10.76	8.75	72	161	124	91	95	111
94	P62249	40S ribosomal protein S16 OS=Homo sapiens GN=RPS16 PE=1 SV=2	389.7	393.4	313.8	437.7	402.0	370.4	7	7	6	8	7	7	37.7	45.9	37.7	45.9	45.9	37.7	1.67	2.75	6.42	4.84	8.49	4.91	193	133	142	94	122	151
96	Q99879	Histone H2B type 1-M OS=Homo sapiens GN=HIST1H2BM PE=1 SV=3	0.0	740.3	698.0	430.1	0.0	587.7	0	9	9	6	0	7	0.0	45.2	45.2	45.2	0.0	45.2	0.00	4.25	5.89	3.51	0.00	4.06	0	72	62	96	0	77
121	P62913	60S ribosomal protein L11 OS=Homo sapiens GN=RPL11 PE=1 SV=2	341.3	360.2	293.4	367.2	352.0	399.8	6	6	6	6	6	7	29.8	29.8	29.8	29.8	29.8	32.6	3.83	3.39	3.44	3.63	6.34	3.73	217	145	149	121	146	141
129	Q03135	Caveolin-1 OS=Homo sapiens GN=CAV1 PE=1 SV=4	657.4	445.8	410.2	341.8	338.1	358.4	11	9	9	7	7	7	63.5	52.8	52.8	38.2	38.2	36.0	5.03	3.13	3.38	4.64	6.00	2.77	115	121	113	129	150	153
130	P59998	Actin-related protein 2/3 complex subunit 4 OS=Homo sapiens GN=ARPC4 PE=1 SV=3	382.1	376.0	366.4	340.7	303.0	324.5	7	7	7	7	6	7	35.1	35.1	35.1	35.1	29.8	35.1	4.59	4.81	2.81	4.46	8.40	5.54	198	141	129	130	169	167
165	P62266	40S ribosomal protein S23 OS=Homo sapiens GN=RPS23 PE=1 SV=3	287.3	237.9	285.4	269.1	283.9	382.0	6	6	5	5	7	7	33.6	33.6	33.6	33.6	33.6	37.8	3.05	2.76	4.20	4.51	4.21	2.77	244	195	152	165	183	145
175	P18621	60S ribosomal protein L17 OS=Homo sapiens GN=RPL17 PE=1 SV=3	399.1	244.3	197.0	249.5	570.5	399.8	8	4	4	5	10	7	41.8	26.1	27.2	31.5	46.7	32.1	3.84	5.13	3.47	4.20	9.13	7.23	191	189	202	175	83	140
178	P00403	Cytochrome c oxidase subunit 2 OS=Homo sapiens GN=MT-CO2 PE=1 SV=1	607.9	396.7	396.3	246.3	264.5	456.0	11	6	6	4	5	7	30.8	22.0	26.4	17.6	23.3	26.4	3.44	2.02	4.41	7.98	8.54	5.55	131	130	120	178	195	116
182	P46782	40S ribosomal protein S5 OS=Homo sapiens GN=RPS5 PE=1 SV=4	250.6	245.4	170.2	240.7	164.3	333.0	4	4	4	4	3	7	19.6	19.6	15.7	19.6	12.3	25.5	2.72	2.90	2.49	2.88	5.78	4.86	264	187	217	182	268	163
189	P83731	60S ribosomal protein L24 OS=Homo sapiens GN=RPL24 PE=1 SV=1	329.6	255.5	265.0	231.8	295.2	433.4	5	4	4	4	5	7	25.5	19.1	19.1	26.8	25.5	31.8	3.51	3.65	2.34	5.99	7.91	6.48	224	182	159	189	173	125
252	P68871	Hemoglobin subunit beta OS=Homo sapiens GN=HBB PE=1 SV=2	107.8	885.6	866.8	120.0	134.6	449.9	2	12	11	3	2	7	26.5	75.5	74.1	25.2	17.0	60.5	3.50	5.18	4.44	7.01	5.69	7.04	418	52	42	252	287	119
374	Q9Y3T9	Nucleolar complex protein 2 homolog OS=Homo sapiens GN=NOC2L PE=1 SV=4	0.0	163.2	35.5	56.4	316.8	376.9	0	3	1	1	7	7	0.0	3.9	1.2	1.7	12.1	11.3	0.00	2.64	11.78	2.63	8.90	7.51	0	235	454	374	159	147
56	Q92841	Probable ATP-dependent RNA helicase DDX17 OS=Homo sapiens GN=DDX17 PE=1 SV=2	607.7	503.8	358.7	653.7	780.2	646.1	3	3	4	7	9	8	14.7	13.3	10.4	17.7	21.3	18.9	4.71	5.03	5.97	6.73	8.98	7.69	132	103	130	56	42	63
59	P47756	F-actin-capping protein subunit beta OS=Homo sapiens GN=CAPZB PE=1 SV=4	973.8	959.2	762.7	638.1	565.3	434.5	14	15	13	12	9	8	40.8	49.8	38.6	34.3	30.3	28.5	5.10	6.33	7.04	6.94	9.61	9.97	67	46	51	59	87	124
62	Q99623	Prohibitin-2 OS=Homo sapiens GN=PHB2 PE=1 SV=2	1108.9	768.2	711.6	621.7	587.5	371.4	18	13	14	11	9	8	58.2	47.2	47.2	41.5	32.4	24.7	4.57	4.36	6.84	5.73	8.84	9.71	51	67	60	62	77	150
63	P22626	Heterogeneous nuclear ribonucleoproteins A2/B1 OS=Homo sapiens GN=HNRNPA2B1 PE=1 SV=2	740.8	819.8	594.7	615.1	391.1	463.7	12	11	10	11	6	8	39.4	40.2	33.1	31.7	23.2	31.4	5.70	4.81	6.02	6.29	6.63	7.29	96	56	79	63	129	113
75	Q86V48	Leucine zipper protein 1 OS=Homo sapiens GN=LUZP1 PE=1 SV=2	768.4	514.2	539.6	525.2	288.6	488.8	13	8	10	10	5	8	16.1	11.2	15.3	13.1	6.3	12.8	5.60	8.92	8.50	6.86	9.55	10.49	91	101	93	75	177	105
86	P26373	60S ribosomal protein L13 OS=Homo sapiens GN=RPL13 PE=1 SV=4	419.8	387.1	406.0	477.1	565.6	418.9	7	6	7	9	10	8	27.0	27.0	25.6	34.1	37.9	29.9	4.20	5.65	5.12	7.56	8.99	6.38	182	135	115	86	86	130
92	P61353	60S ribosomal protein L27 OS=Homo sapiens GN=RPL27 PE=1 SV=2	469.1	455.1	403.0	439.9	514.1	451.0	9	9	8	8	9	8	55.9	52.2	51.5	51.5	51.5	47.8	3.20	2.36	4.75	4.14	6.60	5.97	164	115	116	92	97	118
109	P62888	60S ribosomal protein L30 OS=Homo sapiens GN=RPL30 PE=1 SV=2	340.0	454.9	232.6	384.6	584.9	553.2	7	8	4	8	10	8	53.0	69.6	36.5	55.7	69.6	69.6	3.12	2.91	5.75	3.92	7.88	4.70	218	116	180	109	79	84
139	Q14651	Plastin-1 OS=Homo sapiens GN=PLS1 PE=1 SV=2	745.2	477.2	334.4	324.9	467.5	413.7	12	8	6	8	8	8	27.2	18.0	13.4	16.7	14.9	15.9	3.21	4.60	8.93	6.74	7.47	10.73	95	107	136	139	109	135
150	P35637	RNA-binding protein FUS OS=Homo sapiens GN=FUS PE=1 SV=1	307.6	240.6	63.9	298.1	258.4	375.6	6	6	2	5	6	8	10.8	10.5	2.3	13.9	13.3	13.9	3.24	2.79	2.81	4.64	8.39	8.01	237	193	347	150	198	148
173	P42766	60S ribosomal protein L35 OS=Homo sapiens GN=RPL35 PE=1 SV=2	205.4	255.8	223.2	255.2	306.0	341.0	4	6	4	5	5	8	34.1	39.0	39.0	39.0	39.8	39.0	3.48	2.11	2.20	4.59	7.15	4.14	299	181	189	173	166	158
176	Q9BQI0	Allograft inflammatory factor 1-like OS=Homo sapiens GN=AIF1L PE=1 SV=1	419.3	75.7	262.5	248.5	207.5	404.0	8	1	6	5	4	8	40.7	10.0	35.3	34.7	25.3	40.7	5.82	1.89	5.22	4.80	4.39	6.66	183	343	160	176	230	137
180	P27635	60S ribosomal protein L10 OS=Homo sapiens GN=RPL10 PE=1 SV=4	304.0	480.8	199.8	242.0	713.4	453.3	5	9	3	4	14	8	25.7	36.0	16.4	24.3	57.0	36.4	2.64	5.62	3.76	6.77	9.73	7.39	239	105	200	180	56	117
191	P62244	40S ribosomal protein S15a OS=Homo sapiens GN=RPS15A PE=1 SV=2	350.0	276.0	226.4	230.0	286.4	349.6	7	5	4	5	6	8	40.8	30.8	30.8	35.4	40.8	43.8	3.01	5.98	5.32	5.04	8.70	6.10	209	171	185	191	179	156
304	Q9UKD2	mRNA turnover protein 4 homolog OS=Homo sapiens GN=MRTO4 PE=1 SV=2	0.0	100.0	0.0	88.1	491.1	390.6	0	2	0	2	9	8	0.0	9.2	0.0	8.4	31.8	31.0	0.00	6.86	0.00	11.53	9.33	11.20	0	304	0	304	104	144
308	O00567	Nucleolar protein 56 OS=Homo sapiens GN=NOP56 PE=1 SV=4	0.0	0.0	41.6	87.2	719.5	438.8	0	0	1	1	14	8	0.0	0.0	1.5	2.2	24.1	14.6	0.00	0.00	9.15	1.70	8.72	8.22	0	0	426	308	55	123
29	Q04695	Keratin, type I cytoskeletal 17 OS=Homo sapiens GN=KRT17 PE=1 SV=2	1502.5	1197.9	1131.7	1116.5	764.5	542.3	24	22	19	17	13	9	58.6	44.9	47.9	45.6	28.0	19.7	4.46	5.57	6.54	6.96	8.58	7.19	35	35	34	29	47	88
46	P07196	Neurofilament light polyPeptide.OS=Homo sapiens GN=NEFL PE=1 SV=3	1070.6	1088.9	646.0	723.9	328.2	603.8	17	19	12	14	4	9	35.5	37.8	20.8	23.0	11.4	17.3	5.38	5.01	5.78	6.94	10.77	7.32	58	38	68	46	151	74
57	Q07157	Tight junction protein ZO-1 OS=Homo sapiens GN=TJP1 PE=1 SV=3	656.8	394.9	447.5	648.2	306.9	397.5	13	8	8	14	7	9	10.6	7.0	6.9	11.7	5.1	6.6	6.72	5.70	3.43	6.28	5.76	7.38	116	131	109	57	164	142
72	Q8IVT2	Uncharacterized protein C19orf21 OS=Homo sapiens GN=C19orf21 PE=1 SV=1	1133.2	1290.1	719.4	539.3	399.8	530.3	20	23	11	12	7	9	40.1	42.3	22.8	22.4	12.2	15.6	3.88	3.26	6.10	4.54	5.15	6.51	50	31	59	72	123	89
81	Q99959	Plakophilin-2 OS=Homo sapiens GN=PKP2 PE=1 SV=2	993.6	890.0	538.5	500.5	184.2	503.9	17	17	11	11	4	9	22.5	21.7	11.2	12.0	4.5	11.9	4.10	4.72	5.62	5.20	7.84	7.83	65	51	95	81	251	99
87	Q07020	60S ribosomal protein L18 OS=Homo sapiens GN=RPL18 PE=1 SV=2	470.5	450.2	300.5	456.4	610.8	560.9	7	6	5	7	10	9	42.0	36.2	29.3	42.0	45.7	43.1	2.27	6.15	2.69	3.73	5.68	5.28	163	120	148	87	71	82
89	P39019	40S ribosomal protein S19 OS=Homo sapiens GN=RPS19 PE=1 SV=2	475.6	355.9	248.9	446.6	306.7	448.3	9	7	6	9	6	9	44.8	32.4	32.4	49.0	32.4	43.4	3.08	3.39	5.07	4.92	4.54	6.19	161	148	168	89	165	120
93	P62829	60S ribosomal protein L23 OS=Homo sapiens GN=RPL23 PE=1 SV=1	343.2	370.6	235.2	437.8	535.9	482.4	5	5	4	6	9	9	38.6	44.3	27.9	44.3	45.0	45.0	3.02	2.22	5.39	2.98	8.04	3.89	215	142	176	93	93	107
97	P06748	Nucleophosmin OS=Homo sapiens GN=NPM1 PE=1 SV=2	190.3	472.9	235.3	423.9	443.5	491.3	4	8	4	8	9	9	12.2	29.3	12.2	31.6	31.0	35.7	3.69	4.47	5.74	4.54	7.76	4.96	318	108	175	97	116	104
107	O60716	Catenin delta-1 OS=Homo sapiens GN=CTNND1 PE=1 SV=1	846.4	394.3	327.7	395.1	321.3	479.0	14	5	6	7	5	9	16.5	6.9	8.0	9.1	8.1	10.7	4.57	4.50	7.50	4.17	10.82	9.09	77	132	139	107	156	109
125	P05388	60S acidic ribosomal protein P0 OS=Homo sapiens GN=RPLP0 PE=1 SV=1	427.0	568.2	374.6	350.9	355.4	473.3	6	12	6	6	6	9	30.0	47.9	26.5	17.4	21.1	34.1	2.46	4.05	4.49	6.70	5.81	7.75	179	95	125	125	144	110
131	P62917	60S ribosomal protein L8 OS=Homo sapiens GN=RPL8 PE=1 SV=2	321.9	315.0	230.7	337.8	512.8	413.9	6	6	4	6	8	9	28.4	22.6	22.6	24.9	34.6	31.1	5.13	3.65	8.74	4.84	8.25	6.39	228	155	181	131	98	134
134	P61313	60S ribosomal protein L15 OS=Homo sapiens GN=RPL15 PE=1 SV=2	412.6	414.9	208.9	331.5	543.6	552.2	7	7	4	5	9	9	36.3	33.8	20.1	36.8	40.7	41.2	5.21	3.75	4.17	6.05	7.31	4.37	186	122	194	134	88	85
167	P62899	60S ribosomal protein L31 OS=Homo sapiens GN=RPL31 PE=1 SV=1	331.8	257.4	145.9	268.4	316.5	428.2	7	6	4	6	6	9	45.6	44.8	24.8	34.4	37.6	49.6	3.13	2.67	3.09	2.94	5.39	2.48	222	179	231	167	160	127
188	Q9UHD8	Septin-9 OS=Homo sapiens GN=SEPT9 PE=1 SV=2	2088.4	106.9	227.6	234.5	284.3	457.0	33	3	5	6	7	9	52.2	5.8	9.7	10.2	12.5	16.0	4.66	3.13	7.45	5.26	12.96	8.95	26	294	184	188	182	114
190	Q02543	60S ribosomal protein L18a OS=Homo sapiens GN=RPL18A PE=1 SV=2	199.0	119.3	70.4	231.4	385.3	427.0	3	3	1	4	8	9	20.5	14.2	9.1	25.0	39.2	42.0	3.53	3.68	2.21	4.43	7.46	5.98	307	280	328	190	134	128

## Sheet: Summary 2
Set	Location	Search Result	Parameters	Proteins	Peptides
A	2012.11.27 Biotin Peptide.Pull Downs U2OS/beads__COMBINED/"Combined MS/MS spectra"	Copy of Maxis_Homo sapiens_PE_2012-12-15 19:08:53		619	4920
B	2012.11.27 Biotin Peptide.Pull Downs U2OS/S57ph__COMBINED/"Combined MS/MS spectra"	Copy of Maxis_Homo sapiens_PE_2012-12-15 19:08:53		498	3349
C	2012.11.27 Biotin Peptide.Pull Downs U2OS/Scramble_COMBINED/"Combined MS/MS spectra"	Copy of Maxis_Homo sapiens_PE_2012-12-15 19:08:53		549	3443
D	2012.11.27 Biotin Peptide.Pull Downs U2OS/WT__COMBINED/"Combined MS/MS spectra"	Copy of Maxis_Homo sapiens_PE_2012-12-15 19:08:53		574	3587

## Sheet: S57p-binding highlighted
Accession	Name	Meta.Score.Beads	Meta.Score.S57p	Meta.Score.Scramble	Meta.Score.WT	Peptides Beads	Peptides S57p	Peptides Scramble	Peptides WT
P68363	Tubulin alpha-1B chain OS=Homo sapiens GN=TUBA1B PE=1 SV=1	0.0	394.7	0.0	0.0	0	7	0	0
Q9Y230	RuvB-like 2 OS=Homo sapiens GN=RUVBL2 PE=1 SV=3	0.0	341.8	0.0	0.0	0	5	0	0
Q5T9A4	ATPase family AAA domain-containing protein 3B OS=Homo sapiens GN=ATAD3B PE=1 SV=1	0.0	288.7	0.0	0.0	0	5	0	0
P0C0S5	Histone H2A.Z OS=Homo sapiens GN=H2AFZ PE=1 SV=2	0.0	251.2	0.0	0.0	0	4	0	0
Q9BVH7	Alpha-N-acetylgalactosaminide alpha-2,6-sialyltransferase 5 OS=Homo sapiens GN=ST6GALNAC5 PE=2 SV=1	0.0	43.4	0.0	0.0	0	2	0	0
Q9NYW1	Taste receptor type 2 member 9 OS=Homo sapiens GN=TAS2R9 PE=1 SV=1	0.0	45.2	0.0	0.0	0	2	0	0
Q9UBK9	Protein UXT OS=Homo sapiens GN=UXT PE=1 SV=1	0.0	97.2	0.0	0.0	0	2	0	0
Q9UHV9	Prefoldin subunit 2 OS=Homo sapiens GN=PFDN2 PE=1 SV=1	0.0	197.1	0.0	0.0	0	2	0	0
Q9BTM1	Histone H2A.J OS=Homo sapiens GN=H2AFJ PE=1 SV=1	0.0	220.1	0.0	0.0	0	2	0	0
P32119	Peroxiredoxin-2 OS=Homo sapiens GN=PRDX2 PE=1 SV=5	0.0	65.8	0.0	0.0	0	2	0	0
Q86Y46	Keratin, type II cytoskeletal 73 OS=Homo sapiens GN=KRT73 PE=1 SV=1	0.0	269.6	0.0	0.0	0	2	0	0
Q6NUJ5	PWWP domain-containing protein 2B OS=Homo sapiens GN=PWWP2B PE=1 SV=3	0.0	50.2	0.0	0.0	0	2	0	0
P38919	Eukaryotic initiation factor 4A-III OS=Homo sapiens GN=EIF4A3 PE=1 SV=4	0.0	112.7	0.0	0.0	0	2	0	0
P42356	Phosphatidylinositol 4-kinase alpha OS=Homo sapiens GN=PI4KA PE=1 SV=3	0.0	37.8	0.0	0.0	0	1	0	0
Q8NFH5	Nucleoporin NUP53 OS=Homo sapiens GN=NUP35 PE=1 SV=1	0.0	51.6	0.0	0.0	0	1	0	0
O14802	DNA-directed RNA polymerase III subunit RPC1 OS=Homo sapiens GN=POLR3A PE=1 SV=2	0.0	63.2	0.0	0.0	0	1	0	0
Q9Y265	RuvB-like 1 OS=Homo sapiens GN=RUVBL1 PE=1 SV=1	0.0	46.8	0.0	0.0	0	1	0	0
Q5CZC0	Fibrous sheath-interacting protein 2 OS=Homo sapiens GN=FSIP2 PE=1 SV=4	0.0	113.0	0.0	0.0	0	1	0	0
Q96AA8	Janus kinase and microtubule-interacting protein 2 OS=Homo sapiens GN=JAKMIP2 PE=2 SV=1	0.0	81.2	0.0	0.0	0	1	0	0
Q15286	Ras-related protein Rab-35 OS=Homo sapiens GN=RAB35 PE=1 SV=1	0.0	52.2	0.0	0.0	0	1	0	0
Q0VGE8	Zinc finger protein 816 OS=Homo sapiens GN=ZNF816 PE=2 SV=2	0.0	42.8	0.0	0.0	0	1	0	0
Q9NR97	Toll-like receptor 8 OS=Homo sapiens GN=TLR8 PE=1 SV=1	0.0	40.9	0.0	0.0	0	1	0	0
Q7Z6J2	General receptor for phosphoinositides 1-associated scaffold protein OS=Homo sapiens GN=GRASP PE=1 SV=1	0.0	39.1	0.0	0.0	0	1	0	0
Q8IZ40	REST corepressor 2 OS=Homo sapiens GN=RCOR2 PE=2 SV=2	0.0	30.2	0.0	0.0	0	1	0	0
Q5VW36	Focadhesin OS=Homo sapiens GN=FOCAD PE=1 SV=1	0.0	45.9	0.0	0.0	0	1	0	0
Q9HAP6	Protein lin-7 homolog B OS=Homo sapiens GN=LIN7B PE=1 SV=1	0.0	241.2	0.0	0.0	0	1	0	0
Q09013	Myotonin-protein kinase OS=Homo sapiens GN=DMPK PE=1 SV=3	0.0	31.9	0.0	0.0	0	1	0	0
Q9GZM3	DNA-directed RNA polymerase II subunit RPB11-b1 OS=Homo sapiens GN=POLR2J2 PE=1 SV=1	0.0	30.2	0.0	0.0	0	1	0	0
Q9NSI6	Bromodomain and WD repeat-containing protein 1 OS=Homo sapiens GN=BRWD1 PE=1 SV=4	0.0	67.4	0.0	0.0	0	1	0	0
Q969V6	MKL/myocardin-like protein 1 OS=Homo sapiens GN=MKL1 PE=1 SV=1	0.0	46.0	0.0	0.0	0	1	0	0
Q9C0B0	RING finger protein unkempt homolog OS=Homo sapiens GN=UNK PE=1 SV=2	0.0	47.8	0.0	0.0	0	1	0	0
O14556	Glyceraldehyde-3-phosphate dehydrogenase, testis-specific OS=Homo sapiens GN=GAPDHS PE=1 SV=2	0.0	101.8	0.0	0.0	0	1	0	0
Q9UIF9	Bromodomain adjacent to zinc finger domain protein 2A OS=Homo sapiens GN=BAZ2A PE=1 SV=4	0.0	63.3	0.0	0.0	0	1	0	0
Q9BY77	Polymerase delta-interacting protein 3 OS=Homo sapiens GN=POLDIP3 PE=1 SV=2	0.0	48.9	0.0	0.0	0	1	0	0
P46940	Ras GTPase-activating-like protein IQGAP1 OS=Homo sapiens GN=IQGAP1 PE=1 SV=1	0.0	44.4	0.0	0.0	0	1	0	0
Q9UPS6	Histone-lysine N-methyltransferase SETD1B OS=Homo sapiens GN=SETD1B PE=1 SV=2	0.0	42.4	0.0	0.0	0	1	0	0
P15408	Fos-related antigen 2 OS=Homo sapiens GN=FOSL2 PE=1 SV=1	0.0	41.9	0.0	0.0	0	1	0	0
Q9P2P1	Protein NYNRIN OS=Homo sapiens GN=NYNRIN PE=1 SV=3	0.0	75.8	0.0	0.0	0	1	0	0
O94763	Unconventional prefoldin RPB5 interactor 1 OS=Homo sapiens GN=URI1 PE=1 SV=3	0.0	71.2	0.0	0.0	0	1	0	0
Q9UKX2	Myosin-2 OS=Homo sapiens GN=MYH2 PE=1 SV=1	0.0	87.4	0.0	0.0	0	1	0	0
Q16352	Alpha-internexin OS=Homo sapiens GN=INA PE=1 SV=2	0.0	224.5	0.0	0.0	0	1	0	0
O75417	DNA polymerase theta OS=Homo sapiens GN=POLQ PE=1 SV=2	0.0	42.7	0.0	0.0	0	1	0	0
P27694	Replication protein A 70 kDa DNA-binding subunit OS=Homo sapiens GN=RPA1 PE=1 SV=2	0.0	55.3	0.0	0.0	0	1	0	0
P11388	DNA topoisomerase 2-alpha OS=Homo sapiens GN=TOP2A PE=1 SV=3	0.0	48.5	0.0	0.0	0	1	0	0
Q92574	Hamartin OS=Homo sapiens GN=TSC1 PE=1 SV=2	0.0	40.5	0.0	0.0	0	1	0	0
Q01954	Zinc finger protein basonuclin-1 OS=Homo sapiens GN=BNC1 PE=1 SV=2	0.0	47.8	0.0	0.0	0	1	0	0
P08579	U2 small nuclear ribonucleoprotein B'' OS=Homo sapiens GN=SNRPB2 PE=1 SV=1	0.0	64.2	0.0	0.0	0	1	0	0
Q6ZQR2	Uncharacterized protein C9orf171 OS=Homo sapiens GN=C9orf171 PE=2 SV=1	0.0	41.2	0.0	0.0	0	1	0	0
P00352	Retinal dehydrogenase 1 OS=Homo sapiens GN=ALDH1A1 PE=1 SV=2	0.0	55.8	0.0	0.0	0	1	0	0
O75037	Kinesin-like protein KIF21B OS=Homo sapiens GN=KIF21B PE=1 SV=2	0.0	64.2	0.0	0.0	0	1	0	0
O00629	Importin subunit alpha-4 OS=Homo sapiens GN=KPNA4 PE=1 SV=1	0.0	48.0	0.0	0.0	0	1	0	0
Q6BDS2	UHRF1-binding protein 1 OS=Homo sapiens GN=UHRF1BP1 PE=1 SV=1	0.0	42.8	0.0	0.0	0	1	0	0
Q6ZN16	Mitogen-activated protein kinase kinase kinase 15 OS=Homo sapiens GN=MAP3K15 PE=1 SV=2	0.0	59.4	0.0	0.0	0	1	0	0
Q9NPB6	Partitioning defective 6 homolog alpha OS=Homo sapiens GN=PARD6A PE=1 SV=1	0.0	38.5	0.0	0.0	0	1	0	0
Q92878	DNA repair protein RAD50 OS=Homo sapiens GN=RAD50 PE=1 SV=1	0.0	59.4	0.0	0.0	0	1	0	0
Q5HYK7	SH3 domain-containing protein 19 OS=Homo sapiens GN=SH3D19 PE=1 SV=2	0.0	40.7	0.0	0.0	0	1	0	0
Q9NR48	Histone-lysine N-methyltransferase ASH1L OS=Homo sapiens GN=ASH1L PE=1 SV=2	0.0	40.8	0.0	0.0	0	1	0	0
Q86V71	Zinc finger protein 429 OS=Homo sapiens GN=ZNF429 PE=1 SV=2	0.0	44.6	0.0	0.0	0	1	0	0
Q86YT6	E3 ubiquitin-protein ligase MIB1 OS=Homo sapiens GN=MIB1 PE=1 SV=1	0.0	42.8	0.0	0.0	0	1	0	0
O76093	Fibroblast growth factor 18 OS=Homo sapiens GN=FGF18 PE=1 SV=1	0.0	31.8	0.0	0.0	0	1	0	0
Q9BVJ6	U3 small nucleolar RNA-associated protein 14 homolog A OS=Homo sapiens GN=UTP14A PE=1 SV=1	0.0	40.2	0.0	0.0	0	1	0	0
Q9GZY8	Mitochondrial fission factor OS=Homo sapiens GN=MFF PE=1 SV=1	0.0	37.9	0.0	0.0	0	1	0	0
P38405	Guanine nucleotide-binding protein G(olf) subunit alpha OS=Homo sapiens GN=GNAL PE=1 SV=1	0.0	91.3	0.0	0.0	0	1	0	0
Q9UKV3	Apoptotic chromatin condensation inducer in the nucleus OS=Homo sapiens GN=ACIN1 PE=1 SV=2	0.0	39.6	0.0	0.0	0	1	0	0
O43593	Protein hairless OS=Homo sapiens GN=HR PE=1 SV=5	0.0	31.4	0.0	0.0	0	1	0	0
Q86XR8	Centrosomal protein of 57 kDa OS=Homo sapiens GN=CEP57 PE=1 SV=2	0.0	48.1	0.0	0.0	0	1	0	0
Q9P1Z0	Zinc finger and BTB domain-containing protein 4 OS=Homo sapiens GN=ZBTB4 PE=1 SV=3	0.0	41.5	0.0	0.0	0	1	0	0
O75494	Serine/arginine-rich splicing factor 10 OS=Homo sapiens GN=SRSF10 PE=1 SV=1	0.0	36.9	0.0	0.0	0	1	0	0
Q9H6T3	RNA polymerase II-associated protein 3 OS=Homo sapiens GN=RPAP3 PE=1 SV=2	0.0	46.7	0.0	0.0	0	1	0	0
Q9UQE7	Structural maintenance of chromosomes protein 3 OS=Homo sapiens GN=SMC3 PE=1 SV=2	0.0	42.3	0.0	0.0	0	1	0	0
P01213	Proenkephalin-B OS=Homo sapiens GN=PDYN PE=1 SV=1	0.0	40.4	0.0	0.0	0	1	0	0
O14709	Zinc finger protein 197 OS=Homo sapiens GN=ZNF197 PE=2 SV=1	0.0	68.6	0.0	0.0	0	1	0	0
Q16363	Laminin subunit alpha-4 OS=Homo sapiens GN=LAMA4 PE=1 SV=4	0.0	71.0	0.0	0.0	0	1	0	0
Q9UMZ3	Phosphotidylinositol phosphatase PTPRQ OS=Homo sapiens GN=PTPRQ PE=1 SV=2	0.0	41.0	0.0	0.0	0	1	0	0
Q58EX7	Puratrophin-1 OS=Homo sapiens GN=PLEKHG4 PE=1 SV=1	0.0	54.4	0.0	0.0	0	1	0	0
Q9Y5H4	Protocadherin gamma-A1 OS=Homo sapiens GN=PCDHGA1 PE=2 SV=1	0.0	42.8	0.0	0.0	0	1	0	0
Q9Y4G6	Talin-2 OS=Homo sapiens GN=TLN2 PE=1 SV=4	0.0	83.4	0.0	0.0	0	1	0	0
Q8NDQ6	Zinc finger protein 540 OS=Homo sapiens GN=ZNF540 PE=1 SV=1	0.0	41.4	0.0	0.0	0	1	0	0
Q15293	Reticulocalbin-1 OS=Homo sapiens GN=RCN1 PE=1 SV=1	0.0	51.0	0.0	0.0	0	1	0	0
Q92614	Unconventional myosin-XVIIIa OS=Homo sapiens GN=MYO18A PE=1 SV=3	0.0	67.8	0.0	0.0	0	1	0	0

## Sheet: S57p-binding selected
Row	Accession	Name	Meta.Score.Beads	Meta.Score.S57p	Meta.Score.Scramble	Meta.Score.WT	Peptides Beads	Peptides S57p	Peptides Scramble	Peptides WT
17	Q9Y265	RuvB-like 1 OS=Homo sapiens GN=RUVBL1 PE=1 SV=1	0.0	46.8	0.0	0.0	0	1	0	0
2	Q9Y230	RuvB-like 2 OS=Homo sapiens GN=RUVBL2 PE=1 SV=3	0.0	341.8	0.0	0.0	0	5	0	0
4	P0C0S5	Histone H2A.Z OS=Homo sapiens GN=H2AFZ PE=1 SV=2	0.0	251.2	0.0	0.0	0	4	0	0
9	Q9BTM1	Histone H2A.J OS=Homo sapiens GN=H2AFJ PE=1 SV=1	0.0	220.1	0.0	0.0	0	2	0	0
43	P27694	Replication protein A 70 kDa DNA-binding subunit OS=Homo sapiens GN=RPA1 PE=1 SV=2	0.0	55.3	0.0	0.0	0	1	0	0
34	Q9BY77	Polymerase delta-interacting protein 3 OS=Homo sapiens GN=POLDIP3 PE=1 SV=2	0.0	48.9	0.0	0.0	0	1	0	0
36	Q9UPS6	Histone-lysine N-methyltransferase SETD1B OS=Homo sapiens GN=SETD1B PE=1 SV=2	0.0	42.4	0.0	0.0	0	1	0	0
57	Q9NR48	Histone-lysine N-methyltransferase ASH1L OS=Homo sapiens GN=ASH1L PE=1 SV=2	0.0	40.8	0.0	0.0	0	1	0	0
42	O75417	DNA polymerase theta OS=Homo sapiens GN=POLQ PE=1 SV=2	0.0	42.7	0.0	0.0	0	1	0	0
44	P11388	DNA topoisomerase 2-alpha OS=Homo sapiens GN=TOP2A PE=1 SV=3	0.0	48.5	0.0	0.0	0	1	0	0
55	Q92878	DNA repair protein RAD50 OS=Homo sapiens GN=RAD50 PE=1 SV=1	0.0	59.4	0.0	0.0	0	1	0	0
70	Q9UQE7	Structural maintenance of chromosomes protein 3 OS=Homo sapiens GN=SMC3 PE=1 SV=2	0.0	42.3	0.0	0.0	0	1	0	0
7	Q9UBK9	Protein UXT OS=Homo sapiens GN=UXT PE=1 SV=1	0.0	97.2	0.0	0.0	0	2	0	0
39	O94763	Unconventional prefoldin RPB5 interactor 1 OS=Homo sapiens GN=URI1 PE=1 SV=3	0.0	71.2	0.0	0.0	0	1	0	0
15	Q8NFH5	Nucleoporin NUP53 OS=Homo sapiens GN=NUP35 PE=1 SV=1	0.0	51.6	0.0	0.0	0	1	0	0
16	O14802	DNA-directed RNA polymerase III subunit RPC1 OS=Homo sapiens GN=POLR3A PE=1 SV=2	0.0	63.2	0.0	0.0	0	1	0	0
3	Q5T9A4	ATPase family AAA domain-containing protein 3B OS=Homo sapiens GN=ATAD3B PE=1 SV=1	0.0	288.7	0.0	0.0	0	5	0	0
52	Q6BDS2	UHRF1-binding protein 1 OS=Homo sapiens GN=UHRF1BP1 PE=1 SV=1	0.0	42.8	0.0	0.0	0	1	0	0
