# Supplementary material for: Histone H3 serine-57 is a CHK1 substrate whose phosphorylation affects DNA repair
Source: Nat Commun. 2023 Aug 22;14:5104. doi: 10.1038/s41467-023-40843-4 (PMC10444856; doi:10.1038/s41467-023-40843-4)
Supplement: Supplementary file 7 — Supplementary Data 4 [file 41467_2023_40843_MOESM7_ESM.txt]

CRYST1    0.000    0.000    0.000  90.00  90.00  90.00 P 1           1
ATOM      1 HO5' DA5 X   1      52.082 112.994  44.802  0.00  0.00            
ATOM      2  O5' DA5 X   1      52.151 113.359  45.687  0.00  0.00            
ATOM      3  C5' DA5 X   1      50.883 113.955  45.986  0.00  0.00            
ATOM      4  H5' DA5 X   1      50.904 114.414  46.974  0.00  0.00            
ATOM      5 H5'' DA5 X   1      50.190 113.117  45.901  0.00  0.00            
ATOM      6  C4' DA5 X   1      50.451 115.071  44.981  0.00  0.00            
ATOM      7  H4' DA5 X   1      49.446 115.378  45.273  0.00  0.00            
ATOM      8  O4' DA5 X   1      51.318 116.247  44.962  0.00  0.00            
ATOM      9  C1' DA5 X   1      51.554 116.577  43.660  0.00  0.00            
ATOM     10  H1' DA5 X   1      50.644 116.973  43.210  0.00  0.00            
ATOM     11  N9  DA5 X   1      52.674 117.536  43.544  0.00  0.00            
ATOM     12  C8  DA5 X   1      52.578 118.787  43.050  0.00  0.00            
ATOM     13  H8  DA5 X   1      51.748 119.172  42.475  0.00  0.00            
ATOM     14  N7  DA5 X   1      53.717 119.385  43.100  0.00  0.00            
ATOM     15  C5  DA5 X   1      54.632 118.442  43.644  0.00  0.00            
ATOM     16  C6  DA5 X   1      56.064 118.398  43.975  0.00  0.00            
ATOM     17  N6  DA5 X   1      56.951 119.384  43.966  0.00  0.00            
ATOM     18  H61 DA5 X   1      57.932 119.228  44.151  0.00  0.00            
ATOM     19  H62 DA5 X   1      56.655 120.321  43.733  0.00  0.00            
ATOM     20  N1  DA5 X   1      56.576 117.318  44.504  0.00  0.00            
ATOM     21  C2  DA5 X   1      55.781 116.274  44.681  0.00  0.00            
ATOM     22  H2  DA5 X   1      56.312 115.335  44.732  0.00  0.00            
ATOM     23  N3  DA5 X   1      54.470 116.223  44.533  0.00  0.00            
ATOM     24  C4  DA5 X   1      53.969 117.310  43.992  0.00  0.00            
ATOM     25  C3' DA5 X   1      50.444 114.598  43.568  0.00  0.00            
ATOM     26  H3' DA5 X   1      50.564 113.516  43.515  0.00  0.00            
ATOM     27  C2' DA5 X   1      51.698 115.232  42.919  0.00  0.00            
ATOM     28  H2' DA5 X   1      52.626 114.744  43.213  0.00  0.00            
ATOM     29 H2'' DA5 X   1      51.672 115.209  41.829  0.00  0.00            
ATOM     30  O3' DA5 X   1      49.241 114.960  43.062  0.00  0.00            
ATOM     31  P   DT  X   2      48.745 114.443  41.652  0.00  0.00            
ATOM     32  OP1 DT  X   2      47.322 114.732  41.522  0.00  0.00            
ATOM     33  OP2 DT  X   2      49.185 113.076  41.471  0.00  0.00            
ATOM     34  O5' DT  X   2      49.480 115.354  40.663  0.00  0.00            
ATOM     35  C5' DT  X   2      49.010 116.698  40.473  0.00  0.00            
ATOM     36  H5' DT  X   2      49.005 117.206  41.438  0.00  0.00            
ATOM     37 H5'' DT  X   2      48.026 116.709  40.005  0.00  0.00            
ATOM     38  C4' DT  X   2      49.925 117.605  39.669  0.00  0.00            
ATOM     39  H4' DT  X   2      49.413 118.565  39.608  0.00  0.00            
ATOM     40  O4' DT  X   2      51.200 117.739  40.339  0.00  0.00            
ATOM     41  C1' DT  X   2      52.185 117.914  39.391  0.00  0.00            
ATOM     42  H1' DT  X   2      52.128 118.874  38.876  0.00  0.00            
ATOM     43  N1  DT  X   2      53.554 117.659  39.942  0.00  0.00            
ATOM     44  C6  DT  X   2      53.914 116.380  40.231  0.00  0.00            
ATOM     45  H6  DT  X   2      53.138 115.629  40.235  0.00  0.00            
ATOM     46  C5  DT  X   2      55.184 116.063  40.539  0.00  0.00            
ATOM     47  C7  DT  X   2      55.420 114.601  40.747  0.00  0.00            
ATOM     48  H71 DT  X   2      56.085 114.443  41.596  0.00  0.00            
ATOM     49  H72 DT  X   2      54.555 113.963  40.927  0.00  0.00            
ATOM     50  H73 DT  X   2      55.893 114.230  39.837  0.00  0.00            
ATOM     51  C4  DT  X   2      56.229 117.133  40.626  0.00  0.00            
ATOM     52  O4  DT  X   2      57.380 116.981  40.957  0.00  0.00            
ATOM     53  N3  DT  X   2      55.708 118.339  40.340  0.00  0.00            
ATOM     54  H3  DT  X   2      56.333 119.130  40.406  0.00  0.00            
ATOM     55  C2  DT  X   2      54.488 118.695  39.883  0.00  0.00            
ATOM     56  O2  DT  X   2      54.248 119.842  39.505  0.00  0.00            
ATOM     57  C3' DT  X   2      50.185 117.102  38.330  0.00  0.00            
ATOM     58  H3' DT  X   2      49.756 116.105  38.238  0.00  0.00            
ATOM     59  C2' DT  X   2      51.645 116.971  38.299  0.00  0.00            
ATOM     60  H2' DT  X   2      51.968 115.959  38.541  0.00  0.00            
ATOM     61 H2'' DT  X   2      51.937 117.282  37.296  0.00  0.00            
ATOM     62  O3' DT  X   2      49.703 118.088  37.488  0.00  0.00            
ATOM     63  P   DC  X   3      49.087 117.682  36.033  0.00  0.00            
ATOM     64  OP1 DC  X   3      48.847 119.033  35.405  0.00  0.00            
ATOM     65  OP2 DC  X   3      47.928 116.731  36.050  0.00  0.00            
ATOM     66  O5' DC  X   3      50.185 116.877  35.314  0.00  0.00            
ATOM     67  C5' DC  X   3      51.117 117.492  34.454  0.00  0.00            
ATOM     68  H5' DC  X   3      51.774 118.200  34.960  0.00  0.00            
ATOM     69 H5'' DC  X   3      50.642 117.871  33.549  0.00  0.00            
ATOM     70  C4' DC  X   3      52.185 116.390  34.026  0.00  0.00            
ATOM     71  H4' DC  X   3      52.984 116.945  33.534  0.00  0.00            
ATOM     72  O4' DC  X   3      52.676 115.576  35.177  0.00  0.00            
ATOM     73  C1' DC  X   3      52.357 114.279  34.930  0.00  0.00            
ATOM     74  H1' DC  X   3      53.158 113.641  34.556  0.00  0.00            
ATOM     75  N1  DC  X   3      52.060 113.852  36.336  0.00  0.00            
ATOM     76  C6  DC  X   3      50.866 114.039  36.963  0.00  0.00            
ATOM     77  H6  DC  X   3      50.060 114.473  36.390  0.00  0.00            
ATOM     78  C5  DC  X   3      50.706 113.602  38.195  0.00  0.00            
ATOM     79  H5  DC  X   3      49.739 113.828  38.621  0.00  0.00            
ATOM     80  C4  DC  X   3      51.843 113.042  38.830  0.00  0.00            
ATOM     81  N4  DC  X   3      51.712 112.721  40.100  0.00  0.00            
ATOM     82  H41 DC  X   3      52.438 112.119  40.462  0.00  0.00            
ATOM     83  H42 DC  X   3      50.844 112.917  40.578  0.00  0.00            
ATOM     84  N3  DC  X   3      53.028 112.907  38.329  0.00  0.00            
ATOM     85  C2  DC  X   3      53.157 113.298  37.029  0.00  0.00            
ATOM     86  O2  DC  X   3      54.202 113.083  36.409  0.00  0.00            
ATOM     87  C3' DC  X   3      51.393 115.376  33.136  0.00  0.00            
ATOM     88  H3' DC  X   3      50.445 115.674  32.688  0.00  0.00            
ATOM     89  C2' DC  X   3      51.191 114.170  33.974  0.00  0.00            
ATOM     90  H2' DC  X   3      50.250 114.234  34.521  0.00  0.00            
ATOM     91 H2'' DC  X   3      51.160 113.220  33.441  0.00  0.00            
ATOM     92  O3' DC  X   3      52.245 115.090  32.009  0.00  0.00            
ATOM     93  P   DA  X   4      51.756 114.236  30.673  0.00  0.00            
ATOM     94  OP1 DA  X   4      52.461 114.686  29.507  0.00  0.00            
ATOM     95  OP2 DA  X   4      50.302 114.394  30.580  0.00  0.00            
ATOM     96  O5' DA  X   4      52.246 112.678  31.010  0.00  0.00            
ATOM     97  C5' DA  X   4      53.606 112.199  30.705  0.00  0.00            
ATOM     98  H5' DA  X   4      54.246 112.955  31.160  0.00  0.00            
ATOM     99 H5'' DA  X   4      53.838 112.180  29.640  0.00  0.00            
ATOM    100  C4' DA  X   4      54.153 110.881  31.310  0.00  0.00            
ATOM    101  H4' DA  X   4      55.198 110.796  31.013  0.00  0.00            
ATOM    102  O4' DA  X   4      53.942 110.855  32.741  0.00  0.00            
ATOM    103  C1' DA  X   4      53.497 109.594  33.157  0.00  0.00            
ATOM    104  H1' DA  X   4      54.279 108.859  33.348  0.00  0.00            
ATOM    105  N9  DA  X   4      52.748 109.775  34.447  0.00  0.00            
ATOM    106  C8  DA  X   4      51.576 110.457  34.573  0.00  0.00            
ATOM    107  H8  DA  X   4      51.038 110.961  33.784  0.00  0.00            
ATOM    108  N7  DA  X   4      51.166 110.642  35.838  0.00  0.00            
ATOM    109  C5  DA  X   4      52.111 109.853  36.534  0.00  0.00            
ATOM    110  C6  DA  X   4      52.255 109.544  37.920  0.00  0.00            
ATOM    111  N6  DA  X   4      51.396 109.994  38.800  0.00  0.00            
ATOM    112  H61 DA  X   4      51.398 109.650  39.749  0.00  0.00            
ATOM    113  H62 DA  X   4      50.662 110.653  38.583  0.00  0.00            
ATOM    114  N1  DA  X   4      53.199 108.722  38.315  0.00  0.00            
ATOM    115  C2  DA  X   4      54.027 108.254  37.415  0.00  0.00            
ATOM    116  H2  DA  X   4      54.764 107.549  37.769  0.00  0.00            
ATOM    117  N3  DA  X   4      54.046 108.417  36.110  0.00  0.00            
ATOM    118  C4  DA  X   4      53.053 109.279  35.679  0.00  0.00            
ATOM    119  C3' DA  X   4      53.341 109.677  30.806  0.00  0.00            
ATOM    120  H3' DA  X   4      52.568 109.836  30.054  0.00  0.00            
ATOM    121  C2' DA  X   4      52.566 109.134  32.053  0.00  0.00            
ATOM    122  H2' DA  X   4      51.577 109.594  32.040  0.00  0.00            
ATOM    123 H2'' DA  X   4      52.492 108.047  32.087  0.00  0.00            
ATOM    124  O3' DA  X   4      54.213 108.695  30.377  0.00  0.00            
ATOM    125  P   DA  X   5      53.846 107.447  29.577  0.00  0.00            
ATOM    126  OP1 DA  X   5      54.855 107.222  28.497  0.00  0.00            
ATOM    127  OP2 DA  X   5      52.357 107.396  29.306  0.00  0.00            
ATOM    128  O5' DA  X   5      54.143 106.226  30.563  0.00  0.00            
ATOM    129  C5' DA  X   5      55.423 105.535  30.590  0.00  0.00            
ATOM    130  H5' DA  X   5      56.230 106.249  30.428  0.00  0.00            
ATOM    131 H5'' DA  X   5      55.426 104.797  29.788  0.00  0.00            
ATOM    132  C4' DA  X   5      55.688 104.776  31.882  0.00  0.00            
ATOM    133  H4' DA  X   5      56.718 104.432  31.784  0.00  0.00            
ATOM    134  O4' DA  X   5      55.488 105.577  33.022  0.00  0.00            
ATOM    135  C1' DA  X   5      55.103 104.814  34.153  0.00  0.00            
ATOM    136  H1' DA  X   5      55.829 104.797  34.965  0.00  0.00            
ATOM    137  N9  DA  X   5      53.802 105.275  34.626  0.00  0.00            
ATOM    138  C8  DA  X   5      52.797 105.952  33.964  0.00  0.00            
ATOM    139  H8  DA  X   5      52.958 106.321  32.962  0.00  0.00            
ATOM    140  N7  DA  X   5      51.835 106.262  34.747  0.00  0.00            
ATOM    141  C5  DA  X   5      52.091 105.730  35.994  0.00  0.00            
ATOM    142  C6  DA  X   5      51.595 105.803  37.348  0.00  0.00            
ATOM    143  N6  DA  X   5      50.420 106.329  37.667  0.00  0.00            
ATOM    144  H61 DA  X   5      50.053 106.230  38.603  0.00  0.00            
ATOM    145  H62 DA  X   5      50.051 106.932  36.946  0.00  0.00            
ATOM    146  N1  DA  X   5      52.216 105.215  38.349  0.00  0.00            
ATOM    147  C2  DA  X   5      53.304 104.555  38.117  0.00  0.00            
ATOM    148  H2  DA  X   5      53.773 104.067  38.958  0.00  0.00            
ATOM    149  N3  DA  X   5      53.968 104.480  36.966  0.00  0.00            
ATOM    150  C4  DA  X   5      53.361 105.123  35.920  0.00  0.00            
ATOM    151  C3' DA  X   5      54.824 103.580  32.091  0.00  0.00            
ATOM    152  H3' DA  X   5      53.772 103.792  31.900  0.00  0.00            
ATOM    153  C2' DA  X   5      54.991 103.421  33.601  0.00  0.00            
ATOM    154  H2' DA  X   5      54.105 102.950  34.027  0.00  0.00            
ATOM    155 H2'' DA  X   5      55.911 102.884  33.830  0.00  0.00            
ATOM    156  O3' DA  X   5      55.312 102.507  31.237  0.00  0.00            
ATOM    157  P   DT  X   6      54.478 101.184  30.948  0.00  0.00            
ATOM    158  OP1 DT  X   6      55.185 100.373  29.962  0.00  0.00            
ATOM    159  OP2 DT  X   6      53.104 101.622  30.670  0.00  0.00            
ATOM    160  O5' DT  X   6      54.597 100.564  32.374  0.00  0.00            
ATOM    161  C5' DT  X   6      55.761 100.031  33.008  0.00  0.00            
ATOM    162  H5' DT  X   6      56.564 100.767  32.958  0.00  0.00            
ATOM    163 H5'' DT  X   6      55.976  99.101  32.482  0.00  0.00            
ATOM    164  C4' DT  X   6      55.533  99.631  34.451  0.00  0.00            
ATOM    165  H4' DT  X   6      56.509  99.522  34.924  0.00  0.00            
ATOM    166  O4' DT  X   6      54.722 100.590  35.211  0.00  0.00            
ATOM    167  C1' DT  X   6      53.434 100.048  35.557  0.00  0.00            
ATOM    168  H1' DT  X   6      53.512  99.769  36.607  0.00  0.00            
ATOM    169  N1  DT  X   6      52.347 101.133  35.391  0.00  0.00            
ATOM    170  C6  DT  X   6      52.007 101.578  34.151  0.00  0.00            
ATOM    171  H6  DT  X   6      52.560 101.186  33.310  0.00  0.00            
ATOM    172  C5  DT  X   6      51.020 102.541  33.980  0.00  0.00            
ATOM    173  C7  DT  X   6      50.722 103.040  32.609  0.00  0.00            
ATOM    174  H71 DT  X   6      50.924 104.108  32.536  0.00  0.00            
ATOM    175  H72 DT  X   6      51.157 102.430  31.817  0.00  0.00            
ATOM    176  H73 DT  X   6      49.652 102.867  32.493  0.00  0.00            
ATOM    177  C4  DT  X   6      50.306 103.080  35.190  0.00  0.00            
ATOM    178  O4  DT  X   6      49.411 103.866  35.256  0.00  0.00            
ATOM    179  N3  DT  X   6      50.710 102.466  36.399  0.00  0.00            
ATOM    180  H3  DT  X   6      50.263 102.885  37.202  0.00  0.00            
ATOM    181  C2  DT  X   6      51.710 101.598  36.543  0.00  0.00            
ATOM    182  O2  DT  X   6      52.081 101.320  37.653  0.00  0.00            
ATOM    183  C3' DT  X   6      54.721  98.353  34.576  0.00  0.00            
ATOM    184  H3' DT  X   6      54.893  97.634  33.775  0.00  0.00            
ATOM    185  C2' DT  X   6      53.268  98.836  34.656  0.00  0.00            
ATOM    186  H2' DT  X   6      52.990  99.147  33.649  0.00  0.00            
ATOM    187 H2'' DT  X   6      52.563  98.100  35.042  0.00  0.00            
ATOM    188  O3' DT  X   6      54.983  97.689  35.825  0.00  0.00            
ATOM    189  P   DA  X   7      54.665  96.151  36.052  0.00  0.00            
ATOM    190  OP1 DA  X   7      55.969  95.486  36.397  0.00  0.00            
ATOM    191  OP2 DA  X   7      53.746  95.572  35.080  0.00  0.00            
ATOM    192  O5' DA  X   7      53.755  96.268  37.383  0.00  0.00            
ATOM    193  C5' DA  X   7      54.190  96.926  38.595  0.00  0.00            
ATOM    194  H5' DA  X   7      54.482  97.955  38.388  0.00  0.00            
ATOM    195 H5'' DA  X   7      55.149  96.462  38.826  0.00  0.00            
ATOM    196  C4' DA  X   7      53.285  96.932  39.848  0.00  0.00            
ATOM    197  H4' DA  X   7      53.844  96.894  40.783  0.00  0.00            
ATOM    198  O4' DA  X   7      52.376  98.046  39.776  0.00  0.00            
ATOM    199  C1' DA  X   7      51.101  97.565  39.661  0.00  0.00            
ATOM    200  H1' DA  X   7      50.659  97.662  40.653  0.00  0.00            
ATOM    201  N9  DA  X   7      50.437  98.346  38.539  0.00  0.00            
ATOM    202  C8  DA  X   7      50.864  98.471  37.253  0.00  0.00            
ATOM    203  H8  DA  X   7      51.842  98.164  36.914  0.00  0.00            
ATOM    204  N7  DA  X   7      50.019  98.997  36.387  0.00  0.00            
ATOM    205  C5  DA  X   7      48.908  99.222  37.154  0.00  0.00            
ATOM    206  C6  DA  X   7      47.585  99.714  36.985  0.00  0.00            
ATOM    207  N6  DA  X   7      47.234 100.180  35.824  0.00  0.00            
ATOM    208  H61 DA  X   7      46.320 100.599  35.739  0.00  0.00            
ATOM    209  H62 DA  X   7      47.649  99.829  34.972  0.00  0.00            
ATOM    210  N1  DA  X   7      46.708  99.764  37.971  0.00  0.00            
ATOM    211  C2  DA  X   7      47.051  99.283  39.123  0.00  0.00            
ATOM    212  H2  DA  X   7      46.369  99.501  39.932  0.00  0.00            
ATOM    213  N3  DA  X   7      48.233  98.689  39.421  0.00  0.00            
ATOM    214  C4  DA  X   7      49.135  98.715  38.403  0.00  0.00            
ATOM    215  C3' DA  X   7      52.489  95.657  39.949  0.00  0.00            
ATOM    216  H3' DA  X   7      52.833  94.752  39.448  0.00  0.00            
ATOM    217  C2' DA  X   7      51.141  96.120  39.349  0.00  0.00            
ATOM    218  H2' DA  X   7      51.111  95.834  38.298  0.00  0.00            
ATOM    219 H2'' DA  X   7      50.281  95.617  39.791  0.00  0.00            
ATOM    220  O3' DA  X   7      52.251  95.459  41.278  0.00  0.00            
ATOM    221  P   DT  X   8      51.734  94.046  41.859  0.00  0.00            
ATOM    222  OP1 DT  X   8      52.252  93.998  43.244  0.00  0.00            
ATOM    223  OP2 DT  X   8      52.097  92.971  40.919  0.00  0.00            
ATOM    224  O5' DT  X   8      50.162  94.244  41.914  0.00  0.00            
ATOM    225  C5' DT  X   8      49.593  95.164  42.818  0.00  0.00            
ATOM    226  H5' DT  X   8      49.894  96.179  42.558  0.00  0.00            
ATOM    227 H5'' DT  X   8      49.764  94.841  43.845  0.00  0.00            
ATOM    228  C4' DT  X   8      48.056  95.067  42.577  0.00  0.00            
ATOM    229  H4' DT  X   8      47.645  95.612  43.427  0.00  0.00            
ATOM    230  O4' DT  X   8      47.686  95.768  41.311  0.00  0.00            
ATOM    231  C1' DT  X   8      46.734  94.919  40.649  0.00  0.00            
ATOM    232  H1' DT  X   8      45.753  94.994  41.120  0.00  0.00            
ATOM    233  N1  DT  X   8      46.748  95.433  39.214  0.00  0.00            
ATOM    234  C6  DT  X   8      47.773  95.136  38.383  0.00  0.00            
ATOM    235  H6  DT  X   8      48.538  94.463  38.744  0.00  0.00            
ATOM    236  C5  DT  X   8      47.791  95.510  37.094  0.00  0.00            
ATOM    237  C7  DT  X   8      48.851  95.000  36.180  0.00  0.00            
ATOM    238  H71 DT  X   8      48.541  94.201  35.507  0.00  0.00            
ATOM    239  H72 DT  X   8      49.083  95.777  35.452  0.00  0.00            
ATOM    240  H73 DT  X   8      49.660  94.718  36.854  0.00  0.00            
ATOM    241  C4  DT  X   8      46.681  96.269  36.584  0.00  0.00            
ATOM    242  O4  DT  X   8      46.526  96.623  35.439  0.00  0.00            
ATOM    243  N3  DT  X   8      45.741  96.705  37.497  0.00  0.00            
ATOM    244  H3  DT  X   8      44.955  97.263  37.196  0.00  0.00            
ATOM    245  C2  DT  X   8      45.713  96.313  38.840  0.00  0.00            
ATOM    246  O2  DT  X   8      44.749  96.656  39.574  0.00  0.00            
ATOM    247  C3' DT  X   8      47.489  93.671  42.572  0.00  0.00            
ATOM    248  H3' DT  X   8      48.214  92.970  42.986  0.00  0.00            
ATOM    249  C2' DT  X   8      47.295  93.513  40.999  0.00  0.00            
ATOM    250  H2' DT  X   8      48.260  93.429  40.499  0.00  0.00            
ATOM    251 H2'' DT  X   8      46.659  92.712  40.622  0.00  0.00            
ATOM    252  O3' DT  X   8      46.249  93.477  43.192  0.00  0.00            
ATOM    253  P   DC  X   9      45.667  91.923  43.572  0.00  0.00            
ATOM    254  OP1 DC  X   9      45.911  91.696  44.972  0.00  0.00            
ATOM    255  OP2 DC  X   9      46.217  90.940  42.610  0.00  0.00            
ATOM    256  O5' DC  X   9      44.110  92.109  43.292  0.00  0.00            
ATOM    257  C5' DC  X   9      43.354  93.040  44.118  0.00  0.00            
ATOM    258  H5' DC  X   9      44.070  93.676  44.637  0.00  0.00            
ATOM    259 H5'' DC  X   9      42.792  92.390  44.789  0.00  0.00            
ATOM    260  C4' DC  X   9      42.397  93.895  43.309  0.00  0.00            
ATOM    261  H4' DC  X   9      41.833  94.517  44.004  0.00  0.00            
ATOM    262  O4' DC  X   9      43.064  94.658  42.275  0.00  0.00            
ATOM    263  C1' DC  X   9      42.087  94.765  41.240  0.00  0.00            
ATOM    264  H1' DC  X   9      41.821  95.815  41.119  0.00  0.00            
ATOM    265  N1  DC  X   9      42.749  94.242  39.976  0.00  0.00            
ATOM    266  C6  DC  X   9      43.758  93.297  39.899  0.00  0.00            
ATOM    267  H6  DC  X   9      43.796  92.636  40.752  0.00  0.00            
ATOM    268  C5  DC  X   9      44.418  93.058  38.760  0.00  0.00            
ATOM    269  H5  DC  X   9      45.185  92.300  38.697  0.00  0.00            
ATOM    270  C4  DC  X   9      44.003  93.835  37.625  0.00  0.00            
ATOM    271  N4  DC  X   9      44.586  93.613  36.478  0.00  0.00            
ATOM    272  H41 DC  X   9      44.260  94.041  35.623  0.00  0.00            
ATOM    273  H42 DC  X   9      45.342  92.944  36.514  0.00  0.00            
ATOM    274  N3  DC  X   9      42.936  94.610  37.596  0.00  0.00            
ATOM    275  C2  DC  X   9      42.281  94.806  38.781  0.00  0.00            
ATOM    276  O2  DC  X   9      41.233  95.501  38.814  0.00  0.00            
ATOM    277  C3' DC  X   9      41.319  93.007  42.652  0.00  0.00            
ATOM    278  H3' DC  X   9      41.682  92.157  42.074  0.00  0.00            
ATOM    279  C2' DC  X   9      40.851  94.044  41.726  0.00  0.00            
ATOM    280  H2' DC  X   9      40.380  93.705  40.803  0.00  0.00            
ATOM    281 H2'' DC  X   9      40.098  94.700  42.162  0.00  0.00            
ATOM    282  O3' DC  X   9      40.179  92.746  43.476  0.00  0.00            
ATOM    283  P   DC  X  10      39.203  91.573  43.169  0.00  0.00            
ATOM    284  OP1 DC  X  10      38.471  91.290  44.419  0.00  0.00            
ATOM    285  OP2 DC  X  10      39.954  90.445  42.577  0.00  0.00            
ATOM    286  O5' DC  X  10      38.179  92.237  42.072  0.00  0.00            
ATOM    287  C5' DC  X  10      37.331  93.404  42.328  0.00  0.00            
ATOM    288  H5' DC  X  10      37.960  94.291  42.414  0.00  0.00            
ATOM    289 H5'' DC  X  10      36.668  93.366  43.192  0.00  0.00            
ATOM    290  C4' DC  X  10      36.516  93.730  41.048  0.00  0.00            
ATOM    291  H4' DC  X  10      35.920  94.613  41.278  0.00  0.00            
ATOM    292  O4' DC  X  10      37.237  94.057  39.935  0.00  0.00            
ATOM    293  C1' DC  X  10      37.020  93.117  38.889  0.00  0.00            
ATOM    294  H1' DC  X  10      36.221  93.446  38.224  0.00  0.00            
ATOM    295  N1  DC  X  10      38.263  92.880  38.126  0.00  0.00            
ATOM    296  C6  DC  X  10      39.382  92.311  38.695  0.00  0.00            
ATOM    297  H6  DC  X  10      39.430  92.113  39.756  0.00  0.00            
ATOM    298  C5  DC  X  10      40.453  92.071  37.946  0.00  0.00            
ATOM    299  H5  DC  X  10      41.410  91.818  38.378  0.00  0.00            
ATOM    300  C4  DC  X  10      40.317  92.143  36.580  0.00  0.00            
ATOM    301  N4  DC  X  10      41.354  91.778  35.900  0.00  0.00            
ATOM    302  H41 DC  X  10      41.463  92.040  34.930  0.00  0.00            
ATOM    303  H42 DC  X  10      42.073  91.306  36.428  0.00  0.00            
ATOM    304  N3  DC  X  10      39.218  92.487  35.984  0.00  0.00            
ATOM    305  C2  DC  X  10      38.205  92.933  36.778  0.00  0.00            
ATOM    306  O2  DC  X  10      37.293  93.400  36.102  0.00  0.00            
ATOM    307  C3' DC  X  10      35.553  92.486  40.704  0.00  0.00            
ATOM    308  H3' DC  X  10      35.377  91.742  41.481  0.00  0.00            
ATOM    309  C2' DC  X  10      36.426  91.854  39.609  0.00  0.00            
ATOM    310  H2' DC  X  10      37.140  91.125  39.992  0.00  0.00            
ATOM    311 H2'' DC  X  10      35.837  91.303  38.875  0.00  0.00            
ATOM    312  O3' DC  X  10      34.317  92.995  40.247  0.00  0.00            
ATOM    313  P   DA  X  11      32.939  92.146  40.140  0.00  0.00            
ATOM    314  OP1 DA  X  11      31.793  92.957  40.336  0.00  0.00            
ATOM    315  OP2 DA  X  11      33.084  90.907  40.907  0.00  0.00            
ATOM    316  O5' DA  X  11      33.146  91.738  38.616  0.00  0.00            
ATOM    317  C5' DA  X  11      32.586  92.560  37.583  0.00  0.00            
ATOM    318  H5' DA  X  11      32.946  93.581  37.716  0.00  0.00            
ATOM    319 H5'' DA  X  11      31.524  92.730  37.760  0.00  0.00            
ATOM    320  C4' DA  X  11      32.795  91.949  36.173  0.00  0.00            
ATOM    321  H4' DA  X  11      32.273  92.559  35.436  0.00  0.00            
ATOM    322  O4' DA  X  11      34.209  92.000  35.935  0.00  0.00            
ATOM    323  C1' DA  X  11      34.486  90.609  35.660  0.00  0.00            
ATOM    324  H1' DA  X  11      34.225  90.393  34.624  0.00  0.00            
ATOM    325  N9  DA  X  11      35.909  90.248  35.749  0.00  0.00            
ATOM    326  C8  DA  X  11      36.529  89.619  36.803  0.00  0.00            
ATOM    327  H8  DA  X  11      35.986  89.272  37.670  0.00  0.00            
ATOM    328  N7  DA  X  11      37.775  89.332  36.528  0.00  0.00            
ATOM    329  C5  DA  X  11      37.931  89.707  35.236  0.00  0.00            
ATOM    330  C6  DA  X  11      38.996  89.668  34.256  0.00  0.00            
ATOM    331  N6  DA  X  11      40.144  89.021  34.381  0.00  0.00            
ATOM    332  H61 DA  X  11      40.781  88.999  33.597  0.00  0.00            
ATOM    333  H62 DA  X  11      40.404  88.641  35.280  0.00  0.00            
ATOM    334  N1  DA  X  11      38.899  90.184  33.049  0.00  0.00            
ATOM    335  C2  DA  X  11      37.676  90.781  32.719  0.00  0.00            
ATOM    336  H2  DA  X  11      37.638  91.264  31.754  0.00  0.00            
ATOM    337  N3  DA  X  11      36.602  90.919  33.498  0.00  0.00            
ATOM    338  C4  DA  X  11      36.819  90.363  34.741  0.00  0.00            
ATOM    339  C3' DA  X  11      32.261  90.551  35.978  0.00  0.00            
ATOM    340  H3' DA  X  11      31.422  90.369  36.651  0.00  0.00            
ATOM    341  C2' DA  X  11      33.471  89.751  36.349  0.00  0.00            
ATOM    342  H2' DA  X  11      33.665  89.740  37.422  0.00  0.00            
ATOM    343 H2'' DA  X  11      33.458  88.816  35.788  0.00  0.00            
ATOM    344  O3' DA  X  11      31.863  90.355  34.666  0.00  0.00            
ATOM    345  P   DC  X  12      30.290  90.202  34.217  0.00  0.00            
ATOM    346  OP1 DC  X  12      29.583  91.340  34.757  0.00  0.00            
ATOM    347  OP2 DC  X  12      29.891  88.836  34.557  0.00  0.00            
ATOM    348  O5' DC  X  12      30.343  90.329  32.593  0.00  0.00            
ATOM    349  C5' DC  X  12      30.630  91.519  31.984  0.00  0.00            
ATOM    350  H5' DC  X  12      31.151  92.149  32.704  0.00  0.00            
ATOM    351 H5'' DC  X  12      29.741  91.995  31.570  0.00  0.00            
ATOM    352  C4' DC  X  12      31.618  91.388  30.854  0.00  0.00            
ATOM    353  H4' DC  X  12      31.631  92.420  30.503  0.00  0.00            
ATOM    354  O4' DC  X  12      32.921  90.954  31.284  0.00  0.00            
ATOM    355  C1' DC  X  12      33.376  89.960  30.483  0.00  0.00            
ATOM    356  H1' DC  X  12      33.908  90.397  29.638  0.00  0.00            
ATOM    357  N1  DC  X  12      34.189  89.044  31.193  0.00  0.00            
ATOM    358  C6  DC  X  12      33.698  88.446  32.391  0.00  0.00            
ATOM    359  H6  DC  X  12      32.712  88.702  32.751  0.00  0.00            
ATOM    360  C5  DC  X  12      34.520  87.676  33.089  0.00  0.00            
ATOM    361  H5  DC  X  12      34.249  87.306  34.067  0.00  0.00            
ATOM    362  C4  DC  X  12      35.845  87.514  32.669  0.00  0.00            
ATOM    363  N4  DC  X  12      36.674  86.803  33.367  0.00  0.00            
ATOM    364  H41 DC  X  12      37.515  86.477  32.913  0.00  0.00            
ATOM    365  H42 DC  X  12      36.479  86.351  34.249  0.00  0.00            
ATOM    366  N3  DC  X  12      36.353  88.064  31.583  0.00  0.00            
ATOM    367  C2  DC  X  12      35.482  88.752  30.797  0.00  0.00            
ATOM    368  O2  DC  X  12      35.935  89.192  29.685  0.00  0.00            
ATOM    369  C3' DC  X  12      31.229  90.525  29.660  0.00  0.00            
ATOM    370  H3' DC  X  12      30.174  90.274  29.553  0.00  0.00            
ATOM    371  C2' DC  X  12      32.078  89.340  29.953  0.00  0.00            
ATOM    372  H2' DC  X  12      31.639  88.695  30.715  0.00  0.00            
ATOM    373 H2'' DC  X  12      32.278  88.799  29.028  0.00  0.00            
ATOM    374  O3' DC  X  12      31.672  91.129  28.488  0.00  0.00            
ATOM    375  P   DC  X  13      31.161  90.758  26.978  0.00  0.00            
ATOM    376  OP1 DC  X  13      31.327  91.841  26.086  0.00  0.00            
ATOM    377  OP2 DC  X  13      29.781  90.233  27.064  0.00  0.00            
ATOM    378  O5' DC  X  13      32.135  89.543  26.617  0.00  0.00            
ATOM    379  C5' DC  X  13      33.524  89.734  26.460  0.00  0.00            
ATOM    380  H5' DC  X  13      33.963  90.232  27.324  0.00  0.00            
ATOM    381 H5'' DC  X  13      33.612  90.485  25.675  0.00  0.00            
ATOM    382  C4' DC  X  13      34.455  88.603  26.098  0.00  0.00            
ATOM    383  H4' DC  X  13      35.269  88.980  25.479  0.00  0.00            
ATOM    384  O4' DC  X  13      34.877  88.026  27.340  0.00  0.00            
ATOM    385  C1' DC  X  13      34.885  86.651  27.303  0.00  0.00            
ATOM    386  H1' DC  X  13      35.759  86.347  26.726  0.00  0.00            
ATOM    387  N1  DC  X  13      34.920  86.033  28.620  0.00  0.00            
ATOM    388  C6  DC  X  13      33.910  86.163  29.505  0.00  0.00            
ATOM    389  H6  DC  X  13      33.086  86.778  29.175  0.00  0.00            
ATOM    390  C5  DC  X  13      33.836  85.390  30.591  0.00  0.00            
ATOM    391  H5  DC  X  13      33.039  85.486  31.314  0.00  0.00            
ATOM    392  C4  DC  X  13      34.923  84.442  30.807  0.00  0.00            
ATOM    393  N4  DC  X  13      34.906  83.704  31.872  0.00  0.00            
ATOM    394  H41 DC  X  13      35.574  82.947  31.904  0.00  0.00            
ATOM    395  H42 DC  X  13      34.184  83.757  32.576  0.00  0.00            
ATOM    396  N3  DC  X  13      35.936  84.270  29.991  0.00  0.00            
ATOM    397  C2  DC  X  13      35.902  85.055  28.886  0.00  0.00            
ATOM    398  O2  DC  X  13      36.769  84.816  28.067  0.00  0.00            
ATOM    399  C3' DC  X  13      33.836  87.426  25.383  0.00  0.00            
ATOM    400  H3' DC  X  13      32.845  87.758  25.076  0.00  0.00            
ATOM    401  C2' DC  X  13      33.705  86.276  26.404  0.00  0.00            
ATOM    402  H2' DC  X  13      32.780  86.237  26.979  0.00  0.00            
ATOM    403 H2'' DC  X  13      33.884  85.323  25.906  0.00  0.00            
ATOM    404  O3' DC  X  13      34.668  87.024  24.308  0.00  0.00            
ATOM    405  P   DT  X  14      34.133  86.081  23.144  0.00  0.00            
ATOM    406  OP1 DT  X  14      34.658  86.574  21.876  0.00  0.00            
ATOM    407  OP2 DT  X  14      32.741  85.928  23.299  0.00  0.00            
ATOM    408  O5' DT  X  14      34.846  84.619  23.553  0.00  0.00            
ATOM    409  C5' DT  X  14      36.263  84.541  23.693  0.00  0.00            
ATOM    410  H5' DT  X  14      36.557  85.084  24.591  0.00  0.00            
ATOM    411 H5'' DT  X  14      36.696  84.972  22.790  0.00  0.00            
ATOM    412  C4' DT  X  14      36.827  83.158  23.845  0.00  0.00            
ATOM    413  H4' DT  X  14      37.885  83.124  23.582  0.00  0.00            
ATOM    414  O4' DT  X  14      36.823  82.792  25.241  0.00  0.00            
ATOM    415  C1' DT  X  14      36.482  81.392  25.373  0.00  0.00            
ATOM    416  H1' DT  X  14      37.311  80.739  25.099  0.00  0.00            
ATOM    417  N1  DT  X  14      35.884  81.077  26.704  0.00  0.00            
ATOM    418  C6  DT  X  14      34.600  81.323  27.054  0.00  0.00            
ATOM    419  H6  DT  X  14      33.901  81.645  26.297  0.00  0.00            
ATOM    420  C5  DT  X  14      34.191  81.231  28.323  0.00  0.00            
ATOM    421  C7  DT  X  14      32.749  81.604  28.569  0.00  0.00            
ATOM    422  H71 DT  X  14      32.294  82.099  27.711  0.00  0.00            
ATOM    423  H72 DT  X  14      32.231  80.685  28.842  0.00  0.00            
ATOM    424  H73 DT  X  14      32.785  82.339  29.374  0.00  0.00            
ATOM    425  C4  DT  X  14      35.048  80.795  29.403  0.00  0.00            
ATOM    426  O4  DT  X  14      34.738  80.846  30.589  0.00  0.00            
ATOM    427  N3  DT  X  14      36.249  80.411  28.958  0.00  0.00            
ATOM    428  H3  DT  X  14      36.964  80.072  29.586  0.00  0.00            
ATOM    429  C2  DT  X  14      36.800  80.557  27.698  0.00  0.00            
ATOM    430  O2  DT  X  14      38.019  80.234  27.509  0.00  0.00            
ATOM    431  C3' DT  X  14      36.236  81.975  23.115  0.00  0.00            
ATOM    432  H3' DT  X  14      35.625  82.377  22.307  0.00  0.00            
ATOM    433  C2' DT  X  14      35.400  81.336  24.213  0.00  0.00            
ATOM    434  H2' DT  X  14      34.513  81.955  24.345  0.00  0.00            
ATOM    435 H2'' DT  X  14      35.032  80.313  24.138  0.00  0.00            
ATOM    436  O3' DT  X  14      37.266  81.119  22.598  0.00  0.00            
ATOM    437  P   DG  X  15      36.862  79.671  21.953  0.00  0.00            
ATOM    438  OP1 DG  X  15      37.813  79.387  20.886  0.00  0.00            
ATOM    439  OP2 DG  X  15      35.408  79.659  21.562  0.00  0.00            
ATOM    440  O5' DG  X  15      36.984  78.674  23.265  0.00  0.00            
ATOM    441  C5' DG  X  15      38.260  78.324  23.793  0.00  0.00            
ATOM    442  H5' DG  X  15      38.750  79.220  24.174  0.00  0.00            
ATOM    443 H5'' DG  X  15      38.892  77.913  23.006  0.00  0.00            
ATOM    444  C4' DG  X  15      38.296  77.349  24.964  0.00  0.00            
ATOM    445  H4' DG  X  15      39.361  77.256  25.173  0.00  0.00            
ATOM    446  O4' DG  X  15      37.598  77.878  26.102  0.00  0.00            
ATOM    447  C1' DG  X  15      36.802  76.826  26.665  0.00  0.00            
ATOM    448  H1' DG  X  15      37.319  76.166  27.361  0.00  0.00            
ATOM    449  N9  DG  X  15      35.664  77.336  27.424  0.00  0.00            
ATOM    450  C8  DG  X  15      34.519  77.954  26.959  0.00  0.00            
ATOM    451  H8  DG  X  15      34.388  78.170  25.910  0.00  0.00            
ATOM    452  N7  DG  X  15      33.716  78.129  27.953  0.00  0.00            
ATOM    453  C5  DG  X  15      34.361  77.702  29.123  0.00  0.00            
ATOM    454  C6  DG  X  15      34.039  77.845  30.550  0.00  0.00            
ATOM    455  O6  DG  X  15      32.976  78.199  31.036  0.00  0.00            
ATOM    456  N1  DG  X  15      35.045  77.488  31.394  0.00  0.00            
ATOM    457  H1  DG  X  15      34.829  77.658  32.366  0.00  0.00            
ATOM    458  C2  DG  X  15      36.221  76.990  31.001  0.00  0.00            
ATOM    459  N2  DG  X  15      36.955  76.479  31.880  0.00  0.00            
ATOM    460  H21 DG  X  15      36.600  76.418  32.824  0.00  0.00            
ATOM    461  H22 DG  X  15      37.729  75.860  31.688  0.00  0.00            
ATOM    462  N3  DG  X  15      36.555  76.765  29.712  0.00  0.00            
ATOM    463  C4  DG  X  15      35.608  77.232  28.798  0.00  0.00            
ATOM    464  C3' DG  X  15      37.667  75.976  24.714  0.00  0.00            
ATOM    465  H3' DG  X  15      37.451  75.787  23.662  0.00  0.00            
ATOM    466  C2' DG  X  15      36.379  75.956  25.477  0.00  0.00            
ATOM    467  H2' DG  X  15      35.571  76.457  24.943  0.00  0.00            
ATOM    468 H2'' DG  X  15      36.083  74.988  25.882  0.00  0.00            
ATOM    469  O3' DG  X  15      38.506  74.957  25.324  0.00  0.00            
ATOM    470  P   DC  X  16      39.675  74.282  24.508  0.00  0.00            
ATOM    471  OP1 DC  X  16      40.524  75.301  23.803  0.00  0.00            
ATOM    472  OP2 DC  X  16      39.261  73.137  23.761  0.00  0.00            
ATOM    473  O5' DC  X  16      40.537  73.617  25.753  0.00  0.00            
ATOM    474  C5' DC  X  16      41.446  74.338  26.583  0.00  0.00            
ATOM    475  H5' DC  X  16      41.238  75.395  26.417  0.00  0.00            
ATOM    476 H5'' DC  X  16      42.475  74.164  26.269  0.00  0.00            
ATOM    477  C4' DC  X  16      41.330  73.952  28.058  0.00  0.00            
ATOM    478  H4' DC  X  16      42.170  74.434  28.556  0.00  0.00            
ATOM    479  O4' DC  X  16      40.096  74.417  28.560  0.00  0.00            
ATOM    480  C1' DC  X  16      39.584  73.326  29.347  0.00  0.00            
ATOM    481  H1' DC  X  16      39.913  73.377  30.385  0.00  0.00            
ATOM    482  N1  DC  X  16      38.094  73.556  29.249  0.00  0.00            
ATOM    483  C6  DC  X  16      37.386  73.412  28.122  0.00  0.00            
ATOM    484  H6  DC  X  16      37.843  73.222  27.162  0.00  0.00            
ATOM    485  C5  DC  X  16      36.053  73.482  28.117  0.00  0.00            
ATOM    486  H5  DC  X  16      35.457  73.412  27.218  0.00  0.00            
ATOM    487  C4  DC  X  16      35.440  73.709  29.387  0.00  0.00            
ATOM    488  N4  DC  X  16      34.183  73.888  29.434  0.00  0.00            
ATOM    489  H41 DC  X  16      33.815  74.111  30.348  0.00  0.00            
ATOM    490  H42 DC  X  16      33.671  74.040  28.577  0.00  0.00            
ATOM    491  N3  DC  X  16      36.068  73.677  30.586  0.00  0.00            
ATOM    492  C2  DC  X  16      37.442  73.627  30.478  0.00  0.00            
ATOM    493  O2  DC  X  16      38.073  73.580  31.554  0.00  0.00            
ATOM    494  C3' DC  X  16      41.438  72.422  28.349  0.00  0.00            
ATOM    495  H3' DC  X  16      41.672  71.966  27.387  0.00  0.00            
ATOM    496  C2' DC  X  16      40.003  72.040  28.671  0.00  0.00            
ATOM    497  H2' DC  X  16      39.467  71.877  27.736  0.00  0.00            
ATOM    498 H2'' DC  X  16      39.848  71.144  29.271  0.00  0.00            
ATOM    499  O3' DC  X  16      42.488  72.080  29.254  0.00  0.00            
ATOM    500  P   DA  X  17      42.734  70.607  29.636  0.00  0.00            
ATOM    501  OP1 DA  X  17      44.182  70.481  29.793  0.00  0.00            
ATOM    502  OP2 DA  X  17      42.051  69.707  28.694  0.00  0.00            
ATOM    503  O5' DA  X  17      42.134  70.494  31.140  0.00  0.00            
ATOM    504  C5' DA  X  17      42.473  71.427  32.133  0.00  0.00            
ATOM    505  H5' DA  X  17      42.095  72.429  31.931  0.00  0.00            
ATOM    506 H5'' DA  X  17      43.551  71.575  32.210  0.00  0.00            
ATOM    507  C4' DA  X  17      42.034  71.071  33.604  0.00  0.00            
ATOM    508  H4' DA  X  17      42.477  71.890  34.170  0.00  0.00            
ATOM    509  O4' DA  X  17      40.683  71.064  33.908  0.00  0.00            
ATOM    510  C1' DA  X  17      40.190  69.710  33.912  0.00  0.00            
ATOM    511  H1' DA  X  17      39.803  69.447  34.896  0.00  0.00            
ATOM    512  N9  DA  X  17      39.185  69.686  32.853  0.00  0.00            
ATOM    513  C8  DA  X  17      39.202  69.296  31.497  0.00  0.00            
ATOM    514  H8  DA  X  17      40.094  68.991  30.969  0.00  0.00            
ATOM    515  N7  DA  X  17      38.133  69.605  30.794  0.00  0.00            
ATOM    516  C5  DA  X  17      37.231  70.092  31.784  0.00  0.00            
ATOM    517  C6  DA  X  17      35.887  70.498  31.865  0.00  0.00            
ATOM    518  N6  DA  X  17      35.003  70.463  30.879  0.00  0.00            
ATOM    519  H61 DA  X  17      34.090  70.836  31.098  0.00  0.00            
ATOM    520  H62 DA  X  17      35.255  70.345  29.908  0.00  0.00            
ATOM    521  N1  DA  X  17      35.338  70.910  32.958  0.00  0.00            
ATOM    522  C2  DA  X  17      36.082  70.867  34.071  0.00  0.00            
ATOM    523  H2  DA  X  17      35.656  71.218  34.999  0.00  0.00            
ATOM    524  N3  DA  X  17      37.269  70.377  34.224  0.00  0.00            
ATOM    525  C4  DA  X  17      37.850  70.086  33.015  0.00  0.00            
ATOM    526  C3' DA  X  17      42.509  69.698  34.019  0.00  0.00            
ATOM    527  H3' DA  X  17      43.477  69.566  33.537  0.00  0.00            
ATOM    528  C2' DA  X  17      41.421  68.740  33.569  0.00  0.00            
ATOM    529  H2' DA  X  17      41.560  68.546  32.505  0.00  0.00            
ATOM    530 H2'' DA  X  17      41.440  67.809  34.137  0.00  0.00            
ATOM    531  O3' DA  X  17      42.698  69.740  35.391  0.00  0.00            
ATOM    532  P   DG  X  18      43.173  68.620  36.377  0.00  0.00            
ATOM    533  OP1 DG  X  18      43.471  69.341  37.606  0.00  0.00            
ATOM    534  OP2 DG  X  18      44.124  67.713  35.765  0.00  0.00            
ATOM    535  O5' DG  X  18      41.834  67.837  36.568  0.00  0.00            
ATOM    536  C5' DG  X  18      40.820  68.252  37.381  0.00  0.00            
ATOM    537  H5' DG  X  18      40.597  69.275  37.078  0.00  0.00            
ATOM    538 H5'' DG  X  18      41.230  68.229  38.390  0.00  0.00            
ATOM    539  C4' DG  X  18      39.636  67.356  37.276  0.00  0.00            
ATOM    540  H4' DG  X  18      38.866  67.698  37.967  0.00  0.00            
ATOM    541  O4' DG  X  18      39.111  67.506  36.000  0.00  0.00            
ATOM    542  C1' DG  X  18      38.640  66.204  35.737  0.00  0.00            
ATOM    543  H1' DG  X  18      37.746  66.065  36.346  0.00  0.00            
ATOM    544  N9  DG  X  18      38.253  66.018  34.333  0.00  0.00            
ATOM    545  C8  DG  X  18      38.974  65.599  33.262  0.00  0.00            
ATOM    546  H8  DG  X  18      39.961  65.161  33.246  0.00  0.00            
ATOM    547  N7  DG  X  18      38.405  65.752  32.065  0.00  0.00            
ATOM    548  C5  DG  X  18      37.175  66.308  32.476  0.00  0.00            
ATOM    549  C6  DG  X  18      36.043  66.823  31.703  0.00  0.00            
ATOM    550  O6  DG  X  18      35.893  66.919  30.507  0.00  0.00            
ATOM    551  N1  DG  X  18      34.906  67.123  32.368  0.00  0.00            
ATOM    552  H1  DG  X  18      34.014  67.359  31.956  0.00  0.00            
ATOM    553  C2  DG  X  18      34.956  67.235  33.738  0.00  0.00            
ATOM    554  N2  DG  X  18      33.916  67.726  34.387  0.00  0.00            
ATOM    555  H21 DG  X  18      33.106  68.022  33.861  0.00  0.00            
ATOM    556  H22 DG  X  18      33.912  67.689  35.396  0.00  0.00            
ATOM    557  N3  DG  X  18      35.952  66.871  34.513  0.00  0.00            
ATOM    558  C4  DG  X  18      37.039  66.368  33.827  0.00  0.00            
ATOM    559  C3' DG  X  18      39.913  65.801  37.516  0.00  0.00            
ATOM    560  H3' DG  X  18      40.934  65.583  37.830  0.00  0.00            
ATOM    561  C2' DG  X  18      39.765  65.325  36.109  0.00  0.00            
ATOM    562  H2' DG  X  18      40.684  65.536  35.561  0.00  0.00            
ATOM    563 H2'' DG  X  18      39.459  64.295  35.929  0.00  0.00            
ATOM    564  O3' DG  X  18      38.984  65.114  38.324  0.00  0.00            
ATOM    565  P   DA  X  19      39.097  65.104  39.876  0.00  0.00            
ATOM    566  OP1 DA  X  19      40.065  66.172  40.285  0.00  0.00            
ATOM    567  OP2 DA  X  19      39.387  63.675  40.278  0.00  0.00            
ATOM    568  O5' DA  X  19      37.570  65.445  40.214  0.00  0.00            
ATOM    569  C5' DA  X  19      36.981  66.691  40.470  0.00  0.00            
ATOM    570  H5' DA  X  19      37.341  67.489  39.821  0.00  0.00            
ATOM    571 H5'' DA  X  19      37.170  66.944  41.513  0.00  0.00            
ATOM    572  C4' DA  X  19      35.478  66.550  40.325  0.00  0.00            
ATOM    573  H4' DA  X  19      35.002  67.471  40.661  0.00  0.00            
ATOM    574  O4' DA  X  19      35.202  66.377  38.926  0.00  0.00            
ATOM    575  C1' DA  X  19      34.447  65.206  38.752  0.00  0.00            
ATOM    576  H1' DA  X  19      33.399  65.454  38.585  0.00  0.00            
ATOM    577  N9  DA  X  19      34.917  64.530  37.534  0.00  0.00            
ATOM    578  C8  DA  X  19      36.141  63.808  37.322  0.00  0.00            
ATOM    579  H8  DA  X  19      36.878  63.654  38.096  0.00  0.00            
ATOM    580  N7  DA  X  19      36.317  63.493  36.121  0.00  0.00            
ATOM    581  C5  DA  X  19      35.179  64.016  35.420  0.00  0.00            
ATOM    582  C6  DA  X  19      34.667  63.880  34.066  0.00  0.00            
ATOM    583  N6  DA  X  19      35.315  63.413  33.038  0.00  0.00            
ATOM    584  H61 DA  X  19      34.838  63.150  32.187  0.00  0.00            
ATOM    585  H62 DA  X  19      36.315  63.285  33.100  0.00  0.00            
ATOM    586  N1  DA  X  19      33.414  64.342  33.750  0.00  0.00            
ATOM    587  C2  DA  X  19      32.776  64.990  34.724  0.00  0.00            
ATOM    588  H2  DA  X  19      31.813  65.408  34.474  0.00  0.00            
ATOM    589  N3  DA  X  19      33.127  65.121  36.039  0.00  0.00            
ATOM    590  C4  DA  X  19      34.304  64.565  36.304  0.00  0.00            
ATOM    591  C3' DA  X  19      34.829  65.380  41.090  0.00  0.00            
ATOM    592  H3' DA  X  19      35.478  65.045  41.899  0.00  0.00            
ATOM    593  C2' DA  X  19      34.727  64.340  39.957  0.00  0.00            
ATOM    594  H2' DA  X  19      35.647  63.757  39.903  0.00  0.00            
ATOM    595 H2'' DA  X  19      33.810  63.765  40.087  0.00  0.00            
ATOM    596  O3' DA  X  19      33.525  65.703  41.571  0.00  0.00            
ATOM    597  P   DT  X  20      32.634  64.859  42.577  0.00  0.00            
ATOM    598  OP1 DT  X  20      31.978  65.883  43.451  0.00  0.00            
ATOM    599  OP2 DT  X  20      33.497  63.824  43.188  0.00  0.00            
ATOM    600  O5' DT  X  20      31.561  64.184  41.625  0.00  0.00            
ATOM    601  C5' DT  X  20      30.544  64.970  40.986  0.00  0.00            
ATOM    602  H5' DT  X  20      30.890  65.981  40.773  0.00  0.00            
ATOM    603 H5'' DT  X  20      29.713  65.079  41.683  0.00  0.00            
ATOM    604  C4' DT  X  20      30.075  64.476  39.627  0.00  0.00            
ATOM    605  H4' DT  X  20      29.613  65.259  39.027  0.00  0.00            
ATOM    606  O4' DT  X  20      31.266  64.025  38.953  0.00  0.00            
ATOM    607  C1' DT  X  20      30.803  63.143  37.944  0.00  0.00            
ATOM    608  H1' DT  X  20      30.241  63.730  37.217  0.00  0.00            
ATOM    609  N1  DT  X  20      31.927  62.424  37.215  0.00  0.00            
ATOM    610  C6  DT  X  20      32.922  61.886  37.993  0.00  0.00            
ATOM    611  H6  DT  X  20      32.992  62.194  39.026  0.00  0.00            
ATOM    612  C5  DT  X  20      33.963  61.184  37.400  0.00  0.00            
ATOM    613  C7  DT  X  20      35.181  60.645  38.241  0.00  0.00            
ATOM    614  H71 DT  X  20      36.103  61.137  37.934  0.00  0.00            
ATOM    615  H72 DT  X  20      35.029  60.853  39.300  0.00  0.00            
ATOM    616  H73 DT  X  20      35.228  59.570  38.070  0.00  0.00            
ATOM    617  C4  DT  X  20      33.957  60.981  35.982  0.00  0.00            
ATOM    618  O4  DT  X  20      34.887  60.573  35.248  0.00  0.00            
ATOM    619  N3  DT  X  20      32.836  61.451  35.371  0.00  0.00            
ATOM    620  H3  DT  X  20      32.815  61.307  34.372  0.00  0.00            
ATOM    621  C2  DT  X  20      31.741  62.183  35.875  0.00  0.00            
ATOM    622  O2  DT  X  20      30.798  62.590  35.223  0.00  0.00            
ATOM    623  C3' DT  X  20      29.211  63.238  39.730  0.00  0.00            
ATOM    624  H3' DT  X  20      29.295  62.857  40.748  0.00  0.00            
ATOM    625  C2' DT  X  20      29.926  62.230  38.786  0.00  0.00            
ATOM    626  H2' DT  X  20      30.560  61.571  39.380  0.00  0.00            
ATOM    627 H2'' DT  X  20      29.244  61.594  38.222  0.00  0.00            
ATOM    628  O3' DT  X  20      27.841  63.560  39.393  0.00  0.00            
ATOM    629  P   DA  X  21      26.673  62.436  39.561  0.00  0.00            
ATOM    630  OP1 DA  X  21      25.372  63.115  39.395  0.00  0.00            
ATOM    631  OP2 DA  X  21      27.036  61.790  40.851  0.00  0.00            
ATOM    632  O5' DA  X  21      26.854  61.299  38.438  0.00  0.00            
ATOM    633  C5' DA  X  21      26.542  61.719  37.197  0.00  0.00            
ATOM    634  H5' DA  X  21      27.126  62.596  36.917  0.00  0.00            
ATOM    635 H5'' DA  X  21      25.503  62.006  37.036  0.00  0.00            
ATOM    636  C4' DA  X  21      26.764  60.758  35.999  0.00  0.00            
ATOM    637  H4' DA  X  21      26.468  61.140  35.023  0.00  0.00            
ATOM    638  O4' DA  X  21      28.136  60.615  35.856  0.00  0.00            
ATOM    639  C1' DA  X  21      28.435  59.186  35.668  0.00  0.00            
ATOM    640  H1' DA  X  21      28.321  58.861  34.635  0.00  0.00            
ATOM    641  N9  DA  X  21      29.848  58.867  35.932  0.00  0.00            
ATOM    642  C8  DA  X  21      30.667  59.013  37.088  0.00  0.00            
ATOM    643  H8  DA  X  21      30.239  59.469  37.969  0.00  0.00            
ATOM    644  N7  DA  X  21      31.920  58.758  36.861  0.00  0.00            
ATOM    645  C5  DA  X  21      31.951  58.330  35.481  0.00  0.00            
ATOM    646  C6  DA  X  21      32.885  57.808  34.599  0.00  0.00            
ATOM    647  N6  DA  X  21      34.102  57.635  34.867  0.00  0.00            
ATOM    648  H61 DA  X  21      34.797  57.281  34.226  0.00  0.00            
ATOM    649  H62 DA  X  21      34.380  58.094  35.723  0.00  0.00            
ATOM    650  N1  DA  X  21      32.611  57.371  33.436  0.00  0.00            
ATOM    651  C2  DA  X  21      31.318  57.418  33.026  0.00  0.00            
ATOM    652  H2  DA  X  21      31.243  57.032  32.020  0.00  0.00            
ATOM    653  N3  DA  X  21      30.308  57.801  33.755  0.00  0.00            
ATOM    654  C4  DA  X  21      30.676  58.310  34.966  0.00  0.00            
ATOM    655  C3' DA  X  21      26.193  59.379  36.343  0.00  0.00            
ATOM    656  H3' DA  X  21      25.533  59.341  37.210  0.00  0.00            
ATOM    657  C2' DA  X  21      27.432  58.584  36.667  0.00  0.00            
ATOM    658  H2' DA  X  21      27.794  58.905  37.644  0.00  0.00            
ATOM    659 H2'' DA  X  21      27.368  57.500  36.565  0.00  0.00            
ATOM    660  O3' DA  X  21      25.521  58.821  35.133  0.00  0.00            
ATOM    661  P   DC  X  22      24.669  57.432  35.168  0.00  0.00            
ATOM    662  OP1 DC  X  22      23.358  57.689  34.578  0.00  0.00            
ATOM    663  OP2 DC  X  22      24.721  56.971  36.544  0.00  0.00            
ATOM    664  O5' DC  X  22      25.461  56.461  34.148  0.00  0.00            
ATOM    665  C5' DC  X  22      25.504  56.738  32.827  0.00  0.00            
ATOM    666  H5' DC  X  22      26.004  57.677  32.590  0.00  0.00            
ATOM    667 H5'' DC  X  22      24.491  56.685  32.428  0.00  0.00            
ATOM    668  C4' DC  X  22      26.387  55.614  32.292  0.00  0.00            
ATOM    669  H4' DC  X  22      26.349  55.725  31.208  0.00  0.00            
ATOM    670  O4' DC  X  22      27.826  55.779  32.551  0.00  0.00            
ATOM    671  C1' DC  X  22      28.289  54.458  32.751  0.00  0.00            
ATOM    672  H1' DC  X  22      28.748  54.133  31.817  0.00  0.00            
ATOM    673  N1  DC  X  22      29.382  54.538  33.764  0.00  0.00            
ATOM    674  C6  DC  X  22      29.120  54.845  35.093  0.00  0.00            
ATOM    675  H6  DC  X  22      28.118  55.047  35.442  0.00  0.00            
ATOM    676  C5  DC  X  22      30.105  54.762  36.035  0.00  0.00            
ATOM    677  H5  DC  X  22      29.744  54.945  37.036  0.00  0.00            
ATOM    678  C4  DC  X  22      31.409  54.419  35.488  0.00  0.00            
ATOM    679  N4  DC  X  22      32.482  54.262  36.282  0.00  0.00            
ATOM    680  H41 DC  X  22      33.370  54.169  35.811  0.00  0.00            
ATOM    681  H42 DC  X  22      32.414  54.535  37.252  0.00  0.00            
ATOM    682  N3  DC  X  22      31.669  54.054  34.291  0.00  0.00            
ATOM    683  C2  DC  X  22      30.619  54.029  33.422  0.00  0.00            
ATOM    684  O2  DC  X  22      30.874  53.629  32.314  0.00  0.00            
ATOM    685  C3' DC  X  22      25.982  54.185  32.544  0.00  0.00            
ATOM    686  H3' DC  X  22      24.992  54.074  32.985  0.00  0.00            
ATOM    687  C2' DC  X  22      27.155  53.543  33.270  0.00  0.00            
ATOM    688  H2' DC  X  22      27.000  53.616  34.346  0.00  0.00            
ATOM    689 H2'' DC  X  22      27.336  52.516  32.952  0.00  0.00            
ATOM    690  O3' DC  X  22      25.941  53.595  31.286  0.00  0.00            
ATOM    691  P   DT  X  23      25.422  52.072  30.909  0.00  0.00            
ATOM    692  OP1 DT  X  23      25.015  52.062  29.472  0.00  0.00            
ATOM    693  OP2 DT  X  23      24.450  51.527  31.947  0.00  0.00            
ATOM    694  O5' DT  X  23      26.743  51.207  30.984  0.00  0.00            
ATOM    695  C5' DT  X  23      27.772  51.593  30.036  0.00  0.00            
ATOM    696  H5' DT  X  23      28.169  52.553  30.366  0.00  0.00            
ATOM    697 H5'' DT  X  23      27.449  51.535  28.997  0.00  0.00            
ATOM    698  C4' DT  X  23      28.976  50.737  30.215  0.00  0.00            
ATOM    699  H4' DT  X  23      29.682  50.961  29.415  0.00  0.00            
ATOM    700  O4' DT  X  23      29.642  51.122  31.380  0.00  0.00            
ATOM    701  C1' DT  X  23      30.299  50.044  31.872  0.00  0.00            
ATOM    702  H1' DT  X  23      31.329  49.995  31.517  0.00  0.00            
ATOM    703  N1  DT  X  23      30.460  50.283  33.330  0.00  0.00            
ATOM    704  C6  DT  X  23      29.311  50.482  34.108  0.00  0.00            
ATOM    705  H6  DT  X  23      28.355  50.281  33.647  0.00  0.00            
ATOM    706  C5  DT  X  23      29.453  50.755  35.422  0.00  0.00            
ATOM    707  C7  DT  X  23      28.269  50.744  36.261  0.00  0.00            
ATOM    708  H71 DT  X  23      27.919  51.725  36.580  0.00  0.00            
ATOM    709  H72 DT  X  23      27.524  50.048  35.876  0.00  0.00            
ATOM    710  H73 DT  X  23      28.538  50.203  37.168  0.00  0.00            
ATOM    711  C4  DT  X  23      30.739  51.034  36.001  0.00  0.00            
ATOM    712  O4  DT  X  23      30.989  51.553  37.077  0.00  0.00            
ATOM    713  N3  DT  X  23      31.852  50.775  35.128  0.00  0.00            
ATOM    714  H3  DT  X  23      32.785  50.893  35.495  0.00  0.00            
ATOM    715  C2  DT  X  23      31.727  50.322  33.879  0.00  0.00            
ATOM    716  O2  DT  X  23      32.706  49.880  33.217  0.00  0.00            
ATOM    717  C3' DT  X  23      28.818  49.148  30.268  0.00  0.00            
ATOM    718  H3' DT  X  23      27.769  48.883  30.407  0.00  0.00            
ATOM    719  C2' DT  X  23      29.550  48.751  31.543  0.00  0.00            
ATOM    720  H2' DT  X  23      28.826  48.488  32.314  0.00  0.00            
ATOM    721 H2'' DT  X  23      30.343  48.047  31.289  0.00  0.00            
ATOM    722  O3' DT  X  23      29.314  48.641  29.020  0.00  0.00            
ATOM    723  P   DA  X  24      29.048  47.144  28.663  0.00  0.00            
ATOM    724  OP1 DA  X  24      29.423  47.019  27.244  0.00  0.00            
ATOM    725  OP2 DA  X  24      27.639  46.819  29.035  0.00  0.00            
ATOM    726  O5' DA  X  24      30.001  46.195  29.525  0.00  0.00            
ATOM    727  C5' DA  X  24      31.307  46.001  29.091  0.00  0.00            
ATOM    728  H5' DA  X  24      31.683  46.998  28.862  0.00  0.00            
ATOM    729 H5'' DA  X  24      31.374  45.435  28.162  0.00  0.00            
ATOM    730  C4' DA  X  24      32.203  45.440  30.188  0.00  0.00            
ATOM    731  H4' DA  X  24      33.096  45.066  29.686  0.00  0.00            
ATOM    732  O4' DA  X  24      32.438  46.370  31.255  0.00  0.00            
ATOM    733  C1' DA  X  24      32.448  45.615  32.485  0.00  0.00            
ATOM    734  H1' DA  X  24      33.426  45.158  32.635  0.00  0.00            
ATOM    735  N9  DA  X  24      32.238  46.383  33.716  0.00  0.00            
ATOM    736  C8  DA  X  24      31.082  46.713  34.393  0.00  0.00            
ATOM    737  H8  DA  X  24      30.134  46.340  34.034  0.00  0.00            
ATOM    738  N7  DA  X  24      31.248  47.112  35.617  0.00  0.00            
ATOM    739  C5  DA  X  24      32.646  47.378  35.630  0.00  0.00            
ATOM    740  C6  DA  X  24      33.488  48.008  36.563  0.00  0.00            
ATOM    741  N6  DA  X  24      33.066  48.651  37.600  0.00  0.00            
ATOM    742  H61 DA  X  24      33.774  49.024  38.217  0.00  0.00            
ATOM    743  H62 DA  X  24      32.065  48.656  37.732  0.00  0.00            
ATOM    744  N1  DA  X  24      34.810  47.954  36.485  0.00  0.00            
ATOM    745  C2  DA  X  24      35.281  47.299  35.424  0.00  0.00            
ATOM    746  H2  DA  X  24      36.357  47.259  35.336  0.00  0.00            
ATOM    747  N3  DA  X  24      34.623  46.899  34.322  0.00  0.00            
ATOM    748  C4  DA  X  24      33.272  46.912  34.497  0.00  0.00            
ATOM    749  C3' DA  X  24      31.635  44.193  30.819  0.00  0.00            
ATOM    750  H3' DA  X  24      30.742  43.923  30.255  0.00  0.00            
ATOM    751  C2' DA  X  24      31.440  44.521  32.299  0.00  0.00            
ATOM    752  H2' DA  X  24      30.404  44.755  32.545  0.00  0.00            
ATOM    753 H2'' DA  X  24      31.697  43.676  32.938  0.00  0.00            
ATOM    754  O3' DA  X  24      32.550  43.129  30.779  0.00  0.00            
ATOM    755  P   DC  X  25      32.054  41.579  30.808  0.00  0.00            
ATOM    756  OP1 DC  X  25      33.190  40.777  30.298  0.00  0.00            
ATOM    757  OP2 DC  X  25      30.735  41.447  30.170  0.00  0.00            
ATOM    758  O5' DC  X  25      31.860  41.253  32.368  0.00  0.00            
ATOM    759  C5' DC  X  25      32.961  40.771  33.112  0.00  0.00            
ATOM    760  H5' DC  X  25      33.257  39.781  32.763  0.00  0.00            
ATOM    761 H5'' DC  X  25      32.573  40.640  34.122  0.00  0.00            
ATOM    762  C4' DC  X  25      34.189  41.704  33.165  0.00  0.00            
ATOM    763  H4' DC  X  25      34.628  41.811  32.173  0.00  0.00            
ATOM    764  O4' DC  X  25      33.900  42.972  33.769  0.00  0.00            
ATOM    765  C1' DC  X  25      34.545  43.171  35.005  0.00  0.00            
ATOM    766  H1' DC  X  25      35.480  43.708  34.847  0.00  0.00            
ATOM    767  N1  DC  X  25      33.620  43.850  36.025  0.00  0.00            
ATOM    768  C6  DC  X  25      32.290  43.550  36.043  0.00  0.00            
ATOM    769  H6  DC  X  25      31.843  42.869  35.334  0.00  0.00            
ATOM    770  C5  DC  X  25      31.566  44.039  37.026  0.00  0.00            
ATOM    771  H5  DC  X  25      30.489  43.970  37.061  0.00  0.00            
ATOM    772  C4  DC  X  25      32.276  44.772  38.034  0.00  0.00            
ATOM    773  N4  DC  X  25      31.728  45.291  39.105  0.00  0.00            
ATOM    774  H41 DC  X  25      32.334  45.930  39.599  0.00  0.00            
ATOM    775  H42 DC  X  25      30.781  45.032  39.344  0.00  0.00            
ATOM    776  N3  DC  X  25      33.552  45.071  37.988  0.00  0.00            
ATOM    777  C2  DC  X  25      34.230  44.569  36.991  0.00  0.00            
ATOM    778  O2  DC  X  25      35.496  44.712  36.988  0.00  0.00            
ATOM    779  C3' DC  X  25      35.170  41.084  34.155  0.00  0.00            
ATOM    780  H3' DC  X  25      35.093  39.996  34.159  0.00  0.00            
ATOM    781  C2' DC  X  25      34.867  41.712  35.490  0.00  0.00            
ATOM    782  H2' DC  X  25      33.932  41.344  35.912  0.00  0.00            
ATOM    783 H2'' DC  X  25      35.648  41.656  36.249  0.00  0.00            
ATOM    784  O3' DC  X  25      36.449  41.569  33.913  0.00  0.00            
ATOM    785  P   DC  X  26      37.647  40.663  34.104  0.00  0.00            
ATOM    786  OP1 DC  X  26      38.741  41.437  33.531  0.00  0.00            
ATOM    787  OP2 DC  X  26      37.331  39.272  33.659  0.00  0.00            
ATOM    788  O5' DC  X  26      37.907  40.643  35.635  0.00  0.00            
ATOM    789  C5' DC  X  26      38.606  41.751  36.342  0.00  0.00            
ATOM    790  H5' DC  X  26      38.237  42.689  35.928  0.00  0.00            
ATOM    791 H5'' DC  X  26      39.675  41.606  36.186  0.00  0.00            
ATOM    792  C4' DC  X  26      38.352  41.858  37.894  0.00  0.00            
ATOM    793  H4' DC  X  26      39.094  42.523  38.338  0.00  0.00            
ATOM    794  O4' DC  X  26      37.031  42.227  38.324  0.00  0.00            
ATOM    795  C1' DC  X  26      36.981  42.093  39.723  0.00  0.00            
ATOM    796  H1' DC  X  26      37.693  42.819  40.117  0.00  0.00            
ATOM    797  N1  DC  X  26      35.640  42.108  40.293  0.00  0.00            
ATOM    798  C6  DC  X  26      34.604  41.470  39.626  0.00  0.00            
ATOM    799  H6  DC  X  26      34.781  40.821  38.782  0.00  0.00            
ATOM    800  C5  DC  X  26      33.321  41.762  40.050  0.00  0.00            
ATOM    801  H5  DC  X  26      32.475  41.233  39.638  0.00  0.00            
ATOM    802  C4  DC  X  26      33.163  42.703  41.048  0.00  0.00            
ATOM    803  N4  DC  X  26      31.934  42.955  41.505  0.00  0.00            
ATOM    804  H41 DC  X  26      31.798  43.639  42.235  0.00  0.00            
ATOM    805  H42 DC  X  26      31.134  42.607  40.996  0.00  0.00            
ATOM    806  N3  DC  X  26      34.123  43.321  41.662  0.00  0.00            
ATOM    807  C2  DC  X  26      35.389  43.035  41.303  0.00  0.00            
ATOM    808  O2  DC  X  26      36.217  43.806  41.779  0.00  0.00            
ATOM    809  C3' DC  X  26      38.479  40.511  38.582  0.00  0.00            
ATOM    810  H3' DC  X  26      38.139  39.675  37.971  0.00  0.00            
ATOM    811  C2' DC  X  26      37.622  40.703  39.874  0.00  0.00            
ATOM    812  H2' DC  X  26      36.885  39.904  39.788  0.00  0.00            
ATOM    813 H2'' DC  X  26      38.237  40.618  40.769  0.00  0.00            
ATOM    814  O3' DC  X  26      39.858  40.352  38.797  0.00  0.00            
ATOM    815  P   DA  X  27      40.453  39.021  39.564  0.00  0.00            
ATOM    816  OP1 DA  X  27      41.883  38.903  39.256  0.00  0.00            
ATOM    817  OP2 DA  X  27      39.542  37.903  39.245  0.00  0.00            
ATOM    818  O5' DA  X  27      40.389  39.354  41.065  0.00  0.00            
ATOM    819  C5' DA  X  27      41.029  40.465  41.609  0.00  0.00            
ATOM    820  H5' DA  X  27      40.882  41.377  41.030  0.00  0.00            
ATOM    821 H5'' DA  X  27      42.098  40.285  41.497  0.00  0.00            
ATOM    822  C4' DA  X  27      40.503  40.726  43.031  0.00  0.00            
ATOM    823  H4' DA  X  27      41.048  41.604  43.380  0.00  0.00            
ATOM    824  O4' DA  X  27      39.150  41.049  42.924  0.00  0.00            
ATOM    825  C1' DA  X  27      38.386  40.498  43.939  0.00  0.00            
ATOM    826  H1' DA  X  27      38.558  40.981  44.900  0.00  0.00            
ATOM    827  N9  DA  X  27      36.961  40.411  43.624  0.00  0.00            
ATOM    828  C8  DA  X  27      36.172  39.483  42.975  0.00  0.00            
ATOM    829  H8  DA  X  27      36.584  38.703  42.352  0.00  0.00            
ATOM    830  N7  DA  X  27      34.899  39.591  43.092  0.00  0.00            
ATOM    831  C5  DA  X  27      34.775  40.747  43.927  0.00  0.00            
ATOM    832  C6  DA  X  27      33.730  41.453  44.467  0.00  0.00            
ATOM    833  N6  DA  X  27      32.390  41.183  44.300  0.00  0.00            
ATOM    834  H61 DA  X  27      31.650  41.718  44.732  0.00  0.00            
ATOM    835  H62 DA  X  27      32.132  40.359  43.776  0.00  0.00            
ATOM    836  N1  DA  X  27      33.918  42.487  45.298  0.00  0.00            
ATOM    837  C2  DA  X  27      35.166  42.752  45.645  0.00  0.00            
ATOM    838  H2  DA  X  27      35.281  43.497  46.418  0.00  0.00            
ATOM    839  N3  DA  X  27      36.298  42.229  45.157  0.00  0.00            
ATOM    840  C4  DA  X  27      36.054  41.276  44.239  0.00  0.00            
ATOM    841  C3' DA  X  27      40.571  39.577  44.036  0.00  0.00            
ATOM    842  H3' DA  X  27      41.237  38.809  43.642  0.00  0.00            
ATOM    843  C2' DA  X  27      39.133  39.158  44.083  0.00  0.00            
ATOM    844  H2' DA  X  27      38.810  38.516  43.263  0.00  0.00            
ATOM    845 H2'' DA  X  27      39.014  38.646  45.038  0.00  0.00            
ATOM    846  O3' DA  X  27      41.022  39.974  45.286  0.00  0.00            
ATOM    847  P   DA  X  28      41.705  38.951  46.395  0.00  0.00            
ATOM    848  OP1 DA  X  28      43.169  38.997  46.235  0.00  0.00            
ATOM    849  OP2 DA  X  28      41.062  37.636  46.470  0.00  0.00            
ATOM    850  O5' DA  X  28      41.452  39.654  47.746  0.00  0.00            
ATOM    851  C5' DA  X  28      41.974  41.011  47.937  0.00  0.00            
ATOM    852  H5' DA  X  28      41.970  41.455  46.941  0.00  0.00            
ATOM    853 H5'' DA  X  28      43.020  40.990  48.242  0.00  0.00            
ATOM    854  C4' DA  X  28      41.105  41.881  48.797  0.00  0.00            
ATOM    855  H4' DA  X  28      41.635  42.833  48.833  0.00  0.00            
ATOM    856  O4' DA  X  28      39.865  42.116  48.153  0.00  0.00            
ATOM    857  C1' DA  X  28      38.862  41.685  49.029  0.00  0.00            
ATOM    858  H1' DA  X  28      38.423  42.482  49.629  0.00  0.00            
ATOM    859  N9  DA  X  28      37.807  40.961  48.315  0.00  0.00            
ATOM    860  C8  DA  X  28      37.845  39.784  47.560  0.00  0.00            
ATOM    861  H8  DA  X  28      38.729  39.204  47.342  0.00  0.00            
ATOM    862  N7  DA  X  28      36.679  39.260  47.341  0.00  0.00            
ATOM    863  C5  DA  X  28      35.815  40.298  47.765  0.00  0.00            
ATOM    864  C6  DA  X  28      34.439  40.439  47.805  0.00  0.00            
ATOM    865  N6  DA  X  28      33.617  39.535  47.365  0.00  0.00            
ATOM    866  H61 DA  X  28      32.612  39.607  47.444  0.00  0.00            
ATOM    867  H62 DA  X  28      34.146  38.748  47.017  0.00  0.00            
ATOM    868  N1  DA  X  28      33.859  41.514  48.364  0.00  0.00            
ATOM    869  C2  DA  X  28      34.662  42.468  48.763  0.00  0.00            
ATOM    870  H2  DA  X  28      34.096  43.320  49.110  0.00  0.00            
ATOM    871  N3  DA  X  28      35.958  42.555  48.732  0.00  0.00            
ATOM    872  C4  DA  X  28      36.466  41.383  48.272  0.00  0.00            
ATOM    873  C3' DA  X  28      40.915  41.292  50.168  0.00  0.00            
ATOM    874  H3' DA  X  28      41.580  40.448  50.347  0.00  0.00            
ATOM    875  C2' DA  X  28      39.527  40.749  50.064  0.00  0.00            
ATOM    876  H2' DA  X  28      39.590  39.724  49.697  0.00  0.00            
ATOM    877 H2'' DA  X  28      38.995  40.875  51.006  0.00  0.00            
ATOM    878  O3' DA  X  28      41.070  42.373  51.076  0.00  0.00            
ATOM    879  P   DA  X  29      40.643  42.406  52.638  0.00  0.00            
ATOM    880  OP1 DA  X  29      41.543  43.369  53.281  0.00  0.00            
ATOM    881  OP2 DA  X  29      40.579  40.988  53.111  0.00  0.00            
ATOM    882  O5' DA  X  29      39.167  42.972  52.657  0.00  0.00            
ATOM    883  C5' DA  X  29      38.806  44.299  52.259  0.00  0.00            
ATOM    884  H5' DA  X  29      38.968  44.463  51.194  0.00  0.00            
ATOM    885 H5'' DA  X  29      39.505  45.010  52.698  0.00  0.00            
ATOM    886  C4' DA  X  29      37.314  44.676  52.506  0.00  0.00            
ATOM    887  H4' DA  X  29      37.248  45.679  52.085  0.00  0.00            
ATOM    888  O4' DA  X  29      36.457  43.794  51.755  0.00  0.00            
ATOM    889  C1' DA  X  29      35.462  43.317  52.578  0.00  0.00            
ATOM    890  H1' DA  X  29      34.563  43.931  52.530  0.00  0.00            
ATOM    891  N9  DA  X  29      35.099  41.953  52.098  0.00  0.00            
ATOM    892  C8  DA  X  29      36.006  41.063  51.503  0.00  0.00            
ATOM    893  H8  DA  X  29      37.022  41.401  51.359  0.00  0.00            
ATOM    894  N7  DA  X  29      35.374  40.066  50.989  0.00  0.00            
ATOM    895  C5  DA  X  29      34.046  40.170  51.427  0.00  0.00            
ATOM    896  C6  DA  X  29      32.846  39.530  51.062  0.00  0.00            
ATOM    897  N6  DA  X  29      32.602  38.653  50.127  0.00  0.00            
ATOM    898  H61 DA  X  29      31.694  38.485  49.718  0.00  0.00            
ATOM    899  H62 DA  X  29      33.396  38.219  49.678  0.00  0.00            
ATOM    900  N1  DA  X  29      31.724  39.868  51.657  0.00  0.00            
ATOM    901  C2  DA  X  29      31.713  40.959  52.389  0.00  0.00            
ATOM    902  H2  DA  X  29      30.697  41.256  52.606  0.00  0.00            
ATOM    903  N3  DA  X  29      32.736  41.792  52.680  0.00  0.00            
ATOM    904  C4  DA  X  29      33.896  41.312  52.137  0.00  0.00            
ATOM    905  C3' DA  X  29      36.822  44.530  53.964  0.00  0.00            
ATOM    906  H3' DA  X  29      37.717  44.465  54.583  0.00  0.00            
ATOM    907  C2' DA  X  29      36.101  43.176  53.952  0.00  0.00            
ATOM    908  H2' DA  X  29      36.833  42.370  54.015  0.00  0.00            
ATOM    909 H2'' DA  X  29      35.403  43.109  54.786  0.00  0.00            
ATOM    910  O3' DA  X  29      36.049  45.715  54.259  0.00  0.00            
ATOM    911  P   DA  X  30      35.851  46.290  55.755  0.00  0.00            
ATOM    912  OP1 DA  X  30      35.262  47.587  55.720  0.00  0.00            
ATOM    913  OP2 DA  X  30      37.103  46.099  56.494  0.00  0.00            
ATOM    914  O5' DA  X  30      34.826  45.160  56.242  0.00  0.00            
ATOM    915  C5' DA  X  30      33.418  45.333  56.116  0.00  0.00            
ATOM    916  H5' DA  X  30      33.156  45.485  55.069  0.00  0.00            
ATOM    917 H5'' DA  X  30      33.037  46.225  56.614  0.00  0.00            
ATOM    918  C4' DA  X  30      32.630  44.154  56.674  0.00  0.00            
ATOM    919  H4' DA  X  30      31.564  44.358  56.773  0.00  0.00            
ATOM    920  O4' DA  X  30      32.858  43.006  55.914  0.00  0.00            
ATOM    921  C1' DA  X  30      33.092  41.876  56.829  0.00  0.00            
ATOM    922  H1' DA  X  30      32.143  41.600  57.287  0.00  0.00            
ATOM    923  N9  DA  X  30      33.614  40.694  56.072  0.00  0.00            
ATOM    924  C8  DA  X  30      34.869  40.268  55.811  0.00  0.00            
ATOM    925  H8  DA  X  30      35.753  40.815  56.102  0.00  0.00            
ATOM    926  N7  DA  X  30      34.936  39.238  55.044  0.00  0.00            
ATOM    927  C5  DA  X  30      33.637  38.854  54.826  0.00  0.00            
ATOM    928  C6  DA  X  30      32.989  37.919  54.103  0.00  0.00            
ATOM    929  N6  DA  X  30      33.628  37.042  53.297  0.00  0.00            
ATOM    930  H61 DA  X  30      33.015  36.593  52.631  0.00  0.00            
ATOM    931  H62 DA  X  30      34.627  37.168  53.220  0.00  0.00            
ATOM    932  N1  DA  X  30      31.683  37.739  54.077  0.00  0.00            
ATOM    933  C2  DA  X  30      31.040  38.659  54.791  0.00  0.00            
ATOM    934  H2  DA  X  30      29.965  38.560  54.820  0.00  0.00            
ATOM    935  N3  DA  X  30      31.445  39.707  55.455  0.00  0.00            
ATOM    936  C4  DA  X  30      32.817  39.772  55.403  0.00  0.00            
ATOM    937  C3' DA  X  30      33.168  43.877  58.090  0.00  0.00            
ATOM    938  H3' DA  X  30      33.848  44.667  58.408  0.00  0.00            
ATOM    939  C2' DA  X  30      33.921  42.565  57.927  0.00  0.00            
ATOM    940  H2' DA  X  30      34.958  42.682  57.613  0.00  0.00            
ATOM    941 H2'' DA  X  30      33.835  41.930  58.809  0.00  0.00            
ATOM    942  O3' DA  X  30      31.929  43.597  58.888  0.00  0.00            
ATOM    943  P   DG  X  31      31.766  43.988  60.439  0.00  0.00            
ATOM    944  OP1 DG  X  31      31.700  45.454  60.461  0.00  0.00            
ATOM    945  OP2 DG  X  31      32.918  43.476  61.159  0.00  0.00            
ATOM    946  O5' DG  X  31      30.446  43.251  60.832  0.00  0.00            
ATOM    947  C5' DG  X  31      29.209  43.751  60.497  0.00  0.00            
ATOM    948  H5' DG  X  31      29.171  44.110  59.468  0.00  0.00            
ATOM    949 H5'' DG  X  31      28.974  44.569  61.177  0.00  0.00            
ATOM    950  C4' DG  X  31      28.152  42.622  60.600  0.00  0.00            
ATOM    951  H4' DG  X  31      27.171  43.018  60.341  0.00  0.00            
ATOM    952  O4' DG  X  31      28.280  41.570  59.674  0.00  0.00            
ATOM    953  C1' DG  X  31      28.634  40.419  60.335  0.00  0.00            
ATOM    954  H1' DG  X  31      27.771  39.760  60.443  0.00  0.00            
ATOM    955  N9  DG  X  31      29.690  39.722  59.540  0.00  0.00            
ATOM    956  C8  DG  X  31      30.931  40.188  59.209  0.00  0.00            
ATOM    957  H8  DG  X  31      31.102  41.252  59.268  0.00  0.00            
ATOM    958  N7  DG  X  31      31.719  39.304  58.623  0.00  0.00            
ATOM    959  C5  DG  X  31      30.901  38.125  58.552  0.00  0.00            
ATOM    960  C6  DG  X  31      31.121  36.788  58.024  0.00  0.00            
ATOM    961  O6  DG  X  31      32.038  36.240  57.352  0.00  0.00            
ATOM    962  N1  DG  X  31      30.046  35.948  58.240  0.00  0.00            
ATOM    963  H1  DG  X  31      30.207  34.987  57.974  0.00  0.00            
ATOM    964  C2  DG  X  31      28.955  36.174  58.976  0.00  0.00            
ATOM    965  N2  DG  X  31      28.246  35.145  59.275  0.00  0.00            
ATOM    966  H21 DG  X  31      28.409  34.229  58.882  0.00  0.00            
ATOM    967  H22 DG  X  31      27.599  35.265  60.041  0.00  0.00            
ATOM    968  N3  DG  X  31      28.758  37.370  59.543  0.00  0.00            
ATOM    969  C4  DG  X  31      29.717  38.360  59.261  0.00  0.00            
ATOM    970  C3' DG  X  31      28.204  41.976  62.013  0.00  0.00            
ATOM    971  H3' DG  X  31      28.692  42.647  62.720  0.00  0.00            
ATOM    972  C2' DG  X  31      29.078  40.725  61.788  0.00  0.00            
ATOM    973  H2' DG  X  31      30.157  40.881  61.781  0.00  0.00            
ATOM    974 H2'' DG  X  31      28.839  39.890  62.447  0.00  0.00            
ATOM    975  O3' DG  X  31      26.860  41.674  62.402  0.00  0.00            
ATOM    976  P   DT  X  32      26.527  40.865  63.735  0.00  0.00            
ATOM    977  OP1 DT  X  32      25.178  41.294  64.216  0.00  0.00            
ATOM    978  OP2 DT  X  32      27.660  41.057  64.668  0.00  0.00            
ATOM    979  O5' DT  X  32      26.395  39.298  63.344  0.00  0.00            
ATOM    980  C5' DT  X  32      25.353  38.774  62.524  0.00  0.00            
ATOM    981  H5' DT  X  32      25.443  39.083  61.483  0.00  0.00            
ATOM    982 H5'' DT  X  32      24.438  39.281  62.831  0.00  0.00            
ATOM    983  C4' DT  X  32      25.270  37.211  62.679  0.00  0.00            
ATOM    984  H4' DT  X  32      24.310  36.910  62.260  0.00  0.00            
ATOM    985  O4' DT  X  32      26.459  36.604  62.198  0.00  0.00            
ATOM    986  C1' DT  X  32      26.934  35.807  63.263  0.00  0.00            
ATOM    987  H1' DT  X  32      26.456  34.827  63.262  0.00  0.00            
ATOM    988  N1  DT  X  32      28.409  35.690  62.940  0.00  0.00            
ATOM    989  C6  DT  X  32      29.240  36.745  62.996  0.00  0.00            
ATOM    990  H6  DT  X  32      28.859  37.613  63.513  0.00  0.00            
ATOM    991  C5  DT  X  32      30.492  36.709  62.491  0.00  0.00            
ATOM    992  C7  DT  X  32      31.419  37.846  62.894  0.00  0.00            
ATOM    993  H71 DT  X  32      30.975  38.546  63.601  0.00  0.00            
ATOM    994  H72 DT  X  32      32.322  37.405  63.317  0.00  0.00            
ATOM    995  H73 DT  X  32      31.748  38.449  62.048  0.00  0.00            
ATOM    996  C4  DT  X  32      31.007  35.474  61.757  0.00  0.00            
ATOM    997  O4  DT  X  32      32.120  35.422  61.174  0.00  0.00            
ATOM    998  N3  DT  X  32      30.192  34.402  61.997  0.00  0.00            
ATOM    999  H3  DT  X  32      30.468  33.521  61.586  0.00  0.00            
ATOM   1000  C2  DT  X  32      28.931  34.477  62.517  0.00  0.00            
ATOM   1001  O2  DT  X  32      28.335  33.372  62.590  0.00  0.00            
ATOM   1002  C3' DT  X  32      25.186  36.768  64.152  0.00  0.00            
ATOM   1003  H3' DT  X  32      24.847  37.566  64.813  0.00  0.00            
ATOM   1004  C2' DT  X  32      26.640  36.430  64.542  0.00  0.00            
ATOM   1005  H2' DT  X  32      27.197  37.324  64.823  0.00  0.00            
ATOM   1006 H2'' DT  X  32      26.844  35.779  65.391  0.00  0.00            
ATOM   1007  O3' DT  X  32      24.372  35.626  64.267  0.00  0.00            
ATOM   1008  P   DG  X  33      24.010  35.153  65.786  0.00  0.00            
ATOM   1009  OP1 DG  X  33      22.693  34.495  65.753  0.00  0.00            
ATOM   1010  OP2 DG  X  33      24.287  36.237  66.790  0.00  0.00            
ATOM   1011  O5' DG  X  33      25.210  34.018  65.932  0.00  0.00            
ATOM   1012  C5' DG  X  33      25.169  32.700  65.442  0.00  0.00            
ATOM   1013  H5' DG  X  33      25.149  32.722  64.352  0.00  0.00            
ATOM   1014 H5'' DG  X  33      24.288  32.147  65.766  0.00  0.00            
ATOM   1015  C4' DG  X  33      26.284  31.771  65.952  0.00  0.00            
ATOM   1016  H4' DG  X  33      26.064  30.767  65.589  0.00  0.00            
ATOM   1017  O4' DG  X  33      27.477  32.209  65.379  0.00  0.00            
ATOM   1018  C1' DG  X  33      28.530  32.420  66.328  0.00  0.00            
ATOM   1019  H1' DG  X  33      28.972  31.437  66.489  0.00  0.00            
ATOM   1020  N9  DG  X  33      29.558  33.364  65.853  0.00  0.00            
ATOM   1021  C8  DG  X  33      29.676  34.777  65.860  0.00  0.00            
ATOM   1022  H8  DG  X  33      28.902  35.415  66.258  0.00  0.00            
ATOM   1023  N7  DG  X  33      30.808  35.180  65.489  0.00  0.00            
ATOM   1024  C5  DG  X  33      31.462  34.112  64.916  0.00  0.00            
ATOM   1025  C6  DG  X  33      32.727  34.014  64.213  0.00  0.00            
ATOM   1026  O6  DG  X  33      33.541  34.845  63.859  0.00  0.00            
ATOM   1027  N1  DG  X  33      32.976  32.677  63.863  0.00  0.00            
ATOM   1028  H1  DG  X  33      33.875  32.493  63.443  0.00  0.00            
ATOM   1029  C2  DG  X  33      32.134  31.652  64.117  0.00  0.00            
ATOM   1030  N2  DG  X  33      32.490  30.425  63.791  0.00  0.00            
ATOM   1031  H21 DG  X  33      33.199  30.289  63.084  0.00  0.00            
ATOM   1032  H22 DG  X  33      31.937  29.640  64.104  0.00  0.00            
ATOM   1033  N3  DG  X  33      30.992  31.711  64.808  0.00  0.00            
ATOM   1034  C4  DG  X  33      30.749  32.995  65.213  0.00  0.00            
ATOM   1035  C3' DG  X  33      26.512  31.897  67.443  0.00  0.00            
ATOM   1036  H3' DG  X  33      25.522  32.157  67.817  0.00  0.00            
ATOM   1037  C2' DG  X  33      27.618  32.901  67.533  0.00  0.00            
ATOM   1038  H2' DG  X  33      27.314  33.938  67.388  0.00  0.00            
ATOM   1039 H2'' DG  X  33      28.128  32.737  68.482  0.00  0.00            
ATOM   1040  O3' DG  X  33      26.721  30.653  68.100  0.00  0.00            
ATOM   1041  P   DT  X  34      26.303  30.382  69.669  0.00  0.00            
ATOM   1042  OP1 DT  X  34      26.130  28.946  69.869  0.00  0.00            
ATOM   1043  OP2 DT  X  34      25.087  31.206  70.015  0.00  0.00            
ATOM   1044  O5' DT  X  34      27.603  30.871  70.456  0.00  0.00            
ATOM   1045  C5' DT  X  34      28.725  30.043  70.832  0.00  0.00            
ATOM   1046  H5' DT  X  34      28.513  29.455  71.725  0.00  0.00            
ATOM   1047 H5'' DT  X  34      29.531  30.703  71.153  0.00  0.00            
ATOM   1048  C4' DT  X  34      29.288  29.209  69.666  0.00  0.00            
ATOM   1049  H4' DT  X  34      28.493  28.566  69.288  0.00  0.00            
ATOM   1050  O4' DT  X  34      29.745  30.182  68.704  0.00  0.00            
ATOM   1051  C1' DT  X  34      31.128  30.137  68.565  0.00  0.00            
ATOM   1052  H1' DT  X  34      31.329  29.591  67.644  0.00  0.00            
ATOM   1053  N1  DT  X  34      31.770  31.488  68.436  0.00  0.00            
ATOM   1054  C6  DT  X  34      31.219  32.599  69.033  0.00  0.00            
ATOM   1055  H6  DT  X  34      30.343  32.488  69.654  0.00  0.00            
ATOM   1056  C5  DT  X  34      31.797  33.849  68.784  0.00  0.00            
ATOM   1057  C7  DT  X  34      31.218  34.996  69.542  0.00  0.00            
ATOM   1058  H71 DT  X  34      30.315  34.689  70.071  0.00  0.00            
ATOM   1059  H72 DT  X  34      31.973  35.399  70.217  0.00  0.00            
ATOM   1060  H73 DT  X  34      31.058  35.748  68.770  0.00  0.00            
ATOM   1061  C4  DT  X  34      32.975  33.968  67.924  0.00  0.00            
ATOM   1062  O4  DT  X  34      33.491  34.955  67.570  0.00  0.00            
ATOM   1063  N3  DT  X  34      33.534  32.744  67.491  0.00  0.00            
ATOM   1064  H3  DT  X  34      34.411  32.739  66.990  0.00  0.00            
ATOM   1065  C2  DT  X  34      32.975  31.515  67.741  0.00  0.00            
ATOM   1066  O2  DT  X  34      33.527  30.503  67.320  0.00  0.00            
ATOM   1067  C3' DT  X  34      30.528  28.393  69.970  0.00  0.00            
ATOM   1068  H3' DT  X  34      30.670  28.050  70.995  0.00  0.00            
ATOM   1069  C2' DT  X  34      31.698  29.397  69.774  0.00  0.00            
ATOM   1070  H2' DT  X  34      31.638  30.065  70.633  0.00  0.00            
ATOM   1071 H2'' DT  X  34      32.640  28.865  69.643  0.00  0.00            
ATOM   1072  O3' DT  X  34      30.549  27.383  69.032  0.00  0.00            
ATOM   1073  P   DA  X  35      30.310  25.871  69.480  0.00  0.00            
ATOM   1074  OP1 DA  X  35      30.543  25.010  68.326  0.00  0.00            
ATOM   1075  OP2 DA  X  35      28.931  25.855  70.117  0.00  0.00            
ATOM   1076  O5' DA  X  35      31.411  25.552  70.611  0.00  0.00            
ATOM   1077  C5' DA  X  35      32.722  25.052  70.279  0.00  0.00            
ATOM   1078  H5' DA  X  35      32.876  25.323  69.234  0.00  0.00            
ATOM   1079 H5'' DA  X  35      32.754  23.970  70.408  0.00  0.00            
ATOM   1080  C4' DA  X  35      33.847  25.646  71.076  0.00  0.00            
ATOM   1081  H4' DA  X  35      34.710  25.046  70.787  0.00  0.00            
ATOM   1082  O4' DA  X  35      34.054  26.994  70.884  0.00  0.00            
ATOM   1083  C1' DA  X  35      34.235  27.697  72.133  0.00  0.00            
ATOM   1084  H1' DA  X  35      35.254  27.571  72.501  0.00  0.00            
ATOM   1085  N9  DA  X  35      34.039  29.157  72.178  0.00  0.00            
ATOM   1086  C8  DA  X  35      33.142  29.951  72.823  0.00  0.00            
ATOM   1087  H8  DA  X  35      32.416  29.520  73.496  0.00  0.00            
ATOM   1088  N7  DA  X  35      33.258  31.211  72.670  0.00  0.00            
ATOM   1089  C5  DA  X  35      34.251  31.262  71.655  0.00  0.00            
ATOM   1090  C6  DA  X  35      34.737  32.273  70.787  0.00  0.00            
ATOM   1091  N6  DA  X  35      34.445  33.504  70.883  0.00  0.00            
ATOM   1092  H61 DA  X  35      35.032  34.132  70.353  0.00  0.00            
ATOM   1093  H62 DA  X  35      33.903  33.740  71.702  0.00  0.00            
ATOM   1094  N1  DA  X  35      35.568  31.974  69.802  0.00  0.00            
ATOM   1095  C2  DA  X  35      36.000  30.746  69.723  0.00  0.00            
ATOM   1096  H2  DA  X  35      36.746  30.567  68.963  0.00  0.00            
ATOM   1097  N3  DA  X  35      35.591  29.653  70.381  0.00  0.00            
ATOM   1098  C4  DA  X  35      34.662  29.990  71.258  0.00  0.00            
ATOM   1099  C3' DA  X  35      33.663  25.491  72.612  0.00  0.00            
ATOM   1100  H3' DA  X  35      32.844  24.839  72.914  0.00  0.00            
ATOM   1101  C2' DA  X  35      33.296  26.922  73.066  0.00  0.00            
ATOM   1102  H2' DA  X  35      32.315  27.263  72.736  0.00  0.00            
ATOM   1103 H2'' DA  X  35      33.676  27.096  74.073  0.00  0.00            
ATOM   1104  O3' DA  X  35      34.874  25.180  73.282  0.00  0.00            
ATOM   1105  P   DT  X  36      35.184  23.779  73.911  0.00  0.00            
ATOM   1106  OP1 DT  X  36      34.618  22.704  73.040  0.00  0.00            
ATOM   1107  OP2 DT  X  36      34.976  23.725  75.396  0.00  0.00            
ATOM   1108  O5' DT  X  36      36.741  23.888  73.640  0.00  0.00            
ATOM   1109  C5' DT  X  36      37.293  23.542  72.382  0.00  0.00            
ATOM   1110  H5' DT  X  36      36.540  23.741  71.619  0.00  0.00            
ATOM   1111 H5'' DT  X  36      37.515  22.475  72.366  0.00  0.00            
ATOM   1112  C4' DT  X  36      38.462  24.483  72.019  0.00  0.00            
ATOM   1113  H4' DT  X  36      38.831  24.207  71.031  0.00  0.00            
ATOM   1114  O4' DT  X  36      37.968  25.809  71.991  0.00  0.00            
ATOM   1115  C1' DT  X  36      38.917  26.604  72.671  0.00  0.00            
ATOM   1116  H1' DT  X  36      39.566  26.975  71.877  0.00  0.00            
ATOM   1117  N1  DT  X  36      38.081  27.759  73.315  0.00  0.00            
ATOM   1118  C6  DT  X  36      37.040  27.624  74.239  0.00  0.00            
ATOM   1119  H6  DT  X  36      36.565  26.682  74.471  0.00  0.00            
ATOM   1120  C5  DT  X  36      36.537  28.743  74.850  0.00  0.00            
ATOM   1121  C7  DT  X  36      35.453  28.559  75.889  0.00  0.00            
ATOM   1122  H71 DT  X  36      35.614  29.227  76.735  0.00  0.00            
ATOM   1123  H72 DT  X  36      34.455  28.870  75.580  0.00  0.00            
ATOM   1124  H73 DT  X  36      35.483  27.557  76.317  0.00  0.00            
ATOM   1125  C4  DT  X  36      36.950  30.079  74.491  0.00  0.00            
ATOM   1126  O4  DT  X  36      36.370  31.080  74.836  0.00  0.00            
ATOM   1127  N3  DT  X  36      37.936  30.148  73.559  0.00  0.00            
ATOM   1128  H3  DT  X  36      38.102  31.068  73.175  0.00  0.00            
ATOM   1129  C2  DT  X  36      38.545  29.087  73.006  0.00  0.00            
ATOM   1130  O2  DT  X  36      39.287  29.306  72.064  0.00  0.00            
ATOM   1131  C3' DT  X  36      39.698  24.461  72.895  0.00  0.00            
ATOM   1132  H3' DT  X  36      39.740  23.601  73.563  0.00  0.00            
ATOM   1133  C2' DT  X  36      39.649  25.731  73.721  0.00  0.00            
ATOM   1134  H2' DT  X  36      39.100  25.588  74.651  0.00  0.00            
ATOM   1135 H2'' DT  X  36      40.588  26.229  73.964  0.00  0.00            
ATOM   1136  O3' DT  X  36      40.822  24.432  71.944  0.00  0.00            
ATOM   1137  P   DT  X  37      42.293  24.092  72.517  0.00  0.00            
ATOM   1138  OP1 DT  X  37      43.214  23.665  71.407  0.00  0.00            
ATOM   1139  OP2 DT  X  37      42.095  23.258  73.745  0.00  0.00            
ATOM   1140  O5' DT  X  37      42.778  25.490  72.983  0.00  0.00            
ATOM   1141  C5' DT  X  37      43.312  26.315  72.002  0.00  0.00            
ATOM   1142  H5' DT  X  37      42.736  26.198  71.084  0.00  0.00            
ATOM   1143 H5'' DT  X  37      44.280  25.835  71.857  0.00  0.00            
ATOM   1144  C4' DT  X  37      43.514  27.803  72.403  0.00  0.00            
ATOM   1145  H4' DT  X  37      43.970  28.324  71.561  0.00  0.00            
ATOM   1146  O4' DT  X  37      42.308  28.502  72.791  0.00  0.00            
ATOM   1147  C1' DT  X  37      42.605  29.557  73.724  0.00  0.00            
ATOM   1148  H1' DT  X  37      42.460  30.475  73.155  0.00  0.00            
ATOM   1149  N1  DT  X  37      41.652  29.586  74.796  0.00  0.00            
ATOM   1150  C6  DT  X  37      41.211  28.418  75.390  0.00  0.00            
ATOM   1151  H6  DT  X  37      41.664  27.447  75.256  0.00  0.00            
ATOM   1152  C5  DT  X  37      40.210  28.502  76.322  0.00  0.00            
ATOM   1153  C7  DT  X  37      39.689  27.218  76.972  0.00  0.00            
ATOM   1154  H71 DT  X  37      40.387  26.416  76.736  0.00  0.00            
ATOM   1155  H72 DT  X  37      39.624  27.202  78.060  0.00  0.00            
ATOM   1156  H73 DT  X  37      38.674  27.023  76.626  0.00  0.00            
ATOM   1157  C4  DT  X  37      39.614  29.752  76.771  0.00  0.00            
ATOM   1158  O4  DT  X  37      38.815  29.988  77.650  0.00  0.00            
ATOM   1159  N3  DT  X  37      40.119  30.864  76.074  0.00  0.00            
ATOM   1160  H3  DT  X  37      39.872  31.803  76.352  0.00  0.00            
ATOM   1161  C2  DT  X  37      41.133  30.831  75.145  0.00  0.00            
ATOM   1162  O2  DT  X  37      41.574  31.872  74.638  0.00  0.00            
ATOM   1163  C3' DT  X  37      44.368  27.891  73.673  0.00  0.00            
ATOM   1164  H3' DT  X  37      43.961  27.205  74.416  0.00  0.00            
ATOM   1165  C2' DT  X  37      44.043  29.293  74.168  0.00  0.00            
ATOM   1166  H2' DT  X  37      44.204  29.229  75.245  0.00  0.00            
ATOM   1167 H2'' DT  X  37      44.773  29.942  73.686  0.00  0.00            
ATOM   1168  O3' DT  X  37      45.746  27.558  73.476  0.00  0.00            
ATOM   1169  P   DT  X  38      46.808  27.473  74.616  0.00  0.00            
ATOM   1170  OP1 DT  X  38      48.080  26.992  74.010  0.00  0.00            
ATOM   1171  OP2 DT  X  38      46.200  26.765  75.816  0.00  0.00            
ATOM   1172  O5' DT  X  38      47.050  28.945  75.167  0.00  0.00            
ATOM   1173  C5' DT  X  38      47.527  29.864  74.297  0.00  0.00            
ATOM   1174  H5' DT  X  38      46.933  30.016  73.396  0.00  0.00            
ATOM   1175 H5'' DT  X  38      48.573  29.585  74.172  0.00  0.00            
ATOM   1176  C4' DT  X  38      47.376  31.266  75.030  0.00  0.00            
ATOM   1177  H4' DT  X  38      47.603  32.057  74.316  0.00  0.00            
ATOM   1178  O4' DT  X  38      46.042  31.602  75.531  0.00  0.00            
ATOM   1179  C1' DT  X  38      46.167  31.916  76.912  0.00  0.00            
ATOM   1180  H1' DT  X  38      46.125  32.993  77.073  0.00  0.00            
ATOM   1181  N1  DT  X  38      44.999  31.332  77.636  0.00  0.00            
ATOM   1182  C6  DT  X  38      44.766  30.011  77.618  0.00  0.00            
ATOM   1183  H6  DT  X  38      45.499  29.373  77.145  0.00  0.00            
ATOM   1184  C5  DT  X  38      43.649  29.451  78.152  0.00  0.00            
ATOM   1185  C7  DT  X  38      43.347  27.963  77.945  0.00  0.00            
ATOM   1186  H71 DT  X  38      42.284  27.788  77.776  0.00  0.00            
ATOM   1187  H72 DT  X  38      43.927  27.609  77.092  0.00  0.00            
ATOM   1188  H73 DT  X  38      43.692  27.581  78.905  0.00  0.00            
ATOM   1189  C4  DT  X  38      42.687  30.280  78.850  0.00  0.00            
ATOM   1190  O4  DT  X  38      41.649  29.919  79.412  0.00  0.00            
ATOM   1191  N3  DT  X  38      42.905  31.620  78.637  0.00  0.00            
ATOM   1192  H3  DT  X  38      42.346  32.268  79.174  0.00  0.00            
ATOM   1193  C2  DT  X  38      43.933  32.211  77.998  0.00  0.00            
ATOM   1194  O2  DT  X  38      43.909  33.441  77.846  0.00  0.00            
ATOM   1195  C3' DT  X  38      48.317  31.551  76.145  0.00  0.00            
ATOM   1196  H3' DT  X  38      49.195  30.907  76.097  0.00  0.00            
ATOM   1197  C2' DT  X  38      47.500  31.337  77.428  0.00  0.00            
ATOM   1198  H2' DT  X  38      47.394  30.274  77.643  0.00  0.00            
ATOM   1199 H2'' DT  X  38      47.878  31.896  78.285  0.00  0.00            
ATOM   1200  O3' DT  X  38      48.561  32.976  76.160  0.00  0.00            
ATOM   1201  P   DG  X  39      49.904  33.557  75.412  0.00  0.00            
ATOM   1202  OP1 DG  X  39      49.886  33.132  73.978  0.00  0.00            
ATOM   1203  OP2 DG  X  39      51.104  33.224  76.148  0.00  0.00            
ATOM   1204  O5' DG  X  39      49.569  35.094  75.570  0.00  0.00            
ATOM   1205  C5' DG  X  39      48.552  35.784  74.842  0.00  0.00            
ATOM   1206  H5' DG  X  39      47.881  35.054  74.388  0.00  0.00            
ATOM   1207 H5'' DG  X  39      49.053  36.338  74.048  0.00  0.00            
ATOM   1208  C4' DG  X  39      47.752  36.751  75.640  0.00  0.00            
ATOM   1209  H4' DG  X  39      47.164  37.376  74.969  0.00  0.00            
ATOM   1210  O4' DG  X  39      46.793  36.080  76.438  0.00  0.00            
ATOM   1211  C1' DG  X  39      46.879  36.705  77.707  0.00  0.00            
ATOM   1212  H1' DG  X  39      46.305  37.631  77.709  0.00  0.00            
ATOM   1213  N9  DG  X  39      46.420  35.738  78.715  0.00  0.00            
ATOM   1214  C8  DG  X  39      47.100  34.638  79.126  0.00  0.00            
ATOM   1215  H8  DG  X  39      48.120  34.520  78.790  0.00  0.00            
ATOM   1216  N7  DG  X  39      46.585  33.867  80.019  0.00  0.00            
ATOM   1217  C5  DG  X  39      45.366  34.504  80.252  0.00  0.00            
ATOM   1218  C6  DG  X  39      44.251  34.174  81.116  0.00  0.00            
ATOM   1219  O6  DG  X  39      44.146  33.232  81.862  0.00  0.00            
ATOM   1220  N1  DG  X  39      43.317  35.167  81.195  0.00  0.00            
ATOM   1221  H1  DG  X  39      42.615  35.024  81.908  0.00  0.00            
ATOM   1222  C2  DG  X  39      43.476  36.386  80.627  0.00  0.00            
ATOM   1223  N2  DG  X  39      42.661  37.336  81.073  0.00  0.00            
ATOM   1224  H21 DG  X  39      41.933  37.128  81.741  0.00  0.00            
ATOM   1225  H22 DG  X  39      42.733  38.269  80.692  0.00  0.00            
ATOM   1226  N3  DG  X  39      44.393  36.707  79.685  0.00  0.00            
ATOM   1227  C4  DG  X  39      45.381  35.752  79.577  0.00  0.00            
ATOM   1228  C3' DG  X  39      48.697  37.641  76.484  0.00  0.00            
ATOM   1229  H3' DG  X  39      49.742  37.517  76.198  0.00  0.00            
ATOM   1230  C2' DG  X  39      48.360  37.022  77.883  0.00  0.00            
ATOM   1231  H2' DG  X  39      48.901  36.100  78.093  0.00  0.00            
ATOM   1232 H2'' DG  X  39      48.445  37.750  78.690  0.00  0.00            
ATOM   1233  O3' DG  X  39      48.256  38.976  76.468  0.00  0.00            
ATOM   1234  P   DG  X  40      49.012  40.210  77.148  0.00  0.00            
ATOM   1235  OP1 DG  X  40      48.632  41.405  76.426  0.00  0.00            
ATOM   1236  OP2 DG  X  40      50.436  39.812  77.316  0.00  0.00            
ATOM   1237  O5' DG  X  40      48.359  40.334  78.655  0.00  0.00            
ATOM   1238  C5' DG  X  40      46.967  40.704  78.816  0.00  0.00            
ATOM   1239  H5' DG  X  40      46.293  40.189  78.132  0.00  0.00            
ATOM   1240 H5'' DG  X  40      46.813  41.729  78.479  0.00  0.00            
ATOM   1241  C4' DG  X  40      46.459  40.567  80.238  0.00  0.00            
ATOM   1242  H4' DG  X  40      45.481  41.022  80.397  0.00  0.00            
ATOM   1243  O4' DG  X  40      46.335  39.198  80.441  0.00  0.00            
ATOM   1244  C1' DG  X  40      46.839  38.852  81.741  0.00  0.00            
ATOM   1245  H1' DG  X  40      46.017  39.175  82.378  0.00  0.00            
ATOM   1246  N9  DG  X  40      47.189  37.487  82.053  0.00  0.00            
ATOM   1247  C8  DG  X  40      48.299  36.777  81.615  0.00  0.00            
ATOM   1248  H8  DG  X  40      49.016  37.103  80.876  0.00  0.00            
ATOM   1249  N7  DG  X  40      48.407  35.605  82.258  0.00  0.00            
ATOM   1250  C5  DG  X  40      47.191  35.462  82.995  0.00  0.00            
ATOM   1251  C6  DG  X  40      46.745  34.446  83.898  0.00  0.00            
ATOM   1252  O6  DG  X  40      47.248  33.386  84.206  0.00  0.00            
ATOM   1253  N1  DG  X  40      45.490  34.703  84.462  0.00  0.00            
ATOM   1254  H1  DG  X  40      45.130  33.907  84.970  0.00  0.00            
ATOM   1255  C2  DG  X  40      44.763  35.823  84.132  0.00  0.00            
ATOM   1256  N2  DG  X  40      43.563  35.987  84.613  0.00  0.00            
ATOM   1257  H21 DG  X  40      43.270  35.398  85.379  0.00  0.00            
ATOM   1258  H22 DG  X  40      42.972  36.796  84.485  0.00  0.00            
ATOM   1259  N3  DG  X  40      45.202  36.836  83.418  0.00  0.00            
ATOM   1260  C4  DG  X  40      46.431  36.585  82.892  0.00  0.00            
ATOM   1261  C3' DG  X  40      47.348  41.233  81.334  0.00  0.00            
ATOM   1262  H3' DG  X  40      48.047  41.947  80.899  0.00  0.00            
ATOM   1263  C2' DG  X  40      47.975  39.909  81.866  0.00  0.00            
ATOM   1264  H2' DG  X  40      48.771  39.509  81.239  0.00  0.00            
ATOM   1265 H2'' DG  X  40      48.262  39.972  82.916  0.00  0.00            
ATOM   1266  O3' DG  X  40      46.648  41.806  82.477  0.00  0.00            
ATOM   1267  P   DA  X  41      46.369  43.334  82.614  0.00  0.00            
ATOM   1268  OP1 DA  X  41      45.724  43.884  81.413  0.00  0.00            
ATOM   1269  OP2 DA  X  41      47.660  43.945  83.006  0.00  0.00            
ATOM   1270  O5' DA  X  41      45.367  43.306  83.873  0.00  0.00            
ATOM   1271  C5' DA  X  41      43.958  43.184  83.729  0.00  0.00            
ATOM   1272  H5' DA  X  41      43.739  42.494  82.913  0.00  0.00            
ATOM   1273 H5'' DA  X  41      43.519  44.143  83.455  0.00  0.00            
ATOM   1274  C4' DA  X  41      43.227  42.666  85.034  0.00  0.00            
ATOM   1275  H4' DA  X  41      42.149  42.808  84.952  0.00  0.00            
ATOM   1276  O4' DA  X  41      43.592  41.274  85.133  0.00  0.00            
ATOM   1277  C1' DA  X  41      44.310  41.112  86.382  0.00  0.00            
ATOM   1278  H1' DA  X  41      43.588  40.713  87.094  0.00  0.00            
ATOM   1279  N9  DA  X  41      45.466  40.174  86.194  0.00  0.00            
ATOM   1280  C8  DA  X  41      46.627  40.267  85.407  0.00  0.00            
ATOM   1281  H8  DA  X  41      46.843  41.193  84.895  0.00  0.00            
ATOM   1282  N7  DA  X  41      47.361  39.186  85.473  0.00  0.00            
ATOM   1283  C5  DA  X  41      46.622  38.328  86.297  0.00  0.00            
ATOM   1284  C6  DA  X  41      46.813  37.046  86.799  0.00  0.00            
ATOM   1285  N6  DA  X  41      47.902  36.349  86.580  0.00  0.00            
ATOM   1286  H61 DA  X  41      47.957  35.409  86.944  0.00  0.00            
ATOM   1287  H62 DA  X  41      48.590  36.724  85.942  0.00  0.00            
ATOM   1288  N1  DA  X  41      45.935  36.368  87.533  0.00  0.00            
ATOM   1289  C2  DA  X  41      44.870  37.047  87.934  0.00  0.00            
ATOM   1290  H2  DA  X  41      44.201  36.475  88.559  0.00  0.00            
ATOM   1291  N3  DA  X  41      44.500  38.247  87.464  0.00  0.00            
ATOM   1292  C4  DA  X  41      45.514  38.898  86.745  0.00  0.00            
ATOM   1293  C3' DA  X  41      43.736  43.368  86.220  0.00  0.00            
ATOM   1294  H3' DA  X  41      44.270  44.305  86.057  0.00  0.00            
ATOM   1295  C2' DA  X  41      44.815  42.478  86.817  0.00  0.00            
ATOM   1296  H2' DA  X  41      45.793  42.690  86.383  0.00  0.00            
ATOM   1297 H2'' DA  X  41      44.894  42.560  87.901  0.00  0.00            
ATOM   1298  O3' DA  X  41      42.593  43.492  87.090  0.00  0.00            
ATOM   1299  P   DA  X  42      42.587  44.525  88.322  0.00  0.00            
ATOM   1300  OP1 DA  X  42      41.129  44.792  88.704  0.00  0.00            
ATOM   1301  OP2 DA  X  42      43.411  45.705  87.975  0.00  0.00            
ATOM   1302  O5' DA  X  42      43.220  43.719  89.556  0.00  0.00            
ATOM   1303  C5' DA  X  42      42.503  42.776  90.237  0.00  0.00            
ATOM   1304  H5' DA  X  42      41.992  42.119  89.532  0.00  0.00            
ATOM   1305 H5'' DA  X  42      41.836  43.325  90.901  0.00  0.00            
ATOM   1306  C4' DA  X  42      43.481  42.079  91.161  0.00  0.00            
ATOM   1307  H4' DA  X  42      42.916  41.344  91.734  0.00  0.00            
ATOM   1308  O4' DA  X  42      44.380  41.383  90.325  0.00  0.00            
ATOM   1309  C1' DA  X  42      45.672  41.499  90.908  0.00  0.00            
ATOM   1310  H1' DA  X  42      45.753  40.909  91.822  0.00  0.00            
ATOM   1311  N9  DA  X  42      46.688  40.999  89.979  0.00  0.00            
ATOM   1312  C8  DA  X  42      47.415  41.588  88.930  0.00  0.00            
ATOM   1313  H8  DA  X  42      47.325  42.628  88.650  0.00  0.00            
ATOM   1314  N7  DA  X  42      48.304  40.861  88.328  0.00  0.00            
ATOM   1315  C5  DA  X  42      48.198  39.665  89.035  0.00  0.00            
ATOM   1316  C6  DA  X  42      48.943  38.476  88.948  0.00  0.00            
ATOM   1317  N6  DA  X  42      50.060  38.231  88.335  0.00  0.00            
ATOM   1318  H61 DA  X  42      50.454  37.306  88.431  0.00  0.00            
ATOM   1319  H62 DA  X  42      50.459  38.842  87.637  0.00  0.00            
ATOM   1320  N1  DA  X  42      48.633  37.462  89.827  0.00  0.00            
ATOM   1321  C2  DA  X  42      47.571  37.581  90.589  0.00  0.00            
ATOM   1322  H2  DA  X  42      47.171  36.743  91.141  0.00  0.00            
ATOM   1323  N3  DA  X  42      46.863  38.631  90.791  0.00  0.00            
ATOM   1324  C4  DA  X  42      47.266  39.699  90.020  0.00  0.00            
ATOM   1325  C3' DA  X  42      44.320  43.008  92.088  0.00  0.00            
ATOM   1326  H3' DA  X  42      43.888  43.997  92.240  0.00  0.00            
ATOM   1327  C2' DA  X  42      45.589  43.037  91.314  0.00  0.00            
ATOM   1328  H2' DA  X  42      45.487  43.625  90.402  0.00  0.00            
ATOM   1329 H2'' DA  X  42      46.503  43.215  91.881  0.00  0.00            
ATOM   1330  O3' DA  X  42      44.308  42.325  93.397  0.00  0.00            
ATOM   1331  P   DA  X  43      43.476  42.905  94.551  0.00  0.00            
ATOM   1332  OP1 DA  X  43      42.069  42.978  94.214  0.00  0.00            
ATOM   1333  OP2 DA  X  43      44.093  44.102  95.077  0.00  0.00            
ATOM   1334  O5' DA  X  43      43.683  41.708  95.635  0.00  0.00            
ATOM   1335  C5' DA  X  43      43.340  40.299  95.344  0.00  0.00            
ATOM   1336  H5' DA  X  43      43.303  40.064  94.280  0.00  0.00            
ATOM   1337 H5'' DA  X  43      42.345  40.198  95.775  0.00  0.00            
ATOM   1338  C4' DA  X  43      44.289  39.380  96.061  0.00  0.00            
ATOM   1339  H4' DA  X  43      43.772  38.456  96.320  0.00  0.00            
ATOM   1340  O4' DA  X  43      45.324  39.162  95.099  0.00  0.00            
ATOM   1341  C1' DA  X  43      46.648  39.395  95.696  0.00  0.00            
ATOM   1342  H1' DA  X  43      47.085  38.524  96.184  0.00  0.00            
ATOM   1343  N9  DA  X  43      47.507  39.871  94.648  0.00  0.00            
ATOM   1344  C8  DA  X  43      47.509  41.000  93.908  0.00  0.00            
ATOM   1345  H8  DA  X  43      46.691  41.691  94.049  0.00  0.00            
ATOM   1346  N7  DA  X  43      48.465  41.112  93.030  0.00  0.00            
ATOM   1347  C5  DA  X  43      49.136  39.869  93.112  0.00  0.00            
ATOM   1348  C6  DA  X  43      50.229  39.244  92.428  0.00  0.00            
ATOM   1349  N6  DA  X  43      50.858  39.787  91.442  0.00  0.00            
ATOM   1350  H61 DA  X  43      51.612  39.317  90.962  0.00  0.00            
ATOM   1351  H62 DA  X  43      50.630  40.718  91.122  0.00  0.00            
ATOM   1352  N1  DA  X  43      50.654  38.085  92.890  0.00  0.00            
ATOM   1353  C2  DA  X  43      49.983  37.423  93.848  0.00  0.00            
ATOM   1354  H2  DA  X  43      50.531  36.513  94.038  0.00  0.00            
ATOM   1355  N3  DA  X  43      49.055  37.897  94.561  0.00  0.00            
ATOM   1356  C4  DA  X  43      48.596  39.120  94.151  0.00  0.00            
ATOM   1357  C3' DA  X  43      44.996  40.051  97.241  0.00  0.00            
ATOM   1358  H3' DA  X  43      44.529  40.960  97.619  0.00  0.00            
ATOM   1359  C2' DA  X  43      46.361  40.462  96.707  0.00  0.00            
ATOM   1360  H2' DA  X  43      46.181  41.468  96.331  0.00  0.00            
ATOM   1361 H2'' DA  X  43      47.107  40.516  97.500  0.00  0.00            
ATOM   1362  O3' DA  X  43      45.093  39.121  98.351  0.00  0.00            
ATOM   1363  P   DC  X  44      45.931  39.396  99.725  0.00  0.00            
ATOM   1364  OP1 DC  X  44      45.189  38.725 100.848  0.00  0.00            
ATOM   1365  OP2 DC  X  44      46.196  40.847  99.918  0.00  0.00            
ATOM   1366  O5' DC  X  44      47.298  38.624  99.509  0.00  0.00            
ATOM   1367  C5' DC  X  44      47.323  37.279  99.002  0.00  0.00            
ATOM   1368  H5' DC  X  44      46.931  37.281  97.985  0.00  0.00            
ATOM   1369 H5'' DC  X  44      46.816  36.633  99.720  0.00  0.00            
ATOM   1370  C4' DC  X  44      48.781  36.742  98.828  0.00  0.00            
ATOM   1371  H4' DC  X  44      48.717  35.663  98.688  0.00  0.00            
ATOM   1372  O4' DC  X  44      49.354  37.343  97.706  0.00  0.00            
ATOM   1373  C1' DC  X  44      50.664  37.953  98.042  0.00  0.00            
ATOM   1374  H1' DC  X  44      51.461  37.217  97.942  0.00  0.00            
ATOM   1375  N1  DC  X  44      50.977  39.126  97.201  0.00  0.00            
ATOM   1376  C6  DC  X  44      50.162  40.253  97.097  0.00  0.00            
ATOM   1377  H6  DC  X  44      49.223  40.249  97.631  0.00  0.00            
ATOM   1378  C5  DC  X  44      50.505  41.153  96.140  0.00  0.00            
ATOM   1379  H5  DC  X  44      49.839  41.991  95.993  0.00  0.00            
ATOM   1380  C4  DC  X  44      51.681  40.883  95.287  0.00  0.00            
ATOM   1381  N4  DC  X  44      51.880  41.775  94.381  0.00  0.00            
ATOM   1382  H41 DC  X  44      52.745  41.657  93.875  0.00  0.00            
ATOM   1383  H42 DC  X  44      51.260  42.566  94.281  0.00  0.00            
ATOM   1384  N3  DC  X  44      52.461  39.862  95.477  0.00  0.00            
ATOM   1385  C2  DC  X  44      52.167  39.060  96.481  0.00  0.00            
ATOM   1386  O2  DC  X  44      53.002  38.221  96.804  0.00  0.00            
ATOM   1387  C3' DC  X  44      49.763  37.055  99.957  0.00  0.00            
ATOM   1388  H3' DC  X  44      49.244  37.166 100.909  0.00  0.00            
ATOM   1389  C2' DC  X  44      50.537  38.321  99.538  0.00  0.00            
ATOM   1390  H2' DC  X  44      49.962  39.231  99.706  0.00  0.00            
ATOM   1391 H2'' DC  X  44      51.494  38.366 100.059  0.00  0.00            
ATOM   1392  O3' DC  X  44      50.608  35.900 100.127  0.00  0.00            
ATOM   1393  P   DT  X  45      51.417  35.543 101.462  0.00  0.00            
ATOM   1394  OP1 DT  X  45      51.871  34.173 101.220  0.00  0.00            
ATOM   1395  OP2 DT  X  45      50.502  35.806 102.627  0.00  0.00            
ATOM   1396  O5' DT  X  45      52.589  36.537 101.358  0.00  0.00            
ATOM   1397  C5' DT  X  45      53.661  36.239 100.502  0.00  0.00            
ATOM   1398  H5' DT  X  45      53.220  36.183  99.507  0.00  0.00            
ATOM   1399 H5'' DT  X  45      54.026  35.250 100.779  0.00  0.00            
ATOM   1400  C4' DT  X  45      54.878  37.145 100.579  0.00  0.00            
ATOM   1401  H4' DT  X  45      55.729  36.479 100.442  0.00  0.00            
ATOM   1402  O4' DT  X  45      54.737  38.182  99.579  0.00  0.00            
ATOM   1403  C1' DT  X  45      54.923  39.437 100.131  0.00  0.00            
ATOM   1404  H1' DT  X  45      55.991  39.654 100.147  0.00  0.00            
ATOM   1405  N1  DT  X  45      54.290  40.470  99.383  0.00  0.00            
ATOM   1406  C6  DT  X  45      53.237  41.184  99.881  0.00  0.00            
ATOM   1407  H6  DT  X  45      52.885  40.911 100.865  0.00  0.00            
ATOM   1408  C5  DT  X  45      52.658  42.141  99.175  0.00  0.00            
ATOM   1409  C7  DT  X  45      51.501  42.851  99.918  0.00  0.00            
ATOM   1410  H71 DT  X  45      51.307  42.406 100.894  0.00  0.00            
ATOM   1411  H72 DT  X  45      51.686  43.923  99.975  0.00  0.00            
ATOM   1412  H73 DT  X  45      50.651  42.667  99.261  0.00  0.00            
ATOM   1413  C4  DT  X  45      53.144  42.481  97.828  0.00  0.00            
ATOM   1414  O4  DT  X  45      52.762  43.410  97.131  0.00  0.00            
ATOM   1415  N3  DT  X  45      54.190  41.778  97.452  0.00  0.00            
ATOM   1416  H3  DT  X  45      54.555  41.939  96.524  0.00  0.00            
ATOM   1417  C2  DT  X  45      54.794  40.770  98.100  0.00  0.00            
ATOM   1418  O2  DT  X  45      55.771  40.231  97.650  0.00  0.00            
ATOM   1419  C3' DT  X  45      55.042  37.842 101.939  0.00  0.00            
ATOM   1420  H3' DT  X  45      54.610  37.302 102.781  0.00  0.00            
ATOM   1421  C2' DT  X  45      54.454  39.190 101.637  0.00  0.00            
ATOM   1422  H2' DT  X  45      53.367  39.152 101.703  0.00  0.00            
ATOM   1423 H2'' DT  X  45      54.822  39.944 102.333  0.00  0.00            
ATOM   1424  O3' DT  X  45      56.404  37.957 102.154  0.00  0.00            
ATOM   1425  P   DG  X  46      57.200  37.328 103.467  0.00  0.00            
ATOM   1426  OP1 DG  X  46      56.612  35.962 103.670  0.00  0.00            
ATOM   1427  OP2 DG  X  46      57.174  38.320 104.521  0.00  0.00            
ATOM   1428  O5' DG  X  46      58.710  37.202 102.868  0.00  0.00            
ATOM   1429  C5' DG  X  46      59.041  36.589 101.598  0.00  0.00            
ATOM   1430  H5' DG  X  46      58.147  36.383 101.009  0.00  0.00            
ATOM   1431 H5'' DG  X  46      59.624  35.690 101.800  0.00  0.00            
ATOM   1432  C4' DG  X  46      59.954  37.456 100.647  0.00  0.00            
ATOM   1433  H4' DG  X  46      60.340  36.934  99.772  0.00  0.00            
ATOM   1434  O4' DG  X  46      59.215  38.482  99.999  0.00  0.00            
ATOM   1435  C1' DG  X  46      59.798  39.738 100.382  0.00  0.00            
ATOM   1436  H1' DG  X  46      60.467  40.067  99.587  0.00  0.00            
ATOM   1437  N9  DG  X  46      58.711  40.741 100.459  0.00  0.00            
ATOM   1438  C8  DG  X  46      57.786  40.917 101.429  0.00  0.00            
ATOM   1439  H8  DG  X  46      57.671  40.293 102.303  0.00  0.00            
ATOM   1440  N7  DG  X  46      57.016  41.947 101.209  0.00  0.00            
ATOM   1441  C5  DG  X  46      57.374  42.336  99.893  0.00  0.00            
ATOM   1442  C6  DG  X  46      56.737  43.308  99.005  0.00  0.00            
ATOM   1443  O6  DG  X  46      55.741  44.051  99.184  0.00  0.00            
ATOM   1444  N1  DG  X  46      57.389  43.450  97.773  0.00  0.00            
ATOM   1445  H1  DG  X  46      57.078  44.057  97.027  0.00  0.00            
ATOM   1446  C2  DG  X  46      58.380  42.641  97.375  0.00  0.00            
ATOM   1447  N2  DG  X  46      58.896  42.882  96.255  0.00  0.00            
ATOM   1448  H21 DG  X  46      58.638  43.738  95.783  0.00  0.00            
ATOM   1449  H22 DG  X  46      59.623  42.303  95.860  0.00  0.00            
ATOM   1450  N3  DG  X  46      58.995  41.801  98.211  0.00  0.00            
ATOM   1451  C4  DG  X  46      58.430  41.615  99.419  0.00  0.00            
ATOM   1452  C3' DG  X  46      61.139  38.068 101.407  0.00  0.00            
ATOM   1453  H3' DG  X  46      61.321  37.555 102.351  0.00  0.00            
ATOM   1454  C2' DG  X  46      60.593  39.459 101.632  0.00  0.00            
ATOM   1455  H2' DG  X  46      60.092  39.514 102.599  0.00  0.00            
ATOM   1456 H2'' DG  X  46      61.354  40.231 101.744  0.00  0.00            
ATOM   1457  O3' DG  X  46      62.328  38.125 100.600  0.00  0.00            
ATOM   1458  P   DC  X  47      63.751  38.488 101.115  0.00  0.00            
ATOM   1459  OP1 DC  X  47      64.785  37.701 100.356  0.00  0.00            
ATOM   1460  OP2 DC  X  47      63.774  38.640 102.607  0.00  0.00            
ATOM   1461  O5' DC  X  47      63.893  39.980 100.510  0.00  0.00            
ATOM   1462  C5' DC  X  47      64.261  40.096  99.113  0.00  0.00            
ATOM   1463  H5' DC  X  47      63.750  39.300  98.570  0.00  0.00            
ATOM   1464 H5'' DC  X  47      65.341  39.980  99.018  0.00  0.00            
ATOM   1465  C4' DC  X  47      63.868  41.379  98.425  0.00  0.00            
ATOM   1466  H4' DC  X  47      64.050  41.268  97.356  0.00  0.00            
ATOM   1467  O4' DC  X  47      62.477  41.663  98.688  0.00  0.00            
ATOM   1468  C1' DC  X  47      62.262  43.059  98.475  0.00  0.00            
ATOM   1469  H1' DC  X  47      61.977  43.364  97.468  0.00  0.00            
ATOM   1470  N1  DC  X  47      61.231  43.618  99.482  0.00  0.00            
ATOM   1471  C6  DC  X  47      61.270  43.111 100.762  0.00  0.00            
ATOM   1472  H6  DC  X  47      62.013  42.349 100.946  0.00  0.00            
ATOM   1473  C5  DC  X  47      60.448  43.578 101.776  0.00  0.00            
ATOM   1474  H5  DC  X  47      60.435  43.022 102.702  0.00  0.00            
ATOM   1475  C4  DC  X  47      59.511  44.553 101.322  0.00  0.00            
ATOM   1476  N4  DC  X  47      58.527  44.903 102.163  0.00  0.00            
ATOM   1477  H41 DC  X  47      57.843  45.605 101.921  0.00  0.00            
ATOM   1478  H42 DC  X  47      58.629  44.551 103.104  0.00  0.00            
ATOM   1479  N3  DC  X  47      59.452  45.073 100.094  0.00  0.00            
ATOM   1480  C2  DC  X  47      60.292  44.589  99.163  0.00  0.00            
ATOM   1481  O2  DC  X  47      60.280  45.215  98.075  0.00  0.00            
ATOM   1482  C3' DC  X  47      64.606  42.569  99.003  0.00  0.00            
ATOM   1483  H3' DC  X  47      64.639  42.471 100.088  0.00  0.00            
ATOM   1484  C2' DC  X  47      63.633  43.769  98.709  0.00  0.00            
ATOM   1485  H2' DC  X  47      63.680  44.449  99.560  0.00  0.00            
ATOM   1486 H2'' DC  X  47      63.835  44.332  97.798  0.00  0.00            
ATOM   1487  O3' DC  X  47      65.906  42.901  98.459  0.00  0.00            
ATOM   1488  P   DT  X  48      66.885  44.020  99.146  0.00  0.00            
ATOM   1489  OP1 DT  X  48      68.324  43.792  98.911  0.00  0.00            
ATOM   1490  OP2 DT  X  48      66.476  44.141 100.566  0.00  0.00            
ATOM   1491  O5' DT  X  48      66.279  45.271  98.309  0.00  0.00            
ATOM   1492  C5' DT  X  48      66.296  45.419  96.838  0.00  0.00            
ATOM   1493  H5' DT  X  48      65.978  44.455  96.442  0.00  0.00            
ATOM   1494 H5'' DT  X  48      67.310  45.544  96.458  0.00  0.00            
ATOM   1495  C4' DT  X  48      65.460  46.555  96.335  0.00  0.00            
ATOM   1496  H4' DT  X  48      65.318  46.389  95.267  0.00  0.00            
ATOM   1497  O4' DT  X  48      64.149  46.648  96.868  0.00  0.00            
ATOM   1498  C1' DT  X  48      63.869  47.950  97.353  0.00  0.00            
ATOM   1499  H1' DT  X  48      63.336  48.508  96.582  0.00  0.00            
ATOM   1500  N1  DT  X  48      63.183  47.964  98.619  0.00  0.00            
ATOM   1501  C6  DT  X  48      63.579  47.190  99.693  0.00  0.00            
ATOM   1502  H6  DT  X  48      64.454  46.569  99.571  0.00  0.00            
ATOM   1503  C5  DT  X  48      62.823  46.968 100.781  0.00  0.00            
ATOM   1504  C7  DT  X  48      63.405  45.929 101.800  0.00  0.00            
ATOM   1505  H71 DT  X  48      64.468  45.730 101.669  0.00  0.00            
ATOM   1506  H72 DT  X  48      63.307  46.349 102.801  0.00  0.00            
ATOM   1507  H73 DT  X  48      62.913  44.961 101.699  0.00  0.00            
ATOM   1508  C4  DT  X  48      61.590  47.765 101.032  0.00  0.00            
ATOM   1509  O4  DT  X  48      60.878  47.702 102.034  0.00  0.00            
ATOM   1510  N3  DT  X  48      61.367  48.696  99.965  0.00  0.00            
ATOM   1511  H3  DT  X  48      60.673  49.406 100.153  0.00  0.00            
ATOM   1512  C2  DT  X  48      62.197  48.953  98.893  0.00  0.00            
ATOM   1513  O2  DT  X  48      61.976  49.876  98.061  0.00  0.00            
ATOM   1514  C3' DT  X  48      66.055  47.956  96.424  0.00  0.00            
ATOM   1515  H3' DT  X  48      67.056  47.985  96.852  0.00  0.00            
ATOM   1516  C2' DT  X  48      65.210  48.696  97.423  0.00  0.00            
ATOM   1517  H2' DT  X  48      65.629  48.456  98.400  0.00  0.00            
ATOM   1518 H2'' DT  X  48      65.134  49.767  97.238  0.00  0.00            
ATOM   1519  O3' DT  X  48      65.920  48.698  95.173  0.00  0.00            
ATOM   1520  P   DC  X  49      67.045  49.870  94.853  0.00  0.00            
ATOM   1521  OP1 DC  X  49      66.837  50.001  93.311  0.00  0.00            
ATOM   1522  OP2 DC  X  49      68.390  49.532  95.315  0.00  0.00            
ATOM   1523  O5' DC  X  49      66.487  51.129  95.656  0.00  0.00            
ATOM   1524  C5' DC  X  49      65.314  51.807  95.139  0.00  0.00            
ATOM   1525  H5' DC  X  49      64.598  51.054  94.811  0.00  0.00            
ATOM   1526 H5'' DC  X  49      65.510  52.441  94.274  0.00  0.00            
ATOM   1527  C4' DC  X  49      64.613  52.739  96.147  0.00  0.00            
ATOM   1528  H4' DC  X  49      63.770  53.228  95.658  0.00  0.00            
ATOM   1529  O4' DC  X  49      64.063  51.869  97.131  0.00  0.00            
ATOM   1530  C1' DC  X  49      64.233  52.536  98.316  0.00  0.00            
ATOM   1531  H1' DC  X  49      63.475  53.313  98.408  0.00  0.00            
ATOM   1532  N1  DC  X  49      64.233  51.619  99.509  0.00  0.00            
ATOM   1533  C6  DC  X  49      65.224  50.716  99.894  0.00  0.00            
ATOM   1534  H6  DC  X  49      66.047  50.573  99.210  0.00  0.00            
ATOM   1535  C5  DC  X  49      65.139  49.872 100.986  0.00  0.00            
ATOM   1536  H5  DC  X  49      65.917  49.163 101.225  0.00  0.00            
ATOM   1537  C4  DC  X  49      63.974  50.096 101.773  0.00  0.00            
ATOM   1538  N4  DC  X  49      63.866  49.489 102.923  0.00  0.00            
ATOM   1539  H41 DC  X  49      63.335  49.858 103.699  0.00  0.00            
ATOM   1540  H42 DC  X  49      64.679  48.927 103.132  0.00  0.00            
ATOM   1541  N3  DC  X  49      63.096  51.026 101.533  0.00  0.00            
ATOM   1542  C2  DC  X  49      63.095  51.751 100.392  0.00  0.00            
ATOM   1543  O2  DC  X  49      62.226  52.607 100.232  0.00  0.00            
ATOM   1544  C3' DC  X  49      65.360  53.834  96.814  0.00  0.00            
ATOM   1545  H3' DC  X  49      66.187  54.175  96.192  0.00  0.00            
ATOM   1546  C2' DC  X  49      65.646  53.178  98.168  0.00  0.00            
ATOM   1547  H2' DC  X  49      66.497  52.535  97.946  0.00  0.00            
ATOM   1548 H2'' DC  X  49      65.927  53.884  98.950  0.00  0.00            
ATOM   1549  O3' DC  X  49      64.451  54.939  97.039  0.00  0.00            
ATOM   1550  P   DC  X  50      64.426  56.119  96.211  0.00  0.00            
ATOM   1551  OP1 DC  X  50      64.435  55.793  94.793  0.00  0.00            
ATOM   1552  OP2 DC  X  50      65.449  57.012  96.733  0.00  0.00            
ATOM   1553  O5' DC  X  50      63.049  56.800  96.722  0.00  0.00            
ATOM   1554  C5' DC  X  50      61.756  56.438  96.252  0.00  0.00            
ATOM   1555  H5' DC  X  50      61.626  55.361  96.357  0.00  0.00            
ATOM   1556 H5'' DC  X  50      61.520  56.760  95.238  0.00  0.00            
ATOM   1557  C4' DC  X  50      60.651  57.078  97.157  0.00  0.00            
ATOM   1558  H4' DC  X  50      59.767  57.077  96.519  0.00  0.00            
ATOM   1559  O4' DC  X  50      60.562  56.247  98.278  0.00  0.00            
ATOM   1560  C1' DC  X  50      60.799  57.090  99.423  0.00  0.00            
ATOM   1561  H1' DC  X  50      59.843  57.322  99.891  0.00  0.00            
ATOM   1562  N1  DC  X  50      61.702  56.459 100.376  0.00  0.00            
ATOM   1563  C6  DC  X  50      62.877  55.921  99.947  0.00  0.00            
ATOM   1564  H6  DC  X  50      63.134  56.104  98.914  0.00  0.00            
ATOM   1565  C5  DC  X  50      63.776  55.385 100.839  0.00  0.00            
ATOM   1566  H5  DC  X  50      64.748  55.059 100.501  0.00  0.00            
ATOM   1567  C4  DC  X  50      63.470  55.274 102.203  0.00  0.00            
ATOM   1568  N4  DC  X  50      64.242  54.797 103.023  0.00  0.00            
ATOM   1569  H41 DC  X  50      63.931  54.573 103.958  0.00  0.00            
ATOM   1570  H42 DC  X  50      65.178  54.583 102.710  0.00  0.00            
ATOM   1571  N3  DC  X  50      62.332  55.782 102.627  0.00  0.00            
ATOM   1572  C2  DC  X  50      61.411  56.332 101.756  0.00  0.00            
ATOM   1573  O2  DC  X  50      60.362  56.758 102.252  0.00  0.00            
ATOM   1574  C3' DC  X  50      60.898  58.527  97.607  0.00  0.00            
ATOM   1575  H3' DC  X  50      61.604  58.993  96.921  0.00  0.00            
ATOM   1576  C2' DC  X  50      61.489  58.392  98.974  0.00  0.00            
ATOM   1577  H2' DC  X  50      62.576  58.379  98.894  0.00  0.00            
ATOM   1578 H2'' DC  X  50      61.205  59.204  99.643  0.00  0.00            
ATOM   1579  O3' DC  X  50      59.626  59.127  97.465  0.00  0.00            
ATOM   1580  P   DA  X  51      59.446  60.784  97.336  0.00  0.00            
ATOM   1581  OP1 DA  X  51      58.200  60.941  96.526  0.00  0.00            
ATOM   1582  OP2 DA  X  51      60.710  61.444  96.891  0.00  0.00            
ATOM   1583  O5' DA  X  51      59.120  61.408  98.822  0.00  0.00            
ATOM   1584  C5' DA  X  51      57.791  61.143  99.468  0.00  0.00            
ATOM   1585  H5' DA  X  51      57.589  60.073  99.416  0.00  0.00            
ATOM   1586 H5'' DA  X  51      57.005  61.795  99.086  0.00  0.00            
ATOM   1587  C4' DA  X  51      57.909  61.229 100.932  0.00  0.00            
ATOM   1588  H4' DA  X  51      56.919  60.954 101.295  0.00  0.00            
ATOM   1589  O4' DA  X  51      58.854  60.380 101.482  0.00  0.00            
ATOM   1590  C1' DA  X  51      59.554  60.968 102.523  0.00  0.00            
ATOM   1591  H1' DA  X  51      58.921  60.928 103.410  0.00  0.00            
ATOM   1592  N9  DA  X  51      60.885  60.316 102.746  0.00  0.00            
ATOM   1593  C8  DA  X  51      61.900  60.487 101.839  0.00  0.00            
ATOM   1594  H8  DA  X  51      61.881  61.072 100.930  0.00  0.00            
ATOM   1595  N7  DA  X  51      62.898  59.657 102.091  0.00  0.00            
ATOM   1596  C5  DA  X  51      62.527  59.030 103.325  0.00  0.00            
ATOM   1597  C6  DA  X  51      63.171  58.194 104.295  0.00  0.00            
ATOM   1598  N6  DA  X  51      64.382  57.780 104.222  0.00  0.00            
ATOM   1599  H61 DA  X  51      64.745  57.334 105.053  0.00  0.00            
ATOM   1600  H62 DA  X  51      64.873  57.845 103.342  0.00  0.00            
ATOM   1601  N1  DA  X  51      62.598  57.926 105.455  0.00  0.00            
ATOM   1602  C2  DA  X  51      61.387  58.432 105.628  0.00  0.00            
ATOM   1603  H2  DA  X  51      60.933  58.224 106.586  0.00  0.00            
ATOM   1604  N3  DA  X  51      60.687  59.311 104.957  0.00  0.00            
ATOM   1605  C4  DA  X  51      61.354  59.541 103.743  0.00  0.00            
ATOM   1606  C3' DA  X  51      58.216  62.672 101.422  0.00  0.00            
ATOM   1607  H3' DA  X  51      58.185  63.431 100.641  0.00  0.00            
ATOM   1608  C2' DA  X  51      59.623  62.389 101.962  0.00  0.00            
ATOM   1609  H2' DA  X  51      60.352  62.407 101.151  0.00  0.00            
ATOM   1610 H2'' DA  X  51      59.926  63.210 102.611  0.00  0.00            
ATOM   1611  O3' DA  X  51      57.263  63.055 102.410  0.00  0.00            
ATOM   1612  P   DT  X  52      57.359  64.445 103.175  0.00  0.00            
ATOM   1613  OP1 DT  X  52      55.974  64.825 103.582  0.00  0.00            
ATOM   1614  OP2 DT  X  52      58.165  65.371 102.381  0.00  0.00            
ATOM   1615  O5' DT  X  52      58.164  64.135 104.476  0.00  0.00            
ATOM   1616  C5' DT  X  52      57.958  63.129 105.460  0.00  0.00            
ATOM   1617  H5' DT  X  52      58.003  62.203 104.887  0.00  0.00            
ATOM   1618 H5'' DT  X  52      56.989  63.203 105.955  0.00  0.00            
ATOM   1619  C4' DT  X  52      59.075  63.036 106.467  0.00  0.00            
ATOM   1620  H4' DT  X  52      58.660  62.489 107.314  0.00  0.00            
ATOM   1621  O4' DT  X  52      60.105  62.275 105.981  0.00  0.00            
ATOM   1622  C1' DT  X  52      61.281  62.704 106.651  0.00  0.00            
ATOM   1623  H1' DT  X  52      61.266  62.193 107.614  0.00  0.00            
ATOM   1624  N1  DT  X  52      62.459  62.237 105.897  0.00  0.00            
ATOM   1625  C6  DT  X  52      62.736  62.841 104.650  0.00  0.00            
ATOM   1626  H6  DT  X  52      62.134  63.649 104.261  0.00  0.00            
ATOM   1627  C5  DT  X  52      63.722  62.372 103.868  0.00  0.00            
ATOM   1628  C7  DT  X  52      64.192  63.047 102.622  0.00  0.00            
ATOM   1629  H71 DT  X  52      65.202  63.414 102.804  0.00  0.00            
ATOM   1630  H72 DT  X  52      64.233  62.306 101.823  0.00  0.00            
ATOM   1631  H73 DT  X  52      63.561  63.915 102.431  0.00  0.00            
ATOM   1632  C4  DT  X  52      64.583  61.319 104.444  0.00  0.00            
ATOM   1633  O4  DT  X  52      65.671  60.878 103.978  0.00  0.00            
ATOM   1634  N3  DT  X  52      64.266  60.834 105.709  0.00  0.00            
ATOM   1635  H3  DT  X  52      64.991  60.401 106.264  0.00  0.00            
ATOM   1636  C2  DT  X  52      63.271  61.293 106.430  0.00  0.00            
ATOM   1637  O2  DT  X  52      63.207  60.995 107.593  0.00  0.00            
ATOM   1638  C3' DT  X  52      59.543  64.395 107.031  0.00  0.00            
ATOM   1639  H3' DT  X  52      59.214  65.196 106.369  0.00  0.00            
ATOM   1640  C2' DT  X  52      61.067  64.217 106.837  0.00  0.00            
ATOM   1641  H2' DT  X  52      61.301  64.750 105.916  0.00  0.00            
ATOM   1642 H2'' DT  X  52      61.618  64.609 107.692  0.00  0.00            
ATOM   1643  O3' DT  X  52      58.987  64.366 108.365  0.00  0.00            
ATOM   1644  P   DC  X  53      59.124  65.675 109.316  0.00  0.00            
ATOM   1645  OP1 DC  X  53      58.234  65.513 110.458  0.00  0.00            
ATOM   1646  OP2 DC  X  53      58.950  66.892 108.494  0.00  0.00            
ATOM   1647  O5' DC  X  53      60.645  65.647 109.765  0.00  0.00            
ATOM   1648  C5' DC  X  53      60.934  64.851 110.897  0.00  0.00            
ATOM   1649  H5' DC  X  53      60.529  63.849 110.760  0.00  0.00            
ATOM   1650 H5'' DC  X  53      60.365  65.232 111.744  0.00  0.00            
ATOM   1651  C4' DC  X  53      62.397  64.694 111.177  0.00  0.00            
ATOM   1652  H4' DC  X  53      62.573  64.093 112.070  0.00  0.00            
ATOM   1653  O4' DC  X  53      63.060  64.172 109.962  0.00  0.00            
ATOM   1654  C1' DC  X  53      64.423  64.263 110.149  0.00  0.00            
ATOM   1655  H1' DC  X  53      64.727  63.446 110.804  0.00  0.00            
ATOM   1656  N1  DC  X  53      65.231  64.047 108.836  0.00  0.00            
ATOM   1657  C6  DC  X  53      64.821  64.710 107.772  0.00  0.00            
ATOM   1658  H6  DC  X  53      64.027  65.442 107.789  0.00  0.00            
ATOM   1659  C5  DC  X  53      65.408  64.475 106.565  0.00  0.00            
ATOM   1660  H5  DC  X  53      65.072  65.092 105.745  0.00  0.00            
ATOM   1661  C4  DC  X  53      66.465  63.539 106.511  0.00  0.00            
ATOM   1662  N4  DC  X  53      67.226  63.400 105.469  0.00  0.00            
ATOM   1663  H41 DC  X  53      68.022  62.778 105.473  0.00  0.00            
ATOM   1664  H42 DC  X  53      66.992  64.008 104.698  0.00  0.00            
ATOM   1665  N3  DC  X  53      66.790  62.748 107.541  0.00  0.00            
ATOM   1666  C2  DC  X  53      66.155  62.931 108.751  0.00  0.00            
ATOM   1667  O2  DC  X  53      66.347  62.122 109.682  0.00  0.00            
ATOM   1668  C3' DC  X  53      63.160  66.037 111.354  0.00  0.00            
ATOM   1669  H3' DC  X  53      62.776  66.717 110.592  0.00  0.00            
ATOM   1670  C2' DC  X  53      64.529  65.593 110.860  0.00  0.00            
ATOM   1671  H2' DC  X  53      64.789  66.410 110.187  0.00  0.00            
ATOM   1672 H2'' DC  X  53      65.289  65.660 111.639  0.00  0.00            
ATOM   1673  O3' DC  X  53      63.064  66.557 112.652  0.00  0.00            
ATOM   1674  P   DA  X  54      63.659  67.850 113.186  0.00  0.00            
ATOM   1675  OP1 DA  X  54      63.081  68.170 114.523  0.00  0.00            
ATOM   1676  OP2 DA  X  54      63.606  68.901 112.133  0.00  0.00            
ATOM   1677  O5' DA  X  54      65.193  67.405 113.382  0.00  0.00            
ATOM   1678  C5' DA  X  54      65.512  66.459 114.449  0.00  0.00            
ATOM   1679  H5' DA  X  54      64.913  65.579 114.215  0.00  0.00            
ATOM   1680 H5'' DA  X  54      65.376  66.952 115.411  0.00  0.00            
ATOM   1681  C4' DA  X  54      66.920  66.014 114.443  0.00  0.00            
ATOM   1682  H4' DA  X  54      67.009  65.308 115.268  0.00  0.00            
ATOM   1683  O4' DA  X  54      67.131  65.230 113.255  0.00  0.00            
ATOM   1684  C1' DA  X  54      68.478  65.088 113.046  0.00  0.00            
ATOM   1685  H1' DA  X  54      68.955  64.154 113.347  0.00  0.00            
ATOM   1686  N9  DA  X  54      68.637  65.230 111.557  0.00  0.00            
ATOM   1687  C8  DA  X  54      67.930  66.095 110.740  0.00  0.00            
ATOM   1688  H8  DA  X  54      67.378  66.960 111.078  0.00  0.00            
ATOM   1689  N7  DA  X  54      68.284  66.040 109.455  0.00  0.00            
ATOM   1690  C5  DA  X  54      69.286  65.051 109.500  0.00  0.00            
ATOM   1691  C6  DA  X  54      70.125  64.430 108.478  0.00  0.00            
ATOM   1692  N6  DA  X  54      70.008  64.669 107.210  0.00  0.00            
ATOM   1693  H61 DA  X  54      70.677  64.445 106.487  0.00  0.00            
ATOM   1694  H62 DA  X  54      69.295  65.267 106.819  0.00  0.00            
ATOM   1695  N1  DA  X  54      71.217  63.708 108.882  0.00  0.00            
ATOM   1696  C2  DA  X  54      71.383  63.506 110.141  0.00  0.00            
ATOM   1697  H2  DA  X  54      72.219  62.863 110.375  0.00  0.00            
ATOM   1698  N3  DA  X  54      70.556  63.862 111.168  0.00  0.00            
ATOM   1699  C4  DA  X  54      69.590  64.696 110.769  0.00  0.00            
ATOM   1700  C3' DA  X  54      68.083  67.123 114.417  0.00  0.00            
ATOM   1701  H3' DA  X  54      67.846  67.903 113.693  0.00  0.00            
ATOM   1702  C2' DA  X  54      69.190  66.208 113.889  0.00  0.00            
ATOM   1703  H2' DA  X  54      69.782  66.825 113.213  0.00  0.00            
ATOM   1704 H2'' DA  X  54      69.844  65.809 114.665  0.00  0.00            
ATOM   1705  O3' DA  X  54      68.376  67.581 115.674  0.00  0.00            
ATOM   1706  P   DA  X  55      68.955  68.944 115.911  0.00  0.00            
ATOM   1707  OP1 DA  X  55      68.778  69.182 117.330  0.00  0.00            
ATOM   1708  OP2 DA  X  55      68.454  69.924 114.922  0.00  0.00            
ATOM   1709  O5' DA  X  55      70.500  68.750 115.659  0.00  0.00            
ATOM   1710  C5' DA  X  55      71.193  67.853 116.525  0.00  0.00            
ATOM   1711  H5' DA  X  55      70.688  66.908 116.722  0.00  0.00            
ATOM   1712 H5'' DA  X  55      71.455  68.361 117.453  0.00  0.00            
ATOM   1713  C4' DA  X  55      72.626  67.582 115.984  0.00  0.00            
ATOM   1714  H4' DA  X  55      73.069  66.886 116.696  0.00  0.00            
ATOM   1715  O4' DA  X  55      72.630  66.988 114.697  0.00  0.00            
ATOM   1716  C1' DA  X  55      73.437  67.720 113.801  0.00  0.00            
ATOM   1717  H1' DA  X  55      74.341  67.240 113.427  0.00  0.00            
ATOM   1718  N9  DA  X  55      72.714  67.904 112.565  0.00  0.00            
ATOM   1719  C8  DA  X  55      71.560  68.660 112.311  0.00  0.00            
ATOM   1720  H8  DA  X  55      71.008  69.107 113.124  0.00  0.00            
ATOM   1721  N7  DA  X  55      71.110  68.585 111.071  0.00  0.00            
ATOM   1722  C5  DA  X  55      72.120  67.741 110.490  0.00  0.00            
ATOM   1723  C6  DA  X  55      72.304  67.303 109.151  0.00  0.00            
ATOM   1724  N6  DA  X  55      71.514  67.639 108.150  0.00  0.00            
ATOM   1725  H61 DA  X  55      71.650  67.219 107.241  0.00  0.00            
ATOM   1726  H62 DA  X  55      70.764  68.288 108.342  0.00  0.00            
ATOM   1727  N1  DA  X  55      73.363  66.553 108.850  0.00  0.00            
ATOM   1728  C2  DA  X  55      74.269  66.288 109.764  0.00  0.00            
ATOM   1729  H2  DA  X  55      75.136  65.649 109.678  0.00  0.00            
ATOM   1730  N3  DA  X  55      74.210  66.665 111.025  0.00  0.00            
ATOM   1731  C4  DA  X  55      73.089  67.421 111.349  0.00  0.00            
ATOM   1732  C3' DA  X  55      73.559  68.791 115.975  0.00  0.00            
ATOM   1733  H3' DA  X  55      73.130  69.706 116.383  0.00  0.00            
ATOM   1734  C2' DA  X  55      73.749  69.032 114.489  0.00  0.00            
ATOM   1735  H2' DA  X  55      73.051  69.799 114.153  0.00  0.00            
ATOM   1736 H2'' DA  X  55      74.722  69.374 114.136  0.00  0.00            
ATOM   1737  O3' DA  X  55      74.855  68.476 116.496  0.00  0.00            
ATOM   1738  P   DA  X  56      76.095  69.424 116.588  0.00  0.00            
ATOM   1739  OP1 DA  X  56      76.946  69.022 117.693  0.00  0.00            
ATOM   1740  OP2 DA  X  56      75.561  70.803 116.571  0.00  0.00            
ATOM   1741  O5' DA  X  56      76.910  69.121 115.259  0.00  0.00            
ATOM   1742  C5' DA  X  56      77.210  67.771 114.937  0.00  0.00            
ATOM   1743  H5' DA  X  56      76.389  67.054 114.929  0.00  0.00            
ATOM   1744 H5'' DA  X  56      77.745  67.464 115.836  0.00  0.00            
ATOM   1745  C4' DA  X  56      78.015  67.731 113.587  0.00  0.00            
ATOM   1746  H4' DA  X  56      78.475  66.761 113.398  0.00  0.00            
ATOM   1747  O4' DA  X  56      76.972  68.001 112.609  0.00  0.00            
ATOM   1748  C1' DA  X  56      77.535  68.930 111.631  0.00  0.00            
ATOM   1749  H1' DA  X  56      78.246  68.408 110.991  0.00  0.00            
ATOM   1750  N9  DA  X  56      76.509  69.602 110.854  0.00  0.00            
ATOM   1751  C8  DA  X  56      75.560  70.497 111.292  0.00  0.00            
ATOM   1752  H8  DA  X  56      75.448  70.796 112.323  0.00  0.00            
ATOM   1753  N7  DA  X  56      74.601  70.750 110.401  0.00  0.00            
ATOM   1754  C5  DA  X  56      75.022  70.017 109.275  0.00  0.00            
ATOM   1755  C6  DA  X  56      74.619  69.892 107.955  0.00  0.00            
ATOM   1756  N6  DA  X  56      73.526  70.514 107.479  0.00  0.00            
ATOM   1757  H61 DA  X  56      73.454  70.572 106.474  0.00  0.00            
ATOM   1758  H62 DA  X  56      73.024  71.180 108.050  0.00  0.00            
ATOM   1759  N1  DA  X  56      75.259  69.134 107.050  0.00  0.00            
ATOM   1760  C2  DA  X  56      76.353  68.501 107.449  0.00  0.00            
ATOM   1761  H2  DA  X  56      76.817  67.955 106.640  0.00  0.00            
ATOM   1762  N3  DA  X  56      76.846  68.492 108.747  0.00  0.00            
ATOM   1763  C4  DA  X  56      76.126  69.263 109.574  0.00  0.00            
ATOM   1764  C3' DA  X  56      79.023  68.838 113.485  0.00  0.00            
ATOM   1765  H3' DA  X  56      79.349  69.362 114.384  0.00  0.00            
ATOM   1766  C2' DA  X  56      78.313  69.866 112.610  0.00  0.00            
ATOM   1767  H2' DA  X  56      77.689  70.544 113.192  0.00  0.00            
ATOM   1768 H2'' DA  X  56      79.003  70.547 112.113  0.00  0.00            
ATOM   1769  O3' DA  X  56      80.300  68.256 113.082  0.00  0.00            
ATOM   1770  P   DA  X  57      81.535  69.126 112.653  0.00  0.00            
ATOM   1771  OP1 DA  X  57      82.734  68.237 112.742  0.00  0.00            
ATOM   1772  OP2 DA  X  57      81.553  70.396 113.383  0.00  0.00            
ATOM   1773  O5' DA  X  57      81.211  69.380 111.099  0.00  0.00            
ATOM   1774  C5' DA  X  57      81.238  68.317 110.213  0.00  0.00            
ATOM   1775  H5' DA  X  57      80.412  67.695 110.559  0.00  0.00            
ATOM   1776 H5'' DA  X  57      82.134  67.714 110.363  0.00  0.00            
ATOM   1777  C4' DA  X  57      81.106  68.836 108.750  0.00  0.00            
ATOM   1778  H4' DA  X  57      81.219  67.931 108.153  0.00  0.00            
ATOM   1779  O4' DA  X  57      79.861  69.468 108.359  0.00  0.00            
ATOM   1780  C1' DA  X  57      80.144  70.708 107.701  0.00  0.00            
ATOM   1781  H1' DA  X  57      80.237  70.507 106.633  0.00  0.00            
ATOM   1782  N9  DA  X  57      78.969  71.572 107.978  0.00  0.00            
ATOM   1783  C8  DA  X  57      78.556  72.093 109.210  0.00  0.00            
ATOM   1784  H8  DA  X  57      79.236  72.158 110.047  0.00  0.00            
ATOM   1785  N7  DA  X  57      77.420  72.775 109.235  0.00  0.00            
ATOM   1786  C5  DA  X  57      77.006  72.465 107.896  0.00  0.00            
ATOM   1787  C6  DA  X  57      75.860  72.764 107.103  0.00  0.00            
ATOM   1788  N6  DA  X  57      74.917  73.557 107.485  0.00  0.00            
ATOM   1789  H61 DA  X  57      74.165  73.685 106.824  0.00  0.00            
ATOM   1790  H62 DA  X  57      74.943  74.004 108.390  0.00  0.00            
ATOM   1791  N1  DA  X  57      75.720  72.326 105.835  0.00  0.00            
ATOM   1792  C2  DA  X  57      76.756  71.689 105.311  0.00  0.00            
ATOM   1793  H2  DA  X  57      76.562  71.349 104.304  0.00  0.00            
ATOM   1794  N3  DA  X  57      77.853  71.386 105.850  0.00  0.00            
ATOM   1795  C4  DA  X  57      77.933  71.750 107.135  0.00  0.00            
ATOM   1796  C3' DA  X  57      82.225  69.695 108.311  0.00  0.00            
ATOM   1797  H3' DA  X  57      83.073  69.719 108.995  0.00  0.00            
ATOM   1798  C2' DA  X  57      81.481  71.120 108.348  0.00  0.00            
ATOM   1799  H2' DA  X  57      81.299  71.348 109.398  0.00  0.00            
ATOM   1800 H2'' DA  X  57      81.978  71.903 107.775  0.00  0.00            
ATOM   1801  O3' DA  X  57      82.658  69.469 106.983  0.00  0.00            
ATOM   1802  P   DG  X  58      84.066  69.975 106.390  0.00  0.00            
ATOM   1803  OP1 DG  X  58      84.557  69.066 105.252  0.00  0.00            
ATOM   1804  OP2 DG  X  58      84.976  70.246 107.495  0.00  0.00            
ATOM   1805  O5' DG  X  58      83.584  71.328 105.873  0.00  0.00            
ATOM   1806  C5' DG  X  58      82.865  71.328 104.631  0.00  0.00            
ATOM   1807  H5' DG  X  58      82.041  70.615 104.661  0.00  0.00            
ATOM   1808 H5'' DG  X  58      83.578  71.019 103.867  0.00  0.00            
ATOM   1809  C4' DG  X  58      82.217  72.742 104.372  0.00  0.00            
ATOM   1810  H4' DG  X  58      81.743  72.695 103.392  0.00  0.00            
ATOM   1811  O4' DG  X  58      81.066  72.835 105.259  0.00  0.00            
ATOM   1812  C1' DG  X  58      80.871  74.222 105.298  0.00  0.00            
ATOM   1813  H1' DG  X  58      80.449  74.465 104.323  0.00  0.00            
ATOM   1814  N9  DG  X  58      79.883  74.671 106.313  0.00  0.00            
ATOM   1815  C8  DG  X  58      79.978  74.862 107.721  0.00  0.00            
ATOM   1816  H8  DG  X  58      80.837  74.495 108.265  0.00  0.00            
ATOM   1817  N7  DG  X  58      78.942  75.508 108.208  0.00  0.00            
ATOM   1818  C5  DG  X  58      78.074  75.655 107.149  0.00  0.00            
ATOM   1819  C6  DG  X  58      76.742  76.132 107.057  0.00  0.00            
ATOM   1820  O6  DG  X  58      76.007  76.540 107.896  0.00  0.00            
ATOM   1821  N1  DG  X  58      76.135  76.029 105.810  0.00  0.00            
ATOM   1822  H1  DG  X  58      75.130  75.951 105.748  0.00  0.00            
ATOM   1823  C2  DG  X  58      76.750  75.423 104.816  0.00  0.00            
ATOM   1824  N2  DG  X  58      75.993  75.422 103.689  0.00  0.00            
ATOM   1825  H21 DG  X  58      75.067  75.823 103.715  0.00  0.00            
ATOM   1826  H22 DG  X  58      76.343  74.992 102.844  0.00  0.00            
ATOM   1827  N3  DG  X  58      77.970  74.900 104.775  0.00  0.00            
ATOM   1828  C4  DG  X  58      78.607  75.071 105.995  0.00  0.00            
ATOM   1829  C3' DG  X  58      83.092  74.029 104.495  0.00  0.00            
ATOM   1830  H3' DG  X  58      84.052  73.747 104.929  0.00  0.00            
ATOM   1831  C2' DG  X  58      82.258  74.839 105.515  0.00  0.00            
ATOM   1832  H2' DG  X  58      82.632  74.488 106.478  0.00  0.00            
ATOM   1833 H2'' DG  X  58      82.302  75.906 105.299  0.00  0.00            
ATOM   1834  O3' DG  X  58      83.092  74.745 103.264  0.00  0.00            
ATOM   1835  P   DG  X  59      84.264  75.626 102.750  0.00  0.00            
ATOM   1836  OP1 DG  X  59      85.554  74.865 102.697  0.00  0.00            
ATOM   1837  OP2 DG  X  59      84.254  76.917 103.449  0.00  0.00            
ATOM   1838  O5' DG  X  59      83.724  75.983 101.348  0.00  0.00            
ATOM   1839  C5' DG  X  59      83.130  74.934 100.523  0.00  0.00            
ATOM   1840  H5' DG  X  59      83.197  73.902 100.868  0.00  0.00            
ATOM   1841 H5'' DG  X  59      83.712  74.884  99.603  0.00  0.00            
ATOM   1842  C4' DG  X  59      81.660  75.092 100.067  0.00  0.00            
ATOM   1843  H4' DG  X  59      81.458  74.222  99.442  0.00  0.00            
ATOM   1844  O4' DG  X  59      80.786  75.133 101.196  0.00  0.00            
ATOM   1845  C1' DG  X  59      80.146  76.368 101.042  0.00  0.00            
ATOM   1846  H1' DG  X  59      79.258  76.228 100.426  0.00  0.00            
ATOM   1847  N9  DG  X  59      79.775  76.986 102.358  0.00  0.00            
ATOM   1848  C8  DG  X  59      80.633  77.240 103.420  0.00  0.00            
ATOM   1849  H8  DG  X  59      81.667  76.930 103.460  0.00  0.00            
ATOM   1850  N7  DG  X  59      80.217  77.996 104.331  0.00  0.00            
ATOM   1851  C5  DG  X  59      78.919  78.362 103.892  0.00  0.00            
ATOM   1852  C6  DG  X  59      77.931  79.192 104.456  0.00  0.00            
ATOM   1853  O6  DG  X  59      77.977  79.996 105.375  0.00  0.00            
ATOM   1854  N1  DG  X  59      76.717  79.107 103.825  0.00  0.00            
ATOM   1855  H1  DG  X  59      75.949  79.625 104.227  0.00  0.00            
ATOM   1856  C2  DG  X  59      76.486  78.481 102.600  0.00  0.00            
ATOM   1857  N2  DG  X  59      75.364  78.567 102.036  0.00  0.00            
ATOM   1858  H21 DG  X  59      74.562  79.071 102.386  0.00  0.00            
ATOM   1859  H22 DG  X  59      75.364  78.167 101.109  0.00  0.00            
ATOM   1860  N3  DG  X  59      77.508  77.774 102.002  0.00  0.00            
ATOM   1861  C4  DG  X  59      78.646  77.667 102.709  0.00  0.00            
ATOM   1862  C3' DG  X  59      81.614  76.319  99.219  0.00  0.00            
ATOM   1863  H3' DG  X  59      82.527  76.703  98.764  0.00  0.00            
ATOM   1864  C2' DG  X  59      81.094  77.253 100.292  0.00  0.00            
ATOM   1865  H2' DG  X  59      81.981  77.580 100.834  0.00  0.00            
ATOM   1866 H2'' DG  X  59      80.588  78.141  99.915  0.00  0.00            
ATOM   1867  O3' DG  X  59      80.656  76.058  98.161  0.00  0.00            
ATOM   1868  P   DC  X  60      80.273  77.202  97.063  0.00  0.00            
ATOM   1869  OP1 DC  X  60      80.224  76.345  95.831  0.00  0.00            
ATOM   1870  OP2 DC  X  60      81.235  78.309  97.074  0.00  0.00            
ATOM   1871  O5' DC  X  60      78.904  77.710  97.479  0.00  0.00            
ATOM   1872  C5' DC  X  60      77.742  76.850  97.492  0.00  0.00            
ATOM   1873  H5' DC  X  60      77.753  76.097  98.281  0.00  0.00            
ATOM   1874 H5'' DC  X  60      77.711  76.294  96.555  0.00  0.00            
ATOM   1875  C4' DC  X  60      76.461  77.598  97.656  0.00  0.00            
ATOM   1876  H4' DC  X  60      75.654  76.868  97.610  0.00  0.00            
ATOM   1877  O4' DC  X  60      76.494  78.331  98.887  0.00  0.00            
ATOM   1878  C1' DC  X  60      76.312  79.723  98.602  0.00  0.00            
ATOM   1879  H1' DC  X  60      75.248  79.953  98.663  0.00  0.00            
ATOM   1880  N1  DC  X  60      77.153  80.552  99.559  0.00  0.00            
ATOM   1881  C6  DC  X  60      78.523  80.201  99.747  0.00  0.00            
ATOM   1882  H6  DC  X  60      79.088  79.468  99.191  0.00  0.00            
ATOM   1883  C5  DC  X  60      79.186  80.817 100.702  0.00  0.00            
ATOM   1884  H5  DC  X  60      80.260  80.707 100.728  0.00  0.00            
ATOM   1885  C4  DC  X  60      78.505  81.814 101.510  0.00  0.00            
ATOM   1886  N4  DC  X  60      79.136  82.403 102.520  0.00  0.00            
ATOM   1887  H41 DC  X  60      78.624  83.041 103.112  0.00  0.00            
ATOM   1888  H42 DC  X  60      80.094  82.116 102.660  0.00  0.00            
ATOM   1889  N3  DC  X  60      77.254  82.080 101.389  0.00  0.00            
ATOM   1890  C2  DC  X  60      76.598  81.541 100.358  0.00  0.00            
ATOM   1891  O2  DC  X  60      75.426  81.895 100.144  0.00  0.00            
ATOM   1892  C3' DC  X  60      76.294  78.681  96.458  0.00  0.00            
ATOM   1893  H3' DC  X  60      77.008  78.437  95.671  0.00  0.00            
ATOM   1894  C2' DC  X  60      76.812  79.925  97.133  0.00  0.00            
ATOM   1895  H2' DC  X  60      77.899  79.990  97.085  0.00  0.00            
ATOM   1896 H2'' DC  X  60      76.322  80.801  96.707  0.00  0.00            
ATOM   1897  O3' DC  X  60      74.923  78.632  96.054  0.00  0.00            
ATOM   1898  P   DA  X  61      74.331  79.213  94.695  0.00  0.00            
ATOM   1899  OP1 DA  X  61      73.122  78.445  94.270  0.00  0.00            
ATOM   1900  OP2 DA  X  61      75.488  79.286  93.722  0.00  0.00            
ATOM   1901  O5' DA  X  61      73.826  80.699  95.259  0.00  0.00            
ATOM   1902  C5' DA  X  61      72.705  80.720  96.233  0.00  0.00            
ATOM   1903  H5' DA  X  61      72.923  80.317  97.222  0.00  0.00            
ATOM   1904 H5'' DA  X  61      71.846  80.192  95.820  0.00  0.00            
ATOM   1905  C4' DA  X  61      72.106  82.128  96.432  0.00  0.00            
ATOM   1906  H4' DA  X  61      71.078  82.029  96.781  0.00  0.00            
ATOM   1907  O4' DA  X  61      72.899  82.728  97.329  0.00  0.00            
ATOM   1908  C1' DA  X  61      73.362  83.939  96.833  0.00  0.00            
ATOM   1909  H1' DA  X  61      72.716  84.748  97.176  0.00  0.00            
ATOM   1910  N9  DA  X  61      74.716  84.131  97.398  0.00  0.00            
ATOM   1911  C8  DA  X  61      75.912  83.497  97.071  0.00  0.00            
ATOM   1912  H8  DA  X  61      75.941  82.770  96.273  0.00  0.00            
ATOM   1913  N7  DA  X  61      77.007  83.884  97.659  0.00  0.00            
ATOM   1914  C5  DA  X  61      76.404  84.752  98.563  0.00  0.00            
ATOM   1915  C6  DA  X  61      76.944  85.571  99.607  0.00  0.00            
ATOM   1916  N6  DA  X  61      78.224  85.648  99.867  0.00  0.00            
ATOM   1917  H61 DA  X  61      78.522  86.288 100.589  0.00  0.00            
ATOM   1918  H62 DA  X  61      78.858  84.978  99.454  0.00  0.00            
ATOM   1919  N1  DA  X  61      76.207  86.415 100.308  0.00  0.00            
ATOM   1920  C2  DA  X  61      74.910  86.539  99.969  0.00  0.00            
ATOM   1921  H2  DA  X  61      74.381  87.189 100.650  0.00  0.00            
ATOM   1922  N3  DA  X  61      74.240  85.781  99.128  0.00  0.00            
ATOM   1923  C4  DA  X  61      75.029  85.003  98.457  0.00  0.00            
ATOM   1924  C3' DA  X  61      72.038  82.997  95.122  0.00  0.00            
ATOM   1925  H3' DA  X  61      72.061  82.355  94.241  0.00  0.00            
ATOM   1926  C2' DA  X  61      73.274  83.908  95.334  0.00  0.00            
ATOM   1927  H2' DA  X  61      74.088  83.331  94.894  0.00  0.00            
ATOM   1928 H2'' DA  X  61      73.279  84.933  94.964  0.00  0.00            
ATOM   1929  O3' DA  X  61      70.904  83.770  95.181  0.00  0.00            
ATOM   1930  P   DT  X  62      70.242  84.443  93.968  0.00  0.00            
ATOM   1931  OP1 DT  X  62      68.982  84.975  94.531  0.00  0.00            
ATOM   1932  OP2 DT  X  62      70.262  83.537  92.768  0.00  0.00            
ATOM   1933  O5' DT  X  62      71.269  85.636  93.677  0.00  0.00            
ATOM   1934  C5' DT  X  62      70.946  87.003  93.983  0.00  0.00            
ATOM   1935  H5' DT  X  62      70.042  87.256  93.429  0.00  0.00            
ATOM   1936 H5'' DT  X  62      71.722  87.671  93.609  0.00  0.00            
ATOM   1937  C4' DT  X  62      70.866  87.378  95.523  0.00  0.00            
ATOM   1938  H4' DT  X  62      70.016  86.807  95.895  0.00  0.00            
ATOM   1939  O4' DT  X  62      72.059  87.033  96.278  0.00  0.00            
ATOM   1940  C1' DT  X  62      72.755  88.253  96.625  0.00  0.00            
ATOM   1941  H1' DT  X  62      72.626  88.582  97.657  0.00  0.00            
ATOM   1942  N1  DT  X  62      74.231  88.159  96.469  0.00  0.00            
ATOM   1943  C6  DT  X  62      74.798  87.379  95.462  0.00  0.00            
ATOM   1944  H6  DT  X  62      74.145  86.989  94.696  0.00  0.00            
ATOM   1945  C5  DT  X  62      76.102  87.078  95.344  0.00  0.00            
ATOM   1946  C7  DT  X  62      76.661  86.360  94.155  0.00  0.00            
ATOM   1947  H71 DT  X  62      76.686  85.287  94.346  0.00  0.00            
ATOM   1948  H72 DT  X  62      76.089  86.414  93.229  0.00  0.00            
ATOM   1949  H73 DT  X  62      77.667  86.722  93.940  0.00  0.00            
ATOM   1950  C4  DT  X  62      77.038  87.649  96.332  0.00  0.00            
ATOM   1951  O4  DT  X  62      78.219  87.547  96.403  0.00  0.00            
ATOM   1952  N3  DT  X  62      76.422  88.459  97.245  0.00  0.00            
ATOM   1953  H3  DT  X  62      77.035  88.961  97.871  0.00  0.00            
ATOM   1954  C2  DT  X  62      75.044  88.765  97.403  0.00  0.00            
ATOM   1955  O2  DT  X  62      74.600  89.478  98.278  0.00  0.00            
ATOM   1956  C3' DT  X  62      70.613  88.846  95.656  0.00  0.00            
ATOM   1957  H3' DT  X  62      70.154  89.286  94.770  0.00  0.00            
ATOM   1958  C2' DT  X  62      72.093  89.367  95.866  0.00  0.00            
ATOM   1959  H2' DT  X  62      72.584  89.486  94.900  0.00  0.00            
ATOM   1960 H2'' DT  X  62      72.162  90.318  96.395  0.00  0.00            
ATOM   1961  O3' DT  X  62      69.760  89.176  96.745  0.00  0.00            
ATOM   1962  P   DG  X  63      68.910  90.545  96.688  0.00  0.00            
ATOM   1963  OP1 DG  X  63      68.261  90.801  97.957  0.00  0.00            
ATOM   1964  OP2 DG  X  63      68.051  90.375  95.510  0.00  0.00            
ATOM   1965  O5' DG  X  63      69.883  91.754  96.401  0.00  0.00            
ATOM   1966  C5' DG  X  63      70.249  92.729  97.362  0.00  0.00            
ATOM   1967  H5' DG  X  63      70.620  92.193  98.236  0.00  0.00            
ATOM   1968 H5'' DG  X  63      69.353  93.178  97.789  0.00  0.00            
ATOM   1969  C4' DG  X  63      71.236  93.801  96.907  0.00  0.00            
ATOM   1970  H4' DG  X  63      71.221  94.599  97.649  0.00  0.00            
ATOM   1971  O4' DG  X  63      72.479  93.058  96.834  0.00  0.00            
ATOM   1972  C1' DG  X  63      73.086  93.338  95.540  0.00  0.00            
ATOM   1973  H1' DG  X  63      73.530  94.332  95.595  0.00  0.00            
ATOM   1974  N9  DG  X  63      74.090  92.402  94.989  0.00  0.00            
ATOM   1975  C8  DG  X  63      73.995  91.659  93.937  0.00  0.00            
ATOM   1976  H8  DG  X  63      73.174  91.771  93.245  0.00  0.00            
ATOM   1977  N7  DG  X  63      74.955  90.810  93.689  0.00  0.00            
ATOM   1978  C5  DG  X  63      75.898  91.214  94.653  0.00  0.00            
ATOM   1979  C6  DG  X  63      77.275  90.755  94.918  0.00  0.00            
ATOM   1980  O6  DG  X  63      77.878  89.921  94.300  0.00  0.00            
ATOM   1981  N1  DG  X  63      77.807  91.396  96.011  0.00  0.00            
ATOM   1982  H1  DG  X  63      78.768  91.148  96.201  0.00  0.00            
ATOM   1983  C2  DG  X  63      77.136  92.279  96.806  0.00  0.00            
ATOM   1984  N2  DG  X  63      77.825  92.738  97.808  0.00  0.00            
ATOM   1985  H21 DG  X  63      78.817  92.560  97.746  0.00  0.00            
ATOM   1986  H22 DG  X  63      77.448  93.523  98.321  0.00  0.00            
ATOM   1987  N3  DG  X  63      75.968  92.774  96.601  0.00  0.00            
ATOM   1988  C4  DG  X  63      75.363  92.160  95.496  0.00  0.00            
ATOM   1989  C3' DG  X  63      71.040  94.365  95.556  0.00  0.00            
ATOM   1990  H3' DG  X  63      69.981  94.340  95.299  0.00  0.00            
ATOM   1991  C2' DG  X  63      71.875  93.520  94.599  0.00  0.00            
ATOM   1992  H2' DG  X  63      71.302  92.642  94.302  0.00  0.00            
ATOM   1993 H2'' DG  X  63      72.183  94.077  93.714  0.00  0.00            
ATOM   1994  O3' DG  X  63      71.556  95.732  95.375  0.00  0.00            
ATOM   1995  P   DT  X  64      70.640  97.008  95.703  0.00  0.00            
ATOM   1996  OP1 DT  X  64      69.542  96.653  96.680  0.00  0.00            
ATOM   1997  OP2 DT  X  64      70.271  97.542  94.382  0.00  0.00            
ATOM   1998  O5' DT  X  64      71.768  97.976  96.358  0.00  0.00            
ATOM   1999  C5' DT  X  64      72.338  97.720  97.609  0.00  0.00            
ATOM   2000  H5' DT  X  64      72.081  96.720  97.956  0.00  0.00            
ATOM   2001 H5'' DT  X  64      71.884  98.423  98.308  0.00  0.00            
ATOM   2002  C4' DT  X  64      73.785  97.806  97.738  0.00  0.00            
ATOM   2003  H4' DT  X  64      74.067  97.710  98.787  0.00  0.00            
ATOM   2004  O4' DT  X  64      74.399  96.719  97.141  0.00  0.00            
ATOM   2005  C1' DT  X  64      75.501  97.302  96.501  0.00  0.00            
ATOM   2006  H1' DT  X  64      76.276  97.463  97.250  0.00  0.00            
ATOM   2007  N1  DT  X  64      76.028  96.453  95.438  0.00  0.00            
ATOM   2008  C6  DT  X  64      75.161  95.999  94.428  0.00  0.00            
ATOM   2009  H6  DT  X  64      74.207  96.484  94.286  0.00  0.00            
ATOM   2010  C5  DT  X  64      75.563  95.144  93.459  0.00  0.00            
ATOM   2011  C7  DT  X  64      74.785  94.847  92.240  0.00  0.00            
ATOM   2012  H71 DT  X  64      75.467  95.164  91.451  0.00  0.00            
ATOM   2013  H72 DT  X  64      74.454  93.809  92.202  0.00  0.00            
ATOM   2014  H73 DT  X  64      73.878  95.429  92.084  0.00  0.00            
ATOM   2015  C4  DT  X  64      76.826  94.449  93.560  0.00  0.00            
ATOM   2016  O4  DT  X  64      77.278  93.538  92.819  0.00  0.00            
ATOM   2017  N3  DT  X  64      77.621  94.884  94.633  0.00  0.00            
ATOM   2018  H3  DT  X  64      78.547  94.485  94.579  0.00  0.00            
ATOM   2019  C2  DT  X  64      77.335  95.940  95.508  0.00  0.00            
ATOM   2020  O2  DT  X  64      78.146  96.289  96.420  0.00  0.00            
ATOM   2021  C3' DT  X  64      74.390  99.120  97.180  0.00  0.00            
ATOM   2022  H3' DT  X  64      73.559  99.782  96.938  0.00  0.00            
ATOM   2023  C2' DT  X  64      75.033  98.609  95.924  0.00  0.00            
ATOM   2024  H2' DT  X  64      74.309  98.487  95.119  0.00  0.00            
ATOM   2025 H2'' DT  X  64      75.954  99.099  95.609  0.00  0.00            
ATOM   2026  O3' DT  X  64      75.285  99.671  98.125  0.00  0.00            
ATOM   2027  P   DT  X  65      76.061 101.039  97.902  0.00  0.00            
ATOM   2028  OP1 DT  X  65      76.203 101.765  99.163  0.00  0.00            
ATOM   2029  OP2 DT  X  65      75.448 101.740  96.723  0.00  0.00            
ATOM   2030  O5' DT  X  65      77.597 100.811  97.470  0.00  0.00            
ATOM   2031  C5' DT  X  65      78.459 100.074  98.378  0.00  0.00            
ATOM   2032  H5' DT  X  65      77.851  99.195  98.592  0.00  0.00            
ATOM   2033 H5'' DT  X  65      78.614 100.705  99.253  0.00  0.00            
ATOM   2034  C4' DT  X  65      79.801  99.911  97.684  0.00  0.00            
ATOM   2035  H4' DT  X  65      80.397  99.482  98.490  0.00  0.00            
ATOM   2036  O4' DT  X  65      79.744  98.913  96.735  0.00  0.00            
ATOM   2037  C1' DT  X  65      80.445  99.466  95.625  0.00  0.00            
ATOM   2038  H1' DT  X  65      81.486  99.157  95.719  0.00  0.00            
ATOM   2039  N1  DT  X  65      79.816  98.908  94.322  0.00  0.00            
ATOM   2040  C6  DT  X  65      78.516  99.251  93.905  0.00  0.00            
ATOM   2041  H6  DT  X  65      77.974  99.990  94.476  0.00  0.00            
ATOM   2042  C5  DT  X  65      77.912  98.569  92.940  0.00  0.00            
ATOM   2043  C7  DT  X  65      76.467  98.883  92.614  0.00  0.00            
ATOM   2044  H71 DT  X  65      76.083  98.008  92.090  0.00  0.00            
ATOM   2045  H72 DT  X  65      75.975  99.214  93.529  0.00  0.00            
ATOM   2046  H73 DT  X  65      76.469  99.640  91.830  0.00  0.00            
ATOM   2047  C4  DT  X  65      78.609  97.393  92.312  0.00  0.00            
ATOM   2048  O4  DT  X  65      78.163  96.587  91.492  0.00  0.00            
ATOM   2049  N3  DT  X  65      79.862  97.174  92.753  0.00  0.00            
ATOM   2050  H3  DT  X  65      80.247  96.404  92.226  0.00  0.00            
ATOM   2051  C2  DT  X  65      80.574  97.863  93.699  0.00  0.00            
ATOM   2052  O2  DT  X  65      81.754  97.508  93.849  0.00  0.00            
ATOM   2053  C3' DT  X  65      80.422 101.200  97.213  0.00  0.00            
ATOM   2054  H3' DT  X  65      79.935 102.102  97.583  0.00  0.00            
ATOM   2055  C2' DT  X  65      80.257 101.001  95.675  0.00  0.00            
ATOM   2056  H2' DT  X  65      79.211 101.215  95.455  0.00  0.00            
ATOM   2057 H2'' DT  X  65      80.909 101.454  94.929  0.00  0.00            
ATOM   2058  O3' DT  X  65      81.803 101.108  97.563  0.00  0.00            
ATOM   2059  P   DC  X  66      82.888 102.134  96.956  0.00  0.00            
ATOM   2060  OP1 DC  X  66      83.915 102.197  98.079  0.00  0.00            
ATOM   2061  OP2 DC  X  66      82.243 103.421  96.605  0.00  0.00            
ATOM   2062  O5' DC  X  66      83.571 101.571  95.665  0.00  0.00            
ATOM   2063  C5' DC  X  66      84.399 100.469  95.727  0.00  0.00            
ATOM   2064  H5' DC  X  66      83.805  99.628  96.084  0.00  0.00            
ATOM   2065 H5'' DC  X  66      85.271 100.619  96.364  0.00  0.00            
ATOM   2066  C4' DC  X  66      84.936 100.062  94.299  0.00  0.00            
ATOM   2067  H4' DC  X  66      85.577  99.207  94.516  0.00  0.00            
ATOM   2068  O4' DC  X  66      83.758  99.610  93.654  0.00  0.00            
ATOM   2069  C1' DC  X  66      84.094  99.800  92.265  0.00  0.00            
ATOM   2070  H1' DC  X  66      84.796  99.063  91.874  0.00  0.00            
ATOM   2071  N1  DC  X  66      82.794  99.736  91.543  0.00  0.00            
ATOM   2072  C6  DC  X  66      81.788 100.653  91.730  0.00  0.00            
ATOM   2073  H6  DC  X  66      82.011 101.459  92.414  0.00  0.00            
ATOM   2074  C5  DC  X  66      80.564 100.556  91.047  0.00  0.00            
ATOM   2075  H5  DC  X  66      79.838 101.323  91.269  0.00  0.00            
ATOM   2076  C4  DC  X  66      80.417  99.371  90.220  0.00  0.00            
ATOM   2077  N4  DC  X  66      79.316  99.149  89.558  0.00  0.00            
ATOM   2078  H41 DC  X  66      79.287  98.346  88.946  0.00  0.00            
ATOM   2079  H42 DC  X  66      78.628  99.886  89.496  0.00  0.00            
ATOM   2080  N3  DC  X  66      81.379  98.490  90.084  0.00  0.00            
ATOM   2081  C2  DC  X  66      82.546  98.649  90.774  0.00  0.00            
ATOM   2082  O2  DC  X  66      83.434  97.823  90.506  0.00  0.00            
ATOM   2083  C3' DC  X  66      85.632 101.130  93.465  0.00  0.00            
ATOM   2084  H3' DC  X  66      85.745 102.115  93.917  0.00  0.00            
ATOM   2085  C2' DC  X  66      84.646 101.198  92.279  0.00  0.00            
ATOM   2086  H2' DC  X  66      83.936 101.990  92.521  0.00  0.00            
ATOM   2087 H2'' DC  X  66      85.118 101.435  91.326  0.00  0.00            
ATOM   2088  O3' DC  X  66      86.842 100.512  93.032  0.00  0.00            
ATOM   2089  P   DA  X  67      87.950 101.318  92.103  0.00  0.00            
ATOM   2090  OP1 DA  X  67      89.307 100.776  92.410  0.00  0.00            
ATOM   2091  OP2 DA  X  67      87.832 102.740  92.199  0.00  0.00            
ATOM   2092  O5' DA  X  67      87.494 100.772  90.624  0.00  0.00            
ATOM   2093  C5' DA  X  67      87.859  99.519  90.153  0.00  0.00            
ATOM   2094  H5' DA  X  67      87.823  98.756  90.932  0.00  0.00            
ATOM   2095 H5'' DA  X  67      88.932  99.585  89.975  0.00  0.00            
ATOM   2096  C4' DA  X  67      87.019  99.259  88.872  0.00  0.00            
ATOM   2097  H4' DA  X  67      87.320  98.269  88.529  0.00  0.00            
ATOM   2098  O4' DA  X  67      85.653  99.442  89.083  0.00  0.00            
ATOM   2099  C1' DA  X  67      85.135  99.343  87.800  0.00  0.00            
ATOM   2100  H1' DA  X  67      85.155  98.299  87.487  0.00  0.00            
ATOM   2101  N9  DA  X  67      83.797  99.897  87.612  0.00  0.00            
ATOM   2102  C8  DA  X  67      83.340 101.098  88.120  0.00  0.00            
ATOM   2103  H8  DA  X  67      83.943 101.718  88.767  0.00  0.00            
ATOM   2104  N7  DA  X  67      82.071 101.325  87.877  0.00  0.00            
ATOM   2105  C5  DA  X  67      81.692 100.238  87.074  0.00  0.00            
ATOM   2106  C6  DA  X  67      80.536  99.819  86.392  0.00  0.00            
ATOM   2107  N6  DA  X  67      79.415 100.494  86.485  0.00  0.00            
ATOM   2108  H61 DA  X  67      78.550 100.044  86.225  0.00  0.00            
ATOM   2109  H62 DA  X  67      79.455 101.295  87.099  0.00  0.00            
ATOM   2110  N1  DA  X  67      80.512  98.712  85.665  0.00  0.00            
ATOM   2111  C2  DA  X  67      81.628  97.918  85.671  0.00  0.00            
ATOM   2112  H2  DA  X  67      81.671  97.041  85.042  0.00  0.00            
ATOM   2113  N3  DA  X  67      82.811  98.276  86.135  0.00  0.00            
ATOM   2114  C4  DA  X  67      82.783  99.439  86.832  0.00  0.00            
ATOM   2115  C3' DA  X  67      87.384 100.165  87.701  0.00  0.00            
ATOM   2116  H3' DA  X  67      87.378 101.200  88.042  0.00  0.00            
ATOM   2117  C2' DA  X  67      86.117 100.070  86.851  0.00  0.00            
ATOM   2118  H2' DA  X  67      85.749 101.078  86.661  0.00  0.00            
ATOM   2119 H2'' DA  X  67      86.239  99.459  85.957  0.00  0.00            
ATOM   2120  O3' DA  X  67      88.597  99.890  86.990  0.00  0.00            
ATOM   2121  P   DG  X  68      89.214 100.768  85.719  0.00  0.00            
ATOM   2122  OP1 DG  X  68      90.639 100.496  85.458  0.00  0.00            
ATOM   2123  OP2 DG  X  68      88.819 102.123  85.838  0.00  0.00            
ATOM   2124  O5' DG  X  68      88.480 100.243  84.374  0.00  0.00            
ATOM   2125  C5' DG  X  68      88.763  98.939  83.977  0.00  0.00            
ATOM   2126  H5' DG  X  68      88.632  98.300  84.851  0.00  0.00            
ATOM   2127 H5'' DG  X  68      89.766  98.761  83.590  0.00  0.00            
ATOM   2128  C4' DG  X  68      87.674  98.355  82.987  0.00  0.00            
ATOM   2129  H4' DG  X  68      87.801  97.300  82.745  0.00  0.00            
ATOM   2130  O4' DG  X  68      86.407  98.574  83.511  0.00  0.00            
ATOM   2131  C1' DG  X  68      85.681  99.427  82.564  0.00  0.00            
ATOM   2132  H1' DG  X  68      85.235  98.743  81.841  0.00  0.00            
ATOM   2133  N9  DG  X  68      84.661 100.339  83.163  0.00  0.00            
ATOM   2134  C8  DG  X  68      84.847 101.474  84.017  0.00  0.00            
ATOM   2135  H8  DG  X  68      85.810 101.802  84.380  0.00  0.00            
ATOM   2136  N7  DG  X  68      83.753 102.118  84.406  0.00  0.00            
ATOM   2137  C5  DG  X  68      82.707 101.305  83.837  0.00  0.00            
ATOM   2138  C6  DG  X  68      81.268 101.469  83.782  0.00  0.00            
ATOM   2139  O6  DG  X  68      80.602 102.398  84.172  0.00  0.00            
ATOM   2140  N1  DG  X  68      80.670 100.514  82.993  0.00  0.00            
ATOM   2141  H1  DG  X  68      79.665 100.598  82.942  0.00  0.00            
ATOM   2142  C2  DG  X  68      81.268  99.390  82.517  0.00  0.00            
ATOM   2143  N2  DG  X  68      80.406  98.500  82.042  0.00  0.00            
ATOM   2144  H21 DG  X  68      79.441  98.630  82.313  0.00  0.00            
ATOM   2145  H22 DG  X  68      80.789  97.695  81.566  0.00  0.00            
ATOM   2146  N3  DG  X  68      82.562  99.230  82.443  0.00  0.00            
ATOM   2147  C4  DG  X  68      83.217 100.238  83.138  0.00  0.00            
ATOM   2148  C3' DG  X  68      87.777  99.154  81.652  0.00  0.00            
ATOM   2149  H3' DG  X  68      88.791  99.551  81.592  0.00  0.00            
ATOM   2150  C2' DG  X  68      86.725 100.286  81.827  0.00  0.00            
ATOM   2151  H2' DG  X  68      87.114 101.068  82.479  0.00  0.00            
ATOM   2152 H2'' DG  X  68      86.402 100.675  80.862  0.00  0.00            
ATOM   2153  O3' DG  X  68      87.458  98.365  80.574  0.00  0.00            
ATOM   2154  P   DC  X  69      88.621  97.589  79.802  0.00  0.00            
ATOM   2155  OP1 DC  X  69      89.672  97.218  80.838  0.00  0.00            
ATOM   2156  OP2 DC  X  69      89.073  98.451  78.714  0.00  0.00            
ATOM   2157  O5' DC  X  69      88.060  96.214  79.203  0.00  0.00            
ATOM   2158  C5' DC  X  69      87.283  95.348  80.040  0.00  0.00            
ATOM   2159  H5' DC  X  69      87.110  95.799  81.017  0.00  0.00            
ATOM   2160 H5'' DC  X  69      87.837  94.409  80.008  0.00  0.00            
ATOM   2161  C4' DC  X  69      85.831  95.133  79.552  0.00  0.00            
ATOM   2162  H4' DC  X  69      85.395  94.270  80.055  0.00  0.00            
ATOM   2163  O4' DC  X  69      85.029  96.248  80.038  0.00  0.00            
ATOM   2164  C1' DC  X  69      84.082  96.533  79.033  0.00  0.00            
ATOM   2165  H1' DC  X  69      83.224  95.876  79.172  0.00  0.00            
ATOM   2166  N1  DC  X  69      83.705  97.965  79.023  0.00  0.00            
ATOM   2167  C6  DC  X  69      84.709  98.904  78.947  0.00  0.00            
ATOM   2168  H6  DC  X  69      85.746  98.615  78.855  0.00  0.00            
ATOM   2169  C5  DC  X  69      84.368 100.211  78.992  0.00  0.00            
ATOM   2170  H5  DC  X  69      85.226 100.859  78.887  0.00  0.00            
ATOM   2171  C4  DC  X  69      83.051 100.530  79.041  0.00  0.00            
ATOM   2172  N4  DC  X  69      82.729 101.775  79.149  0.00  0.00            
ATOM   2173  H41 DC  X  69      81.766 102.053  79.278  0.00  0.00            
ATOM   2174  H42 DC  X  69      83.488 102.431  79.036  0.00  0.00            
ATOM   2175  N3  DC  X  69      82.075  99.651  79.256  0.00  0.00            
ATOM   2176  C2  DC  X  69      82.408  98.351  79.179  0.00  0.00            
ATOM   2177  O2  DC  X  69      81.479  97.620  79.376  0.00  0.00            
ATOM   2178  C3' DC  X  69      85.695  94.884  78.027  0.00  0.00            
ATOM   2179  H3' DC  X  69      86.627  94.888  77.461  0.00  0.00            
ATOM   2180  C2' DC  X  69      84.870  96.104  77.722  0.00  0.00            
ATOM   2181  H2' DC  X  69      85.649  96.799  77.409  0.00  0.00            
ATOM   2182 H2'' DC  X  69      84.175  95.975  76.892  0.00  0.00            
ATOM   2183  O3' DC  X  69      85.114  93.630  77.812  0.00  0.00            
ATOM   2184  P   DT  X  70      84.825  92.951  76.421  0.00  0.00            
ATOM   2185  OP1 DT  X  70      84.293  91.573  76.678  0.00  0.00            
ATOM   2186  OP2 DT  X  70      86.037  93.110  75.578  0.00  0.00            
ATOM   2187  O5' DT  X  70      83.608  93.807  75.770  0.00  0.00            
ATOM   2188  C5' DT  X  70      82.278  93.601  76.380  0.00  0.00            
ATOM   2189  H5' DT  X  70      82.315  93.498  77.465  0.00  0.00            
ATOM   2190 H5'' DT  X  70      81.843  92.672  76.009  0.00  0.00            
ATOM   2191  C4' DT  X  70      81.319  94.751  76.029  0.00  0.00            
ATOM   2192  H4' DT  X  70      80.364  94.642  76.542  0.00  0.00            
ATOM   2193  O4' DT  X  70      81.838  96.038  76.333  0.00  0.00            
ATOM   2194  C1' DT  X  70      81.450  96.839  75.265  0.00  0.00            
ATOM   2195  H1' DT  X  70      80.421  97.199  75.250  0.00  0.00            
ATOM   2196  N1  DT  X  70      82.300  98.130  75.356  0.00  0.00            
ATOM   2197  C6  DT  X  70      83.709  98.115  75.210  0.00  0.00            
ATOM   2198  H6  DT  X  70      84.121  97.155  74.939  0.00  0.00            
ATOM   2199  C5  DT  X  70      84.514  99.235  75.151  0.00  0.00            
ATOM   2200  C7  DT  X  70      85.999  99.108  75.010  0.00  0.00            
ATOM   2201  H71 DT  X  70      86.282  98.064  74.877  0.00  0.00            
ATOM   2202  H72 DT  X  70      86.255  99.654  74.102  0.00  0.00            
ATOM   2203  H73 DT  X  70      86.359  99.454  75.979  0.00  0.00            
ATOM   2204  C4  DT  X  70      83.831 100.502  75.522  0.00  0.00            
ATOM   2205  O4  DT  X  70      84.340 101.623  75.654  0.00  0.00            
ATOM   2206  N3  DT  X  70      82.452 100.353  75.842  0.00  0.00            
ATOM   2207  H3  DT  X  70      82.019 101.230  76.091  0.00  0.00            
ATOM   2208  C2  DT  X  70      81.642  99.246  75.747  0.00  0.00            
ATOM   2209  O2  DT  X  70      80.463  99.325  76.116  0.00  0.00            
ATOM   2210  C3' DT  X  70      80.977  94.711  74.536  0.00  0.00            
ATOM   2211  H3' DT  X  70      81.337  93.787  74.082  0.00  0.00            
ATOM   2212  C2' DT  X  70      81.795  95.938  74.056  0.00  0.00            
ATOM   2213  H2' DT  X  70      82.851  95.670  74.012  0.00  0.00            
ATOM   2214 H2'' DT  X  70      81.503  96.358  73.093  0.00  0.00            
ATOM   2215  O3' DT  X  70      79.637  94.875  74.153  0.00  0.00            
ATOM   2216  P   DG  X  71      78.814  94.109  72.942  0.00  0.00            
ATOM   2217  OP1 DG  X  71      78.408  92.744  73.506  0.00  0.00            
ATOM   2218  OP2 DG  X  71      79.519  94.119  71.673  0.00  0.00            
ATOM   2219  O5' DG  X  71      77.500  94.971  72.821  0.00  0.00            
ATOM   2220  C5' DG  X  71      76.499  95.057  73.806  0.00  0.00            
ATOM   2221  H5' DG  X  71      77.056  95.163  74.736  0.00  0.00            
ATOM   2222 H5'' DG  X  71      75.970  94.107  73.730  0.00  0.00            
ATOM   2223  C4' DG  X  71      75.531  96.293  73.531  0.00  0.00            
ATOM   2224  H4' DG  X  71      74.558  96.205  74.014  0.00  0.00            
ATOM   2225  O4' DG  X  71      76.105  97.594  74.022  0.00  0.00            
ATOM   2226  C1' DG  X  71      76.516  98.353  72.920  0.00  0.00            
ATOM   2227  H1' DG  X  71      75.881  99.233  72.826  0.00  0.00            
ATOM   2228  N9  DG  X  71      77.931  98.763  72.928  0.00  0.00            
ATOM   2229  C8  DG  X  71      79.047  98.073  72.673  0.00  0.00            
ATOM   2230  H8  DG  X  71      79.009  97.010  72.488  0.00  0.00            
ATOM   2231  N7  DG  X  71      80.177  98.670  72.665  0.00  0.00            
ATOM   2232  C5  DG  X  71      79.803  99.964  72.857  0.00  0.00            
ATOM   2233  C6  DG  X  71      80.593 101.098  73.019  0.00  0.00            
ATOM   2234  O6  DG  X  71      81.832 101.153  72.901  0.00  0.00            
ATOM   2235  N1  DG  X  71      79.808 102.243  73.319  0.00  0.00            
ATOM   2236  H1  DG  X  71      80.370 103.075  73.429  0.00  0.00            
ATOM   2237  C2  DG  X  71      78.523 102.197  73.584  0.00  0.00            
ATOM   2238  N2  DG  X  71      78.027 103.343  73.963  0.00  0.00            
ATOM   2239  H21 DG  X  71      78.554 104.203  73.924  0.00  0.00            
ATOM   2240  H22 DG  X  71      77.101 103.347  74.366  0.00  0.00            
ATOM   2241  N3  DG  X  71      77.750 101.176  73.406  0.00  0.00            
ATOM   2242  C4  DG  X  71      78.457 100.053  73.118  0.00  0.00            
ATOM   2243  C3' DG  X  71      75.207  96.503  72.085  0.00  0.00            
ATOM   2244  H3' DG  X  71      75.412  95.640  71.452  0.00  0.00            
ATOM   2245  C2' DG  X  71      76.210  97.532  71.622  0.00  0.00            
ATOM   2246  H2' DG  X  71      77.108  97.030  71.262  0.00  0.00            
ATOM   2247 H2'' DG  X  71      75.793  98.131  70.812  0.00  0.00            
ATOM   2248  O3' DG  X  71      73.863  96.845  71.984  0.00  0.00            
ATOM   2249  P   DG  X  72      73.037  96.971  70.657  0.00  0.00            
ATOM   2250  OP1 DG  X  72      71.605  96.928  71.085  0.00  0.00            
ATOM   2251  OP2 DG  X  72      73.476  95.934  69.687  0.00  0.00            
ATOM   2252  O5' DG  X  72      73.396  98.363  70.094  0.00  0.00            
ATOM   2253  C5' DG  X  72      72.995  99.598  70.719  0.00  0.00            
ATOM   2254  H5' DG  X  72      73.239  99.553  71.781  0.00  0.00            
ATOM   2255 H5'' DG  X  72      71.910  99.626  70.617  0.00  0.00            
ATOM   2256  C4' DG  X  72      73.599 100.846  70.073  0.00  0.00            
ATOM   2257  H4' DG  X  72      73.112 101.770  70.386  0.00  0.00            
ATOM   2258  O4' DG  X  72      75.003 101.039  70.397  0.00  0.00            
ATOM   2259  C1' DG  X  72      75.749 101.124  69.189  0.00  0.00            
ATOM   2260  H1' DG  X  72      75.676 102.126  68.764  0.00  0.00            
ATOM   2261  N9  DG  X  72      77.255 100.762  69.207  0.00  0.00            
ATOM   2262  C8  DG  X  72      77.952  99.552  69.116  0.00  0.00            
ATOM   2263  H8  DG  X  72      77.406  98.632  68.968  0.00  0.00            
ATOM   2264  N7  DG  X  72      79.272  99.714  69.145  0.00  0.00            
ATOM   2265  C5  DG  X  72      79.374 101.054  69.466  0.00  0.00            
ATOM   2266  C6  DG  X  72      80.576 101.862  69.681  0.00  0.00            
ATOM   2267  O6  DG  X  72      81.758 101.471  69.705  0.00  0.00            
ATOM   2268  N1  DG  X  72      80.330 103.133  70.120  0.00  0.00            
ATOM   2269  H1  DG  X  72      81.120 103.729  70.320  0.00  0.00            
ATOM   2270  C2  DG  X  72      79.055 103.581  70.267  0.00  0.00            
ATOM   2271  N2  DG  X  72      79.005 104.685  70.920  0.00  0.00            
ATOM   2272  H21 DG  X  72      79.818 105.260  71.086  0.00  0.00            
ATOM   2273  H22 DG  X  72      78.077 104.998  71.165  0.00  0.00            
ATOM   2274  N3  DG  X  72      77.924 102.905  70.074  0.00  0.00            
ATOM   2275  C4  DG  X  72      78.163 101.646  69.695  0.00  0.00            
ATOM   2276  C3' DG  X  72      73.587 100.634  68.551  0.00  0.00            
ATOM   2277  H3' DG  X  72      72.859  99.869  68.282  0.00  0.00            
ATOM   2278  C2' DG  X  72      75.052 100.261  68.203  0.00  0.00            
ATOM   2279  H2' DG  X  72      75.075  99.197  68.440  0.00  0.00            
ATOM   2280 H2'' DG  X  72      75.243 100.438  67.145  0.00  0.00            
ATOM   2281  O3' DG  X  72      73.392 101.841  67.848  0.00  0.00            
ATOM   2282  P   DA  X  73      71.889 102.376  67.508  0.00  0.00            
ATOM   2283  OP1 DA  X  73      70.921 102.093  68.654  0.00  0.00            
ATOM   2284  OP2 DA  X  73      71.497 101.905  66.176  0.00  0.00            
ATOM   2285  O5' DA  X  73      72.007 103.935  67.456  0.00  0.00            
ATOM   2286  C5' DA  X  73      72.361 104.690  68.580  0.00  0.00            
ATOM   2287  H5' DA  X  73      73.098 104.141  69.165  0.00  0.00            
ATOM   2288 H5'' DA  X  73      71.443 104.899  69.129  0.00  0.00            
ATOM   2289  C4' DA  X  73      72.837 106.057  68.148  0.00  0.00            
ATOM   2290  H4' DA  X  73      72.540 106.843  68.842  0.00  0.00            
ATOM   2291  O4' DA  X  73      74.318 106.107  68.231  0.00  0.00            
ATOM   2292  C1' DA  X  73      74.888 106.107  66.939  0.00  0.00            
ATOM   2293  H1' DA  X  73      75.409 107.041  66.728  0.00  0.00            
ATOM   2294  N9  DA  X  73      75.816 104.986  66.834  0.00  0.00            
ATOM   2295  C8  DA  X  73      75.600 103.690  66.430  0.00  0.00            
ATOM   2296  H8  DA  X  73      74.592 103.307  66.378  0.00  0.00            
ATOM   2297  N7  DA  X  73      76.650 102.931  66.272  0.00  0.00            
ATOM   2298  C5  DA  X  73      77.692 103.876  66.492  0.00  0.00            
ATOM   2299  C6  DA  X  73      79.098 103.824  66.612  0.00  0.00            
ATOM   2300  N6  DA  X  73      79.851 102.781  66.424  0.00  0.00            
ATOM   2301  H61 DA  X  73      80.753 102.727  66.874  0.00  0.00            
ATOM   2302  H62 DA  X  73      79.485 101.916  66.054  0.00  0.00            
ATOM   2303  N1  DA  X  73      79.830 104.815  67.044  0.00  0.00            
ATOM   2304  C2  DA  X  73      79.226 105.969  67.386  0.00  0.00            
ATOM   2305  H2  DA  X  73      79.898 106.743  67.728  0.00  0.00            
ATOM   2306  N3  DA  X  73      77.923 106.165  67.282  0.00  0.00            
ATOM   2307  C4  DA  X  73      77.182 105.067  66.894  0.00  0.00            
ATOM   2308  C3' DA  X  73      72.556 106.519  66.661  0.00  0.00            
ATOM   2309  H3' DA  X  73      71.712 105.986  66.224  0.00  0.00            
ATOM   2310  C2' DA  X  73      73.748 105.973  65.957  0.00  0.00            
ATOM   2311  H2' DA  X  73      73.478 104.931  65.786  0.00  0.00            
ATOM   2312 H2'' DA  X  73      73.882 106.467  64.995  0.00  0.00            
ATOM   2313  O3' DA  X  73      72.362 107.957  66.684  0.00  0.00            
ATOM   2314  P   DA  X  74      72.547 108.876  65.383  0.00  0.00            
ATOM   2315  OP1 DA  X  74      71.948 110.144  65.779  0.00  0.00            
ATOM   2316  OP2 DA  X  74      71.906 108.222  64.245  0.00  0.00            
ATOM   2317  O5' DA  X  74      74.145 109.066  65.085  0.00  0.00            
ATOM   2318  C5' DA  X  74      74.961 109.941  65.897  0.00  0.00            
ATOM   2319  H5' DA  X  74      74.986 109.558  66.917  0.00  0.00            
ATOM   2320 H5'' DA  X  74      74.382 110.848  66.072  0.00  0.00            
ATOM   2321  C4' DA  X  74      76.404 110.244  65.557  0.00  0.00            
ATOM   2322  H4' DA  X  74      76.847 110.953  66.256  0.00  0.00            
ATOM   2323  O4' DA  X  74      77.257 109.118  65.547  0.00  0.00            
ATOM   2324  C1' DA  X  74      77.829 108.925  64.270  0.00  0.00            
ATOM   2325  H1' DA  X  74      78.811 109.368  64.100  0.00  0.00            
ATOM   2326  N9  DA  X  74      77.961 107.528  64.005  0.00  0.00            
ATOM   2327  C8  DA  X  74      77.048 106.557  64.146  0.00  0.00            
ATOM   2328  H8  DA  X  74      76.055 106.903  64.392  0.00  0.00            
ATOM   2329  N7  DA  X  74      77.444 105.373  63.722  0.00  0.00            
ATOM   2330  C5  DA  X  74      78.807 105.590  63.615  0.00  0.00            
ATOM   2331  C6  DA  X  74      79.954 104.778  63.522  0.00  0.00            
ATOM   2332  N6  DA  X  74      80.014 103.453  63.351  0.00  0.00            
ATOM   2333  H61 DA  X  74      80.920 103.009  63.304  0.00  0.00            
ATOM   2334  H62 DA  X  74      79.103 103.025  63.441  0.00  0.00            
ATOM   2335  N1  DA  X  74      81.150 105.299  63.439  0.00  0.00            
ATOM   2336  C2  DA  X  74      81.326 106.529  63.624  0.00  0.00            
ATOM   2337  H2  DA  X  74      82.357 106.842  63.686  0.00  0.00            
ATOM   2338  N3  DA  X  74      80.432 107.477  63.862  0.00  0.00            
ATOM   2339  C4  DA  X  74      79.198 106.906  63.793  0.00  0.00            
ATOM   2340  C3' DA  X  74      76.378 110.909  64.148  0.00  0.00            
ATOM   2341  H3' DA  X  74      75.388 111.296  63.907  0.00  0.00            
ATOM   2342  C2' DA  X  74      76.769 109.637  63.377  0.00  0.00            
ATOM   2343  H2' DA  X  74      75.870 109.031  63.260  0.00  0.00            
ATOM   2344 H2'' DA  X  74      77.199 109.983  62.437  0.00  0.00            
ATOM   2345  O3' DA  X  74      77.251 111.988  64.011  0.00  0.00            
ATOM   2346  P   DT  X  75      77.406 112.784  62.637  0.00  0.00            
ATOM   2347  OP1 DT  X  75      77.726 114.181  62.993  0.00  0.00            
ATOM   2348  OP2 DT  X  75      76.204 112.495  61.841  0.00  0.00            
ATOM   2349  O5' DT  X  75      78.661 112.076  61.879  0.00  0.00            
ATOM   2350  C5' DT  X  75      79.902 112.104  62.533  0.00  0.00            
ATOM   2351  H5' DT  X  75      79.780 111.672  63.527  0.00  0.00            
ATOM   2352 H5'' DT  X  75      80.168 113.123  62.813  0.00  0.00            
ATOM   2353  C4' DT  X  75      81.019 111.512  61.651  0.00  0.00            
ATOM   2354  H4' DT  X  75      81.951 111.623  62.205  0.00  0.00            
ATOM   2355  O4' DT  X  75      80.746 110.153  61.511  0.00  0.00            
ATOM   2356  C1' DT  X  75      80.913 109.806  60.095  0.00  0.00            
ATOM   2357  H1' DT  X  75      81.964 109.797  59.804  0.00  0.00            
ATOM   2358  N1  DT  X  75      80.389 108.375  60.078  0.00  0.00            
ATOM   2359  C6  DT  X  75      79.059 108.115  60.113  0.00  0.00            
ATOM   2360  H6  DT  X  75      78.402 108.973  60.096  0.00  0.00            
ATOM   2361  C5  DT  X  75      78.446 106.916  60.074  0.00  0.00            
ATOM   2362  C7  DT  X  75      76.957 106.799  60.211  0.00  0.00            
ATOM   2363  H71 DT  X  75      76.551 106.236  59.371  0.00  0.00            
ATOM   2364  H72 DT  X  75      76.753 106.312  61.165  0.00  0.00            
ATOM   2365  H73 DT  X  75      76.455 107.761  60.313  0.00  0.00            
ATOM   2366  C4  DT  X  75      79.298 105.783  59.929  0.00  0.00            
ATOM   2367  O4  DT  X  75      78.957 104.602  59.924  0.00  0.00            
ATOM   2368  N3  DT  X  75      80.671 105.989  59.794  0.00  0.00            
ATOM   2369  H3  DT  X  75      81.247 105.172  59.655  0.00  0.00            
ATOM   2370  C2  DT  X  75      81.246 107.286  59.813  0.00  0.00            
ATOM   2371  O2  DT  X  75      82.477 107.324  59.669  0.00  0.00            
ATOM   2372  C3' DT  X  75      81.061 112.147  60.260  0.00  0.00            
ATOM   2373  H3' DT  X  75      80.422 113.028  60.197  0.00  0.00            
ATOM   2374  C2' DT  X  75      80.434 111.017  59.372  0.00  0.00            
ATOM   2375  H2' DT  X  75      79.365 111.174  59.517  0.00  0.00            
ATOM   2376 H2'' DT  X  75      80.764 110.955  58.335  0.00  0.00            
ATOM   2377  O3' DT  X  75      82.430 112.457  59.938  0.00  0.00            
ATOM   2378  P   DC  X  76      82.827 113.288  58.687  0.00  0.00            
ATOM   2379  OP1 DC  X  76      84.224 113.796  58.988  0.00  0.00            
ATOM   2380  OP2 DC  X  76      81.817 114.229  58.378  0.00  0.00            
ATOM   2381  O5' DC  X  76      82.943 112.155  57.544  0.00  0.00            
ATOM   2382  C5' DC  X  76      84.052 111.239  57.475  0.00  0.00            
ATOM   2383  H5' DC  X  76      84.171 110.676  58.401  0.00  0.00            
ATOM   2384 H5'' DC  X  76      84.928 111.838  57.226  0.00  0.00            
ATOM   2385  C4' DC  X  76      83.824 110.113  56.438  0.00  0.00            
ATOM   2386  H4' DC  X  76      84.791 109.622  56.333  0.00  0.00            
ATOM   2387  O4' DC  X  76      82.878 109.130  56.897  0.00  0.00            
ATOM   2388  C1' DC  X  76      82.171 108.708  55.749  0.00  0.00            
ATOM   2389  H1' DC  X  76      82.771 108.120  55.054  0.00  0.00            
ATOM   2390  N1  DC  X  76      80.965 107.944  56.241  0.00  0.00            
ATOM   2391  C6  DC  X  76      79.699 108.483  56.383  0.00  0.00            
ATOM   2392  H6  DC  X  76      79.470 109.532  56.269  0.00  0.00            
ATOM   2393  C5  DC  X  76      78.627 107.656  56.640  0.00  0.00            
ATOM   2394  H5  DC  X  76      77.654 108.111  56.757  0.00  0.00            
ATOM   2395  C4  DC  X  76      78.807 106.251  56.712  0.00  0.00            
ATOM   2396  N4  DC  X  76      77.800 105.586  57.084  0.00  0.00            
ATOM   2397  H41 DC  X  76      77.951 104.611  57.298  0.00  0.00            
ATOM   2398  H42 DC  X  76      76.901 106.046  57.093  0.00  0.00            
ATOM   2399  N3  DC  X  76      80.002 105.778  56.645  0.00  0.00            
ATOM   2400  C2  DC  X  76      81.033 106.597  56.451  0.00  0.00            
ATOM   2401  O2  DC  X  76      82.111 106.068  56.181  0.00  0.00            
ATOM   2402  C3' DC  X  76      83.186 110.591  55.117  0.00  0.00            
ATOM   2403  H3' DC  X  76      83.158 111.680  55.159  0.00  0.00            
ATOM   2404  C2' DC  X  76      81.753 110.105  55.164  0.00  0.00            
ATOM   2405  H2' DC  X  76      81.141 110.632  55.895  0.00  0.00            
ATOM   2406 H2'' DC  X  76      81.330 110.078  54.160  0.00  0.00            
ATOM   2407  O3' DC  X  76      83.911 110.159  54.000  0.00  0.00            
ATOM   2408  P   DC  X  77      83.710 110.698  52.508  0.00  0.00            
ATOM   2409  OP1 DC  X  77      84.980 111.084  51.966  0.00  0.00            
ATOM   2410  OP2 DC  X  77      82.556 111.638  52.558  0.00  0.00            
ATOM   2411  O5' DC  X  77      83.195 109.467  51.633  0.00  0.00            
ATOM   2412  C5' DC  X  77      83.990 108.502  51.017  0.00  0.00            
ATOM   2413  H5' DC  X  77      84.780 108.847  50.351  0.00  0.00            
ATOM   2414 H5'' DC  X  77      83.334 107.849  50.441  0.00  0.00            
ATOM   2415  C4' DC  X  77      84.753 107.579  52.011  0.00  0.00            
ATOM   2416  H4' DC  X  77      85.603 108.193  52.309  0.00  0.00            
ATOM   2417  O4' DC  X  77      83.950 107.155  53.123  0.00  0.00            
ATOM   2418  C1' DC  X  77      83.504 105.871  52.829  0.00  0.00            
ATOM   2419  H1' DC  X  77      83.951 105.127  53.489  0.00  0.00            
ATOM   2420  N1  DC  X  77      82.011 105.608  52.899  0.00  0.00            
ATOM   2421  C6  DC  X  77      81.129 106.658  52.751  0.00  0.00            
ATOM   2422  H6  DC  X  77      81.489 107.556  52.271  0.00  0.00            
ATOM   2423  C5  DC  X  77      79.787 106.571  52.954  0.00  0.00            
ATOM   2424  H5  DC  X  77      79.113 107.402  52.807  0.00  0.00            
ATOM   2425  C4  DC  X  77      79.350 105.271  53.416  0.00  0.00            
ATOM   2426  N4  DC  X  77      78.150 105.144  53.830  0.00  0.00            
ATOM   2427  H41 DC  X  77      77.853 104.262  54.222  0.00  0.00            
ATOM   2428  H42 DC  X  77      77.511 105.918  53.716  0.00  0.00            
ATOM   2429  N3  DC  X  77      80.172 104.212  53.552  0.00  0.00            
ATOM   2430  C2  DC  X  77      81.528 104.359  53.313  0.00  0.00            
ATOM   2431  O2  DC  X  77      82.251 103.335  53.477  0.00  0.00            
ATOM   2432  C3' DC  X  77      85.144 106.267  51.313  0.00  0.00            
ATOM   2433  H3' DC  X  77      85.440 106.491  50.288  0.00  0.00            
ATOM   2434  C2' DC  X  77      83.916 105.422  51.410  0.00  0.00            
ATOM   2435  H2' DC  X  77      83.100 105.699  50.742  0.00  0.00            
ATOM   2436 H2'' DC  X  77      84.102 104.355  51.533  0.00  0.00            
ATOM   2437  O3' DC  X  77      86.242 105.646  51.975  0.00  0.00            
ATOM   2438  P   DA  X  78      87.286 104.857  51.027  0.00  0.00            
ATOM   2439  OP1 DA  X  78      88.234 104.211  51.966  0.00  0.00            
ATOM   2440  OP2 DA  X  78      87.863 105.804  50.058  0.00  0.00            
ATOM   2441  O5' DA  X  78      86.546 103.762  50.175  0.00  0.00            
ATOM   2442  C5' DA  X  78      86.156 102.548  50.796  0.00  0.00            
ATOM   2443  H5' DA  X  78      85.686 102.703  51.766  0.00  0.00            
ATOM   2444 H5'' DA  X  78      86.999 101.977  51.186  0.00  0.00            
ATOM   2445  C4' DA  X  78      85.408 101.707  49.754  0.00  0.00            
ATOM   2446  H4' DA  X  78      85.548 100.662  50.029  0.00  0.00            
ATOM   2447  O4' DA  X  78      84.032 101.983  49.755  0.00  0.00            
ATOM   2448  C1' DA  X  78      83.578 102.261  48.477  0.00  0.00            
ATOM   2449  H1' DA  X  78      83.177 101.352  48.028  0.00  0.00            
ATOM   2450  N9  DA  X  78      82.470 103.219  48.679  0.00  0.00            
ATOM   2451  C8  DA  X  78      82.544 104.571  48.545  0.00  0.00            
ATOM   2452  H8  DA  X  78      83.412 105.064  48.133  0.00  0.00            
ATOM   2453  N7  DA  X  78      81.428 105.195  48.917  0.00  0.00            
ATOM   2454  C5  DA  X  78      80.612 104.140  49.342  0.00  0.00            
ATOM   2455  C6  DA  X  78      79.312 104.043  49.842  0.00  0.00            
ATOM   2456  N6  DA  X  78      78.453 105.058  50.159  0.00  0.00            
ATOM   2457  H61 DA  X  78      77.535 104.853  50.527  0.00  0.00            
ATOM   2458  H62 DA  X  78      78.778 106.005  50.023  0.00  0.00            
ATOM   2459  N1  DA  X  78      78.795 102.911  50.139  0.00  0.00            
ATOM   2460  C2  DA  X  78      79.555 101.859  49.869  0.00  0.00            
ATOM   2461  H2  DA  X  78      79.110 100.913  50.139  0.00  0.00            
ATOM   2462  N3  DA  X  78      80.808 101.730  49.522  0.00  0.00            
ATOM   2463  C4  DA  X  78      81.261 102.955  49.183  0.00  0.00            
ATOM   2464  C3' DA  X  78      85.843 101.743  48.327  0.00  0.00            
ATOM   2465  H3' DA  X  78      86.871 102.055  48.141  0.00  0.00            
ATOM   2466  C2' DA  X  78      84.859 102.749  47.712  0.00  0.00            
ATOM   2467  H2' DA  X  78      85.170 103.744  48.031  0.00  0.00            
ATOM   2468 H2'' DA  X  78      84.696 102.704  46.636  0.00  0.00            
ATOM   2469  O3' DA  X  78      85.611 100.499  47.658  0.00  0.00            
ATOM   2470  P   DG  X  79      86.762  99.376  47.407  0.00  0.00            
ATOM   2471  OP1 DG  X  79      87.813  99.586  48.449  0.00  0.00            
ATOM   2472  OP2 DG  X  79      87.216  99.469  45.978  0.00  0.00            
ATOM   2473  O5' DG  X  79      86.082  97.968  47.727  0.00  0.00            
ATOM   2474  C5' DG  X  79      85.662  97.503  48.983  0.00  0.00            
ATOM   2475  H5' DG  X  79      85.433  98.438  49.494  0.00  0.00            
ATOM   2476 H5'' DG  X  79      86.460  96.949  49.478  0.00  0.00            
ATOM   2477  C4' DG  X  79      84.345  96.702  49.175  0.00  0.00            
ATOM   2478  H4' DG  X  79      84.448  96.219  50.146  0.00  0.00            
ATOM   2479  O4' DG  X  79      83.101  97.534  49.219  0.00  0.00            
ATOM   2480  C1' DG  X  79      82.418  97.184  47.979  0.00  0.00            
ATOM   2481  H1' DG  X  79      81.518  96.621  48.227  0.00  0.00            
ATOM   2482  N9  DG  X  79      81.914  98.386  47.305  0.00  0.00            
ATOM   2483  C8  DG  X  79      82.627  99.341  46.557  0.00  0.00            
ATOM   2484  H8  DG  X  79      83.651  99.215  46.237  0.00  0.00            
ATOM   2485  N7  DG  X  79      81.951 100.449  46.247  0.00  0.00            
ATOM   2486  C5  DG  X  79      80.676 100.210  46.808  0.00  0.00            
ATOM   2487  C6  DG  X  79      79.468 100.964  46.696  0.00  0.00            
ATOM   2488  O6  DG  X  79      79.301 102.043  46.177  0.00  0.00            
ATOM   2489  N1  DG  X  79      78.396 100.347  47.300  0.00  0.00            
ATOM   2490  H1  DG  X  79      77.563 100.911  47.387  0.00  0.00            
ATOM   2491  C2  DG  X  79      78.470  99.147  47.895  0.00  0.00            
ATOM   2492  N2  DG  X  79      77.398  98.711  48.376  0.00  0.00            
ATOM   2493  H21 DG  X  79      76.550  99.254  48.459  0.00  0.00            
ATOM   2494  H22 DG  X  79      77.535  97.839  48.868  0.00  0.00            
ATOM   2495  N3  DG  X  79      79.546  98.346  47.996  0.00  0.00            
ATOM   2496  C4  DG  X  79      80.607  98.961  47.352  0.00  0.00            
ATOM   2497  C3' DG  X  79      84.222  95.541  48.160  0.00  0.00            
ATOM   2498  H3' DG  X  79      85.187  95.220  47.769  0.00  0.00            
ATOM   2499  C2' DG  X  79      83.360  96.310  47.130  0.00  0.00            
ATOM   2500  H2' DG  X  79      83.997  96.931  46.500  0.00  0.00            
ATOM   2501 H2'' DG  X  79      82.770  95.625  46.520  0.00  0.00            
ATOM   2502  O3' DG  X  79      83.450  94.514  48.739  0.00  0.00            
ATOM   2503  P   DC  X  80      83.196  93.113  48.035  0.00  0.00            
ATOM   2504  OP1 DC  X  80      82.831  92.129  49.051  0.00  0.00            
ATOM   2505  OP2 DC  X  80      84.313  92.733  47.133  0.00  0.00            
ATOM   2506  O5' DC  X  80      81.833  93.444  47.126  0.00  0.00            
ATOM   2507  C5' DC  X  80      80.692  93.880  47.802  0.00  0.00            
ATOM   2508  H5' DC  X  80      80.847  94.622  48.585  0.00  0.00            
ATOM   2509 H5'' DC  X  80      80.206  92.969  48.151  0.00  0.00            
ATOM   2510  C4' DC  X  80      79.747  94.408  46.723  0.00  0.00            
ATOM   2511  H4' DC  X  80      78.749  94.445  47.161  0.00  0.00            
ATOM   2512  O4' DC  X  80      80.140  95.640  46.236  0.00  0.00            
ATOM   2513  C1' DC  X  80      79.618  95.709  44.908  0.00  0.00            
ATOM   2514  H1' DC  X  80      78.532  95.621  44.916  0.00  0.00            
ATOM   2515  N1  DC  X  80      80.028  96.932  44.218  0.00  0.00            
ATOM   2516  C6  DC  X  80      81.282  97.194  43.704  0.00  0.00            
ATOM   2517  H6  DC  X  80      81.970  96.364  43.760  0.00  0.00            
ATOM   2518  C5  DC  X  80      81.612  98.444  43.391  0.00  0.00            
ATOM   2519  H5  DC  X  80      82.581  98.745  43.021  0.00  0.00            
ATOM   2520  C4  DC  X  80      80.581  99.417  43.347  0.00  0.00            
ATOM   2521  N4  DC  X  80      80.818 100.627  43.007  0.00  0.00            
ATOM   2522  H41 DC  X  80      79.935 101.048  42.756  0.00  0.00            
ATOM   2523  H42 DC  X  80      81.684 101.000  42.645  0.00  0.00            
ATOM   2524  N3  DC  X  80      79.338  99.209  43.786  0.00  0.00            
ATOM   2525  C2  DC  X  80      79.119  98.032  44.311  0.00  0.00            
ATOM   2526  O2  DC  X  80      77.974  97.913  44.705  0.00  0.00            
ATOM   2527  C3' DC  X  80      79.584  93.416  45.526  0.00  0.00            
ATOM   2528  H3' DC  X  80      80.113  92.466  45.601  0.00  0.00            
ATOM   2529  C2' DC  X  80      80.102  94.313  44.378  0.00  0.00            
ATOM   2530  H2' DC  X  80      81.192  94.296  44.366  0.00  0.00            
ATOM   2531 H2'' DC  X  80      79.771  94.043  43.375  0.00  0.00            
ATOM   2532  O3' DC  X  80      78.206  93.202  45.311  0.00  0.00            
ATOM   2533  P   DT  X  81      77.658  91.909  44.732  0.00  0.00            
ATOM   2534  OP1 DT  X  81      77.708  90.899  45.774  0.00  0.00            
ATOM   2535  OP2 DT  X  81      78.197  91.689  43.364  0.00  0.00            
ATOM   2536  O5' DT  X  81      76.160  92.263  44.509  0.00  0.00            
ATOM   2537  C5' DT  X  81      75.310  92.261  45.622  0.00  0.00            
ATOM   2538  H5' DT  X  81      75.640  92.762  46.532  0.00  0.00            
ATOM   2539 H5'' DT  X  81      75.025  91.250  45.914  0.00  0.00            
ATOM   2540  C4' DT  X  81      74.078  93.253  45.328  0.00  0.00            
ATOM   2541  H4' DT  X  81      73.407  93.148  46.181  0.00  0.00            
ATOM   2542  O4' DT  X  81      74.580  94.582  45.120  0.00  0.00            
ATOM   2543  C1' DT  X  81      74.138  94.989  43.869  0.00  0.00            
ATOM   2544  H1' DT  X  81      73.197  95.515  44.029  0.00  0.00            
ATOM   2545  N1  DT  X  81      75.120  95.867  43.202  0.00  0.00            
ATOM   2546  C6  DT  X  81      76.281  95.344  42.598  0.00  0.00            
ATOM   2547  H6  DT  X  81      76.432  94.289  42.772  0.00  0.00            
ATOM   2548  C5  DT  X  81      77.100  96.072  41.859  0.00  0.00            
ATOM   2549  C7  DT  X  81      78.311  95.424  41.124  0.00  0.00            
ATOM   2550  H71 DT  X  81      78.177  94.343  41.086  0.00  0.00            
ATOM   2551  H72 DT  X  81      78.244  95.794  40.102  0.00  0.00            
ATOM   2552  H73 DT  X  81      79.252  95.684  41.609  0.00  0.00            
ATOM   2553  C4  DT  X  81      76.745  97.478  41.618  0.00  0.00            
ATOM   2554  O4  DT  X  81      77.421  98.254  40.939  0.00  0.00            
ATOM   2555  N3  DT  X  81      75.625  97.921  42.147  0.00  0.00            
ATOM   2556  H3  DT  X  81      75.396  98.877  41.919  0.00  0.00            
ATOM   2557  C2  DT  X  81      74.722  97.199  42.955  0.00  0.00            
ATOM   2558  O2  DT  X  81      73.678  97.774  43.383  0.00  0.00            
ATOM   2559  C3' DT  X  81      73.107  92.885  44.165  0.00  0.00            
ATOM   2560  H3' DT  X  81      73.134  91.838  43.862  0.00  0.00            
ATOM   2561  C2' DT  X  81      73.771  93.750  43.080  0.00  0.00            
ATOM   2562  H2' DT  X  81      74.619  93.152  42.746  0.00  0.00            
ATOM   2563 H2'' DT  X  81      72.958  93.905  42.372  0.00  0.00            
ATOM   2564  O3' DT  X  81      71.815  93.332  44.407  0.00  0.00            
ATOM   2565  P   DG  X  82      70.512  92.398  44.198  0.00  0.00            
ATOM   2566  OP1 DG  X  82      70.077  91.905  45.503  0.00  0.00            
ATOM   2567  OP2 DG  X  82      70.883  91.445  43.060  0.00  0.00            
ATOM   2568  O5' DG  X  82      69.322  93.424  43.677  0.00  0.00            
ATOM   2569  C5' DG  X  82      68.421  93.991  44.614  0.00  0.00            
ATOM   2570  H5' DG  X  82      69.153  94.290  45.365  0.00  0.00            
ATOM   2571 H5'' DG  X  82      67.771  93.246  45.074  0.00  0.00            
ATOM   2572  C4' DG  X  82      67.687  95.227  44.111  0.00  0.00            
ATOM   2573  H4' DG  X  82      67.275  95.634  45.035  0.00  0.00            
ATOM   2574  O4' DG  X  82      68.647  96.192  43.715  0.00  0.00            
ATOM   2575  C1' DG  X  82      68.506  96.518  42.289  0.00  0.00            
ATOM   2576  H1' DG  X  82      67.895  97.407  42.132  0.00  0.00            
ATOM   2577  N9  DG  X  82      69.811  96.620  41.551  0.00  0.00            
ATOM   2578  C8  DG  X  82      70.870  95.772  41.670  0.00  0.00            
ATOM   2579  H8  DG  X  82      70.804  94.882  42.277  0.00  0.00            
ATOM   2580  N7  DG  X  82      71.738  96.016  40.815  0.00  0.00            
ATOM   2581  C5  DG  X  82      71.365  97.254  40.162  0.00  0.00            
ATOM   2582  C6  DG  X  82      72.099  98.138  39.301  0.00  0.00            
ATOM   2583  O6  DG  X  82      73.222  98.073  38.780  0.00  0.00            
ATOM   2584  N1  DG  X  82      71.353  99.223  38.895  0.00  0.00            
ATOM   2585  H1  DG  X  82      71.799  99.826  38.218  0.00  0.00            
ATOM   2586  C2  DG  X  82      70.087  99.409  39.292  0.00  0.00            
ATOM   2587  N2  DG  X  82      69.453 100.378  38.809  0.00  0.00            
ATOM   2588  H21 DG  X  82      69.891 101.039  38.184  0.00  0.00            
ATOM   2589  H22 DG  X  82      68.579 100.507  39.299  0.00  0.00            
ATOM   2590  N3  DG  X  82      69.446  98.757  40.207  0.00  0.00            
ATOM   2591  C4  DG  X  82      70.098  97.579  40.569  0.00  0.00            
ATOM   2592  C3' DG  X  82      66.683  95.105  42.976  0.00  0.00            
ATOM   2593  H3' DG  X  82      66.243  94.110  42.913  0.00  0.00            
ATOM   2594  C2' DG  X  82      67.678  95.372  41.747  0.00  0.00            
ATOM   2595  H2' DG  X  82      68.332  94.507  41.632  0.00  0.00            
ATOM   2596 H2'' DG  X  82      67.217  95.672  40.806  0.00  0.00            
ATOM   2597  O3' DG  X  82      65.729  96.118  42.950  0.00  0.00            
ATOM   2598  P   DA  X  83      64.286  95.910  42.222  0.00  0.00            
ATOM   2599  OP1 DA  X  83      63.310  96.675  42.999  0.00  0.00            
ATOM   2600  OP2 DA  X  83      64.137  94.485  42.005  0.00  0.00            
ATOM   2601  O5' DA  X  83      64.336  96.617  40.843  0.00  0.00            
ATOM   2602  C5' DA  X  83      64.364  98.065  40.826  0.00  0.00            
ATOM   2603  H5' DA  X  83      65.101  98.335  41.581  0.00  0.00            
ATOM   2604 H5'' DA  X  83      63.374  98.492  40.984  0.00  0.00            
ATOM   2605  C4' DA  X  83      64.894  98.615  39.493  0.00  0.00            
ATOM   2606  H4' DA  X  83      64.786  99.698  39.558  0.00  0.00            
ATOM   2607  O4' DA  X  83      66.251  98.319  39.191  0.00  0.00            
ATOM   2608  C1' DA  X  83      66.148  97.954  37.810  0.00  0.00            
ATOM   2609  H1' DA  X  83      66.200  98.851  37.193  0.00  0.00            
ATOM   2610  N9  DA  X  83      67.254  97.021  37.487  0.00  0.00            
ATOM   2611  C8  DA  X  83      67.477  95.771  37.965  0.00  0.00            
ATOM   2612  H8  DA  X  83      66.784  95.205  38.570  0.00  0.00            
ATOM   2613  N7  DA  X  83      68.693  95.303  37.600  0.00  0.00            
ATOM   2614  C5  DA  X  83      69.292  96.363  36.944  0.00  0.00            
ATOM   2615  C6  DA  X  83      70.586  96.639  36.444  0.00  0.00            
ATOM   2616  N6  DA  X  83      71.515  95.759  36.391  0.00  0.00            
ATOM   2617  H61 DA  X  83      72.360  96.084  35.943  0.00  0.00            
ATOM   2618  H62 DA  X  83      71.453  94.776  36.613  0.00  0.00            
ATOM   2619  N1  DA  X  83      70.878  97.756  35.819  0.00  0.00            
ATOM   2620  C2  DA  X  83      69.893  98.607  35.722  0.00  0.00            
ATOM   2621  H2  DA  X  83      70.165  99.572  35.320  0.00  0.00            
ATOM   2622  N3  DA  X  83      68.663  98.549  36.190  0.00  0.00            
ATOM   2623  C4  DA  X  83      68.389  97.343  36.775  0.00  0.00            
ATOM   2624  C3' DA  X  83      63.963  98.280  38.308  0.00  0.00            
ATOM   2625  H3' DA  X  83      63.046  97.837  38.700  0.00  0.00            
ATOM   2626  C2' DA  X  83      64.791  97.285  37.570  0.00  0.00            
ATOM   2627  H2' DA  X  83      64.771  96.377  38.173  0.00  0.00            
ATOM   2628 H2'' DA  X  83      64.498  97.196  36.524  0.00  0.00            
ATOM   2629  O3' DA  X  83      63.596  99.379  37.499  0.00  0.00            
ATOM   2630  P   DA  X  84      62.717  99.390  36.172  0.00  0.00            
ATOM   2631  OP1 DA  X  84      61.812 100.554  36.243  0.00  0.00            
ATOM   2632  OP2 DA  X  84      62.103  98.040  36.141  0.00  0.00            
ATOM   2633  O5' DA  X  84      63.629  99.644  34.901  0.00  0.00            
ATOM   2634  C5' DA  X  84      64.196 100.914  34.614  0.00  0.00            
ATOM   2635  H5' DA  X  84      64.979 101.032  35.364  0.00  0.00            
ATOM   2636 H5'' DA  X  84      63.478 101.721  34.474  0.00  0.00            
ATOM   2637  C4' DA  X  84      64.726 100.813  33.185  0.00  0.00            
ATOM   2638  H4' DA  X  84      65.032 101.839  32.982  0.00  0.00            
ATOM   2639  O4' DA  X  84      65.854  99.974  33.234  0.00  0.00            
ATOM   2640  C1' DA  X  84      65.581  98.956  32.344  0.00  0.00            
ATOM   2641  H1' DA  X  84      66.161  99.170  31.447  0.00  0.00            
ATOM   2642  N9  DA  X  84      66.088  97.687  32.929  0.00  0.00            
ATOM   2643  C8  DA  X  84      65.591  97.056  34.017  0.00  0.00            
ATOM   2644  H8  DA  X  84      64.641  97.334  34.450  0.00  0.00            
ATOM   2645  N7  DA  X  84      66.380  96.086  34.533  0.00  0.00            
ATOM   2646  C5  DA  X  84      67.528  96.200  33.742  0.00  0.00            
ATOM   2647  C6  DA  X  84      68.723  95.492  33.494  0.00  0.00            
ATOM   2648  N6  DA  X  84      69.069  94.350  33.996  0.00  0.00            
ATOM   2649  H61 DA  X  84      69.956  94.052  33.616  0.00  0.00            
ATOM   2650  H62 DA  X  84      68.715  94.063  34.897  0.00  0.00            
ATOM   2651  N1  DA  X  84      69.660  95.955  32.683  0.00  0.00            
ATOM   2652  C2  DA  X  84      69.468  97.040  32.035  0.00  0.00            
ATOM   2653  H2  DA  X  84      70.166  97.280  31.246  0.00  0.00            
ATOM   2654  N3  DA  X  84      68.362  97.736  32.020  0.00  0.00            
ATOM   2655  C4  DA  X  84      67.392  97.273  32.884  0.00  0.00            
ATOM   2656  C3' DA  X  84      63.654 100.369  32.135  0.00  0.00            
ATOM   2657  H3' DA  X  84      62.646 100.480  32.535  0.00  0.00            
ATOM   2658  C2' DA  X  84      64.081  98.961  31.984  0.00  0.00            
ATOM   2659  H2' DA  X  84      63.679  98.376  32.811  0.00  0.00            
ATOM   2660 H2'' DA  X  84      63.861  98.488  31.027  0.00  0.00            
ATOM   2661  O3' DA  X  84      63.884 101.271  31.059  0.00  0.00            
ATOM   2662  P   DC  X  85      63.002 101.182  29.732  0.00  0.00            
ATOM   2663  OP1 DC  X  85      62.986 102.491  29.056  0.00  0.00            
ATOM   2664  OP2 DC  X  85      61.735 100.516  30.136  0.00  0.00            
ATOM   2665  O5' DC  X  85      63.681 100.200  28.667  0.00  0.00            
ATOM   2666  C5' DC  X  85      64.712 100.663  27.925  0.00  0.00            
ATOM   2667  H5' DC  X  85      65.358 101.239  28.587  0.00  0.00            
ATOM   2668 H5'' DC  X  85      64.265 101.240  27.114  0.00  0.00            
ATOM   2669  C4' DC  X  85      65.570  99.578  27.389  0.00  0.00            
ATOM   2670  H4' DC  X  85      66.400 100.047  26.862  0.00  0.00            
ATOM   2671  O4' DC  X  85      66.149  98.806  28.448  0.00  0.00            
ATOM   2672  C1' DC  X  85      66.715  97.622  27.933  0.00  0.00            
ATOM   2673  H1' DC  X  85      67.598  97.719  27.301  0.00  0.00            
ATOM   2674  N1  DC  X  85      66.795  96.571  28.975  0.00  0.00            
ATOM   2675  C6  DC  X  85      65.743  96.184  29.755  0.00  0.00            
ATOM   2676  H6  DC  X  85      64.791  96.663  29.581  0.00  0.00            
ATOM   2677  C5  DC  X  85      65.781  95.136  30.579  0.00  0.00            
ATOM   2678  H5  DC  X  85      64.930  94.821  31.163  0.00  0.00            
ATOM   2679  C4  DC  X  85      66.991  94.454  30.723  0.00  0.00            
ATOM   2680  N4  DC  X  85      67.003  93.473  31.606  0.00  0.00            
ATOM   2681  H41 DC  X  85      67.877  93.025  31.840  0.00  0.00            
ATOM   2682  H42 DC  X  85      66.181  93.330  32.176  0.00  0.00            
ATOM   2683  N3  DC  X  85      68.098  94.719  30.002  0.00  0.00            
ATOM   2684  C2  DC  X  85      68.006  95.794  29.108  0.00  0.00            
ATOM   2685  O2  DC  X  85      68.924  96.049  28.342  0.00  0.00            
ATOM   2686  C3' DC  X  85      64.871  98.535  26.610  0.00  0.00            
ATOM   2687  H3' DC  X  85      63.854  98.322  26.938  0.00  0.00            
ATOM   2688  C2' DC  X  85      65.681  97.295  26.836  0.00  0.00            
ATOM   2689  H2' DC  X  85      65.042  96.555  27.319  0.00  0.00            
ATOM   2690 H2'' DC  X  85      66.115  96.805  25.964  0.00  0.00            
ATOM   2691  O3' DC  X  85      64.923  99.023  25.311  0.00  0.00            
ATOM   2692  P   DA  X  86      64.356  98.172  24.068  0.00  0.00            
ATOM   2693  OP1 DA  X  86      64.086  99.129  22.956  0.00  0.00            
ATOM   2694  OP2 DA  X  86      63.252  97.290  24.507  0.00  0.00            
ATOM   2695  O5' DA  X  86      65.605  97.225  23.568  0.00  0.00            
ATOM   2696  C5' DA  X  86      66.935  97.710  23.260  0.00  0.00            
ATOM   2697  H5' DA  X  86      67.430  98.254  24.064  0.00  0.00            
ATOM   2698 H5'' DA  X  86      66.843  98.328  22.368  0.00  0.00            
ATOM   2699  C4' DA  X  86      67.887  96.499  23.069  0.00  0.00            
ATOM   2700  H4' DA  X  86      68.776  96.958  22.639  0.00  0.00            
ATOM   2701  O4' DA  X  86      68.275  95.724  24.319  0.00  0.00            
ATOM   2702  C1' DA  X  86      67.799  94.400  24.065  0.00  0.00            
ATOM   2703  H1' DA  X  86      68.474  93.654  23.647  0.00  0.00            
ATOM   2704  N9  DA  X  86      67.260  93.755  25.311  0.00  0.00            
ATOM   2705  C8  DA  X  86      66.002  93.874  25.884  0.00  0.00            
ATOM   2706  H8  DA  X  86      65.115  94.369  25.514  0.00  0.00            
ATOM   2707  N7  DA  X  86      66.006  93.227  27.019  0.00  0.00            
ATOM   2708  C5  DA  X  86      67.216  92.668  27.195  0.00  0.00            
ATOM   2709  C6  DA  X  86      67.804  91.756  28.105  0.00  0.00            
ATOM   2710  N6  DA  X  86      67.076  91.102  29.010  0.00  0.00            
ATOM   2711  H61 DA  X  86      67.444  90.267  29.443  0.00  0.00            
ATOM   2712  H62 DA  X  86      66.187  91.512  29.261  0.00  0.00            
ATOM   2713  N1  DA  X  86      69.073  91.332  27.938  0.00  0.00            
ATOM   2714  C2  DA  X  86      69.748  91.785  26.856  0.00  0.00            
ATOM   2715  H2  DA  X  86      70.745  91.371  26.830  0.00  0.00            
ATOM   2716  N3  DA  X  86      69.295  92.616  25.959  0.00  0.00            
ATOM   2717  C4  DA  X  86      68.017  92.996  26.158  0.00  0.00            
ATOM   2718  C3' DA  X  86      67.365  95.460  22.032  0.00  0.00            
ATOM   2719  H3' DA  X  86      66.600  95.857  21.365  0.00  0.00            
ATOM   2720  C2' DA  X  86      66.737  94.465  22.995  0.00  0.00            
ATOM   2721  H2' DA  X  86      65.799  94.847  23.399  0.00  0.00            
ATOM   2722 H2'' DA  X  86      66.525  93.530  22.476  0.00  0.00            
ATOM   2723  O3' DA  X  86      68.433  94.897  21.234  0.00  0.00            
ATOM   2724  P   DT  X  87      68.299  93.962  19.983  0.00  0.00            
ATOM   2725  OP1 DT  X  87      69.605  93.938  19.374  0.00  0.00            
ATOM   2726  OP2 DT  X  87      67.173  94.495  19.180  0.00  0.00            
ATOM   2727  O5' DT  X  87      67.806  92.495  20.484  0.00  0.00            
ATOM   2728  C5' DT  X  87      68.405  91.336  19.902  0.00  0.00            
ATOM   2729  H5' DT  X  87      68.448  91.392  18.815  0.00  0.00            
ATOM   2730 H5'' DT  X  87      67.778  90.480  20.152  0.00  0.00            
ATOM   2731  C4' DT  X  87      69.822  91.157  20.442  0.00  0.00            
ATOM   2732  H4' DT  X  87      70.573  91.847  20.057  0.00  0.00            
ATOM   2733  O4' DT  X  87      69.698  91.318  21.853  0.00  0.00            
ATOM   2734  C1' DT  X  87      69.793  90.107  22.635  0.00  0.00            
ATOM   2735  H1' DT  X  87      70.759  90.178  23.136  0.00  0.00            
ATOM   2736  N1  DT  X  87      68.696  90.090  23.739  0.00  0.00            
ATOM   2737  C6  DT  X  87      67.491  90.622  23.436  0.00  0.00            
ATOM   2738  H6  DT  X  87      67.427  91.160  22.502  0.00  0.00            
ATOM   2739  C5  DT  X  87      66.435  90.488  24.287  0.00  0.00            
ATOM   2740  C7  DT  X  87      65.042  91.142  23.895  0.00  0.00            
ATOM   2741  H71 DT  X  87      64.546  91.481  24.805  0.00  0.00            
ATOM   2742  H72 DT  X  87      65.232  91.894  23.130  0.00  0.00            
ATOM   2743  H73 DT  X  87      64.330  90.439  23.463  0.00  0.00            
ATOM   2744  C4  DT  X  87      66.579  89.837  25.620  0.00  0.00            
ATOM   2745  O4  DT  X  87      65.780  89.702  26.561  0.00  0.00            
ATOM   2746  N3  DT  X  87      67.824  89.241  25.796  0.00  0.00            
ATOM   2747  H3  DT  X  87      67.939  88.729  26.659  0.00  0.00            
ATOM   2748  C2  DT  X  87      68.926  89.350  24.968  0.00  0.00            
ATOM   2749  O2  DT  X  87      69.996  88.856  25.234  0.00  0.00            
ATOM   2750  C3' DT  X  87      70.331  89.785  20.298  0.00  0.00            
ATOM   2751  H3' DT  X  87      69.983  89.323  19.374  0.00  0.00            
ATOM   2752  C2' DT  X  87      69.694  88.991  21.564  0.00  0.00            
ATOM   2753  H2' DT  X  87      68.659  88.663  21.475  0.00  0.00            
ATOM   2754 H2'' DT  X  87      70.271  88.097  21.801  0.00  0.00            
ATOM   2755  O3' DT  X  87      71.734  89.801  20.280  0.00  0.00            
ATOM   2756  P   DG  X  88      72.504  88.570  19.571  0.00  0.00            
ATOM   2757  OP1 DG  X  88      73.918  89.021  19.425  0.00  0.00            
ATOM   2758  OP2 DG  X  88      71.805  88.053  18.350  0.00  0.00            
ATOM   2759  O5' DG  X  88      72.505  87.363  20.666  0.00  0.00            
ATOM   2760  C5' DG  X  88      73.349  87.423  21.818  0.00  0.00            
ATOM   2761  H5' DG  X  88      73.058  88.264  22.447  0.00  0.00            
ATOM   2762 H5'' DG  X  88      74.373  87.673  21.540  0.00  0.00            
ATOM   2763  C4' DG  X  88      73.172  86.136  22.670  0.00  0.00            
ATOM   2764  H4' DG  X  88      73.789  86.250  23.561  0.00  0.00            
ATOM   2765  O4' DG  X  88      71.810  86.109  23.187  0.00  0.00            
ATOM   2766  C1' DG  X  88      71.197  84.889  22.835  0.00  0.00            
ATOM   2767  H1' DG  X  88      71.464  84.119  23.559  0.00  0.00            
ATOM   2768  N9  DG  X  88      69.731  85.103  22.668  0.00  0.00            
ATOM   2769  C8  DG  X  88      69.104  85.709  21.597  0.00  0.00            
ATOM   2770  H8  DG  X  88      69.677  85.915  20.704  0.00  0.00            
ATOM   2771  N7  DG  X  88      67.825  86.020  21.702  0.00  0.00            
ATOM   2772  C5  DG  X  88      67.525  85.504  22.990  0.00  0.00            
ATOM   2773  C6  DG  X  88      66.274  85.415  23.737  0.00  0.00            
ATOM   2774  O6  DG  X  88      65.118  85.836  23.520  0.00  0.00            
ATOM   2775  N1  DG  X  88      66.434  84.704  24.905  0.00  0.00            
ATOM   2776  H1  DG  X  88      65.588  84.511  25.422  0.00  0.00            
ATOM   2777  C2  DG  X  88      67.601  84.286  25.397  0.00  0.00            
ATOM   2778  N2  DG  X  88      67.598  83.604  26.542  0.00  0.00            
ATOM   2779  H21 DG  X  88      66.717  83.375  26.979  0.00  0.00            
ATOM   2780  H22 DG  X  88      68.471  83.159  26.788  0.00  0.00            
ATOM   2781  N3  DG  X  88      68.794  84.365  24.796  0.00  0.00            
ATOM   2782  C4  DG  X  88      68.662  84.943  23.525  0.00  0.00            
ATOM   2783  C3' DG  X  88      73.397  84.767  21.901  0.00  0.00            
ATOM   2784  H3' DG  X  88      74.011  84.978  21.026  0.00  0.00            
ATOM   2785  C2' DG  X  88      71.917  84.369  21.597  0.00  0.00            
ATOM   2786  H2' DG  X  88      71.552  84.929  20.736  0.00  0.00            
ATOM   2787 H2'' DG  X  88      71.860  83.291  21.447  0.00  0.00            
ATOM   2788  O3' DG  X  88      74.095  83.968  22.805  0.00  0.00            
ATOM   2789  P   DC  X  89      74.575  82.452  22.402  0.00  0.00            
ATOM   2790  OP1 DC  X  89      75.840  82.076  23.116  0.00  0.00            
ATOM   2791  OP2 DC  X  89      74.571  82.381  20.921  0.00  0.00            
ATOM   2792  O5' DC  X  89      73.353  81.565  22.958  0.00  0.00            
ATOM   2793  C5' DC  X  89      73.337  81.199  24.308  0.00  0.00            
ATOM   2794  H5' DC  X  89      73.675  82.024  24.936  0.00  0.00            
ATOM   2795 H5'' DC  X  89      73.925  80.307  24.523  0.00  0.00            
ATOM   2796  C4' DC  X  89      71.926  80.802  24.758  0.00  0.00            
ATOM   2797  H4' DC  X  89      71.853  80.947  25.836  0.00  0.00            
ATOM   2798  O4' DC  X  89      70.872  81.503  24.143  0.00  0.00            
ATOM   2799  C1' DC  X  89      69.705  80.821  24.438  0.00  0.00            
ATOM   2800  H1' DC  X  89      69.465  81.249  25.411  0.00  0.00            
ATOM   2801  N1  DC  X  89      68.651  81.124  23.484  0.00  0.00            
ATOM   2802  C6  DC  X  89      68.889  81.547  22.237  0.00  0.00            
ATOM   2803  H6  DC  X  89      69.830  81.494  21.709  0.00  0.00            
ATOM   2804  C5  DC  X  89      67.921  82.037  21.474  0.00  0.00            
ATOM   2805  H5  DC  X  89      68.192  82.521  20.548  0.00  0.00            
ATOM   2806  C4  DC  X  89      66.610  82.132  22.007  0.00  0.00            
ATOM   2807  N4  DC  X  89      65.724  82.936  21.460  0.00  0.00            
ATOM   2808  H41 DC  X  89      64.803  82.874  21.870  0.00  0.00            
ATOM   2809  H42 DC  X  89      65.915  83.374  20.569  0.00  0.00            
ATOM   2810  N3  DC  X  89      66.271  81.630  23.224  0.00  0.00            
ATOM   2811  C2  DC  X  89      67.290  81.139  23.937  0.00  0.00            
ATOM   2812  O2  DC  X  89      66.928  80.635  25.011  0.00  0.00            
ATOM   2813  C3' DC  X  89      71.572  79.346  24.440  0.00  0.00            
ATOM   2814  H3' DC  X  89      71.886  79.052  23.439  0.00  0.00            
ATOM   2815  C2' DC  X  89      70.091  79.361  24.618  0.00  0.00            
ATOM   2816  H2' DC  X  89      69.667  78.800  23.786  0.00  0.00            
ATOM   2817 H2'' DC  X  89      69.717  78.927  25.546  0.00  0.00            
ATOM   2818  O3' DC  X  89      72.085  78.395  25.308  0.00  0.00            
ATOM   2819  P   DC  X  90      72.160  76.827  24.853  0.00  0.00            
ATOM   2820  OP1 DC  X  90      73.216  76.253  25.734  0.00  0.00            
ATOM   2821  OP2 DC  X  90      72.300  76.653  23.347  0.00  0.00            
ATOM   2822  O5' DC  X  90      70.775  76.140  25.187  0.00  0.00            
ATOM   2823  C5' DC  X  90      70.257  76.136  26.547  0.00  0.00            
ATOM   2824  H5' DC  X  90      70.344  77.118  27.012  0.00  0.00            
ATOM   2825 H5'' DC  X  90      70.916  75.468  27.101  0.00  0.00            
ATOM   2826  C4' DC  X  90      68.777  75.817  26.678  0.00  0.00            
ATOM   2827  H4' DC  X  90      68.547  75.786  27.743  0.00  0.00            
ATOM   2828  O4' DC  X  90      68.005  76.951  26.193  0.00  0.00            
ATOM   2829  C1' DC  X  90      67.051  76.422  25.271  0.00  0.00            
ATOM   2830  H1' DC  X  90      66.180  76.141  25.862  0.00  0.00            
ATOM   2831  N1  DC  X  90      66.517  77.328  24.201  0.00  0.00            
ATOM   2832  C6  DC  X  90      67.305  77.499  23.059  0.00  0.00            
ATOM   2833  H6  DC  X  90      68.356  77.255  23.084  0.00  0.00            
ATOM   2834  C5  DC  X  90      66.812  78.094  21.922  0.00  0.00            
ATOM   2835  H5  DC  X  90      67.469  78.276  21.084  0.00  0.00            
ATOM   2836  C4  DC  X  90      65.477  78.526  21.971  0.00  0.00            
ATOM   2837  N4  DC  X  90      64.986  79.096  20.950  0.00  0.00            
ATOM   2838  H41 DC  X  90      64.069  79.514  20.879  0.00  0.00            
ATOM   2839  H42 DC  X  90      65.661  79.218  20.208  0.00  0.00            
ATOM   2840  N3  DC  X  90      64.673  78.283  22.948  0.00  0.00            
ATOM   2841  C2  DC  X  90      65.158  77.674  24.097  0.00  0.00            
ATOM   2842  O2  DC  X  90      64.470  77.449  25.108  0.00  0.00            
ATOM   2843  C3' DC  X  90      68.217  74.551  25.975  0.00  0.00            
ATOM   2844  H3' DC  X  90      69.073  73.923  25.726  0.00  0.00            
ATOM   2845  C2' DC  X  90      67.605  75.142  24.751  0.00  0.00            
ATOM   2846  H2' DC  X  90      68.326  75.258  23.942  0.00  0.00            
ATOM   2847 H2'' DC  X  90      66.830  74.461  24.401  0.00  0.00            
ATOM   2848  O3' DC  X  90      67.217  73.779  26.634  0.00  0.00            
ATOM   2849  P   DT  X  91      67.462  72.668  27.657  0.00  0.00            
ATOM   2850  OP1 DT  X  91      68.741  72.913  28.356  0.00  0.00            
ATOM   2851  OP2 DT  X  91      67.196  71.364  26.997  0.00  0.00            
ATOM   2852  O5' DT  X  91      66.305  73.073  28.616  0.00  0.00            
ATOM   2853  C5' DT  X  91      66.153  74.404  29.131  0.00  0.00            
ATOM   2854  H5' DT  X  91      66.756  75.128  28.583  0.00  0.00            
ATOM   2855 H5'' DT  X  91      66.448  74.445  30.180  0.00  0.00            
ATOM   2856  C4' DT  X  91      64.735  74.899  29.031  0.00  0.00            
ATOM   2857  H4' DT  X  91      64.577  75.783  29.648  0.00  0.00            
ATOM   2858  O4' DT  X  91      64.385  75.148  27.708  0.00  0.00            
ATOM   2859  C1' DT  X  91      63.237  74.461  27.333  0.00  0.00            
ATOM   2860  H1' DT  X  91      62.353  75.047  27.585  0.00  0.00            
ATOM   2861  N1  DT  X  91      63.200  74.176  25.896  0.00  0.00            
ATOM   2862  C6  DT  X  91      64.255  73.452  25.351  0.00  0.00            
ATOM   2863  H6  DT  X  91      65.003  73.002  25.987  0.00  0.00            
ATOM   2864  C5  DT  X  91      64.380  73.369  23.986  0.00  0.00            
ATOM   2865  C7  DT  X  91      65.431  72.563  23.283  0.00  0.00            
ATOM   2866  H71 DT  X  91      66.080  73.282  22.782  0.00  0.00            
ATOM   2867  H72 DT  X  91      66.030  71.989  23.990  0.00  0.00            
ATOM   2868  H73 DT  X  91      64.966  71.938  22.520  0.00  0.00            
ATOM   2869  C4  DT  X  91      63.450  74.160  23.157  0.00  0.00            
ATOM   2870  O4  DT  X  91      63.597  74.266  21.940  0.00  0.00            
ATOM   2871  N3  DT  X  91      62.348  74.719  23.770  0.00  0.00            
ATOM   2872  H3  DT  X  91      61.645  75.211  23.238  0.00  0.00            
ATOM   2873  C2  DT  X  91      62.151  74.601  25.097  0.00  0.00            
ATOM   2874  O2  DT  X  91      61.118  75.033  25.626  0.00  0.00            
ATOM   2875  C3' DT  X  91      63.695  73.890  29.537  0.00  0.00            
ATOM   2876  H3' DT  X  91      64.254  73.138  30.093  0.00  0.00            
ATOM   2877  C2' DT  X  91      63.213  73.218  28.208  0.00  0.00            
ATOM   2878  H2' DT  X  91      63.952  72.444  27.999  0.00  0.00            
ATOM   2879 H2'' DT  X  91      62.242  72.741  28.341  0.00  0.00            
ATOM   2880  O3' DT  X  91      62.730  74.543  30.305  0.00  0.00            
ATOM   2881  P   DT  X  92      61.698  73.804  31.221  0.00  0.00            
ATOM   2882  OP1 DT  X  92      61.089  74.763  32.183  0.00  0.00            
ATOM   2883  OP2 DT  X  92      62.336  72.665  31.769  0.00  0.00            
ATOM   2884  O5' DT  X  92      60.476  73.398  30.309  0.00  0.00            
ATOM   2885  C5' DT  X  92      59.461  74.339  29.927  0.00  0.00            
ATOM   2886  H5' DT  X  92      59.920  75.317  29.784  0.00  0.00            
ATOM   2887 H5'' DT  X  92      58.755  74.459  30.749  0.00  0.00            
ATOM   2888  C4' DT  X  92      58.563  73.948  28.705  0.00  0.00            
ATOM   2889  H4' DT  X  92      57.893  74.792  28.546  0.00  0.00            
ATOM   2890  O4' DT  X  92      59.261  73.885  27.469  0.00  0.00            
ATOM   2891  C1' DT  X  92      58.595  73.030  26.640  0.00  0.00            
ATOM   2892  H1' DT  X  92      57.777  73.572  26.164  0.00  0.00            
ATOM   2893  N1  DT  X  92      59.509  72.460  25.579  0.00  0.00            
ATOM   2894  C6  DT  X  92      60.475  71.575  25.898  0.00  0.00            
ATOM   2895  H6  DT  X  92      60.512  71.217  26.916  0.00  0.00            
ATOM   2896  C5  DT  X  92      61.404  71.111  24.978  0.00  0.00            
ATOM   2897  C7  DT  X  92      62.534  70.151  25.541  0.00  0.00            
ATOM   2898  H71 DT  X  92      62.484  70.113  26.629  0.00  0.00            
ATOM   2899  H72 DT  X  92      62.417  69.146  25.136  0.00  0.00            
ATOM   2900  H73 DT  X  92      63.471  70.457  25.075  0.00  0.00            
ATOM   2901  C4  DT  X  92      61.303  71.550  23.578  0.00  0.00            
ATOM   2902  O4  DT  X  92      62.058  71.131  22.705  0.00  0.00            
ATOM   2903  N3  DT  X  92      60.271  72.404  23.291  0.00  0.00            
ATOM   2904  H3  DT  X  92      60.180  72.797  22.366  0.00  0.00            
ATOM   2905  C2  DT  X  92      59.269  72.868  24.223  0.00  0.00            
ATOM   2906  O2  DT  X  92      58.284  73.501  23.869  0.00  0.00            
ATOM   2907  C3' DT  X  92      57.782  72.671  28.921  0.00  0.00            
ATOM   2908  H3' DT  X  92      58.369  72.040  29.589  0.00  0.00            
ATOM   2909  C2' DT  X  92      57.905  72.029  27.562  0.00  0.00            
ATOM   2910  H2' DT  X  92      58.492  71.116  27.657  0.00  0.00            
ATOM   2911 H2'' DT  X  92      56.882  71.840  27.237  0.00  0.00            
ATOM   2912  O3' DT  X  92      56.496  72.943  29.468  0.00  0.00            
ATOM   2913  P   DT  X  93      55.387  71.821  29.717  0.00  0.00            
ATOM   2914  OP1 DT  X  93      54.355  72.461  30.606  0.00  0.00            
ATOM   2915  OP2 DT  X  93      56.098  70.578  30.176  0.00  0.00            
ATOM   2916  O5' DT  X  93      54.718  71.643  28.299  0.00  0.00            
ATOM   2917  C5' DT  X  93      54.042  72.710  27.572  0.00  0.00            
ATOM   2918  H5' DT  X  93      54.649  73.615  27.600  0.00  0.00            
ATOM   2919 H5'' DT  X  93      53.117  72.829  28.135  0.00  0.00            
ATOM   2920  C4' DT  X  93      53.870  72.244  26.098  0.00  0.00            
ATOM   2921  H4' DT  X  93      53.225  72.935  25.556  0.00  0.00            
ATOM   2922  O4' DT  X  93      55.146  72.219  25.463  0.00  0.00            
ATOM   2923  C1' DT  X  93      55.119  71.543  24.187  0.00  0.00            
ATOM   2924  H1' DT  X  93      54.846  72.310  23.462  0.00  0.00            
ATOM   2925  N1  DT  X  93      56.474  70.930  23.838  0.00  0.00            
ATOM   2926  C6  DT  X  93      57.069  70.024  24.729  0.00  0.00            
ATOM   2927  H6  DT  X  93      56.649  69.876  25.713  0.00  0.00            
ATOM   2928  C5  DT  X  93      58.104  69.231  24.362  0.00  0.00            
ATOM   2929  C7  DT  X  93      58.556  68.165  25.299  0.00  0.00            
ATOM   2930  H71 DT  X  93      57.974  68.153  26.221  0.00  0.00            
ATOM   2931  H72 DT  X  93      58.556  67.213  24.769  0.00  0.00            
ATOM   2932  H73 DT  X  93      59.607  68.271  25.570  0.00  0.00            
ATOM   2933  C4  DT  X  93      58.642  69.264  23.020  0.00  0.00            
ATOM   2934  O4  DT  X  93      59.533  68.515  22.546  0.00  0.00            
ATOM   2935  N3  DT  X  93      58.040  70.239  22.241  0.00  0.00            
ATOM   2936  H3  DT  X  93      58.432  70.403  21.324  0.00  0.00            
ATOM   2937  C2  DT  X  93      57.009  71.011  22.521  0.00  0.00            
ATOM   2938  O2  DT  X  93      56.611  71.873  21.716  0.00  0.00            
ATOM   2939  C3' DT  X  93      53.404  70.859  25.846  0.00  0.00            
ATOM   2940  H3' DT  X  93      53.945  70.227  26.550  0.00  0.00            
ATOM   2941  C2' DT  X  93      53.935  70.540  24.439  0.00  0.00            
ATOM   2942  H2' DT  X  93      54.161  69.481  24.315  0.00  0.00            
ATOM   2943 H2'' DT  X  93      53.160  70.866  23.746  0.00  0.00            
ATOM   2944  O3' DT  X  93      51.957  70.644  25.840  0.00  0.00            
ATOM   2945  P   DT  X  94      51.310  69.191  25.671  0.00  0.00            
ATOM   2946  OP1 DT  X  94      49.913  69.402  25.873  0.00  0.00            
ATOM   2947  OP2 DT  X  94      52.113  68.156  26.395  0.00  0.00            
ATOM   2948  O5' DT  X  94      51.312  68.721  24.112  0.00  0.00            
ATOM   2949  C5' DT  X  94      50.660  69.399  23.067  0.00  0.00            
ATOM   2950  H5' DT  X  94      50.780  70.440  23.368  0.00  0.00            
ATOM   2951 H5'' DT  X  94      49.630  69.093  22.884  0.00  0.00            
ATOM   2952  C4' DT  X  94      51.298  69.182  21.726  0.00  0.00            
ATOM   2953  H4' DT  X  94      50.764  69.808  21.011  0.00  0.00            
ATOM   2954  O4' DT  X  94      52.621  69.483  21.701  0.00  0.00            
ATOM   2955  C1' DT  X  94      53.244  68.745  20.646  0.00  0.00            
ATOM   2956  H1' DT  X  94      53.436  69.470  19.855  0.00  0.00            
ATOM   2957  N1  DT  X  94      54.445  68.127  21.217  0.00  0.00            
ATOM   2958  C6  DT  X  94      54.297  67.564  22.521  0.00  0.00            
ATOM   2959  H6  DT  X  94      53.415  67.751  23.115  0.00  0.00            
ATOM   2960  C5  DT  X  94      55.298  66.798  22.969  0.00  0.00            
ATOM   2961  C7  DT  X  94      55.121  66.265  24.404  0.00  0.00            
ATOM   2962  H71 DT  X  94      54.299  66.789  24.892  0.00  0.00            
ATOM   2963  H72 DT  X  94      54.803  65.223  24.365  0.00  0.00            
ATOM   2964  H73 DT  X  94      56.032  66.414  24.983  0.00  0.00            
ATOM   2965  C4  DT  X  94      56.503  66.575  22.238  0.00  0.00            
ATOM   2966  O4  DT  X  94      57.436  65.806  22.592  0.00  0.00            
ATOM   2967  N3  DT  X  94      56.516  67.107  21.047  0.00  0.00            
ATOM   2968  H3  DT  X  94      57.366  66.949  20.525  0.00  0.00            
ATOM   2969  C2  DT  X  94      55.571  67.843  20.410  0.00  0.00            
ATOM   2970  O2  DT  X  94      55.646  68.015  19.235  0.00  0.00            
ATOM   2971  C3' DT  X  94      51.217  67.707  21.255  0.00  0.00            
ATOM   2972  H3' DT  X  94      51.732  67.035  21.941  0.00  0.00            
ATOM   2973  C2' DT  X  94      52.186  67.816  20.118  0.00  0.00            
ATOM   2974  H2' DT  X  94      52.557  66.878  19.704  0.00  0.00            
ATOM   2975 H2'' DT  X  94      51.757  68.377  19.288  0.00  0.00            
ATOM   2976  O3' DT  X  94      49.943  67.299  20.819  0.00  0.00            
ATOM   2977  P   DG  X  95      49.538  65.783  20.672  0.00  0.00            
ATOM   2978  OP1 DG  X  95      48.066  65.820  20.421  0.00  0.00            
ATOM   2979  OP2 DG  X  95      49.961  65.148  21.880  0.00  0.00            
ATOM   2980  O5' DG  X  95      50.344  65.184  19.456  0.00  0.00            
ATOM   2981  C5' DG  X  95      50.098  65.569  18.098  0.00  0.00            
ATOM   2982  H5' DG  X  95      50.243  66.621  17.853  0.00  0.00            
ATOM   2983 H5'' DG  X  95      49.063  65.362  17.827  0.00  0.00            
ATOM   2984  C4' DG  X  95      51.044  64.852  17.162  0.00  0.00            
ATOM   2985  H4' DG  X  95      50.872  65.206  16.146  0.00  0.00            
ATOM   2986  O4' DG  X  95      52.354  65.222  17.597  0.00  0.00            
ATOM   2987  C1' DG  X  95      52.961  64.042  17.804  0.00  0.00            
ATOM   2988  H1' DG  X  95      53.531  63.864  16.892  0.00  0.00            
ATOM   2989  N9  DG  X  95      53.910  64.131  18.975  0.00  0.00            
ATOM   2990  C8  DG  X  95      53.561  64.351  20.246  0.00  0.00            
ATOM   2991  H8  DG  X  95      52.564  64.748  20.364  0.00  0.00            
ATOM   2992  N7  DG  X  95      54.539  64.192  21.100  0.00  0.00            
ATOM   2993  C5  DG  X  95      55.599  63.664  20.352  0.00  0.00            
ATOM   2994  C6  DG  X  95      56.902  63.163  20.658  0.00  0.00            
ATOM   2995  O6  DG  X  95      57.386  62.948  21.773  0.00  0.00            
ATOM   2996  N1  DG  X  95      57.612  62.698  19.521  0.00  0.00            
ATOM   2997  H1  DG  X  95      58.498  62.248  19.698  0.00  0.00            
ATOM   2998  C2  DG  X  95      57.130  62.783  18.283  0.00  0.00            
ATOM   2999  N2  DG  X  95      57.891  62.367  17.282  0.00  0.00            
ATOM   3000  H21 DG  X  95      58.880  62.225  17.436  0.00  0.00            
ATOM   3001  H22 DG  X  95      57.528  62.424  16.341  0.00  0.00            
ATOM   3002  N3  DG  X  95      55.997  63.294  17.947  0.00  0.00            
ATOM   3003  C4  DG  X  95      55.185  63.687  19.010  0.00  0.00            
ATOM   3004  C3' DG  X  95      50.755  63.317  17.181  0.00  0.00            
ATOM   3005  H3' DG  X  95      49.859  63.042  17.738  0.00  0.00            
ATOM   3006  C2' DG  X  95      52.020  62.839  17.885  0.00  0.00            
ATOM   3007  H2' DG  X  95      51.730  62.732  18.931  0.00  0.00            
ATOM   3008 H2'' DG  X  95      52.528  61.959  17.489  0.00  0.00            
ATOM   3009  O3' DG  X  95      50.874  62.762  15.866  0.00  0.00            
ATOM   3010  P   DA  X  96      50.248  61.369  15.443  0.00  0.00            
ATOM   3011  OP1 DA  X  96      49.909  61.390  13.935  0.00  0.00            
ATOM   3012  OP2 DA  X  96      49.191  60.836  16.338  0.00  0.00            
ATOM   3013  O5' DA  X  96      51.559  60.420  15.555  0.00  0.00            
ATOM   3014  C5' DA  X  96      52.658  60.614  14.712  0.00  0.00            
ATOM   3015  H5' DA  X  96      53.074  61.616  14.817  0.00  0.00            
ATOM   3016 H5'' DA  X  96      52.359  60.410  13.684  0.00  0.00            
ATOM   3017  C4' DA  X  96      53.795  59.682  15.111  0.00  0.00            
ATOM   3018  H4' DA  X  96      54.505  59.832  14.298  0.00  0.00            
ATOM   3019  O4' DA  X  96      54.474  60.110  16.267  0.00  0.00            
ATOM   3020  C1' DA  X  96      54.827  58.959  17.067  0.00  0.00            
ATOM   3021  H1' DA  X  96      55.827  58.566  16.884  0.00  0.00            
ATOM   3022  N9  DA  X  96      54.831  59.307  18.494  0.00  0.00            
ATOM   3023  C8  DA  X  96      53.808  59.776  19.279  0.00  0.00            
ATOM   3024  H8  DA  X  96      52.770  59.860  18.993  0.00  0.00            
ATOM   3025  N7  DA  X  96      54.158  60.035  20.525  0.00  0.00            
ATOM   3026  C5  DA  X  96      55.564  59.851  20.486  0.00  0.00            
ATOM   3027  C6  DA  X  96      56.613  59.787  21.472  0.00  0.00            
ATOM   3028  N6  DA  X  96      56.319  59.937  22.724  0.00  0.00            
ATOM   3029  H61 DA  X  96      57.039  59.979  23.431  0.00  0.00            
ATOM   3030  H62 DA  X  96      55.349  60.168  22.889  0.00  0.00            
ATOM   3031  N1  DA  X  96      57.878  59.449  21.146  0.00  0.00            
ATOM   3032  C2  DA  X  96      58.096  59.146  19.934  0.00  0.00            
ATOM   3033  H2  DA  X  96      59.133  58.948  19.706  0.00  0.00            
ATOM   3034  N3  DA  X  96      57.276  59.051  18.913  0.00  0.00            
ATOM   3035  C4  DA  X  96      56.013  59.370  19.271  0.00  0.00            
ATOM   3036  C3' DA  X  96      53.577  58.154  15.206  0.00  0.00            
ATOM   3037  H3' DA  X  96      52.540  57.951  14.939  0.00  0.00            
ATOM   3038  C2' DA  X  96      53.872  57.861  16.679  0.00  0.00            
ATOM   3039  H2' DA  X  96      52.979  57.998  17.289  0.00  0.00            
ATOM   3040 H2'' DA  X  96      54.284  56.871  16.873  0.00  0.00            
ATOM   3041  O3' DA  X  96      54.536  57.364  14.443  0.00  0.00            
ATOM   3042  P   DT  X  97      54.390  55.834  14.195  0.00  0.00            
ATOM   3043  OP1 DT  X  97      55.037  55.407  12.960  0.00  0.00            
ATOM   3044  OP2 DT  X  97      52.927  55.602  14.320  0.00  0.00            
ATOM   3045  O5' DT  X  97      55.096  55.007  15.401  0.00  0.00            
ATOM   3046  C5' DT  X  97      56.487  54.797  15.470  0.00  0.00            
ATOM   3047  H5' DT  X  97      56.988  55.760  15.375  0.00  0.00            
ATOM   3048 H5'' DT  X  97      56.733  54.144  14.632  0.00  0.00            
ATOM   3049  C4' DT  X  97      56.992  54.055  16.724  0.00  0.00            
ATOM   3050  H4' DT  X  97      58.014  53.725  16.538  0.00  0.00            
ATOM   3051  O4' DT  X  97      57.011  54.873  17.925  0.00  0.00            
ATOM   3052  C1' DT  X  97      56.312  54.167  18.948  0.00  0.00            
ATOM   3053  H1' DT  X  97      57.008  53.467  19.411  0.00  0.00            
ATOM   3054  N1  DT  X  97      55.894  54.992  20.018  0.00  0.00            
ATOM   3055  C6  DT  X  97      54.574  55.317  20.192  0.00  0.00            
ATOM   3056  H6  DT  X  97      53.807  54.912  19.548  0.00  0.00            
ATOM   3057  C5  DT  X  97      54.158  56.116  21.272  0.00  0.00            
ATOM   3058  C7  DT  X  97      52.739  56.502  21.610  0.00  0.00            
ATOM   3059  H71 DT  X  97      52.511  57.499  21.234  0.00  0.00            
ATOM   3060  H72 DT  X  97      51.986  55.908  21.092  0.00  0.00            
ATOM   3061  H73 DT  X  97      52.546  56.494  22.683  0.00  0.00            
ATOM   3062  C4  DT  X  97      55.092  56.551  22.305  0.00  0.00            
ATOM   3063  O4  DT  X  97      54.798  57.204  23.338  0.00  0.00            
ATOM   3064  N3  DT  X  97      56.439  56.155  22.004  0.00  0.00            
ATOM   3065  H3  DT  X  97      57.170  56.383  22.663  0.00  0.00            
ATOM   3066  C2  DT  X  97      56.893  55.431  20.948  0.00  0.00            
ATOM   3067  O2  DT  X  97      58.096  55.126  20.859  0.00  0.00            
ATOM   3068  C3' DT  X  97      56.226  52.784  17.081  0.00  0.00            
ATOM   3069  H3' DT  X  97      55.753  52.406  16.174  0.00  0.00            
ATOM   3070  C2' DT  X  97      55.379  53.286  18.227  0.00  0.00            
ATOM   3071  H2' DT  X  97      54.551  53.918  17.906  0.00  0.00            
ATOM   3072 H2'' DT  X  97      55.031  52.383  18.730  0.00  0.00            
ATOM   3073  O3' DT  X  97      57.122  51.783  17.547  0.00  0.00            
ATOM   3074  P   DG  X  98      57.862  50.766  16.522  0.00  0.00            
ATOM   3075  OP1 DG  X  98      57.911  51.391  15.209  0.00  0.00            
ATOM   3076  OP2 DG  X  98      57.066  49.496  16.657  0.00  0.00            
ATOM   3077  O5' DG  X  98      59.265  50.589  17.310  0.00  0.00            
ATOM   3078  C5' DG  X  98      60.156  51.674  17.317  0.00  0.00            
ATOM   3079  H5' DG  X  98      59.724  52.665  17.457  0.00  0.00            
ATOM   3080 H5'' DG  X  98      60.552  51.587  16.306  0.00  0.00            
ATOM   3081  C4' DG  X  98      61.267  51.503  18.400  0.00  0.00            
ATOM   3082  H4' DG  X  98      62.032  52.157  17.980  0.00  0.00            
ATOM   3083  O4' DG  X  98      60.920  51.968  19.666  0.00  0.00            
ATOM   3084  C1' DG  X  98      60.646  50.841  20.503  0.00  0.00            
ATOM   3085  H1' DG  X  98      61.384  50.783  21.303  0.00  0.00            
ATOM   3086  N9  DG  X  98      59.344  51.093  21.196  0.00  0.00            
ATOM   3087  C8  DG  X  98      58.089  51.004  20.784  0.00  0.00            
ATOM   3088  H8  DG  X  98      57.897  50.640  19.785  0.00  0.00            
ATOM   3089  N7  DG  X  98      57.174  51.674  21.426  0.00  0.00            
ATOM   3090  C5  DG  X  98      57.926  52.211  22.449  0.00  0.00            
ATOM   3091  C6  DG  X  98      57.512  52.948  23.524  0.00  0.00            
ATOM   3092  O6  DG  X  98      56.402  53.437  23.774  0.00  0.00            
ATOM   3093  N1  DG  X  98      58.531  53.276  24.378  0.00  0.00            
ATOM   3094  H1  DG  X  98      58.370  53.858  25.188  0.00  0.00            
ATOM   3095  C2  DG  X  98      59.880  52.962  24.171  0.00  0.00            
ATOM   3096  N2  DG  X  98      60.795  53.348  25.005  0.00  0.00            
ATOM   3097  H21 DG  X  98      60.455  53.912  25.771  0.00  0.00            
ATOM   3098  H22 DG  X  98      61.747  53.062  24.826  0.00  0.00            
ATOM   3099  N3  DG  X  98      60.316  52.244  23.165  0.00  0.00            
ATOM   3100  C4  DG  X  98      59.270  51.909  22.355  0.00  0.00            
ATOM   3101  C3' DG  X  98      61.686  50.044  18.585  0.00  0.00            
ATOM   3102  H3' DG  X  98      61.523  49.534  17.636  0.00  0.00            
ATOM   3103  C2' DG  X  98      60.693  49.570  19.608  0.00  0.00            
ATOM   3104  H2' DG  X  98      59.736  49.288  19.169  0.00  0.00            
ATOM   3105 H2'' DG  X  98      61.031  48.668  20.119  0.00  0.00            
ATOM   3106  O3' DG  X  98      63.015  49.850  18.983  0.00  0.00            
ATOM   3107  P   DG  X  99      63.637  48.431  19.279  0.00  0.00            
ATOM   3108  OP1 DG  X  99      65.102  48.632  19.319  0.00  0.00            
ATOM   3109  OP2 DG  X  99      63.110  47.553  18.295  0.00  0.00            
ATOM   3110  O5' DG  X  99      63.280  47.948  20.733  0.00  0.00            
ATOM   3111  C5' DG  X  99      63.812  48.659  21.773  0.00  0.00            
ATOM   3112  H5' DG  X  99      63.656  49.731  21.655  0.00  0.00            
ATOM   3113 H5'' DG  X  99      64.881  48.446  21.788  0.00  0.00            
ATOM   3114  C4' DG  X  99      63.209  48.282  23.107  0.00  0.00            
ATOM   3115  H4' DG  X  99      63.921  48.429  23.919  0.00  0.00            
ATOM   3116  O4' DG  X  99      62.044  48.966  23.409  0.00  0.00            
ATOM   3117  C1' DG  X  99      61.068  48.070  23.915  0.00  0.00            
ATOM   3118  H1' DG  X  99      61.146  47.937  24.994  0.00  0.00            
ATOM   3119  N9  DG  X  99      59.725  48.397  23.744  0.00  0.00            
ATOM   3120  C8  DG  X  99      58.852  48.115  22.709  0.00  0.00            
ATOM   3121  H8  DG  X  99      59.077  47.601  21.786  0.00  0.00            
ATOM   3122  N7  DG  X  99      57.674  48.617  22.951  0.00  0.00            
ATOM   3123  C5  DG  X  99      57.787  49.239  24.195  0.00  0.00            
ATOM   3124  C6  DG  X  99      56.916  50.042  25.016  0.00  0.00            
ATOM   3125  O6  DG  X  99      55.740  50.232  24.786  0.00  0.00            
ATOM   3126  N1  DG  X  99      57.476  50.714  26.117  0.00  0.00            
ATOM   3127  H1  DG  X  99      56.839  51.196  26.735  0.00  0.00            
ATOM   3128  C2  DG  X  99      58.723  50.555  26.459  0.00  0.00            
ATOM   3129  N2  DG  X  99      59.163  51.274  27.451  0.00  0.00            
ATOM   3130  H21 DG  X  99      58.475  51.837  27.931  0.00  0.00            
ATOM   3131  H22 DG  X  99      60.164  51.403  27.402  0.00  0.00            
ATOM   3132  N3  DG  X  99      59.551  49.713  25.810  0.00  0.00            
ATOM   3133  C4  DG  X  99      59.032  49.138  24.717  0.00  0.00            
ATOM   3134  C3' DG  X  99      62.947  46.758  23.313  0.00  0.00            
ATOM   3135  H3' DG  X  99      63.486  46.228  22.527  0.00  0.00            
ATOM   3136  C2' DG  X  99      61.384  46.804  23.123  0.00  0.00            
ATOM   3137  H2' DG  X  99      61.102  46.969  22.084  0.00  0.00            
ATOM   3138 H2'' DG  X  99      60.829  45.968  23.549  0.00  0.00            
ATOM   3139  O3' DG  X  99      63.359  46.213  24.591  0.00  0.00            
ATOM   3140  P   DA  X 100      64.633  45.281  24.749  0.00  0.00            
ATOM   3141  OP1 DA  X 100      65.662  45.812  23.824  0.00  0.00            
ATOM   3142  OP2 DA  X 100      64.276  43.844  24.561  0.00  0.00            
ATOM   3143  O5' DA  X 100      65.209  45.446  26.210  0.00  0.00            
ATOM   3144  C5' DA  X 100      66.044  46.621  26.481  0.00  0.00            
ATOM   3145  H5' DA  X 100      65.934  47.368  25.695  0.00  0.00            
ATOM   3146 H5'' DA  X 100      67.082  46.338  26.657  0.00  0.00            
ATOM   3147  C4' DA  X 100      65.609  47.268  27.859  0.00  0.00            
ATOM   3148  H4' DA  X 100      66.190  48.190  27.863  0.00  0.00            
ATOM   3149  O4' DA  X 100      64.220  47.693  27.768  0.00  0.00            
ATOM   3150  C1' DA  X 100      63.411  47.051  28.729  0.00  0.00            
ATOM   3151  H1' DA  X 100      63.351  47.673  29.622  0.00  0.00            
ATOM   3152  N9  DA  X 100      62.081  46.667  28.082  0.00  0.00            
ATOM   3153  C8  DA  X 100      61.809  45.622  27.157  0.00  0.00            
ATOM   3154  H8  DA  X 100      62.557  44.981  26.715  0.00  0.00            
ATOM   3155  N7  DA  X 100      60.579  45.504  26.812  0.00  0.00            
ATOM   3156  C5  DA  X 100      59.975  46.529  27.592  0.00  0.00            
ATOM   3157  C6  DA  X 100      58.655  47.014  27.671  0.00  0.00            
ATOM   3158  N6  DA  X 100      57.584  46.527  27.030  0.00  0.00            
ATOM   3159  H61 DA  X 100      56.746  47.076  27.158  0.00  0.00            
ATOM   3160  H62 DA  X 100      57.556  45.778  26.354  0.00  0.00            
ATOM   3161  N1  DA  X 100      58.256  47.993  28.491  0.00  0.00            
ATOM   3162  C2  DA  X 100      59.233  48.559  29.189  0.00  0.00            
ATOM   3163  H2  DA  X 100      58.943  49.457  29.714  0.00  0.00            
ATOM   3164  N3  DA  X 100      60.533  48.332  29.174  0.00  0.00            
ATOM   3165  C4  DA  X 100      60.848  47.256  28.363  0.00  0.00            
ATOM   3166  C3' DA  X 100      65.737  46.379  29.068  0.00  0.00            
ATOM   3167  H3' DA  X 100      66.488  45.591  29.011  0.00  0.00            
ATOM   3168  C2' DA  X 100      64.275  45.840  29.137  0.00  0.00            
ATOM   3169  H2' DA  X 100      64.125  44.914  28.582  0.00  0.00            
ATOM   3170 H2'' DA  X 100      63.889  45.545  30.113  0.00  0.00            
ATOM   3171  O3' DA  X 100      66.167  47.232  30.099  0.00  0.00            
ATOM   3172  P   DG  X 101      66.346  46.830  31.605  0.00  0.00            
ATOM   3173  OP1 DG  X 101      67.124  47.861  32.401  0.00  0.00            
ATOM   3174  OP2 DG  X 101      66.828  45.446  31.582  0.00  0.00            
ATOM   3175  O5' DG  X 101      64.852  46.890  32.131  0.00  0.00            
ATOM   3176  C5' DG  X 101      64.261  48.160  32.416  0.00  0.00            
ATOM   3177  H5' DG  X 101      64.375  48.866  31.594  0.00  0.00            
ATOM   3178 H5'' DG  X 101      64.869  48.566  33.225  0.00  0.00            
ATOM   3179  C4' DG  X 101      62.796  48.073  32.759  0.00  0.00            
ATOM   3180  H4' DG  X 101      62.387  49.082  32.816  0.00  0.00            
ATOM   3181  O4' DG  X 101      62.119  47.337  31.781  0.00  0.00            
ATOM   3182  C1' DG  X 101      61.027  46.744  32.375  0.00  0.00            
ATOM   3183  H1' DG  X 101      60.178  47.392  32.591  0.00  0.00            
ATOM   3184  N9  DG  X 101      60.519  45.669  31.544  0.00  0.00            
ATOM   3185  C8  DG  X 101      61.281  44.640  31.010  0.00  0.00            
ATOM   3186  H8  DG  X 101      62.351  44.584  31.145  0.00  0.00            
ATOM   3187  N7  DG  X 101      60.626  43.880  30.136  0.00  0.00            
ATOM   3188  C5  DG  X 101      59.294  44.414  30.152  0.00  0.00            
ATOM   3189  C6  DG  X 101      58.097  44.043  29.460  0.00  0.00            
ATOM   3190  O6  DG  X 101      57.936  43.380  28.449  0.00  0.00            
ATOM   3191  N1  DG  X 101      56.954  44.717  29.950  0.00  0.00            
ATOM   3192  H1  DG  X 101      56.104  44.625  29.412  0.00  0.00            
ATOM   3193  C2  DG  X 101      56.978  45.750  30.825  0.00  0.00            
ATOM   3194  N2  DG  X 101      55.822  46.199  31.193  0.00  0.00            
ATOM   3195  H21 DG  X 101      54.922  45.989  30.784  0.00  0.00            
ATOM   3196  H22 DG  X 101      55.821  46.875  31.944  0.00  0.00            
ATOM   3197  N3  DG  X 101      58.092  46.148  31.448  0.00  0.00            
ATOM   3198  C4  DG  X 101      59.265  45.448  31.119  0.00  0.00            
ATOM   3199  C3' DG  X 101      62.488  47.319  34.112  0.00  0.00            
ATOM   3200  H3' DG  X 101      63.416  46.956  34.555  0.00  0.00            
ATOM   3201  C2' DG  X 101      61.534  46.233  33.713  0.00  0.00            
ATOM   3202  H2' DG  X 101      62.070  45.298  33.550  0.00  0.00            
ATOM   3203 H2'' DG  X 101      60.729  46.191  34.446  0.00  0.00            
ATOM   3204  O3' DG  X 101      61.759  48.256  35.096  0.00  0.00            
ATOM   3205  P   DC  X 102      61.560  47.801  36.624  0.00  0.00            
ATOM   3206  OP1 DC  X 102      61.899  48.912  37.498  0.00  0.00            
ATOM   3207  OP2 DC  X 102      62.219  46.524  36.842  0.00  0.00            
ATOM   3208  O5' DC  X 102      60.028  47.636  36.683  0.00  0.00            
ATOM   3209  C5' DC  X 102      59.118  48.720  36.857  0.00  0.00            
ATOM   3210  H5' DC  X 102      59.107  49.437  36.037  0.00  0.00            
ATOM   3211 H5'' DC  X 102      59.433  49.219  37.774  0.00  0.00            
ATOM   3212  C4' DC  X 102      57.728  48.117  36.855  0.00  0.00            
ATOM   3213  H4' DC  X 102      57.014  48.928  36.709  0.00  0.00            
ATOM   3214  O4' DC  X 102      57.515  47.220  35.743  0.00  0.00            
ATOM   3215  C1' DC  X 102      57.042  46.043  36.202  0.00  0.00            
ATOM   3216  H1' DC  X 102      55.963  46.012  36.053  0.00  0.00            
ATOM   3217  N1  DC  X 102      57.623  44.940  35.369  0.00  0.00            
ATOM   3218  C6  DC  X 102      58.861  44.539  35.530  0.00  0.00            
ATOM   3219  H6  DC  X 102      59.456  44.827  36.385  0.00  0.00            
ATOM   3220  C5  DC  X 102      59.425  43.552  34.809  0.00  0.00            
ATOM   3221  H5  DC  X 102      60.447  43.344  35.090  0.00  0.00            
ATOM   3222  C4  DC  X 102      58.629  42.980  33.794  0.00  0.00            
ATOM   3223  N4  DC  X 102      59.156  42.041  33.088  0.00  0.00            
ATOM   3224  H41 DC  X 102      58.753  41.618  32.265  0.00  0.00            
ATOM   3225  H42 DC  X 102      60.133  41.949  33.328  0.00  0.00            
ATOM   3226  N3  DC  X 102      57.373  43.276  33.606  0.00  0.00            
ATOM   3227  C2  DC  X 102      56.831  44.339  34.363  0.00  0.00            
ATOM   3228  O2  DC  X 102      55.671  44.622  34.134  0.00  0.00            
ATOM   3229  C3' DC  X 102      57.266  47.429  38.126  0.00  0.00            
ATOM   3230  H3' DC  X 102      57.958  47.604  38.950  0.00  0.00            
ATOM   3231  C2' DC  X 102      57.325  45.956  37.674  0.00  0.00            
ATOM   3232  H2' DC  X 102      58.356  45.641  37.833  0.00  0.00            
ATOM   3233 H2'' DC  X 102      56.599  45.432  38.296  0.00  0.00            
ATOM   3234  O3' DC  X 102      55.968  47.860  38.482  0.00  0.00            
ATOM   3235  P   DA  X 103      55.367  47.451  39.892  0.00  0.00            
ATOM   3236  OP1 DA  X 103      54.532  48.577  40.394  0.00  0.00            
ATOM   3237  OP2 DA  X 103      56.361  46.829  40.761  0.00  0.00            
ATOM   3238  O5' DA  X 103      54.359  46.331  39.406  0.00  0.00            
ATOM   3239  C5' DA  X 103      53.125  46.733  38.838  0.00  0.00            
ATOM   3240  H5' DA  X 103      53.270  47.449  38.029  0.00  0.00            
ATOM   3241 H5'' DA  X 103      52.476  47.165  39.600  0.00  0.00            
ATOM   3242  C4' DA  X 103      52.543  45.458  38.199  0.00  0.00            
ATOM   3243  H4' DA  X 103      51.634  45.752  37.675  0.00  0.00            
ATOM   3244  O4' DA  X 103      53.462  44.869  37.247  0.00  0.00            
ATOM   3245  C1' DA  X 103      53.450  43.494  37.439  0.00  0.00            
ATOM   3246  H1' DA  X 103      52.590  43.113  36.888  0.00  0.00            
ATOM   3247  N9  DA  X 103      54.630  42.826  36.993  0.00  0.00            
ATOM   3248  C8  DA  X 103      55.831  42.673  37.570  0.00  0.00            
ATOM   3249  H8  DA  X 103      56.077  43.249  38.450  0.00  0.00            
ATOM   3250  N7  DA  X 103      56.746  41.940  36.928  0.00  0.00            
ATOM   3251  C5  DA  X 103      55.931  41.402  35.866  0.00  0.00            
ATOM   3252  C6  DA  X 103      56.113  40.403  34.865  0.00  0.00            
ATOM   3253  N6  DA  X 103      57.105  39.631  34.774  0.00  0.00            
ATOM   3254  H61 DA  X 103      57.216  38.861  34.130  0.00  0.00            
ATOM   3255  H62 DA  X 103      57.845  39.943  35.387  0.00  0.00            
ATOM   3256  N1  DA  X 103      55.099  40.165  34.025  0.00  0.00            
ATOM   3257  C2  DA  X 103      54.012  40.771  34.093  0.00  0.00            
ATOM   3258  H2  DA  X 103      53.270  40.458  33.374  0.00  0.00            
ATOM   3259  N3  DA  X 103      53.613  41.653  35.018  0.00  0.00            
ATOM   3260  C4  DA  X 103      54.649  41.925  35.885  0.00  0.00            
ATOM   3261  C3' DA  X 103      52.203  44.439  39.326  0.00  0.00            
ATOM   3262  H3' DA  X 103      52.319  44.825  40.339  0.00  0.00            
ATOM   3263  C2' DA  X 103      53.312  43.410  39.023  0.00  0.00            
ATOM   3264  H2' DA  X 103      54.189  43.838  39.510  0.00  0.00            
ATOM   3265 H2'' DA  X 103      53.096  42.443  39.477  0.00  0.00            
ATOM   3266  O3' DA  X 103      50.895  43.977  39.026  0.00  0.00            
ATOM   3267  P   DG  X 104      50.070  42.971  39.913  0.00  0.00            
ATOM   3268  OP1 DG  X 104      48.743  43.582  40.278  0.00  0.00            
ATOM   3269  OP2 DG  X 104      50.948  42.316  40.955  0.00  0.00            
ATOM   3270  O5' DG  X 104      49.809  41.892  38.858  0.00  0.00            
ATOM   3271  C5' DG  X 104      48.883  42.114  37.786  0.00  0.00            
ATOM   3272  H5' DG  X 104      49.206  42.950  37.166  0.00  0.00            
ATOM   3273 H5'' DG  X 104      47.984  42.559  38.212  0.00  0.00            
ATOM   3274  C4' DG  X 104      48.529  40.924  36.864  0.00  0.00            
ATOM   3275  H4' DG  X 104      47.692  41.209  36.226  0.00  0.00            
ATOM   3276  O4' DG  X 104      49.667  40.618  36.047  0.00  0.00            
ATOM   3277  C1' DG  X 104      50.152  39.325  36.393  0.00  0.00            
ATOM   3278  H1' DG  X 104      49.741  38.575  35.717  0.00  0.00            
ATOM   3279  N9  DG  X 104      51.615  39.336  36.496  0.00  0.00            
ATOM   3280  C8  DG  X 104      52.352  40.115  37.419  0.00  0.00            
ATOM   3281  H8  DG  X 104      51.871  40.795  38.106  0.00  0.00            
ATOM   3282  N7  DG  X 104      53.511  39.642  37.657  0.00  0.00            
ATOM   3283  C5  DG  X 104      53.604  38.583  36.760  0.00  0.00            
ATOM   3284  C6  DG  X 104      54.654  37.714  36.369  0.00  0.00            
ATOM   3285  O6  DG  X 104      55.813  37.711  36.776  0.00  0.00            
ATOM   3286  N1  DG  X 104      54.347  36.743  35.432  0.00  0.00            
ATOM   3287  H1  DG  X 104      55.095  36.133  35.136  0.00  0.00            
ATOM   3288  C2  DG  X 104      53.138  36.600  34.845  0.00  0.00            
ATOM   3289  N2  DG  X 104      52.857  35.660  33.975  0.00  0.00            
ATOM   3290  H21 DG  X 104      53.585  35.178  33.467  0.00  0.00            
ATOM   3291  H22 DG  X 104      51.967  35.544  33.512  0.00  0.00            
ATOM   3292  N3  DG  X 104      52.144  37.445  35.071  0.00  0.00            
ATOM   3293  C4  DG  X 104      52.424  38.390  36.005  0.00  0.00            
ATOM   3294  C3' DG  X 104      48.110  39.711  37.650  0.00  0.00            
ATOM   3295  H3' DG  X 104      47.765  40.026  38.635  0.00  0.00            
ATOM   3296  C2' DG  X 104      49.492  39.029  37.777  0.00  0.00            
ATOM   3297  H2' DG  X 104      50.003  39.416  38.659  0.00  0.00            
ATOM   3298 H2'' DG  X 104      49.448  37.946  37.893  0.00  0.00            
ATOM   3299  O3' DG  X 104      47.234  38.915  37.009  0.00  0.00            
ATOM   3300  P   DT  X 105      46.564  37.683  37.733  0.00  0.00            
ATOM   3301  OP1 DT  X 105      45.272  37.564  37.056  0.00  0.00            
ATOM   3302  OP2 DT  X 105      46.597  37.838  39.194  0.00  0.00            
ATOM   3303  O5' DT  X 105      47.440  36.408  37.379  0.00  0.00            
ATOM   3304  C5' DT  X 105      47.436  36.007  36.018  0.00  0.00            
ATOM   3305  H5' DT  X 105      47.815  36.893  35.509  0.00  0.00            
ATOM   3306 H5'' DT  X 105      46.454  35.672  35.682  0.00  0.00            
ATOM   3307  C4' DT  X 105      48.427  34.845  35.667  0.00  0.00            
ATOM   3308  H4' DT  X 105      48.321  34.515  34.634  0.00  0.00            
ATOM   3309  O4' DT  X 105      49.792  35.181  36.031  0.00  0.00            
ATOM   3310  C1' DT  X 105      50.530  34.037  36.392  0.00  0.00            
ATOM   3311  H1' DT  X 105      50.761  33.397  35.540  0.00  0.00            
ATOM   3312  N1  DT  X 105      51.738  34.527  37.221  0.00  0.00            
ATOM   3313  C6  DT  X 105      51.583  35.433  38.229  0.00  0.00            
ATOM   3314  H6  DT  X 105      50.577  35.720  38.496  0.00  0.00            
ATOM   3315  C5  DT  X 105      52.634  35.923  38.855  0.00  0.00            
ATOM   3316  C7  DT  X 105      52.279  36.894  39.922  0.00  0.00            
ATOM   3317  H71 DT  X 105      52.052  37.912  39.606  0.00  0.00            
ATOM   3318  H72 DT  X 105      51.425  36.539  40.499  0.00  0.00            
ATOM   3319  H73 DT  X 105      53.110  36.947  40.625  0.00  0.00            
ATOM   3320  C4  DT  X 105      54.060  35.507  38.613  0.00  0.00            
ATOM   3321  O4  DT  X 105      55.159  35.914  39.029  0.00  0.00            
ATOM   3322  N3  DT  X 105      54.105  34.524  37.659  0.00  0.00            
ATOM   3323  H3  DT  X 105      55.009  34.214  37.332  0.00  0.00            
ATOM   3324  C2  DT  X 105      52.994  34.095  36.907  0.00  0.00            
ATOM   3325  O2  DT  X 105      53.162  33.223  36.061  0.00  0.00            
ATOM   3326  C3' DT  X 105      48.111  33.600  36.552  0.00  0.00            
ATOM   3327  H3' DT  X 105      47.259  33.776  37.209  0.00  0.00            
ATOM   3328  C2' DT  X 105      49.460  33.273  37.310  0.00  0.00            
ATOM   3329  H2' DT  X 105      49.382  33.787  38.268  0.00  0.00            
ATOM   3330 H2'' DT  X 105      49.694  32.229  37.521  0.00  0.00            
ATOM   3331  O3' DT  X 105      47.699  32.474  35.701  0.00  0.00            
ATOM   3332  P   DT  X 106      47.232  31.035  36.190  0.00  0.00            
ATOM   3333  OP1 DT  X 106      46.973  30.293  34.908  0.00  0.00            
ATOM   3334  OP2 DT  X 106      46.190  31.219  37.234  0.00  0.00            
ATOM   3335  O5' DT  X 106      48.599  30.365  36.787  0.00  0.00            
ATOM   3336  C5' DT  X 106      49.639  29.810  35.955  0.00  0.00            
ATOM   3337  H5' DT  X 106      49.911  30.450  35.116  0.00  0.00            
ATOM   3338 H5'' DT  X 106      49.111  28.974  35.496  0.00  0.00            
ATOM   3339  C4' DT  X 106      50.873  29.298  36.452  0.00  0.00            
ATOM   3340  H4' DT  X 106      51.339  28.758  35.629  0.00  0.00            
ATOM   3341  O4' DT  X 106      51.639  30.418  36.846  0.00  0.00            
ATOM   3342  C1' DT  X 106      52.716  29.923  37.664  0.00  0.00            
ATOM   3343  H1' DT  X 106      53.658  29.784  37.133  0.00  0.00            
ATOM   3344  N1  DT  X 106      53.051  30.833  38.757  0.00  0.00            
ATOM   3345  C6  DT  X 106      52.120  31.520  39.515  0.00  0.00            
ATOM   3346  H6  DT  X 106      51.094  31.507  39.177  0.00  0.00            
ATOM   3347  C5  DT  X 106      52.473  32.364  40.526  0.00  0.00            
ATOM   3348  C7  DT  X 106      51.367  33.304  41.047  0.00  0.00            
ATOM   3349  H71 DT  X 106      51.179  32.878  42.033  0.00  0.00            
ATOM   3350  H72 DT  X 106      51.622  34.345  41.247  0.00  0.00            
ATOM   3351  H73 DT  X 106      50.453  33.262  40.455  0.00  0.00            
ATOM   3352  C4  DT  X 106      53.918  32.500  40.969  0.00  0.00            
ATOM   3353  O4  DT  X 106      54.355  33.318  41.835  0.00  0.00            
ATOM   3354  N3  DT  X 106      54.754  31.782  40.229  0.00  0.00            
ATOM   3355  H3  DT  X 106      55.731  31.913  40.449  0.00  0.00            
ATOM   3356  C2  DT  X 106      54.417  30.952  39.138  0.00  0.00            
ATOM   3357  O2  DT  X 106      55.308  30.298  38.623  0.00  0.00            
ATOM   3358  C3' DT  X 106      50.843  28.638  37.774  0.00  0.00            
ATOM   3359  H3' DT  X 106      50.197  29.230  38.421  0.00  0.00            
ATOM   3360  C2' DT  X 106      52.254  28.606  38.298  0.00  0.00            
ATOM   3361  H2' DT  X 106      52.390  28.470  39.371  0.00  0.00            
ATOM   3362 H2'' DT  X 106      52.693  27.785  37.731  0.00  0.00            
ATOM   3363  O3' DT  X 106      50.345  27.393  37.642  0.00  0.00            
ATOM   3364  P   DT  X 107      50.209  26.237  38.685  0.00  0.00            
ATOM   3365  OP1 DT  X 107      49.265  25.258  38.141  0.00  0.00            
ATOM   3366  OP2 DT  X 107      49.812  26.833  39.969  0.00  0.00            
ATOM   3367  O5' DT  X 107      51.636  25.646  38.922  0.00  0.00            
ATOM   3368  C5' DT  X 107      52.427  25.082  37.829  0.00  0.00            
ATOM   3369  H5' DT  X 107      52.411  25.759  36.975  0.00  0.00            
ATOM   3370 H5'' DT  X 107      51.979  24.117  37.590  0.00  0.00            
ATOM   3371  C4' DT  X 107      53.867  24.848  38.255  0.00  0.00            
ATOM   3372  H4' DT  X 107      54.355  24.566  37.322  0.00  0.00            
ATOM   3373  O4' DT  X 107      54.559  26.003  38.680  0.00  0.00            
ATOM   3374  C1' DT  X 107      55.212  25.887  39.927  0.00  0.00            
ATOM   3375  H1' DT  X 107      56.291  25.767  39.835  0.00  0.00            
ATOM   3376  N1  DT  X 107      55.027  27.025  40.808  0.00  0.00            
ATOM   3377  C6  DT  X 107      53.776  27.452  41.069  0.00  0.00            
ATOM   3378  H6  DT  X 107      52.940  26.866  40.718  0.00  0.00            
ATOM   3379  C5  DT  X 107      53.632  28.591  41.852  0.00  0.00            
ATOM   3380  C7  DT  X 107      52.234  29.023  42.339  0.00  0.00            
ATOM   3381  H71 DT  X 107      51.959  28.840  43.377  0.00  0.00            
ATOM   3382  H72 DT  X 107      52.238  30.082  42.080  0.00  0.00            
ATOM   3383  H73 DT  X 107      51.489  28.542  41.704  0.00  0.00            
ATOM   3384  C4  DT  X 107      54.806  29.230  42.505  0.00  0.00            
ATOM   3385  O4  DT  X 107      54.747  30.133  43.351  0.00  0.00            
ATOM   3386  N3  DT  X 107      56.026  28.796  42.057  0.00  0.00            
ATOM   3387  H3  DT  X 107      56.831  29.223  42.493  0.00  0.00            
ATOM   3388  C2  DT  X 107      56.221  27.726  41.187  0.00  0.00            
ATOM   3389  O2  DT  X 107      57.405  27.334  40.909  0.00  0.00            
ATOM   3390  C3' DT  X 107      54.241  23.784  39.297  0.00  0.00            
ATOM   3391  H3' DT  X 107      53.358  23.189  39.533  0.00  0.00            
ATOM   3392  C2' DT  X 107      54.659  24.607  40.512  0.00  0.00            
ATOM   3393  H2' DT  X 107      53.771  24.894  41.075  0.00  0.00            
ATOM   3394 H2'' DT  X 107      55.336  24.156  41.238  0.00  0.00            
ATOM   3395  O3' DT  X 107      55.313  22.945  38.922  0.00  0.00            
ATOM   3396  P   DC  X 108      55.523  21.519  39.646  0.00  0.00            
ATOM   3397  OP1 DC  X 108      56.103  20.546  38.710  0.00  0.00            
ATOM   3398  OP2 DC  X 108      54.260  21.132  40.236  0.00  0.00            
ATOM   3399  O5' DC  X 108      56.502  21.679  40.835  0.00  0.00            
ATOM   3400  C5' DC  X 108      57.787  22.199  40.519  0.00  0.00            
ATOM   3401  H5' DC  X 108      57.699  22.960  39.743  0.00  0.00            
ATOM   3402 H5'' DC  X 108      58.410  21.407  40.104  0.00  0.00            
ATOM   3403  C4' DC  X 108      58.399  22.666  41.871  0.00  0.00            
ATOM   3404  H4' DC  X 108      59.488  22.631  41.838  0.00  0.00            
ATOM   3405  O4' DC  X 108      57.700  23.880  42.222  0.00  0.00            
ATOM   3406  C1' DC  X 108      57.411  23.837  43.588  0.00  0.00            
ATOM   3407  H1' DC  X 108      58.279  24.012  44.224  0.00  0.00            
ATOM   3408  N1  DC  X 108      56.348  24.875  43.860  0.00  0.00            
ATOM   3409  C6  DC  X 108      55.009  24.732  43.659  0.00  0.00            
ATOM   3410  H6  DC  X 108      54.533  23.851  43.254  0.00  0.00            
ATOM   3411  C5  DC  X 108      54.112  25.676  44.096  0.00  0.00            
ATOM   3412  H5  DC  X 108      53.093  25.601  43.745  0.00  0.00            
ATOM   3413  C4  DC  X 108      54.595  26.811  44.631  0.00  0.00            
ATOM   3414  N4  DC  X 108      53.756  27.681  45.115  0.00  0.00            
ATOM   3415  H41 DC  X 108      54.271  28.390  45.619  0.00  0.00            
ATOM   3416  H42 DC  X 108      52.768  27.476  45.078  0.00  0.00            
ATOM   3417  N3  DC  X 108      55.899  27.041  44.847  0.00  0.00            
ATOM   3418  C2  DC  X 108      56.784  26.082  44.501  0.00  0.00            
ATOM   3419  O2  DC  X 108      58.030  26.383  44.609  0.00  0.00            
ATOM   3420  C3' DC  X 108      58.086  21.699  42.999  0.00  0.00            
ATOM   3421  H3' DC  X 108      57.912  20.706  42.584  0.00  0.00            
ATOM   3422  C2' DC  X 108      56.896  22.406  43.714  0.00  0.00            
ATOM   3423  H2' DC  X 108      56.053  22.204  43.053  0.00  0.00            
ATOM   3424 H2'' DC  X 108      56.774  22.041  44.733  0.00  0.00            
ATOM   3425  O3' DC  X 108      59.185  21.754  43.921  0.00  0.00            
ATOM   3426  P   DC  X 109      60.374  20.676  44.023  0.00  0.00            
ATOM   3427  OP1 DC  X 109      60.729  20.303  42.634  0.00  0.00            
ATOM   3428  OP2 DC  X 109      59.960  19.602  44.933  0.00  0.00            
ATOM   3429  O5' DC  X 109      61.546  21.468  44.724  0.00  0.00            
ATOM   3430  C5' DC  X 109      62.278  22.480  43.902  0.00  0.00            
ATOM   3431  H5' DC  X 109      61.511  23.040  43.368  0.00  0.00            
ATOM   3432 H5'' DC  X 109      63.025  22.023  43.253  0.00  0.00            
ATOM   3433  C4' DC  X 109      63.000  23.572  44.689  0.00  0.00            
ATOM   3434  H4' DC  X 109      63.740  24.014  44.022  0.00  0.00            
ATOM   3435  O4' DC  X 109      62.111  24.520  45.249  0.00  0.00            
ATOM   3436  C1' DC  X 109      62.016  24.398  46.678  0.00  0.00            
ATOM   3437  H1' DC  X 109      62.450  25.324  47.054  0.00  0.00            
ATOM   3438  N1  DC  X 109      60.567  24.412  47.124  0.00  0.00            
ATOM   3439  C6  DC  X 109      59.733  23.380  46.837  0.00  0.00            
ATOM   3440  H6  DC  X 109      60.165  22.473  46.442  0.00  0.00            
ATOM   3441  C5  DC  X 109      58.337  23.479  46.970  0.00  0.00            
ATOM   3442  H5  DC  X 109      57.785  22.642  46.567  0.00  0.00            
ATOM   3443  C4  DC  X 109      57.805  24.658  47.457  0.00  0.00            
ATOM   3444  N4  DC  X 109      56.545  24.929  47.526  0.00  0.00            
ATOM   3445  H41 DC  X 109      56.183  25.858  47.687  0.00  0.00            
ATOM   3446  H42 DC  X 109      55.921  24.176  47.272  0.00  0.00            
ATOM   3447  N3  DC  X 109      58.617  25.683  47.812  0.00  0.00            
ATOM   3448  C2  DC  X 109      59.930  25.515  47.744  0.00  0.00            
ATOM   3449  O2  DC  X 109      60.609  26.406  48.220  0.00  0.00            
ATOM   3450  C3' DC  X 109      63.855  23.080  45.796  0.00  0.00            
ATOM   3451  H3' DC  X 109      64.211  22.068  45.603  0.00  0.00            
ATOM   3452  C2' DC  X 109      62.880  23.165  46.952  0.00  0.00            
ATOM   3453  H2' DC  X 109      62.269  22.272  47.088  0.00  0.00            
ATOM   3454 H2'' DC  X 109      63.400  23.295  47.901  0.00  0.00            
ATOM   3455  O3' DC  X 109      64.984  23.995  45.818  0.00  0.00            
ATOM   3456  P   DA  X 110      66.226  23.786  46.738  0.00  0.00            
ATOM   3457  OP1 DA  X 110      67.363  24.618  46.217  0.00  0.00            
ATOM   3458  OP2 DA  X 110      66.374  22.326  46.935  0.00  0.00            
ATOM   3459  O5' DA  X 110      65.696  24.332  48.134  0.00  0.00            
ATOM   3460  C5' DA  X 110      65.363  25.677  48.395  0.00  0.00            
ATOM   3461  H5' DA  X 110      64.757  26.191  47.649  0.00  0.00            
ATOM   3462 H5'' DA  X 110      66.257  26.293  48.492  0.00  0.00            
ATOM   3463  C4' DA  X 110      64.636  25.761  49.808  0.00  0.00            
ATOM   3464  H4' DA  X 110      64.581  26.773  50.209  0.00  0.00            
ATOM   3465  O4' DA  X 110      63.329  25.342  49.687  0.00  0.00            
ATOM   3466  C1' DA  X 110      62.839  24.824  50.927  0.00  0.00            
ATOM   3467  H1' DA  X 110      62.716  25.625  51.656  0.00  0.00            
ATOM   3468  N9  DA  X 110      61.643  24.024  50.728  0.00  0.00            
ATOM   3469  C8  DA  X 110      61.479  22.881  50.001  0.00  0.00            
ATOM   3470  H8  DA  X 110      62.192  22.259  49.480  0.00  0.00            
ATOM   3471  N7  DA  X 110      60.262  22.486  49.920  0.00  0.00            
ATOM   3472  C5  DA  X 110      59.525  23.480  50.522  0.00  0.00            
ATOM   3473  C6  DA  X 110      58.163  23.599  50.858  0.00  0.00            
ATOM   3474  N6  DA  X 110      57.215  22.695  50.679  0.00  0.00            
ATOM   3475  H61 DA  X 110      56.315  22.864  51.105  0.00  0.00            
ATOM   3476  H62 DA  X 110      57.286  21.856  50.123  0.00  0.00            
ATOM   3477  N1  DA  X 110      57.731  24.746  51.408  0.00  0.00            
ATOM   3478  C2  DA  X 110      58.663  25.700  51.670  0.00  0.00            
ATOM   3479  H2  DA  X 110      58.326  26.654  52.047  0.00  0.00            
ATOM   3480  N3  DA  X 110      60.037  25.588  51.594  0.00  0.00            
ATOM   3481  C4  DA  X 110      60.372  24.427  51.012  0.00  0.00            
ATOM   3482  C3' DA  X 110      65.167  25.004  51.022  0.00  0.00            
ATOM   3483  H3' DA  X 110      66.016  24.394  50.711  0.00  0.00            
ATOM   3484  C2' DA  X 110      64.106  24.034  51.358  0.00  0.00            
ATOM   3485  H2' DA  X 110      64.323  23.113  50.817  0.00  0.00            
ATOM   3486 H2'' DA  X 110      64.155  23.675  52.386  0.00  0.00            
ATOM   3487  O3' DA  X 110      65.444  25.865  52.133  0.00  0.00            
ATOM   3488  P   DA  X 111      66.967  26.350  52.262  0.00  0.00            
ATOM   3489  OP1 DA  X 111      67.442  26.809  50.926  0.00  0.00            
ATOM   3490  OP2 DA  X 111      67.767  25.310  52.883  0.00  0.00            
ATOM   3491  O5' DA  X 111      66.918  27.743  53.134  0.00  0.00            
ATOM   3492  C5' DA  X 111      66.197  28.846  52.599  0.00  0.00            
ATOM   3493  H5' DA  X 111      65.978  28.702  51.541  0.00  0.00            
ATOM   3494 H5'' DA  X 111      66.825  29.730  52.709  0.00  0.00            
ATOM   3495  C4' DA  X 111      64.846  29.117  53.346  0.00  0.00            
ATOM   3496  H4' DA  X 111      64.340  29.974  52.902  0.00  0.00            
ATOM   3497  O4' DA  X 111      63.877  28.080  53.147  0.00  0.00            
ATOM   3498  C1' DA  X 111      62.784  28.193  53.966  0.00  0.00            
ATOM   3499  H1' DA  X 111      61.951  28.641  53.423  0.00  0.00            
ATOM   3500  N9  DA  X 111      62.239  26.856  54.352  0.00  0.00            
ATOM   3501  C8  DA  X 111      62.876  25.638  54.436  0.00  0.00            
ATOM   3502  H8  DA  X 111      63.919  25.520  54.182  0.00  0.00            
ATOM   3503  N7  DA  X 111      62.039  24.652  54.615  0.00  0.00            
ATOM   3504  C5  DA  X 111      60.793  25.239  54.682  0.00  0.00            
ATOM   3505  C6  DA  X 111      59.469  24.755  54.806  0.00  0.00            
ATOM   3506  N6  DA  X 111      59.140  23.502  54.641  0.00  0.00            
ATOM   3507  H61 DA  X 111      58.168  23.233  54.685  0.00  0.00            
ATOM   3508  H62 DA  X 111      59.881  22.861  54.393  0.00  0.00            
ATOM   3509  N1  DA  X 111      58.460  25.657  54.938  0.00  0.00            
ATOM   3510  C2  DA  X 111      58.702  26.943  54.958  0.00  0.00            
ATOM   3511  H2  DA  X 111      57.936  27.654  55.233  0.00  0.00            
ATOM   3512  N3  DA  X 111      59.919  27.516  54.826  0.00  0.00            
ATOM   3513  C4  DA  X 111      60.953  26.597  54.769  0.00  0.00            
ATOM   3514  C3' DA  X 111      64.735  29.190  54.894  0.00  0.00            
ATOM   3515  H3' DA  X 111      65.219  28.275  55.235  0.00  0.00            
ATOM   3516  C2' DA  X 111      63.255  29.002  55.228  0.00  0.00            
ATOM   3517  H2' DA  X 111      63.138  28.407  56.134  0.00  0.00            
ATOM   3518 H2'' DA  X 111      62.737  29.953  55.108  0.00  0.00            
ATOM   3519  O3' DA  X 111      65.152  30.412  55.350  0.00  0.00            
ATOM   3520  P   DA  X 112      65.796  30.831  56.818  0.00  0.00            
ATOM   3521  OP1 DA  X 112      66.145  32.269  56.648  0.00  0.00            
ATOM   3522  OP2 DA  X 112      66.827  29.899  57.265  0.00  0.00            
ATOM   3523  O5' DA  X 112      64.526  30.748  57.668  0.00  0.00            
ATOM   3524  C5' DA  X 112      63.464  31.632  57.527  0.00  0.00            
ATOM   3525  H5' DA  X 112      63.090  31.547  56.506  0.00  0.00            
ATOM   3526 H5'' DA  X 112      63.743  32.676  57.670  0.00  0.00            
ATOM   3527  C4' DA  X 112      62.329  31.430  58.506  0.00  0.00            
ATOM   3528  H4' DA  X 112      61.503  32.127  58.364  0.00  0.00            
ATOM   3529  O4' DA  X 112      61.700  30.176  58.237  0.00  0.00            
ATOM   3530  C1' DA  X 112      61.539  29.431  59.450  0.00  0.00            
ATOM   3531  H1' DA  X 112      60.595  29.662  59.943  0.00  0.00            
ATOM   3532  N9  DA  X 112      61.566  27.969  59.020  0.00  0.00            
ATOM   3533  C8  DA  X 112      62.715  27.308  58.610  0.00  0.00            
ATOM   3534  H8  DA  X 112      63.669  27.794  58.469  0.00  0.00            
ATOM   3535  N7  DA  X 112      62.542  26.022  58.408  0.00  0.00            
ATOM   3536  C5  DA  X 112      61.106  25.853  58.563  0.00  0.00            
ATOM   3537  C6  DA  X 112      60.185  24.764  58.568  0.00  0.00            
ATOM   3538  N6  DA  X 112      60.597  23.557  58.477  0.00  0.00            
ATOM   3539  H61 DA  X 112      59.747  23.013  58.472  0.00  0.00            
ATOM   3540  H62 DA  X 112      61.543  23.227  58.605  0.00  0.00            
ATOM   3541  N1  DA  X 112      58.855  24.924  58.790  0.00  0.00            
ATOM   3542  C2  DA  X 112      58.478  26.186  58.925  0.00  0.00            
ATOM   3543  H2  DA  X 112      57.405  26.256  59.016  0.00  0.00            
ATOM   3544  N3  DA  X 112      59.199  27.313  59.046  0.00  0.00            
ATOM   3545  C4  DA  X 112      60.556  27.077  58.851  0.00  0.00            
ATOM   3546  C3' DA  X 112      62.806  31.449  59.936  0.00  0.00            
ATOM   3547  H3' DA  X 112      63.842  31.787  59.932  0.00  0.00            
ATOM   3548  C2' DA  X 112      62.706  29.952  60.342  0.00  0.00            
ATOM   3549  H2' DA  X 112      63.612  29.472  59.972  0.00  0.00            
ATOM   3550 H2'' DA  X 112      62.485  29.810  61.400  0.00  0.00            
ATOM   3551  O3' DA  X 112      61.884  32.310  60.586  0.00  0.00            
ATOM   3552  P   DT  X 113      61.716  32.449  62.128  0.00  0.00            
ATOM   3553  OP1 DT  X 113      61.219  33.780  62.524  0.00  0.00            
ATOM   3554  OP2 DT  X 113      62.923  31.919  62.745  0.00  0.00            
ATOM   3555  O5' DT  X 113      60.561  31.398  62.356  0.00  0.00            
ATOM   3556  C5' DT  X 113      59.322  31.531  61.707  0.00  0.00            
ATOM   3557  H5' DT  X 113      59.478  31.539  60.628  0.00  0.00            
ATOM   3558 H5'' DT  X 113      58.928  32.525  61.921  0.00  0.00            
ATOM   3559  C4' DT  X 113      58.341  30.461  62.230  0.00  0.00            
ATOM   3560  H4' DT  X 113      57.324  30.600  61.865  0.00  0.00            
ATOM   3561  O4' DT  X 113      58.743  29.145  61.733  0.00  0.00            
ATOM   3562  C1' DT  X 113      58.617  28.240  62.867  0.00  0.00            
ATOM   3563  H1' DT  X 113      57.589  27.890  62.959  0.00  0.00            
ATOM   3564  N1  DT  X 113      59.586  27.211  62.683  0.00  0.00            
ATOM   3565  C6  DT  X 113      60.897  27.494  62.451  0.00  0.00            
ATOM   3566  H6  DT  X 113      61.139  28.539  62.574  0.00  0.00            
ATOM   3567  C5  DT  X 113      61.846  26.566  62.179  0.00  0.00            
ATOM   3568  C7  DT  X 113      63.267  26.904  62.106  0.00  0.00            
ATOM   3569  H71 DT  X 113      63.694  26.806  63.105  0.00  0.00            
ATOM   3570  H72 DT  X 113      63.697  26.190  61.404  0.00  0.00            
ATOM   3571  H73 DT  X 113      63.432  27.930  61.779  0.00  0.00            
ATOM   3572  C4  DT  X 113      61.381  25.152  61.944  0.00  0.00            
ATOM   3573  O4  DT  X 113      62.112  24.162  61.802  0.00  0.00            
ATOM   3574  N3  DT  X 113      60.001  24.996  62.067  0.00  0.00            
ATOM   3575  H3  DT  X 113      59.742  24.045  61.847  0.00  0.00            
ATOM   3576  C2  DT  X 113      59.096  25.916  62.473  0.00  0.00            
ATOM   3577  O2  DT  X 113      57.897  25.650  62.624  0.00  0.00            
ATOM   3578  C3' DT  X 113      58.213  30.459  63.725  0.00  0.00            
ATOM   3579  H3' DT  X 113      58.735  31.234  64.286  0.00  0.00            
ATOM   3580  C2' DT  X 113      58.837  29.152  64.105  0.00  0.00            
ATOM   3581  H2' DT  X 113      59.863  29.232  64.466  0.00  0.00            
ATOM   3582 H2'' DT  X 113      58.250  28.678  64.891  0.00  0.00            
ATOM   3583  O3' DT  X 113      56.831  30.556  64.096  0.00  0.00            
ATOM   3584  P   DA  X 114      56.422  30.653  65.557  0.00  0.00            
ATOM   3585  OP1 DA  X 114      55.242  31.521  65.646  0.00  0.00            
ATOM   3586  OP2 DA  X 114      57.577  30.995  66.453  0.00  0.00            
ATOM   3587  O5' DA  X 114      56.086  29.138  65.969  0.00  0.00            
ATOM   3588  C5' DA  X 114      54.917  28.418  65.649  0.00  0.00            
ATOM   3589  H5' DA  X 114      54.524  28.401  64.633  0.00  0.00            
ATOM   3590 H5'' DA  X 114      54.092  28.715  66.297  0.00  0.00            
ATOM   3591  C4' DA  X 114      54.985  26.949  66.013  0.00  0.00            
ATOM   3592  H4' DA  X 114      54.111  26.527  65.518  0.00  0.00            
ATOM   3593  O4' DA  X 114      56.048  26.228  65.469  0.00  0.00            
ATOM   3594  C1' DA  X 114      56.797  25.788  66.507  0.00  0.00            
ATOM   3595  H1' DA  X 114      56.530  24.748  66.696  0.00  0.00            
ATOM   3596  N9  DA  X 114      58.311  25.755  66.240  0.00  0.00            
ATOM   3597  C8  DA  X 114      59.217  26.759  66.388  0.00  0.00            
ATOM   3598  H8  DA  X 114      59.029  27.767  66.725  0.00  0.00            
ATOM   3599  N7  DA  X 114      60.436  26.444  66.109  0.00  0.00            
ATOM   3600  C5  DA  X 114      60.307  25.107  65.618  0.00  0.00            
ATOM   3601  C6  DA  X 114      61.221  24.111  65.129  0.00  0.00            
ATOM   3602  N6  DA  X 114      62.423  24.384  64.739  0.00  0.00            
ATOM   3603  H61 DA  X 114      62.892  23.611  64.289  0.00  0.00            
ATOM   3604  H62 DA  X 114      62.912  25.213  65.046  0.00  0.00            
ATOM   3605  N1  DA  X 114      60.733  22.860  64.971  0.00  0.00            
ATOM   3606  C2  DA  X 114      59.433  22.533  65.261  0.00  0.00            
ATOM   3607  H2  DA  X 114      59.170  21.495  65.118  0.00  0.00            
ATOM   3608  N3  DA  X 114      58.480  23.367  65.688  0.00  0.00            
ATOM   3609  C4  DA  X 114      59.014  24.688  65.741  0.00  0.00            
ATOM   3610  C3' DA  X 114      54.965  26.747  67.511  0.00  0.00            
ATOM   3611  H3' DA  X 114      54.623  27.633  68.047  0.00  0.00            
ATOM   3612  C2' DA  X 114      56.472  26.508  67.780  0.00  0.00            
ATOM   3613  H2' DA  X 114      56.953  27.485  67.757  0.00  0.00            
ATOM   3614 H2'' DA  X 114      56.706  25.914  68.663  0.00  0.00            
ATOM   3615  O3' DA  X 114      54.153  25.681  67.834  0.00  0.00            
ATOM   3616  P   DC  X 115      53.639  25.358  69.320  0.00  0.00            
ATOM   3617  OP1 DC  X 115      52.207  24.934  69.278  0.00  0.00            
ATOM   3618  OP2 DC  X 115      53.885  26.469  70.240  0.00  0.00            
ATOM   3619  O5' DC  X 115      54.540  24.037  69.787  0.00  0.00            
ATOM   3620  C5' DC  X 115      54.231  22.750  69.426  0.00  0.00            
ATOM   3621  H5' DC  X 115      54.057  22.736  68.350  0.00  0.00            
ATOM   3622 H5'' DC  X 115      53.233  22.520  69.798  0.00  0.00            
ATOM   3623  C4' DC  X 115      55.445  21.933  69.951  0.00  0.00            
ATOM   3624  H4' DC  X 115      55.212  20.879  69.803  0.00  0.00            
ATOM   3625  O4' DC  X 115      56.626  22.246  69.226  0.00  0.00            
ATOM   3626  C1' DC  X 115      57.721  22.382  70.086  0.00  0.00            
ATOM   3627  H1' DC  X 115      58.106  21.374  70.242  0.00  0.00            
ATOM   3628  N1  DC  X 115      58.876  23.152  69.553  0.00  0.00            
ATOM   3629  C6  DC  X 115      58.978  24.481  69.888  0.00  0.00            
ATOM   3630  H6  DC  X 115      58.167  25.063  70.301  0.00  0.00            
ATOM   3631  C5  DC  X 115      60.171  25.190  69.635  0.00  0.00            
ATOM   3632  H5  DC  X 115      60.262  26.256  69.780  0.00  0.00            
ATOM   3633  C4  DC  X 115      61.182  24.365  69.055  0.00  0.00            
ATOM   3634  N4  DC  X 115      62.273  24.917  68.579  0.00  0.00            
ATOM   3635  H41 DC  X 115      62.901  24.264  68.135  0.00  0.00            
ATOM   3636  H42 DC  X 115      62.478  25.900  68.692  0.00  0.00            
ATOM   3637  N3  DC  X 115      61.051  23.137  68.673  0.00  0.00            
ATOM   3638  C2  DC  X 115      59.939  22.439  69.031  0.00  0.00            
ATOM   3639  O2  DC  X 115      59.982  21.235  68.994  0.00  0.00            
ATOM   3640  C3' DC  X 115      55.789  22.144  71.477  0.00  0.00            
ATOM   3641  H3' DC  X 115      55.090  22.832  71.952  0.00  0.00            
ATOM   3642  C2' DC  X 115      57.018  22.923  71.360  0.00  0.00            
ATOM   3643  H2' DC  X 115      56.646  23.932  71.181  0.00  0.00            
ATOM   3644 H2'' DC  X 115      57.647  22.824  72.244  0.00  0.00            
ATOM   3645  O3' DC  X 115      55.871  20.899  72.205  0.00  0.00            
ATOM   3646  P   DA  X 116      55.677  20.836  73.746  0.00  0.00            
ATOM   3647  OP1 DA  X 116      55.499  19.469  74.199  0.00  0.00            
ATOM   3648  OP2 DA  X 116      54.595  21.788  74.037  0.00  0.00            
ATOM   3649  O5' DA  X 116      56.995  21.475  74.374  0.00  0.00            
ATOM   3650  C5' DA  X 116      58.097  20.636  74.637  0.00  0.00            
ATOM   3651  H5' DA  X 116      57.867  19.959  75.460  0.00  0.00            
ATOM   3652 H5'' DA  X 116      59.002  21.193  74.878  0.00  0.00            
ATOM   3653  C4' DA  X 116      58.533  19.828  73.411  0.00  0.00            
ATOM   3654  H4' DA  X 116      57.674  19.336  72.956  0.00  0.00            
ATOM   3655  O4' DA  X 116      59.177  20.641  72.369  0.00  0.00            
ATOM   3656  C1' DA  X 116      60.574  20.278  72.270  0.00  0.00            
ATOM   3657  H1' DA  X 116      60.574  19.648  71.380  0.00  0.00            
ATOM   3658  N9  DA  X 116      61.350  21.547  72.150  0.00  0.00            
ATOM   3659  C8  DA  X 116      61.062  22.812  72.660  0.00  0.00            
ATOM   3660  H8  DA  X 116      60.110  22.946  73.151  0.00  0.00            
ATOM   3661  N7  DA  X 116      62.001  23.715  72.473  0.00  0.00            
ATOM   3662  C5  DA  X 116      63.005  23.006  71.794  0.00  0.00            
ATOM   3663  C6  DA  X 116      64.249  23.266  71.277  0.00  0.00            
ATOM   3664  N6  DA  X 116      64.766  24.509  71.314  0.00  0.00            
ATOM   3665  H61 DA  X 116      65.669  24.691  70.899  0.00  0.00            
ATOM   3666  H62 DA  X 116      64.180  25.208  71.748  0.00  0.00            
ATOM   3667  N1  DA  X 116      65.002  22.317  70.692  0.00  0.00            
ATOM   3668  C2  DA  X 116      64.619  21.041  70.719  0.00  0.00            
ATOM   3669  H2  DA  X 116      65.254  20.298  70.259  0.00  0.00            
ATOM   3670  N3  DA  X 116      63.405  20.645  71.113  0.00  0.00            
ATOM   3671  C4  DA  X 116      62.630  21.683  71.647  0.00  0.00            
ATOM   3672  C3' DA  X 116      59.603  18.797  73.751  0.00  0.00            
ATOM   3673  H3' DA  X 116      59.430  18.507  74.787  0.00  0.00            
ATOM   3674  C2' DA  X 116      60.973  19.553  73.599  0.00  0.00            
ATOM   3675  H2' DA  X 116      61.096  20.291  74.391  0.00  0.00            
ATOM   3676 H2'' DA  X 116      61.868  18.974  73.369  0.00  0.00            
ATOM   3677  O3' DA  X 116      59.448  17.680  72.879  0.00  0.00            
ATOM   3678  P   DC  X 117      60.012  16.233  73.201  0.00  0.00            
ATOM   3679  OP1 DC  X 117      59.368  15.361  72.134  0.00  0.00            
ATOM   3680  OP2 DC  X 117      59.720  15.922  74.595  0.00  0.00            
ATOM   3681  O5' DC  X 117      61.604  16.291  73.092  0.00  0.00            
ATOM   3682  C5' DC  X 117      62.478  16.348  74.243  0.00  0.00            
ATOM   3683  H5' DC  X 117      62.365  15.551  74.978  0.00  0.00            
ATOM   3684 H5'' DC  X 117      62.269  17.252  74.815  0.00  0.00            
ATOM   3685  C4' DC  X 117      63.841  16.269  73.564  0.00  0.00            
ATOM   3686  H4' DC  X 117      63.772  15.560  72.740  0.00  0.00            
ATOM   3687  O4' DC  X 117      64.148  17.597  73.094  0.00  0.00            
ATOM   3688  C1' DC  X 117      65.359  18.033  73.740  0.00  0.00            
ATOM   3689  H1' DC  X 117      66.251  17.769  73.171  0.00  0.00            
ATOM   3690  N1  DC  X 117      65.333  19.472  73.943  0.00  0.00            
ATOM   3691  C6  DC  X 117      64.392  20.098  74.756  0.00  0.00            
ATOM   3692  H6  DC  X 117      63.611  19.489  75.188  0.00  0.00            
ATOM   3693  C5  DC  X 117      64.444  21.448  74.907  0.00  0.00            
ATOM   3694  H5  DC  X 117      63.734  22.024  75.482  0.00  0.00            
ATOM   3695  C4  DC  X 117      65.551  22.085  74.322  0.00  0.00            
ATOM   3696  N4  DC  X 117      65.717  23.389  74.419  0.00  0.00            
ATOM   3697  H41 DC  X 117      66.520  23.860  74.028  0.00  0.00            
ATOM   3698  H42 DC  X 117      65.019  23.894  74.948  0.00  0.00            
ATOM   3699  N3  DC  X 117      66.529  21.511  73.626  0.00  0.00            
ATOM   3700  C2  DC  X 117      66.368  20.212  73.359  0.00  0.00            
ATOM   3701  O2  DC  X 117      67.154  19.590  72.658  0.00  0.00            
ATOM   3702  C3' DC  X 117      64.952  15.829  74.521  0.00  0.00            
ATOM   3703  H3' DC  X 117      64.469  15.208  75.275  0.00  0.00            
ATOM   3704  C2' DC  X 117      65.365  17.207  75.041  0.00  0.00            
ATOM   3705  H2' DC  X 117      64.656  17.637  75.748  0.00  0.00            
ATOM   3706 H2'' DC  X 117      66.401  17.233  75.378  0.00  0.00            
ATOM   3707  O3' DC  X 117      65.852  15.204  73.599  0.00  0.00            
ATOM   3708  P   DT  X 118      66.942  14.246  74.224  0.00  0.00            
ATOM   3709  OP1 DT  X 118      67.513  13.469  73.108  0.00  0.00            
ATOM   3710  OP2 DT  X 118      66.415  13.549  75.452  0.00  0.00            
ATOM   3711  O5' DT  X 118      68.002  15.382  74.678  0.00  0.00            
ATOM   3712  C5' DT  X 118      68.764  16.093  73.681  0.00  0.00            
ATOM   3713  H5' DT  X 118      68.196  16.286  72.772  0.00  0.00            
ATOM   3714 H5'' DT  X 118      69.584  15.443  73.374  0.00  0.00            
ATOM   3715  C4' DT  X 118      69.469  17.247  74.254  0.00  0.00            
ATOM   3716  H4' DT  X 118      69.982  17.659  73.385  0.00  0.00            
ATOM   3717  O4' DT  X 118      68.569  18.226  74.725  0.00  0.00            
ATOM   3718  C1' DT  X 118      69.485  19.112  75.447  0.00  0.00            
ATOM   3719  H1' DT  X 118      70.041  19.679  74.700  0.00  0.00            
ATOM   3720  N1  DT  X 118      68.654  19.928  76.376  0.00  0.00            
ATOM   3721  C6  DT  X 118      67.770  19.380  77.289  0.00  0.00            
ATOM   3722  H6  DT  X 118      67.562  18.324  77.192  0.00  0.00            
ATOM   3723  C5  DT  X 118      66.968  20.113  78.006  0.00  0.00            
ATOM   3724  C7  DT  X 118      65.772  19.539  78.709  0.00  0.00            
ATOM   3725  H71 DT  X 118      65.505  18.505  78.493  0.00  0.00            
ATOM   3726  H72 DT  X 118      65.877  19.415  79.787  0.00  0.00            
ATOM   3727  H73 DT  X 118      64.922  20.192  78.512  0.00  0.00            
ATOM   3728  C4  DT  X 118      67.069  21.585  77.952  0.00  0.00            
ATOM   3729  O4  DT  X 118      66.319  22.347  78.520  0.00  0.00            
ATOM   3730  N3  DT  X 118      68.052  22.108  77.139  0.00  0.00            
ATOM   3731  H3  DT  X 118      68.059  23.111  77.016  0.00  0.00            
ATOM   3732  C2  DT  X 118      68.824  21.348  76.335  0.00  0.00            
ATOM   3733  O2  DT  X 118      69.710  21.931  75.696  0.00  0.00            
ATOM   3734  C3' DT  X 118      70.584  17.047  75.347  0.00  0.00            
ATOM   3735  H3' DT  X 118      70.219  16.111  75.771  0.00  0.00            
ATOM   3736  C2' DT  X 118      70.407  18.226  76.265  0.00  0.00            
ATOM   3737  H2' DT  X 118      69.912  17.889  77.177  0.00  0.00            
ATOM   3738 H2'' DT  X 118      71.305  18.751  76.592  0.00  0.00            
ATOM   3739  O3' DT  X 118      71.828  16.915  74.739  0.00  0.00            
ATOM   3740  P   DT  X 119      73.036  16.218  75.505  0.00  0.00            
ATOM   3741  OP1 DT  X 119      73.950  15.579  74.607  0.00  0.00            
ATOM   3742  OP2 DT  X 119      72.552  15.343  76.624  0.00  0.00            
ATOM   3743  O5' DT  X 119      73.714  17.421  76.277  0.00  0.00            
ATOM   3744  C5' DT  X 119      74.748  18.177  75.590  0.00  0.00            
ATOM   3745  H5' DT  X 119      74.426  18.509  74.603  0.00  0.00            
ATOM   3746 H5'' DT  X 119      75.651  17.572  75.512  0.00  0.00            
ATOM   3747  C4' DT  X 119      75.173  19.368  76.339  0.00  0.00            
ATOM   3748  H4' DT  X 119      75.689  20.056  75.671  0.00  0.00            
ATOM   3749  O4' DT  X 119      74.017  20.016  76.771  0.00  0.00            
ATOM   3750  C1' DT  X 119      74.152  20.443  78.046  0.00  0.00            
ATOM   3751  H1' DT  X 119      74.791  21.325  78.078  0.00  0.00            
ATOM   3752  N1  DT  X 119      72.775  20.684  78.637  0.00  0.00            
ATOM   3753  C6  DT  X 119      72.039  19.740  79.271  0.00  0.00            
ATOM   3754  H6  DT  X 119      72.336  18.703  79.216  0.00  0.00            
ATOM   3755  C5  DT  X 119      70.906  20.078  79.969  0.00  0.00            
ATOM   3756  C7  DT  X 119      70.198  18.999  80.716  0.00  0.00            
ATOM   3757  H71 DT  X 119      69.724  19.401  81.611  0.00  0.00            
ATOM   3758  H72 DT  X 119      69.462  18.584  80.027  0.00  0.00            
ATOM   3759  H73 DT  X 119      70.917  18.213  80.948  0.00  0.00            
ATOM   3760  C4  DT  X 119      70.439  21.449  80.118  0.00  0.00            
ATOM   3761  O4  DT  X 119      69.491  21.917  80.764  0.00  0.00            
ATOM   3762  N3  DT  X 119      71.271  22.313  79.507  0.00  0.00            
ATOM   3763  H3  DT  X 119      71.034  23.294  79.523  0.00  0.00            
ATOM   3764  C2  DT  X 119      72.441  21.999  78.836  0.00  0.00            
ATOM   3765  O2  DT  X 119      73.217  22.928  78.497  0.00  0.00            
ATOM   3766  C3' DT  X 119      75.987  19.157  77.600  0.00  0.00            
ATOM   3767  H3' DT  X 119      76.442  18.167  77.571  0.00  0.00            
ATOM   3768  C2' DT  X 119      74.903  19.256  78.641  0.00  0.00            
ATOM   3769  H2' DT  X 119      74.326  18.332  78.640  0.00  0.00            
ATOM   3770 H2'' DT  X 119      75.341  19.437  79.622  0.00  0.00            
ATOM   3771  O3' DT  X 119      77.027  20.136  77.869  0.00  0.00            
ATOM   3772  P   DT  X 120      78.297  20.220  76.948  0.00  0.00            
ATOM   3773  OP1 DT  X 120      78.144  19.532  75.674  0.00  0.00            
ATOM   3774  OP2 DT  X 120      79.526  19.937  77.752  0.00  0.00            
ATOM   3775  O5' DT  X 120      78.299  21.815  76.701  0.00  0.00            
ATOM   3776  C5' DT  X 120      77.850  22.351  75.476  0.00  0.00            
ATOM   3777  H5' DT  X 120      76.951  21.830  75.146  0.00  0.00            
ATOM   3778 H5'' DT  X 120      78.631  22.264  74.720  0.00  0.00            
ATOM   3779  C4' DT  X 120      77.376  23.853  75.509  0.00  0.00            
ATOM   3780  H4' DT  X 120      77.041  24.074  74.496  0.00  0.00            
ATOM   3781  O4' DT  X 120      76.309  24.180  76.429  0.00  0.00            
ATOM   3782  C1' DT  X 120      76.781  24.990  77.519  0.00  0.00            
ATOM   3783  H1' DT  X 120      76.598  26.047  77.325  0.00  0.00            
ATOM   3784  N1  DT  X 120      76.128  24.599  78.815  0.00  0.00            
ATOM   3785  C6  DT  X 120      76.438  23.409  79.414  0.00  0.00            
ATOM   3786  H6  DT  X 120      77.126  22.772  78.877  0.00  0.00            
ATOM   3787  C5  DT  X 120      75.886  22.995  80.620  0.00  0.00            
ATOM   3788  C7  DT  X 120      76.255  21.622  81.062  0.00  0.00            
ATOM   3789  H71 DT  X 120      76.887  21.746  81.941  0.00  0.00            
ATOM   3790  H72 DT  X 120      75.340  21.083  81.305  0.00  0.00            
ATOM   3791  H73 DT  X 120      76.793  21.080  80.283  0.00  0.00            
ATOM   3792  C4  DT  X 120      74.919  23.951  81.321  0.00  0.00            
ATOM   3793  O4  DT  X 120      74.333  23.702  82.332  0.00  0.00            
ATOM   3794  N3  DT  X 120      74.638  25.097  80.635  0.00  0.00            
ATOM   3795  H3  DT  X 120      74.090  25.812  81.092  0.00  0.00            
ATOM   3796  C2  DT  X 120      75.236  25.484  79.416  0.00  0.00            
ATOM   3797  O2  DT  X 120      74.866  26.433  78.810  0.00  0.00            
ATOM   3798  C3' DT  X 120      78.550  24.832  75.957  0.00  0.00            
ATOM   3799  H3' DT  X 120      79.494  24.393  75.634  0.00  0.00            
ATOM   3800  C2' DT  X 120      78.316  24.952  77.423  0.00  0.00            
ATOM   3801  H2' DT  X 120      78.717  24.144  78.035  0.00  0.00            
ATOM   3802 H2'' DT  X 120      78.854  25.793  77.860  0.00  0.00            
ATOM   3803  O3' DT  X 120      78.293  26.026  75.259  0.00  0.00            
ATOM   3804  P   DT  X 121      79.426  27.192  75.256  0.00  0.00            
ATOM   3805  OP1 DT  X 121      79.321  27.938  74.006  0.00  0.00            
ATOM   3806  OP2 DT  X 121      80.774  26.628  75.629  0.00  0.00            
ATOM   3807  O5' DT  X 121      78.892  28.088  76.538  0.00  0.00            
ATOM   3808  C5' DT  X 121      77.921  29.075  76.456  0.00  0.00            
ATOM   3809  H5' DT  X 121      76.947  28.628  76.260  0.00  0.00            
ATOM   3810 H5'' DT  X 121      78.033  29.829  75.677  0.00  0.00            
ATOM   3811  C4' DT  X 121      77.667  29.881  77.793  0.00  0.00            
ATOM   3812  H4' DT  X 121      77.090  30.783  77.589  0.00  0.00            
ATOM   3813  O4' DT  X 121      76.802  29.132  78.660  0.00  0.00            
ATOM   3814  C1' DT  X 121      77.497  29.151  79.912  0.00  0.00            
ATOM   3815  H1' DT  X 121      77.258  30.089  80.413  0.00  0.00            
ATOM   3816  N1  DT  X 121      77.113  28.149  81.007  0.00  0.00            
ATOM   3817  C6  DT  X 121      77.755  26.966  81.172  0.00  0.00            
ATOM   3818  H6  DT  X 121      78.422  26.633  80.391  0.00  0.00            
ATOM   3819  C5  DT  X 121      77.481  26.214  82.327  0.00  0.00            
ATOM   3820  C7  DT  X 121      78.146  24.829  82.500  0.00  0.00            
ATOM   3821  H71 DT  X 121      78.913  24.846  83.274  0.00  0.00            
ATOM   3822  H72 DT  X 121      77.416  24.044  82.698  0.00  0.00            
ATOM   3823  H73 DT  X 121      78.592  24.484  81.567  0.00  0.00            
ATOM   3824  C4  DT  X 121      76.579  26.662  83.313  0.00  0.00            
ATOM   3825  O4  DT  X 121      76.254  26.105  84.318  0.00  0.00            
ATOM   3826  N3  DT  X 121      75.815  27.774  82.934  0.00  0.00            
ATOM   3827  H3  DT  X 121      75.084  28.146  83.523  0.00  0.00            
ATOM   3828  C2  DT  X 121      75.994  28.513  81.814  0.00  0.00            
ATOM   3829  O2  DT  X 121      75.213  29.464  81.708  0.00  0.00            
ATOM   3830  C3' DT  X 121      78.915  30.372  78.488  0.00  0.00            
ATOM   3831  H3' DT  X 121      79.686  30.279  77.722  0.00  0.00            
ATOM   3832  C2' DT  X 121      79.027  29.270  79.552  0.00  0.00            
ATOM   3833  H2' DT  X 121      79.281  28.332  79.057  0.00  0.00            
ATOM   3834 H2'' DT  X 121      79.589  29.610  80.422  0.00  0.00            
ATOM   3835  O3' DT  X 121      78.722  31.615  79.048  0.00  0.00            
ATOM   3836  P   DG  X 122      79.599  32.805  78.942  0.00  0.00            
ATOM   3837  OP1 DG  X 122      79.705  33.153  77.510  0.00  0.00            
ATOM   3838  OP2 DG  X 122      80.867  32.509  79.689  0.00  0.00            
ATOM   3839  O5' DG  X 122      78.742  33.858  79.805  0.00  0.00            
ATOM   3840  C5' DG  X 122      77.616  34.443  79.334  0.00  0.00            
ATOM   3841  H5' DG  X 122      77.081  33.619  78.862  0.00  0.00            
ATOM   3842 H5'' DG  X 122      78.020  35.149  78.607  0.00  0.00            
ATOM   3843  C4' DG  X 122      76.726  34.973  80.416  0.00  0.00            
ATOM   3844  H4' DG  X 122      76.027  35.522  79.785  0.00  0.00            
ATOM   3845  O4' DG  X 122      76.056  33.977  81.043  0.00  0.00            
ATOM   3846  C1' DG  X 122      76.374  34.036  82.455  0.00  0.00            
ATOM   3847  H1' DG  X 122      75.605  34.538  83.043  0.00  0.00            
ATOM   3848  N9  DG  X 122      76.686  32.617  82.855  0.00  0.00            
ATOM   3849  C8  DG  X 122      77.662  31.797  82.376  0.00  0.00            
ATOM   3850  H8  DG  X 122      78.147  32.062  81.448  0.00  0.00            
ATOM   3851  N7  DG  X 122      78.057  30.852  83.183  0.00  0.00            
ATOM   3852  C5  DG  X 122      77.050  30.924  84.143  0.00  0.00            
ATOM   3853  C6  DG  X 122      76.804  30.174  85.305  0.00  0.00            
ATOM   3854  O6  DG  X 122      77.343  29.204  85.792  0.00  0.00            
ATOM   3855  N1  DG  X 122      75.718  30.598  86.030  0.00  0.00            
ATOM   3856  H1  DG  X 122      75.411  29.963  86.753  0.00  0.00            
ATOM   3857  C2  DG  X 122      74.906  31.632  85.644  0.00  0.00            
ATOM   3858  N2  DG  X 122      73.824  31.845  86.292  0.00  0.00            
ATOM   3859  H21 DG  X 122      73.622  31.372  87.162  0.00  0.00            
ATOM   3860  H22 DG  X 122      73.253  32.602  85.946  0.00  0.00            
ATOM   3861  N3  DG  X 122      74.998  32.334  84.616  0.00  0.00            
ATOM   3862  C4  DG  X 122      76.127  31.926  83.897  0.00  0.00            
ATOM   3863  C3' DG  X 122      77.388  35.909  81.451  0.00  0.00            
ATOM   3864  H3' DG  X 122      78.292  36.376  81.060  0.00  0.00            
ATOM   3865  C2' DG  X 122      77.578  34.924  82.543  0.00  0.00            
ATOM   3866  H2' DG  X 122      78.537  34.422  82.416  0.00  0.00            
ATOM   3867 H2'' DG  X 122      77.568  35.444  83.501  0.00  0.00            
ATOM   3868  O3' DG  X 122      76.433  36.935  81.795  0.00  0.00            
ATOM   3869  P   DG  X 123      76.869  38.131  82.787  0.00  0.00            
ATOM   3870  OP1 DG  X 123      76.168  39.282  82.241  0.00  0.00            
ATOM   3871  OP2 DG  X 123      78.366  38.254  82.928  0.00  0.00            
ATOM   3872  O5' DG  X 123      76.283  37.542  84.127  0.00  0.00            
ATOM   3873  C5' DG  X 123      74.937  37.241  84.245  0.00  0.00            
ATOM   3874  H5' DG  X 123      74.645  36.673  83.362  0.00  0.00            
ATOM   3875 H5'' DG  X 123      74.432  38.207  84.272  0.00  0.00            
ATOM   3876  C4' DG  X 123      74.687  36.555  85.577  0.00  0.00            
ATOM   3877  H4' DG  X 123      73.620  36.337  85.615  0.00  0.00            
ATOM   3878  O4' DG  X 123      75.435  35.373  85.649  0.00  0.00            
ATOM   3879  C1' DG  X 123      75.160  34.908  86.982  0.00  0.00            
ATOM   3880  H1' DG  X 123      74.198  34.403  87.069  0.00  0.00            
ATOM   3881  N9  DG  X 123      76.221  33.957  87.398  0.00  0.00            
ATOM   3882  C8  DG  X 123      77.354  33.663  86.727  0.00  0.00            
ATOM   3883  H8  DG  X 123      77.609  34.132  85.788  0.00  0.00            
ATOM   3884  N7  DG  X 123      78.104  32.694  87.281  0.00  0.00            
ATOM   3885  C5  DG  X 123      77.321  32.250  88.341  0.00  0.00            
ATOM   3886  C6  DG  X 123      77.577  31.122  89.176  0.00  0.00            
ATOM   3887  O6  DG  X 123      78.424  30.239  89.071  0.00  0.00            
ATOM   3888  N1  DG  X 123      76.613  31.029  90.146  0.00  0.00            
ATOM   3889  H1  DG  X 123      76.532  30.194  90.709  0.00  0.00            
ATOM   3890  C2  DG  X 123      75.560  31.864  90.268  0.00  0.00            
ATOM   3891  N2  DG  X 123      74.617  31.575  91.155  0.00  0.00            
ATOM   3892  H21 DG  X 123      74.853  30.780  91.733  0.00  0.00            
ATOM   3893  H22 DG  X 123      74.089  32.406  91.379  0.00  0.00            
ATOM   3894  N3  DG  X 123      75.343  32.944  89.530  0.00  0.00            
ATOM   3895  C4  DG  X 123      76.238  33.070  88.489  0.00  0.00            
ATOM   3896  C3' DG  X 123      75.046  37.306  86.826  0.00  0.00            
ATOM   3897  H3' DG  X 123      76.051  37.691  86.658  0.00  0.00            
ATOM   3898  C2' DG  X 123      75.168  36.140  87.811  0.00  0.00            
ATOM   3899  H2' DG  X 123      76.058  36.260  88.429  0.00  0.00            
ATOM   3900 H2'' DG  X 123      74.273  36.067  88.429  0.00  0.00            
ATOM   3901  O3' DG  X 123      74.039  38.292  87.207  0.00  0.00            
ATOM   3902  P   DT  X 124      74.202  39.332  88.354  0.00  0.00            
ATOM   3903  OP1 DT  X 124      73.122  40.372  88.245  0.00  0.00            
ATOM   3904  OP2 DT  X 124      75.614  39.811  88.324  0.00  0.00            
ATOM   3905  O5' DT  X 124      74.078  38.560  89.720  0.00  0.00            
ATOM   3906  C5' DT  X 124      72.820  37.989  90.005  0.00  0.00            
ATOM   3907  H5' DT  X 124      72.652  37.299  89.178  0.00  0.00            
ATOM   3908 H5'' DT  X 124      72.091  38.793  89.903  0.00  0.00            
ATOM   3909  C4' DT  X 124      72.648  37.276  91.384  0.00  0.00            
ATOM   3910  H4' DT  X 124      71.593  37.034  91.510  0.00  0.00            
ATOM   3911  O4' DT  X 124      73.479  36.126  91.555  0.00  0.00            
ATOM   3912  C1' DT  X 124      74.360  36.312  92.634  0.00  0.00            
ATOM   3913  H1' DT  X 124      74.007  35.904  93.582  0.00  0.00            
ATOM   3914  N1  DT  X 124      75.604  35.557  92.265  0.00  0.00            
ATOM   3915  C6  DT  X 124      76.362  36.047  91.208  0.00  0.00            
ATOM   3916  H6  DT  X 124      76.000  36.844  90.575  0.00  0.00            
ATOM   3917  C5  DT  X 124      77.553  35.510  90.929  0.00  0.00            
ATOM   3918  C7  DT  X 124      78.324  36.033  89.727  0.00  0.00            
ATOM   3919  H71 DT  X 124      78.334  35.253  88.966  0.00  0.00            
ATOM   3920  H72 DT  X 124      77.937  36.993  89.385  0.00  0.00            
ATOM   3921  H73 DT  X 124      79.376  36.020  90.012  0.00  0.00            
ATOM   3922  C4  DT  X 124      78.025  34.283  91.646  0.00  0.00            
ATOM   3923  O4  DT  X 124      79.055  33.703  91.276  0.00  0.00            
ATOM   3924  N3  DT  X 124      77.225  33.844  92.716  0.00  0.00            
ATOM   3925  H3  DT  X 124      77.538  32.973  93.121  0.00  0.00            
ATOM   3926  C2  DT  X 124      75.944  34.436  92.969  0.00  0.00            
ATOM   3927  O2  DT  X 124      75.201  33.883  93.786  0.00  0.00            
ATOM   3928  C3' DT  X 124      73.057  38.223  92.501  0.00  0.00            
ATOM   3929  H3' DT  X 124      73.024  39.246  92.127  0.00  0.00            
ATOM   3930  C2' DT  X 124      74.515  37.817  92.783  0.00  0.00            
ATOM   3931  H2' DT  X 124      75.287  38.135  92.082  0.00  0.00            
ATOM   3932 H2'' DT  X 124      74.834  38.014  93.806  0.00  0.00            
ATOM   3933  O3' DT  X 124      72.229  37.981  93.633  0.00  0.00            
ATOM   3934  P   DA  X 125      71.984  39.066  94.817  0.00  0.00            
ATOM   3935  OP1 DA  X 125      70.784  38.711  95.563  0.00  0.00            
ATOM   3936  OP2 DA  X 125      72.003  40.449  94.258  0.00  0.00            
ATOM   3937  O5' DA  X 125      73.285  38.847  95.707  0.00  0.00            
ATOM   3938  C5' DA  X 125      73.292  37.853  96.679  0.00  0.00            
ATOM   3939  H5' DA  X 125      73.036  36.902  96.212  0.00  0.00            
ATOM   3940 H5'' DA  X 125      72.525  37.980  97.442  0.00  0.00            
ATOM   3941  C4' DA  X 125      74.634  37.491  97.450  0.00  0.00            
ATOM   3942  H4' DA  X 125      74.409  36.807  98.269  0.00  0.00            
ATOM   3943  O4' DA  X 125      75.457  36.794  96.563  0.00  0.00            
ATOM   3944  C1' DA  X 125      76.818  37.412  96.586  0.00  0.00            
ATOM   3945  H1' DA  X 125      77.410  37.092  97.444  0.00  0.00            
ATOM   3946  N9  DA  X 125      77.576  37.229  95.325  0.00  0.00            
ATOM   3947  C8  DA  X 125      77.478  37.924  94.150  0.00  0.00            
ATOM   3948  H8  DA  X 125      76.785  38.722  93.927  0.00  0.00            
ATOM   3949  N7  DA  X 125      78.444  37.657  93.340  0.00  0.00            
ATOM   3950  C5  DA  X 125      79.115  36.618  93.921  0.00  0.00            
ATOM   3951  C6  DA  X 125      80.320  35.947  93.620  0.00  0.00            
ATOM   3952  N6  DA  X 125      80.977  36.068  92.505  0.00  0.00            
ATOM   3953  H61 DA  X 125      81.870  35.596  92.519  0.00  0.00            
ATOM   3954  H62 DA  X 125      80.529  36.607  91.778  0.00  0.00            
ATOM   3955  N1  DA  X 125      80.828  35.097  94.493  0.00  0.00            
ATOM   3956  C2  DA  X 125      80.219  34.921  95.621  0.00  0.00            
ATOM   3957  H2  DA  X 125      80.742  34.215  96.250  0.00  0.00            
ATOM   3958  N3  DA  X 125      79.136  35.497  96.093  0.00  0.00            
ATOM   3959  C4  DA  X 125      78.648  36.417  95.183  0.00  0.00            
ATOM   3960  C3' DA  X 125      75.451  38.652  97.941  0.00  0.00            
ATOM   3961  H3' DA  X 125      74.830  39.544  97.857  0.00  0.00            
ATOM   3962  C2' DA  X 125      76.499  38.874  96.829  0.00  0.00            
ATOM   3963  H2' DA  X 125      76.034  39.332  95.956  0.00  0.00            
ATOM   3964 H2'' DA  X 125      77.394  39.403  97.158  0.00  0.00            
ATOM   3965  O3' DA  X 125      76.036  38.418  99.201  0.00  0.00            
ATOM   3966  P   DG  X 126      76.108  39.508 100.365  0.00  0.00            
ATOM   3967  OP1 DG  X 126      74.886  39.555 101.196  0.00  0.00            
ATOM   3968  OP2 DG  X 126      76.550  40.781  99.747  0.00  0.00            
ATOM   3969  O5' DG  X 126      77.327  38.989 101.299  0.00  0.00            
ATOM   3970  C5' DG  X 126      77.132  37.840 102.177  0.00  0.00            
ATOM   3971  H5' DG  X 126      76.359  37.166 101.808  0.00  0.00            
ATOM   3972 H5'' DG  X 126      76.599  38.292 103.013  0.00  0.00            
ATOM   3973  C4' DG  X 126      78.373  37.103 102.711  0.00  0.00            
ATOM   3974  H4' DG  X 126      77.983  36.352 103.398  0.00  0.00            
ATOM   3975  O4' DG  X 126      79.089  36.496 101.653  0.00  0.00            
ATOM   3976  C1' DG  X 126      80.257  37.266 101.392  0.00  0.00            
ATOM   3977  H1' DG  X 126      81.123  36.670 101.679  0.00  0.00            
ATOM   3978  N9  DG  X 126      80.427  37.653  99.977  0.00  0.00            
ATOM   3979  C8  DG  X 126      79.836  38.648  99.248  0.00  0.00            
ATOM   3980  H8  DG  X 126      78.925  39.142  99.552  0.00  0.00            
ATOM   3981  N7  DG  X 126      80.274  38.898  98.049  0.00  0.00            
ATOM   3982  C5  DG  X 126      81.335  37.917  97.979  0.00  0.00            
ATOM   3983  C6  DG  X 126      82.277  37.600  96.844  0.00  0.00            
ATOM   3984  O6  DG  X 126      82.414  38.091  95.742  0.00  0.00            
ATOM   3985  N1  DG  X 126      83.106  36.500  97.174  0.00  0.00            
ATOM   3986  H1  DG  X 126      83.556  36.027  96.403  0.00  0.00            
ATOM   3987  C2  DG  X 126      82.980  35.765  98.323  0.00  0.00            
ATOM   3988  N2  DG  X 126      83.599  34.636  98.402  0.00  0.00            
ATOM   3989  H21 DG  X 126      84.293  34.350  97.726  0.00  0.00            
ATOM   3990  H22 DG  X 126      83.552  34.009  99.192  0.00  0.00            
ATOM   3991  N3  DG  X 126      82.153  35.995  99.273  0.00  0.00            
ATOM   3992  C4  DG  X 126      81.351  37.076  99.103  0.00  0.00            
ATOM   3993  C3' DG  X 126      79.328  38.019 103.461  0.00  0.00            
ATOM   3994  H3' DG  X 126      78.839  38.936 103.792  0.00  0.00            
ATOM   3995  C2' DG  X 126      80.206  38.507 102.317  0.00  0.00            
ATOM   3996  H2' DG  X 126      79.719  39.315 101.772  0.00  0.00            
ATOM   3997 H2'' DG  X 126      81.160  38.934 102.626  0.00  0.00            
ATOM   3998  O3' DG  X 126      80.100  37.399 104.453  0.00  0.00            
ATOM   3999  P   DT  X 127      80.962  38.310 105.450  0.00  0.00            
ATOM   4000  OP1 DT  X 127      81.021  37.465 106.713  0.00  0.00            
ATOM   4001  OP2 DT  X 127      80.472  39.711 105.571  0.00  0.00            
ATOM   4002  O5' DT  X 127      82.330  38.281 104.614  0.00  0.00            
ATOM   4003  C5' DT  X 127      82.931  37.018 104.289  0.00  0.00            
ATOM   4004  H5' DT  X 127      82.142  36.370 103.906  0.00  0.00            
ATOM   4005 H5'' DT  X 127      83.315  36.712 105.262  0.00  0.00            
ATOM   4006  C4' DT  X 127      84.164  37.108 103.293  0.00  0.00            
ATOM   4007  H4' DT  X 127      84.643  36.130 103.260  0.00  0.00            
ATOM   4008  O4' DT  X 127      83.658  37.445 102.041  0.00  0.00            
ATOM   4009  C1' DT  X 127      84.805  37.718 101.265  0.00  0.00            
ATOM   4010  H1' DT  X 127      85.167  36.721 101.016  0.00  0.00            
ATOM   4011  N1  DT  X 127      84.353  38.568 100.110  0.00  0.00            
ATOM   4012  C6  DT  X 127      83.520  39.612 100.442  0.00  0.00            
ATOM   4013  H6  DT  X 127      83.041  39.678 101.407  0.00  0.00            
ATOM   4014  C5  DT  X 127      83.260  40.621  99.500  0.00  0.00            
ATOM   4015  C7  DT  X 127      82.339  41.794  99.889  0.00  0.00            
ATOM   4016  H71 DT  X 127      82.115  41.863 100.953  0.00  0.00            
ATOM   4017  H72 DT  X 127      82.765  42.732  99.533  0.00  0.00            
ATOM   4018  H73 DT  X 127      81.332  41.644  99.498  0.00  0.00            
ATOM   4019  C4  DT  X 127      83.901  40.506  98.194  0.00  0.00            
ATOM   4020  O4  DT  X 127      83.786  41.306  97.250  0.00  0.00            
ATOM   4021  N3  DT  X 127      84.742  39.435  97.999  0.00  0.00            
ATOM   4022  H3  DT  X 127      85.251  39.461  97.127  0.00  0.00            
ATOM   4023  C2  DT  X 127      85.063  38.438  98.877  0.00  0.00            
ATOM   4024  O2  DT  X 127      85.777  37.497  98.628  0.00  0.00            
ATOM   4025  C3' DT  X 127      85.165  38.179 103.581  0.00  0.00            
ATOM   4026  H3' DT  X 127      84.634  39.105 103.801  0.00  0.00            
ATOM   4027  C2' DT  X 127      85.781  38.395 102.225  0.00  0.00            
ATOM   4028  H2' DT  X 127      86.067  39.447 102.224  0.00  0.00            
ATOM   4029 H2'' DT  X 127      86.687  37.813 102.061  0.00  0.00            
ATOM   4030  O3' DT  X 127      85.999  37.903 104.655  0.00  0.00            
ATOM   4031  P   DA  X 128      87.065  39.015 105.149  0.00  0.00            
ATOM   4032  OP1 DA  X 128      87.824  38.407 106.298  0.00  0.00            
ATOM   4033  OP2 DA  X 128      86.344  40.291 105.209  0.00  0.00            
ATOM   4034  O5' DA  X 128      88.107  38.946 103.857  0.00  0.00            
ATOM   4035  C5' DA  X 128      88.924  37.788 103.676  0.00  0.00            
ATOM   4036  H5' DA  X 128      88.408  36.831 103.600  0.00  0.00            
ATOM   4037 H5'' DA  X 128      89.523  37.733 104.585  0.00  0.00            
ATOM   4038  C4' DA  X 128      89.906  37.828 102.500  0.00  0.00            
ATOM   4039  H4' DA  X 128      90.344  36.834 102.408  0.00  0.00            
ATOM   4040  O4' DA  X 128      89.232  38.185 101.332  0.00  0.00            
ATOM   4041  C1' DA  X 128      89.819  39.294 100.699  0.00  0.00            
ATOM   4042  H1' DA  X 128      90.628  38.923 100.069  0.00  0.00            
ATOM   4043  N9  DA  X 128      88.905  40.080  99.967  0.00  0.00            
ATOM   4044  C8  DA  X 128      87.945  40.843 100.479  0.00  0.00            
ATOM   4045  H8  DA  X 128      87.702  40.756 101.528  0.00  0.00            
ATOM   4046  N7  DA  X 128      87.319  41.644  99.651  0.00  0.00            
ATOM   4047  C5  DA  X 128      88.008  41.324  98.446  0.00  0.00            
ATOM   4048  C6  DA  X 128      87.871  41.674  97.109  0.00  0.00            
ATOM   4049  N6  DA  X 128      86.992  42.539  96.613  0.00  0.00            
ATOM   4050  H61 DA  X 128      86.951  42.640  95.609  0.00  0.00            
ATOM   4051  H62 DA  X 128      86.342  43.071  97.174  0.00  0.00            
ATOM   4052  N1  DA  X 128      88.624  41.252  96.153  0.00  0.00            
ATOM   4053  C2  DA  X 128      89.615  40.366  96.512  0.00  0.00            
ATOM   4054  H2  DA  X 128      90.285  40.022  95.738  0.00  0.00            
ATOM   4055  N3  DA  X 128      89.821  39.793  97.660  0.00  0.00            
ATOM   4056  C4  DA  X 128      88.936  40.279  98.629  0.00  0.00            
ATOM   4057  C3' DA  X 128      91.049  38.905 102.667  0.00  0.00            
ATOM   4058  H3' DA  X 128      91.052  39.269 103.694  0.00  0.00            
ATOM   4059  C2' DA  X 128      90.576  40.055 101.858  0.00  0.00            
ATOM   4060  H2' DA  X 128      89.872  40.611 102.477  0.00  0.00            
ATOM   4061 H2'' DA  X 128      91.366  40.627 101.373  0.00  0.00            
ATOM   4062  O3' DA  X 128      92.233  38.188 102.400  0.00  0.00            
ATOM   4063  P   DT  X 129      93.675  38.792 102.364  0.00  0.00            
ATOM   4064  OP1 DT  X 129      94.574  37.722 102.692  0.00  0.00            
ATOM   4065  OP2 DT  X 129      93.641  40.038 103.143  0.00  0.00            
ATOM   4066  O5' DT  X 129      93.966  39.239 100.930  0.00  0.00            
ATOM   4067  C5' DT  X 129      94.117  38.393  99.819  0.00  0.00            
ATOM   4068  H5' DT  X 129      93.285  37.690  99.759  0.00  0.00            
ATOM   4069 H5'' DT  X 129      95.030  37.870 100.104  0.00  0.00            
ATOM   4070  C4' DT  X 129      94.289  39.143  98.487  0.00  0.00            
ATOM   4071  H4' DT  X 129      94.403  38.268  97.847  0.00  0.00            
ATOM   4072  O4' DT  X 129      93.111  39.828  98.003  0.00  0.00            
ATOM   4073  C1' DT  X 129      93.631  41.053  97.451  0.00  0.00            
ATOM   4074  H1' DT  X 129      93.981  40.902  96.430  0.00  0.00            
ATOM   4075  N1  DT  X 129      92.607  42.112  97.484  0.00  0.00            
ATOM   4076  C6  DT  X 129      92.179  42.400  98.796  0.00  0.00            
ATOM   4077  H6  DT  X 129      92.601  41.881  99.644  0.00  0.00            
ATOM   4078  C5  DT  X 129      91.056  43.186  98.970  0.00  0.00            
ATOM   4079  C7  DT  X 129      90.518  43.433 100.352  0.00  0.00            
ATOM   4080  H71 DT  X 129      90.989  42.758 101.066  0.00  0.00            
ATOM   4081  H72 DT  X 129      90.832  44.393 100.760  0.00  0.00            
ATOM   4082  H73 DT  X 129      89.439  43.306 100.261  0.00  0.00            
ATOM   4083  C4  DT  X 129      90.358  43.735  97.842  0.00  0.00            
ATOM   4084  O4  DT  X 129      89.407  44.462  97.941  0.00  0.00            
ATOM   4085  N3  DT  X 129      91.032  43.559  96.671  0.00  0.00            
ATOM   4086  H3  DT  X 129      90.597  43.900  95.826  0.00  0.00            
ATOM   4087  C2  DT  X 129      92.055  42.763  96.384  0.00  0.00            
ATOM   4088  O2  DT  X 129      92.439  42.631  95.237  0.00  0.00            
ATOM   4089  C3' DT  X 129      95.548  39.935  98.407  0.00  0.00            
ATOM   4090  H3' DT  X 129      96.147  39.791  99.307  0.00  0.00            
ATOM   4091  C2' DT  X 129      94.941  41.384  98.254  0.00  0.00            
ATOM   4092  H2' DT  X 129      94.772  41.877  99.212  0.00  0.00            
ATOM   4093 H2'' DT  X 129      95.662  41.988  97.704  0.00  0.00            
ATOM   4094  O3' DT  X 129      96.252  39.495  97.299  0.00  0.00            
ATOM   4095  P   DC  X 130      97.671  40.084  96.820  0.00  0.00            
ATOM   4096  OP1 DC  X 130      98.362  39.120  96.004  0.00  0.00            
ATOM   4097  OP2 DC  X 130      98.346  40.662  98.033  0.00  0.00            
ATOM   4098  O5' DC  X 130      97.192  41.321  95.931  0.00  0.00            
ATOM   4099  C5' DC  X 130      96.787  41.202  94.562  0.00  0.00            
ATOM   4100  H5' DC  X 130      95.915  40.566  94.408  0.00  0.00            
ATOM   4101 H5'' DC  X 130      97.557  40.926  93.842  0.00  0.00            
ATOM   4102  C4' DC  X 130      96.295  42.571  94.055  0.00  0.00            
ATOM   4103  H4' DC  X 130      95.750  42.315  93.147  0.00  0.00            
ATOM   4104  O4' DC  X 130      95.354  43.108  94.958  0.00  0.00            
ATOM   4105  C1' DC  X 130      95.188  44.473  94.616  0.00  0.00            
ATOM   4106  H1' DC  X 130      94.660  44.596  93.670  0.00  0.00            
ATOM   4107  N1  DC  X 130      94.538  45.147  95.783  0.00  0.00            
ATOM   4108  C6  DC  X 130      94.851  45.049  97.075  0.00  0.00            
ATOM   4109  H6  DC  X 130      95.657  44.399  97.384  0.00  0.00            
ATOM   4110  C5  DC  X 130      94.154  45.753  98.029  0.00  0.00            
ATOM   4111  H5  DC  X 130      94.411  45.586  99.065  0.00  0.00            
ATOM   4112  C4  DC  X 130      93.071  46.546  97.607  0.00  0.00            
ATOM   4113  N4  DC  X 130      92.390  47.288  98.431  0.00  0.00            
ATOM   4114  H41 DC  X 130      91.812  47.987  97.987  0.00  0.00            
ATOM   4115  H42 DC  X 130      92.553  47.273  99.428  0.00  0.00            
ATOM   4116  N3  DC  X 130      92.783  46.757  96.326  0.00  0.00            
ATOM   4117  C2  DC  X 130      93.567  46.052  95.402  0.00  0.00            
ATOM   4118  O2  DC  X 130      93.275  46.314  94.284  0.00  0.00            
ATOM   4119  C3' DC  X 130      97.334  43.686  93.964  0.00  0.00            
ATOM   4120  H3' DC  X 130      98.099  43.502  94.719  0.00  0.00            
ATOM   4121  C2' DC  X 130      96.640  44.894  94.414  0.00  0.00            
ATOM   4122  H2' DC  X 130      97.060  45.128  95.393  0.00  0.00            
ATOM   4123 H2'' DC  X 130      96.719  45.746  93.739  0.00  0.00            
ATOM   4124  O3' DC  X 130      97.905  43.723  92.647  0.00  0.00            
ATOM   4125  P   DT  X 131      99.192  44.575  92.314  0.00  0.00            
ATOM   4126  OP1 DT  X 131      99.792  44.019  91.113  0.00  0.00            
ATOM   4127  OP2 DT  X 131      99.978  44.678  93.609  0.00  0.00            
ATOM   4128  O5' DT  X 131      98.695  46.066  92.023  0.00  0.00            
ATOM   4129  C5' DT  X 131      97.895  46.422  90.929  0.00  0.00            
ATOM   4130  H5' DT  X 131      97.195  45.636  90.644  0.00  0.00            
ATOM   4131 H5'' DT  X 131      98.462  46.331  90.003  0.00  0.00            
ATOM   4132  C4' DT  X 131      97.295  47.826  91.052  0.00  0.00            
ATOM   4133  H4' DT  X 131      96.626  47.993  90.208  0.00  0.00            
ATOM   4134  O4' DT  X 131      96.495  47.941  92.218  0.00  0.00            
ATOM   4135  C1' DT  X 131      96.646  49.173  92.780  0.00  0.00            
ATOM   4136  H1' DT  X 131      96.097  49.898  92.180  0.00  0.00            
ATOM   4137  N1  DT  X 131      96.160  49.194  94.179  0.00  0.00            
ATOM   4138  C6  DT  X 131      96.907  48.697  95.260  0.00  0.00            
ATOM   4139  H6  DT  X 131      97.849  48.190  95.116  0.00  0.00            
ATOM   4140  C5  DT  X 131      96.493  48.829  96.545  0.00  0.00            
ATOM   4141  C7  DT  X 131      97.346  48.276  97.648  0.00  0.00            
ATOM   4142  H71 DT  X 131      96.639  47.801  98.328  0.00  0.00            
ATOM   4143  H72 DT  X 131      97.943  47.439  97.288  0.00  0.00            
ATOM   4144  H73 DT  X 131      97.848  48.991  98.300  0.00  0.00            
ATOM   4145  C4  DT  X 131      95.221  49.517  96.720  0.00  0.00            
ATOM   4146  O4  DT  X 131      94.589  49.728  97.773  0.00  0.00            
ATOM   4147  N3  DT  X 131      94.561  49.934  95.643  0.00  0.00            
ATOM   4148  H3  DT  X 131      93.647  50.329  95.809  0.00  0.00            
ATOM   4149  C2  DT  X 131      94.995  49.950  94.340  0.00  0.00            
ATOM   4150  O2  DT  X 131      94.248  50.458  93.414  0.00  0.00            
ATOM   4151  C3' DT  X 131      98.307  48.977  91.073  0.00  0.00            
ATOM   4152  H3' DT  X 131      99.308  48.671  90.770  0.00  0.00            
ATOM   4153  C2' DT  X 131      98.164  49.299  92.561  0.00  0.00            
ATOM   4154  H2' DT  X 131      98.778  48.489  92.954  0.00  0.00            
ATOM   4155 H2'' DT  X 131      98.595  50.269  92.809  0.00  0.00            
ATOM   4156  O3' DT  X 131      97.763  49.961  90.251  0.00  0.00            
ATOM   4157  P   DG  X 132      98.221  50.390  88.805  0.00  0.00            
ATOM   4158  OP1 DG  X 132      98.198  49.188  87.890  0.00  0.00            
ATOM   4159  OP2 DG  X 132      99.380  51.252  88.958  0.00  0.00            
ATOM   4160  O5' DG  X 132      96.949  51.269  88.519  0.00  0.00            
ATOM   4161  C5' DG  X 132      95.798  50.807  87.941  0.00  0.00            
ATOM   4162  H5' DG  X 132      95.374  49.967  88.492  0.00  0.00            
ATOM   4163 H5'' DG  X 132      96.022  50.657  86.885  0.00  0.00            
ATOM   4164  C4' DG  X 132      94.740  51.860  87.956  0.00  0.00            
ATOM   4165  H4' DG  X 132      93.891  51.461  87.401  0.00  0.00            
ATOM   4166  O4' DG  X 132      94.300  52.264  89.237  0.00  0.00            
ATOM   4167  C1' DG  X 132      94.864  53.452  89.712  0.00  0.00            
ATOM   4168  H1' DG  X 132      94.013  54.133  89.732  0.00  0.00            
ATOM   4169  N9  DG  X 132      95.627  53.304  91.038  0.00  0.00            
ATOM   4170  C8  DG  X 132      96.902  52.804  91.264  0.00  0.00            
ATOM   4171  H8  DG  X 132      97.589  52.675  90.440  0.00  0.00            
ATOM   4172  N7  DG  X 132      97.224  52.583  92.517  0.00  0.00            
ATOM   4173  C5  DG  X 132      96.011  52.935  93.165  0.00  0.00            
ATOM   4174  C6  DG  X 132      95.724  52.951  94.621  0.00  0.00            
ATOM   4175  O6  DG  X 132      96.397  52.580  95.565  0.00  0.00            
ATOM   4176  N1  DG  X 132      94.474  53.427  94.952  0.00  0.00            
ATOM   4177  H1  DG  X 132      94.134  53.371  95.902  0.00  0.00            
ATOM   4178  C2  DG  X 132      93.648  53.896  93.940  0.00  0.00            
ATOM   4179  N2  DG  X 132      92.587  54.529  94.480  0.00  0.00            
ATOM   4180  H21 DG  X 132      92.390  54.564  95.470  0.00  0.00            
ATOM   4181  H22 DG  X 132      91.990  55.011  93.824  0.00  0.00            
ATOM   4182  N3  DG  X 132      93.851  53.927  92.632  0.00  0.00            
ATOM   4183  C4  DG  X 132      95.018  53.389  92.285  0.00  0.00            
ATOM   4184  C3' DG  X 132      95.247  53.164  87.389  0.00  0.00            
ATOM   4185  H3' DG  X 132      96.050  52.897  86.702  0.00  0.00            
ATOM   4186  C2' DG  X 132      95.746  53.960  88.534  0.00  0.00            
ATOM   4187  H2' DG  X 132      96.786  53.755  88.787  0.00  0.00            
ATOM   4188 H2'' DG  X 132      95.632  55.043  88.485  0.00  0.00            
ATOM   4189  O3' DG  X 132      94.094  53.636  86.648  0.00  0.00            
ATOM   4190  P   DC  X 133      93.834  55.136  86.176  0.00  0.00            
ATOM   4191  OP1 DC  X 133      92.787  55.169  85.101  0.00  0.00            
ATOM   4192  OP2 DC  X 133      95.148  55.665  85.693  0.00  0.00            
ATOM   4193  O5' DC  X 133      93.234  55.979  87.444  0.00  0.00            
ATOM   4194  C5' DC  X 133      91.921  55.761  88.015  0.00  0.00            
ATOM   4195  H5' DC  X 133      91.840  54.695  88.231  0.00  0.00            
ATOM   4196 H5'' DC  X 133      91.127  56.054  87.328  0.00  0.00            
ATOM   4197  C4' DC  X 133      91.767  56.531  89.265  0.00  0.00            
ATOM   4198  H4' DC  X 133      90.827  56.163  89.675  0.00  0.00            
ATOM   4199  O4' DC  X 133      92.830  56.334  90.248  0.00  0.00            
ATOM   4200  C1' DC  X 133      93.066  57.459  91.132  0.00  0.00            
ATOM   4201  H1' DC  X 133      92.241  57.528  91.842  0.00  0.00            
ATOM   4202  N1  DC  X 133      94.400  57.285  91.772  0.00  0.00            
ATOM   4203  C6  DC  X 133      95.573  57.222  91.108  0.00  0.00            
ATOM   4204  H6  DC  X 133      95.660  57.303  90.035  0.00  0.00            
ATOM   4205  C5  DC  X 133      96.605  56.702  91.742  0.00  0.00            
ATOM   4206  H5  DC  X 133      97.470  56.491  91.131  0.00  0.00            
ATOM   4207  C4  DC  X 133      96.535  56.452  93.115  0.00  0.00            
ATOM   4208  N4  DC  X 133      97.633  56.001  93.739  0.00  0.00            
ATOM   4209  H41 DC  X 133      97.504  55.461  94.583  0.00  0.00            
ATOM   4210  H42 DC  X 133      98.418  55.733  93.161  0.00  0.00            
ATOM   4211  N3  DC  X 133      95.477  56.720  93.826  0.00  0.00            
ATOM   4212  C2  DC  X 133      94.323  57.120  93.162  0.00  0.00            
ATOM   4213  O2  DC  X 133      93.345  57.374  93.859  0.00  0.00            
ATOM   4214  C3' DC  X 133      91.715  58.036  89.164  0.00  0.00            
ATOM   4215  H3' DC  X 133      91.685  58.267  88.099  0.00  0.00            
ATOM   4216  C2' DC  X 133      92.944  58.543  89.981  0.00  0.00            
ATOM   4217  H2' DC  X 133      93.840  58.599  89.363  0.00  0.00            
ATOM   4218 H2'' DC  X 133      92.746  59.528  90.404  0.00  0.00            
ATOM   4219  O3' DC  X 133      90.463  58.480  89.753  0.00  0.00            
ATOM   4220  P   DA  X 134      89.851  59.935  89.364  0.00  0.00            
ATOM   4221  OP1 DA  X 134      88.385  59.927  89.423  0.00  0.00            
ATOM   4222  OP2 DA  X 134      90.393  60.334  88.046  0.00  0.00            
ATOM   4223  O5' DA  X 134      90.392  60.976  90.507  0.00  0.00            
ATOM   4224  C5' DA  X 134      89.696  61.067  91.806  0.00  0.00            
ATOM   4225  H5' DA  X 134      89.617  60.050  92.189  0.00  0.00            
ATOM   4226 H5'' DA  X 134      88.667  61.426  91.799  0.00  0.00            
ATOM   4227  C4' DA  X 134      90.465  61.760  92.946  0.00  0.00            
ATOM   4228  H4' DA  X 134      89.861  61.768  93.854  0.00  0.00            
ATOM   4229  O4' DA  X 134      91.679  61.040  93.072  0.00  0.00            
ATOM   4230  C1' DA  X 134      92.732  61.980  93.172  0.00  0.00            
ATOM   4231  H1' DA  X 134      92.792  62.362  94.191  0.00  0.00            
ATOM   4232  N9  DA  X 134      93.969  61.363  92.714  0.00  0.00            
ATOM   4233  C8  DA  X 134      94.450  61.137  91.439  0.00  0.00            
ATOM   4234  H8  DA  X 134      94.057  61.529  90.512  0.00  0.00            
ATOM   4235  N7  DA  X 134      95.616  60.560  91.455  0.00  0.00            
ATOM   4236  C5  DA  X 134      95.871  60.270  92.812  0.00  0.00            
ATOM   4237  C6  DA  X 134      96.889  59.825  93.616  0.00  0.00            
ATOM   4238  N6  DA  X 134      98.068  59.417  93.051  0.00  0.00            
ATOM   4239  H61 DA  X 134      98.700  58.868  93.616  0.00  0.00            
ATOM   4240  H62 DA  X 134      98.063  59.321  92.046  0.00  0.00            
ATOM   4241  N1  DA  X 134      96.764  59.522  94.915  0.00  0.00            
ATOM   4242  C2  DA  X 134      95.747  60.042  95.515  0.00  0.00            
ATOM   4243  H2  DA  X 134      95.612  59.931  96.581  0.00  0.00            
ATOM   4244  N3  DA  X 134      94.744  60.669  94.966  0.00  0.00            
ATOM   4245  C4  DA  X 134      94.803  60.712  93.597  0.00  0.00            
ATOM   4246  C3' DA  X 134      90.914  63.161  92.628  0.00  0.00            
ATOM   4247  H3' DA  X 134      90.265  63.557  91.846  0.00  0.00            
ATOM   4248  C2' DA  X 134      92.337  63.032  92.152  0.00  0.00            
ATOM   4249  H2' DA  X 134      92.406  62.678  91.123  0.00  0.00            
ATOM   4250 H2'' DA  X 134      92.818  63.991  92.344  0.00  0.00            
ATOM   4251  O3' DA  X 134      90.660  63.996  93.763  0.00  0.00            
ATOM   4252  P   DG  X 135      90.269  65.547  93.689  0.00  0.00            
ATOM   4253  OP1 DG  X 135      88.844  65.816  93.943  0.00  0.00            
ATOM   4254  OP2 DG  X 135      90.846  66.066  92.433  0.00  0.00            
ATOM   4255  O5' DG  X 135      91.114  66.057  94.931  0.00  0.00            
ATOM   4256  C5' DG  X 135      90.631  65.745  96.154  0.00  0.00            
ATOM   4257  H5' DG  X 135      90.187  64.750  96.199  0.00  0.00            
ATOM   4258 H5'' DG  X 135      89.827  66.450  96.362  0.00  0.00            
ATOM   4259  C4' DG  X 135      91.726  65.922  97.167  0.00  0.00            
ATOM   4260  H4' DG  X 135      91.295  65.849  98.166  0.00  0.00            
ATOM   4261  O4' DG  X 135      92.713  64.975  96.912  0.00  0.00            
ATOM   4262  C1' DG  X 135      94.043  65.537  96.864  0.00  0.00            
ATOM   4263  H1' DG  X 135      94.519  65.430  97.839  0.00  0.00            
ATOM   4264  N9  DG  X 135      94.730  64.826  95.777  0.00  0.00            
ATOM   4265  C8  DG  X 135      94.331  64.853  94.454  0.00  0.00            
ATOM   4266  H8  DG  X 135      93.411  65.254  94.056  0.00  0.00            
ATOM   4267  N7  DG  X 135      95.148  64.241  93.625  0.00  0.00            
ATOM   4268  C5  DG  X 135      96.116  63.684  94.486  0.00  0.00            
ATOM   4269  C6  DG  X 135      97.316  62.869  94.352  0.00  0.00            
ATOM   4270  O6  DG  X 135      97.903  62.575  93.293  0.00  0.00            
ATOM   4271  N1  DG  X 135      98.069  62.567  95.493  0.00  0.00            
ATOM   4272  H1  DG  X 135      98.898  62.035  95.269  0.00  0.00            
ATOM   4273  C2  DG  X 135      97.690  62.995  96.689  0.00  0.00            
ATOM   4274  N2  DG  X 135      98.479  62.673  97.659  0.00  0.00            
ATOM   4275  H21 DG  X 135      99.337  62.153  97.544  0.00  0.00            
ATOM   4276  H22 DG  X 135      98.285  62.999  98.595  0.00  0.00            
ATOM   4277  N3  DG  X 135      96.577  63.703  96.919  0.00  0.00            
ATOM   4278  C4  DG  X 135      95.880  64.045  95.794  0.00  0.00            
ATOM   4279  C3' DG  X 135      92.414  67.292  97.175  0.00  0.00            
ATOM   4280  H3' DG  X 135      91.772  68.003  96.655  0.00  0.00            
ATOM   4281  C2' DG  X 135      93.765  66.948  96.466  0.00  0.00            
ATOM   4282  H2' DG  X 135      93.502  67.082  95.417  0.00  0.00            
ATOM   4283 H2'' DG  X 135      94.592  67.606  96.733  0.00  0.00            
ATOM   4284  O3' DG  X 135      92.586  67.582  98.526  0.00  0.00            
ATOM   4285  P   DG  X 136      93.460  68.748  99.124  0.00  0.00            
ATOM   4286  OP1 DG  X 136      92.915  68.952 100.473  0.00  0.00            
ATOM   4287  OP2 DG  X 136      93.363  69.861  98.183  0.00  0.00            
ATOM   4288  O5' DG  X 136      94.954  68.227  99.185  0.00  0.00            
ATOM   4289  C5' DG  X 136      95.376  67.345 100.202  0.00  0.00            
ATOM   4290  H5' DG  X 136      94.689  66.503 100.290  0.00  0.00            
ATOM   4291 H5'' DG  X 136      95.201  67.844 101.155  0.00  0.00            
ATOM   4292  C4' DG  X 136      96.866  66.907  99.980  0.00  0.00            
ATOM   4293  H4' DG  X 136      97.182  66.108 100.651  0.00  0.00            
ATOM   4294  O4' DG  X 136      97.032  66.427  98.701  0.00  0.00            
ATOM   4295  C1' DG  X 136      98.356  66.715  98.317  0.00  0.00            
ATOM   4296  H1' DG  X 136      98.990  65.984  98.818  0.00  0.00            
ATOM   4297  N9  DG  X 136      98.511  66.632  96.876  0.00  0.00            
ATOM   4298  C8  DG  X 136      97.627  66.905  95.819  0.00  0.00            
ATOM   4299  H8  DG  X 136      96.678  67.380  96.018  0.00  0.00            
ATOM   4300  N7  DG  X 136      98.082  66.658  94.659  0.00  0.00            
ATOM   4301  C5  DG  X 136      99.230  66.039  94.949  0.00  0.00            
ATOM   4302  C6  DG  X 136     100.169  65.503  94.004  0.00  0.00            
ATOM   4303  O6  DG  X 136     100.127  65.377  92.797  0.00  0.00            
ATOM   4304  N1  DG  X 136     101.255  64.949  94.657  0.00  0.00            
ATOM   4305  H1  DG  X 136     101.951  64.553  94.041  0.00  0.00            
ATOM   4306  C2  DG  X 136     101.526  64.996  95.974  0.00  0.00            
ATOM   4307  N2  DG  X 136     102.734  64.647  96.418  0.00  0.00            
ATOM   4308  H21 DG  X 136     103.439  64.278  95.797  0.00  0.00            
ATOM   4309  H22 DG  X 136     102.932  64.785  97.399  0.00  0.00            
ATOM   4310  N3  DG  X 136     100.669  65.595  96.808  0.00  0.00            
ATOM   4311  C4  DG  X 136      99.564  66.032  96.254  0.00  0.00            
ATOM   4312  C3' DG  X 136      97.835  68.091 100.087  0.00  0.00            
ATOM   4313  H3' DG  X 136      97.147  68.934 100.017  0.00  0.00            
ATOM   4314  C2' DG  X 136      98.647  68.109  98.785  0.00  0.00            
ATOM   4315  H2' DG  X 136      98.267  68.857  98.088  0.00  0.00            
ATOM   4316 H2'' DG  X 136      99.720  68.266  98.896  0.00  0.00            
ATOM   4317  O3' DG  X 136      98.585  68.046 101.274  0.00  0.00            
ATOM   4318  P   DT  X 137      99.437  69.172 101.838  0.00  0.00            
ATOM   4319  OP1 DT  X 137      99.638  68.895 103.287  0.00  0.00            
ATOM   4320  OP2 DT  X 137      98.820  70.465 101.416  0.00  0.00            
ATOM   4321  O5' DT  X 137     100.815  68.987 101.071  0.00  0.00            
ATOM   4322  C5' DT  X 137     101.547  67.759 101.021  0.00  0.00            
ATOM   4323  H5' DT  X 137     100.889  66.974 100.648  0.00  0.00            
ATOM   4324 H5'' DT  X 137     101.801  67.321 101.986  0.00  0.00            
ATOM   4325  C4' DT  X 137     102.900  67.805 100.285  0.00  0.00            
ATOM   4326  H4' DT  X 137     103.479  66.974 100.688  0.00  0.00            
ATOM   4327  O4' DT  X 137     102.588  67.558  98.937  0.00  0.00            
ATOM   4328  C1' DT  X 137     103.371  68.540  98.088  0.00  0.00            
ATOM   4329  H1' DT  X 137     104.386  68.164  97.957  0.00  0.00            
ATOM   4330  N1  DT  X 137     102.613  68.621  96.799  0.00  0.00            
ATOM   4331  C6  DT  X 137     101.387  69.326  96.723  0.00  0.00            
ATOM   4332  H6  DT  X 137     100.978  69.831  97.586  0.00  0.00            
ATOM   4333  C5  DT  X 137     100.695  69.404  95.537  0.00  0.00            
ATOM   4334  C7  DT  X 137      99.426  70.119  95.504  0.00  0.00            
ATOM   4335  H71 DT  X 137      99.568  70.998  94.876  0.00  0.00            
ATOM   4336  H72 DT  X 137      98.626  69.551  95.029  0.00  0.00            
ATOM   4337  H73 DT  X 137      98.984  70.401  96.460  0.00  0.00            
ATOM   4338  C4  DT  X 137     101.230  68.784  94.286  0.00  0.00            
ATOM   4339  O4  DT  X 137     100.758  68.801  93.152  0.00  0.00            
ATOM   4340  N3  DT  X 137     102.411  68.185  94.479  0.00  0.00            
ATOM   4341  H3  DT  X 137     102.839  67.796  93.651  0.00  0.00            
ATOM   4342  C2  DT  X 137     103.155  68.102  95.668  0.00  0.00            
ATOM   4343  O2  DT  X 137     104.306  67.772  95.598  0.00  0.00            
ATOM   4344  C3' DT  X 137     103.769  69.057 100.292  0.00  0.00            
ATOM   4345  H3' DT  X 137     103.525  69.691 101.144  0.00  0.00            
ATOM   4346  C2' DT  X 137     103.438  69.786  98.989  0.00  0.00            
ATOM   4347  H2' DT  X 137     102.457  70.253  99.076  0.00  0.00            
ATOM   4348 H2'' DT  X 137     104.231  70.483  98.715  0.00  0.00            
ATOM   4349  O3' DT  X 137     105.128  68.769 100.321  0.00  0.00            
ATOM   4350  P   DG  X 138     106.314  69.799 100.573  0.00  0.00            
ATOM   4351  OP1 DG  X 138     107.548  69.187 101.130  0.00  0.00            
ATOM   4352  OP2 DG  X 138     105.747  70.948 101.264  0.00  0.00            
ATOM   4353  O5' DG  X 138     106.538  70.440  99.115  0.00  0.00            
ATOM   4354  C5' DG  X 138     107.303  69.718  98.183  0.00  0.00            
ATOM   4355  H5' DG  X 138     106.810  68.771  97.965  0.00  0.00            
ATOM   4356 H5'' DG  X 138     108.151  69.331  98.749  0.00  0.00            
ATOM   4357  C4' DG  X 138     107.603  70.342  96.797  0.00  0.00            
ATOM   4358  H4' DG  X 138     108.381  69.837  96.225  0.00  0.00            
ATOM   4359  O4' DG  X 138     106.329  70.155  96.083  0.00  0.00            
ATOM   4360  C1' DG  X 138     106.016  71.444  95.478  0.00  0.00            
ATOM   4361  H1' DG  X 138     106.675  71.623  94.628  0.00  0.00            
ATOM   4362  N9  DG  X 138     104.645  71.481  95.006  0.00  0.00            
ATOM   4363  C8  DG  X 138     103.484  72.024  95.564  0.00  0.00            
ATOM   4364  H8  DG  X 138     103.449  72.481  96.542  0.00  0.00            
ATOM   4365  N7  DG  X 138     102.483  72.035  94.760  0.00  0.00            
ATOM   4366  C5  DG  X 138     103.007  71.469  93.578  0.00  0.00            
ATOM   4367  C6  DG  X 138     102.371  71.222  92.284  0.00  0.00            
ATOM   4368  O6  DG  X 138     101.232  71.546  91.969  0.00  0.00            
ATOM   4369  N1  DG  X 138     103.078  70.483  91.409  0.00  0.00            
ATOM   4370  H1  DG  X 138     102.712  70.106  90.546  0.00  0.00            
ATOM   4371  C2  DG  X 138     104.370  70.189  91.669  0.00  0.00            
ATOM   4372  N2  DG  X 138     105.050  69.434  90.805  0.00  0.00            
ATOM   4373  H21 DG  X 138     104.549  68.985  90.051  0.00  0.00            
ATOM   4374  H22 DG  X 138     105.950  69.116  91.135  0.00  0.00            
ATOM   4375  N3  DG  X 138     105.043  70.507  92.728  0.00  0.00            
ATOM   4376  C4  DG  X 138     104.315  71.072  93.756  0.00  0.00            
ATOM   4377  C3' DG  X 138     107.854  71.912  96.799  0.00  0.00            
ATOM   4378  H3' DG  X 138     108.220  72.348  97.729  0.00  0.00            
ATOM   4379  C2' DG  X 138     106.520  72.485  96.456  0.00  0.00            
ATOM   4380  H2' DG  X 138     105.849  72.360  97.306  0.00  0.00            
ATOM   4381 H2'' DG  X 138     106.565  73.521  96.118  0.00  0.00            
ATOM   4382  O3' DG  X 138     108.688  72.204  95.765  0.00  0.00            
ATOM   4383  P   DG  X 139     109.979  73.159  96.056  0.00  0.00            
ATOM   4384  OP1 DG  X 139     110.830  72.608  97.082  0.00  0.00            
ATOM   4385  OP2 DG  X 139     109.486  74.529  96.171  0.00  0.00            
ATOM   4386  O5' DG  X 139     110.756  73.019  94.647  0.00  0.00            
ATOM   4387  C5' DG  X 139     111.438  71.806  94.316  0.00  0.00            
ATOM   4388  H5' DG  X 139     110.826  71.036  94.787  0.00  0.00            
ATOM   4389 H5'' DG  X 139     112.472  71.802  94.660  0.00  0.00            
ATOM   4390  C4' DG  X 139     111.488  71.534  92.790  0.00  0.00            
ATOM   4391  H4' DG  X 139     112.136  70.671  92.635  0.00  0.00            
ATOM   4392  O4' DG  X 139     110.156  71.270  92.338  0.00  0.00            
ATOM   4393  C1' DG  X 139     109.825  72.287  91.391  0.00  0.00            
ATOM   4394  H1' DG  X 139     110.074  71.967  90.379  0.00  0.00            
ATOM   4395  N9  DG  X 139     108.420  72.781  91.570  0.00  0.00            
ATOM   4396  C8  DG  X 139     107.886  73.404  92.708  0.00  0.00            
ATOM   4397  H8  DG  X 139     108.500  73.649  93.563  0.00  0.00            
ATOM   4398  N7  DG  X 139     106.646  73.753  92.561  0.00  0.00            
ATOM   4399  C5  DG  X 139     106.303  73.311  91.286  0.00  0.00            
ATOM   4400  C6  DG  X 139     105.030  73.360  90.552  0.00  0.00            
ATOM   4401  O6  DG  X 139     103.901  73.683  90.966  0.00  0.00            
ATOM   4402  N1  DG  X 139     105.182  72.853  89.257  0.00  0.00            
ATOM   4403  H1  DG  X 139     104.374  72.875  88.652  0.00  0.00            
ATOM   4404  C2  DG  X 139     106.348  72.374  88.775  0.00  0.00            
ATOM   4405  N2  DG  X 139     106.387  71.899  87.538  0.00  0.00            
ATOM   4406  H21 DG  X 139     105.638  72.034  86.875  0.00  0.00            
ATOM   4407  H22 DG  X 139     107.286  71.677  87.134  0.00  0.00            
ATOM   4408  N3  DG  X 139     107.426  72.143  89.465  0.00  0.00            
ATOM   4409  C4  DG  X 139     107.400  72.714  90.711  0.00  0.00            
ATOM   4410  C3' DG  X 139     112.088  72.696  91.968  0.00  0.00            
ATOM   4411  H3' DG  X 139     112.828  73.234  92.562  0.00  0.00            
ATOM   4412  C2' DG  X 139     110.801  73.468  91.707  0.00  0.00            
ATOM   4413  H2' DG  X 139     110.476  74.095  92.537  0.00  0.00            
ATOM   4414 H2'' DG  X 139     110.948  74.249  90.961  0.00  0.00            
ATOM   4415  O3' DG  X 139     112.723  72.217  90.806  0.00  0.00            
ATOM   4416  P   DA  X 140     113.809  72.957  89.964  0.00  0.00            
ATOM   4417  OP1 DA  X 140     114.802  72.017  89.553  0.00  0.00            
ATOM   4418  OP2 DA  X 140     114.164  74.146  90.800  0.00  0.00            
ATOM   4419  O5' DA  X 140     112.845  73.443  88.689  0.00  0.00            
ATOM   4420  C5' DA  X 140     112.063  72.644  87.899  0.00  0.00            
ATOM   4421  H5' DA  X 140     111.673  71.845  88.529  0.00  0.00            
ATOM   4422 H5'' DA  X 140     112.725  72.300  87.104  0.00  0.00            
ATOM   4423  C4' DA  X 140     110.823  73.365  87.215  0.00  0.00            
ATOM   4424  H4' DA  X 140     110.476  72.584  86.539  0.00  0.00            
ATOM   4425  O4' DA  X 140     109.749  73.580  88.067  0.00  0.00            
ATOM   4426  C1' DA  X 140     109.065  74.666  87.467  0.00  0.00            
ATOM   4427  H1' DA  X 140     108.402  74.299  86.684  0.00  0.00            
ATOM   4428  N9  DA  X 140     108.321  75.251  88.593  0.00  0.00            
ATOM   4429  C8  DA  X 140     108.813  75.826  89.814  0.00  0.00            
ATOM   4430  H8  DA  X 140     109.871  75.713  89.996  0.00  0.00            
ATOM   4431  N7  DA  X 140     107.872  76.358  90.576  0.00  0.00            
ATOM   4432  C5  DA  X 140     106.706  76.213  89.765  0.00  0.00            
ATOM   4433  C6  DA  X 140     105.379  76.672  89.835  0.00  0.00            
ATOM   4434  N6  DA  X 140     104.847  77.254  90.885  0.00  0.00            
ATOM   4435  H61 DA  X 140     103.952  77.697  90.733  0.00  0.00            
ATOM   4436  H62 DA  X 140     105.363  77.363  91.747  0.00  0.00            
ATOM   4437  N1  DA  X 140     104.552  76.489  88.801  0.00  0.00            
ATOM   4438  C2  DA  X 140     104.895  75.777  87.813  0.00  0.00            
ATOM   4439  H2  DA  X 140     104.128  75.605  87.073  0.00  0.00            
ATOM   4440  N3  DA  X 140     106.106  75.368  87.541  0.00  0.00            
ATOM   4441  C4  DA  X 140     106.987  75.593  88.527  0.00  0.00            
ATOM   4442  C3' DA  X 140     111.175  74.676  86.514  0.00  0.00            
ATOM   4443  H3' DA  X 140     112.175  75.007  86.793  0.00  0.00            
ATOM   4444  C2' DA  X 140     110.059  75.618  86.958  0.00  0.00            
ATOM   4445  H2' DA  X 140     110.466  76.248  87.748  0.00  0.00            
ATOM   4446 H2'' DA  X 140     109.673  76.184  86.110  0.00  0.00            
ATOM   4447  O3' DA  X 140     111.196  74.329  85.102  0.00  0.00            
ATOM   4448  P   DT  X 141     111.642  75.360  83.979  0.00  0.00            
ATOM   4449  OP1 DT  X 141     111.938  74.609  82.768  0.00  0.00            
ATOM   4450  OP2 DT  X 141     112.716  76.223  84.580  0.00  0.00            
ATOM   4451  O5' DT  X 141     110.381  76.173  83.748  0.00  0.00            
ATOM   4452  C5' DT  X 141     109.325  75.524  83.113  0.00  0.00            
ATOM   4453  H5' DT  X 141     108.974  74.668  83.691  0.00  0.00            
ATOM   4454 H5'' DT  X 141     109.572  75.231  82.093  0.00  0.00            
ATOM   4455  C4' DT  X 141     108.078  76.433  82.967  0.00  0.00            
ATOM   4456  H4' DT  X 141     107.273  75.884  82.477  0.00  0.00            
ATOM   4457  O4' DT  X 141     107.500  76.738  84.251  0.00  0.00            
ATOM   4458  C1' DT  X 141     106.920  78.009  84.093  0.00  0.00            
ATOM   4459  H1' DT  X 141     106.048  77.807  83.471  0.00  0.00            
ATOM   4460  N1  DT  X 141     106.587  78.524  85.437  0.00  0.00            
ATOM   4461  C6  DT  X 141     107.611  78.951  86.233  0.00  0.00            
ATOM   4462  H6  DT  X 141     108.598  78.791  85.824  0.00  0.00            
ATOM   4463  C5  DT  X 141     107.369  79.501  87.485  0.00  0.00            
ATOM   4464  C7  DT  X 141     108.533  79.947  88.278  0.00  0.00            
ATOM   4465  H71 DT  X 141     108.591  79.349  89.188  0.00  0.00            
ATOM   4466  H72 DT  X 141     109.500  79.732  87.825  0.00  0.00            
ATOM   4467  H73 DT  X 141     108.488  81.031  88.387  0.00  0.00            
ATOM   4468  C4  DT  X 141     106.002  79.518  88.009  0.00  0.00            
ATOM   4469  O4  DT  X 141     105.655  79.744  89.181  0.00  0.00            
ATOM   4470  N3  DT  X 141     105.040  79.216  87.117  0.00  0.00            
ATOM   4471  H3  DT  X 141     104.107  79.508  87.372  0.00  0.00            
ATOM   4472  C2  DT  X 141     105.224  78.700  85.829  0.00  0.00            
ATOM   4473  O2  DT  X 141     104.179  78.421  85.193  0.00  0.00            
ATOM   4474  C3' DT  X 141     108.317  77.698  82.224  0.00  0.00            
ATOM   4475  H3' DT  X 141     109.368  77.795  81.950  0.00  0.00            
ATOM   4476  C2' DT  X 141     107.965  78.765  83.258  0.00  0.00            
ATOM   4477  H2' DT  X 141     108.853  79.091  83.799  0.00  0.00            
ATOM   4478 H2'' DT  X 141     107.507  79.625  82.770  0.00  0.00            
ATOM   4479  O3' DT  X 141     107.524  77.638  81.018  0.00  0.00            
ATOM   4480  P   DA  X 142     107.466  78.849  79.890  0.00  0.00            
ATOM   4481  OP1 DA  X 142     107.450  78.212  78.534  0.00  0.00            
ATOM   4482  OP2 DA  X 142     108.540  79.849  80.149  0.00  0.00            
ATOM   4483  O5' DA  X 142     106.075  79.598  80.104  0.00  0.00            
ATOM   4484  C5' DA  X 142     104.831  78.842  80.124  0.00  0.00            
ATOM   4485  H5' DA  X 142     104.881  78.041  80.861  0.00  0.00            
ATOM   4486 H5'' DA  X 142     104.669  78.389  79.145  0.00  0.00            
ATOM   4487  C4' DA  X 142     103.449  79.458  80.550  0.00  0.00            
ATOM   4488  H4' DA  X 142     102.682  78.782  80.171  0.00  0.00            
ATOM   4489  O4' DA  X 142     103.499  79.556  81.969  0.00  0.00            
ATOM   4490  C1' DA  X 142     103.294  80.921  82.283  0.00  0.00            
ATOM   4491  H1' DA  X 142     102.237  81.149  82.423  0.00  0.00            
ATOM   4492  N9  DA  X 142     103.926  81.269  83.521  0.00  0.00            
ATOM   4493  C8  DA  X 142     105.288  81.388  83.837  0.00  0.00            
ATOM   4494  H8  DA  X 142     106.027  81.041  83.131  0.00  0.00            
ATOM   4495  N7  DA  X 142     105.566  81.867  84.997  0.00  0.00            
ATOM   4496  C5  DA  X 142     104.329  82.096  85.540  0.00  0.00            
ATOM   4497  C6  DA  X 142     103.922  82.817  86.698  0.00  0.00            
ATOM   4498  N6  DA  X 142     104.713  83.379  87.563  0.00  0.00            
ATOM   4499  H61 DA  X 142     104.363  83.828  88.397  0.00  0.00            
ATOM   4500  H62 DA  X 142     105.699  83.476  87.368  0.00  0.00            
ATOM   4501  N1  DA  X 142     102.652  83.039  86.989  0.00  0.00            
ATOM   4502  C2  DA  X 142     101.753  82.597  86.097  0.00  0.00            
ATOM   4503  H2  DA  X 142     100.715  82.853  86.252  0.00  0.00            
ATOM   4504  N3  DA  X 142     101.986  81.928  84.955  0.00  0.00            
ATOM   4505  C4  DA  X 142     103.277  81.760  84.715  0.00  0.00            
ATOM   4506  C3' DA  X 142     103.265  80.813  79.932  0.00  0.00            
ATOM   4507  H3' DA  X 142     103.836  80.952  79.014  0.00  0.00            
ATOM   4508  C2' DA  X 142     103.821  81.691  81.074  0.00  0.00            
ATOM   4509  H2' DA  X 142     104.905  81.734  80.963  0.00  0.00            
ATOM   4510 H2'' DA  X 142     103.459  82.718  81.103  0.00  0.00            
ATOM   4511  O3' DA  X 142     101.878  80.992  79.801  0.00  0.00            
ATOM   4512  P   DT  X 143     101.191  82.250  79.168  0.00  0.00            
ATOM   4513  OP1 DT  X 143     100.034  81.736  78.445  0.00  0.00            
ATOM   4514  OP2 DT  X 143     102.233  83.096  78.551  0.00  0.00            
ATOM   4515  O5' DT  X 143     100.607  82.964  80.483  0.00  0.00            
ATOM   4516  C5' DT  X 143      99.496  82.377  81.253  0.00  0.00            
ATOM   4517  H5' DT  X 143      99.874  81.572  81.884  0.00  0.00            
ATOM   4518 H5'' DT  X 143      98.781  81.890  80.590  0.00  0.00            
ATOM   4519  C4' DT  X 143      98.678  83.335  82.098  0.00  0.00            
ATOM   4520  H4' DT  X 143      97.705  82.907  82.338  0.00  0.00            
ATOM   4521  O4' DT  X 143      99.398  83.598  83.279  0.00  0.00            
ATOM   4522  C1' DT  X 143      99.483  84.981  83.406  0.00  0.00            
ATOM   4523  H1' DT  X 143      98.602  85.467  83.827  0.00  0.00            
ATOM   4524  N1  DT  X 143     100.796  85.320  84.100  0.00  0.00            
ATOM   4525  C6  DT  X 143     101.973  84.992  83.441  0.00  0.00            
ATOM   4526  H6  DT  X 143     101.913  84.344  82.579  0.00  0.00            
ATOM   4527  C5  DT  X 143     103.168  85.483  83.858  0.00  0.00            
ATOM   4528  C7  DT  X 143     104.356  84.949  83.117  0.00  0.00            
ATOM   4529  H71 DT  X 143     105.008  85.822  83.081  0.00  0.00            
ATOM   4530  H72 DT  X 143     104.869  84.266  83.793  0.00  0.00            
ATOM   4531  H73 DT  X 143     104.319  84.493  82.128  0.00  0.00            
ATOM   4532  C4  DT  X 143     103.214  86.188  85.102  0.00  0.00            
ATOM   4533  O4  DT  X 143     104.238  86.565  85.655  0.00  0.00            
ATOM   4534  N3  DT  X 143     102.006  86.401  85.730  0.00  0.00            
ATOM   4535  H3  DT  X 143     101.990  86.936  86.587  0.00  0.00            
ATOM   4536  C2  DT  X 143     100.772  86.168  85.191  0.00  0.00            
ATOM   4537  O2  DT  X 143      99.811  86.410  85.837  0.00  0.00            
ATOM   4538  C3' DT  X 143      98.383  84.728  81.414  0.00  0.00            
ATOM   4539  H3' DT  X 143      98.540  84.669  80.338  0.00  0.00            
ATOM   4540  C2' DT  X 143      99.444  85.582  82.032  0.00  0.00            
ATOM   4541  H2' DT  X 143     100.358  85.342  81.489  0.00  0.00            
ATOM   4542 H2'' DT  X 143      99.323  86.665  82.011  0.00  0.00            
ATOM   4543  O3' DT  X 143      97.132  85.206  81.735  0.00  0.00            
ATOM   4544  P   DT  X 144      96.473  86.519  81.090  0.00  0.00            
ATOM   4545  OP1 DT  X 144      95.087  86.191  80.690  0.00  0.00            
ATOM   4546  OP2 DT  X 144      97.417  87.049  79.979  0.00  0.00            
ATOM   4547  O5' DT  X 144      96.583  87.525  82.349  0.00  0.00            
ATOM   4548  C5' DT  X 144      95.693  87.334  83.458  0.00  0.00            
ATOM   4549  H5' DT  X 144      96.097  86.469  83.986  0.00  0.00            
ATOM   4550 H5'' DT  X 144      94.674  87.259  83.079  0.00  0.00            
ATOM   4551  C4' DT  X 144      95.695  88.426  84.508  0.00  0.00            
ATOM   4552  H4' DT  X 144      94.981  88.148  85.284  0.00  0.00            
ATOM   4553  O4' DT  X 144      96.958  88.512  85.149  0.00  0.00            
ATOM   4554  C1' DT  X 144      97.379  89.807  85.122  0.00  0.00            
ATOM   4555  H1' DT  X 144      96.944  90.248  86.019  0.00  0.00            
ATOM   4556  N1  DT  X 144      98.874  89.757  85.300  0.00  0.00            
ATOM   4557  C6  DT  X 144      99.675  89.370  84.233  0.00  0.00            
ATOM   4558  H6  DT  X 144      99.192  89.064  83.317  0.00  0.00            
ATOM   4559  C5  DT  X 144     101.016  89.340  84.268  0.00  0.00            
ATOM   4560  C7  DT  X 144     101.820  88.907  83.034  0.00  0.00            
ATOM   4561  H71 DT  X 144     102.801  89.377  82.964  0.00  0.00            
ATOM   4562  H72 DT  X 144     101.986  87.832  83.098  0.00  0.00            
ATOM   4563  H73 DT  X 144     101.385  88.987  82.038  0.00  0.00            
ATOM   4564  C4  DT  X 144     101.710  89.670  85.487  0.00  0.00            
ATOM   4565  O4  DT  X 144     102.955  89.712  85.644  0.00  0.00            
ATOM   4566  N3  DT  X 144     100.844  90.071  86.539  0.00  0.00            
ATOM   4567  H3  DT  X 144     101.292  90.387  87.388  0.00  0.00            
ATOM   4568  C2  DT  X 144      99.481  89.988  86.573  0.00  0.00            
ATOM   4569  O2  DT  X 144      98.891  90.134  87.579  0.00  0.00            
ATOM   4570  C3' DT  X 144      95.384  89.788  83.766  0.00  0.00            
ATOM   4571  H3' DT  X 144      95.031  89.601  82.752  0.00  0.00            
ATOM   4572  C2' DT  X 144      96.734  90.438  83.882  0.00  0.00            
ATOM   4573  H2' DT  X 144      97.348  90.308  82.992  0.00  0.00            
ATOM   4574 H2'' DT  X 144      96.693  91.496  84.141  0.00  0.00            
ATOM   4575  O3' DT  X 144      94.478  90.585  84.619  0.00  0.00            
ATOM   4576  P   DG  X 145      93.705  91.832  84.097  0.00  0.00            
ATOM   4577  OP1 DG  X 145      92.463  91.964  84.853  0.00  0.00            
ATOM   4578  OP2 DG  X 145      93.636  91.655  82.643  0.00  0.00            
ATOM   4579  O5' DG  X 145      94.759  92.994  84.577  0.00  0.00            
ATOM   4580  C5' DG  X 145      94.875  93.188  86.034  0.00  0.00            
ATOM   4581  H5' DG  X 145      94.911  92.180  86.448  0.00  0.00            
ATOM   4582 H5'' DG  X 145      94.039  93.770  86.421  0.00  0.00            
ATOM   4583  C4' DG  X 145      96.036  93.971  86.607  0.00  0.00            
ATOM   4584  H4' DG  X 145      96.108  94.065  87.691  0.00  0.00            
ATOM   4585  O4' DG  X 145      97.193  93.180  86.261  0.00  0.00            
ATOM   4586  C1' DG  X 145      98.136  94.036  85.772  0.00  0.00            
ATOM   4587  H1' DG  X 145      98.596  94.440  86.674  0.00  0.00            
ATOM   4588  N9  DG  X 145      99.212  93.329  85.057  0.00  0.00            
ATOM   4589  C8  DG  X 145      99.246  92.867  83.736  0.00  0.00            
ATOM   4590  H8  DG  X 145      98.378  92.854  83.093  0.00  0.00            
ATOM   4591  N7  DG  X 145     100.423  92.423  83.431  0.00  0.00            
ATOM   4592  C5  DG  X 145     101.267  92.762  84.530  0.00  0.00            
ATOM   4593  C6  DG  X 145     102.679  92.757  84.675  0.00  0.00            
ATOM   4594  O6  DG  X 145     103.495  92.396  83.817  0.00  0.00            
ATOM   4595  N1  DG  X 145     103.049  93.183  85.932  0.00  0.00            
ATOM   4596  H1  DG  X 145     104.032  93.099  86.151  0.00  0.00            
ATOM   4597  C2  DG  X 145     102.221  93.583  86.847  0.00  0.00            
ATOM   4598  N2  DG  X 145     102.710  93.999  87.975  0.00  0.00            
ATOM   4599  H21 DG  X 145     103.710  94.119  88.051  0.00  0.00            
ATOM   4600  H22 DG  X 145     102.021  93.876  88.702  0.00  0.00            
ATOM   4601  N3  DG  X 145     100.905  93.697  86.729  0.00  0.00            
ATOM   4602  C4  DG  X 145     100.464  93.352  85.504  0.00  0.00            
ATOM   4603  C3' DG  X 145      96.194  95.358  85.917  0.00  0.00            
ATOM   4604  H3' DG  X 145      95.261  95.587  85.402  0.00  0.00            
ATOM   4605  C2' DG  X 145      97.324  95.027  84.885  0.00  0.00            
ATOM   4606  H2' DG  X 145      96.989  94.555  83.962  0.00  0.00            
ATOM   4607 H2'' DG  X 145      97.877  95.958  84.756  0.00  0.00            
ATOM   4608  O3' DG  X 145      96.696  96.378  86.851  0.00  0.00            
ATOM   4609  P   DA  X 146      95.773  97.271  87.844  0.00  0.00            
ATOM   4610  OP1 DA  X 146      95.034  96.306  88.665  0.00  0.00            
ATOM   4611  OP2 DA  X 146      95.137  98.257  86.987  0.00  0.00            
ATOM   4612  O5' DA  X 146      96.717  98.047  88.810  0.00  0.00            
ATOM   4613  C5' DA  X 146      97.291  97.334  89.879  0.00  0.00            
ATOM   4614  H5' DA  X 146      97.695  96.407  89.472  0.00  0.00            
ATOM   4615 H5'' DA  X 146      96.459  97.106  90.546  0.00  0.00            
ATOM   4616  C4' DA  X 146      98.559  98.007  90.465  0.00  0.00            
ATOM   4617  H4' DA  X 146      98.669  97.823  91.533  0.00  0.00            
ATOM   4618  O4' DA  X 146      99.792  97.499  89.989  0.00  0.00            
ATOM   4619  C1' DA  X 146     100.304  98.503  89.026  0.00  0.00            
ATOM   4620  H1' DA  X 146     101.210  98.979  89.400  0.00  0.00            
ATOM   4621  N9  DA  X 146     100.643  97.808  87.752  0.00  0.00            
ATOM   4622  C8  DA  X 146      99.799  97.515  86.726  0.00  0.00            
ATOM   4623  H8  DA  X 146      98.790  97.897  86.778  0.00  0.00            
ATOM   4624  N7  DA  X 146     100.340  96.913  85.710  0.00  0.00            
ATOM   4625  C5  DA  X 146     101.670  96.872  86.047  0.00  0.00            
ATOM   4626  C6  DA  X 146     102.886  96.333  85.469  0.00  0.00            
ATOM   4627  N6  DA  X 146     102.886  95.654  84.335  0.00  0.00            
ATOM   4628  H61 DA  X 146     103.813  95.301  84.146  0.00  0.00            
ATOM   4629  H62 DA  X 146     102.064  95.539  83.759  0.00  0.00            
ATOM   4630  N1  DA  X 146     104.107  96.516  85.962  0.00  0.00            
ATOM   4631  C2  DA  X 146     104.118  97.179  87.143  0.00  0.00            
ATOM   4632  H2  DA  X 146     105.075  97.465  87.553  0.00  0.00            
ATOM   4633  N3  DA  X 146     103.106  97.696  87.851  0.00  0.00            
ATOM   4634  C4  DA  X 146     101.869  97.442  87.277  0.00  0.00            
ATOM   4635  C3' DA  X 146      98.491  99.522  90.269  0.00  0.00            
ATOM   4636  H3' DA  X 146      97.474  99.890  90.132  0.00  0.00            
ATOM   4637  C2' DA  X 146      99.241  99.639  88.955  0.00  0.00            
ATOM   4638  H2' DA  X 146      98.531  99.462  88.147  0.00  0.00            
ATOM   4639 H2'' DA  X 146      99.647 100.624  88.726  0.00  0.00            
ATOM   4640  O3' DA  X 146      99.056 100.291  91.312  0.00  0.00            
ATOM   4641  P   DT3 X 147      99.219 101.873  91.293  0.00  0.00            
ATOM   4642  OP1 DT3 X 147      99.260 102.414  92.678  0.00  0.00            
ATOM   4643  OP2 DT3 X 147      98.164 102.433  90.382  0.00  0.00            
ATOM   4644  O5' DT3 X 147     100.624 102.140  90.584  0.00  0.00            
ATOM   4645  C5' DT3 X 147     101.813 101.740  91.309  0.00  0.00            
ATOM   4646  H5' DT3 X 147     101.793 100.677  91.550  0.00  0.00            
ATOM   4647 H5'' DT3 X 147     101.790 102.206  92.294  0.00  0.00            
ATOM   4648  C4' DT3 X 147     103.069 101.893  90.537  0.00  0.00            
ATOM   4649  H4' DT3 X 147     103.947 101.564  91.093  0.00  0.00            
ATOM   4650  O4' DT3 X 147     102.905 101.181  89.352  0.00  0.00            
ATOM   4651  C1' DT3 X 147     103.517 101.919  88.296  0.00  0.00            
ATOM   4652  H1' DT3 X 147     104.600 101.968  88.403  0.00  0.00            
ATOM   4653  N1  DT3 X 147     103.091 101.272  86.967  0.00  0.00            
ATOM   4654  C6  DT3 X 147     101.820 101.272  86.523  0.00  0.00            
ATOM   4655  H6  DT3 X 147     101.056 101.805  87.069  0.00  0.00            
ATOM   4656  C5  DT3 X 147     101.488 100.665  85.370  0.00  0.00            
ATOM   4657  C7  DT3 X 147     100.055 100.772  84.827  0.00  0.00            
ATOM   4658  H71 DT3 X 147      99.589  99.815  84.588  0.00  0.00            
ATOM   4659  H72 DT3 X 147      99.373 101.315  85.480  0.00  0.00            
ATOM   4660  H73 DT3 X 147     100.121 101.406  83.942  0.00  0.00            
ATOM   4661  C4  DT3 X 147     102.448  99.832  84.639  0.00  0.00            
ATOM   4662  O4  DT3 X 147     102.250  99.197  83.647  0.00  0.00            
ATOM   4663  N3  DT3 X 147     103.661  99.721  85.265  0.00  0.00            
ATOM   4664  H3  DT3 X 147     104.326  98.993  85.046  0.00  0.00            
ATOM   4665  C2  DT3 X 147     104.042 100.462  86.344  0.00  0.00            
ATOM   4666  O2  DT3 X 147     105.248 100.529  86.602  0.00  0.00            
ATOM   4667  C3' DT3 X 147     103.400 103.357  90.102  0.00  0.00            
ATOM   4668  H3' DT3 X 147     102.864 104.090  90.705  0.00  0.00            
ATOM   4669  C2' DT3 X 147     103.008 103.329  88.604  0.00  0.00            
ATOM   4670  H2' DT3 X 147     101.969 103.520  88.336  0.00  0.00            
ATOM   4671 H2'' DT3 X 147     103.591 104.095  88.092  0.00  0.00            
ATOM   4672  O3' DT3 X 147     104.727 103.636  90.166  0.00  0.00            
ATOM   4673 HO3' DT3 X 147     104.828 104.517  89.799  0.00  0.00            
ATOM   4674 HO5' DA5 X 148     112.219  95.691  78.561  0.00  0.00            
ATOM   4675  O5' DA5 X 148     111.828  96.567  78.565  0.00  0.00            
ATOM   4676  C5' DA5 X 148     112.735  97.604  78.880  0.00  0.00            
ATOM   4677  H5' DA5 X 148     112.527  98.364  78.126  0.00  0.00            
ATOM   4678 H5'' DA5 X 148     113.759  97.260  78.739  0.00  0.00            
ATOM   4679  C4' DA5 X 148     112.617  98.269  80.282  0.00  0.00            
ATOM   4680  H4' DA5 X 148     113.464  98.946  80.395  0.00  0.00            
ATOM   4681  O4' DA5 X 148     111.351  98.911  80.453  0.00  0.00            
ATOM   4682  C1' DA5 X 148     110.668  98.543  81.672  0.00  0.00            
ATOM   4683  H1' DA5 X 148     110.857  99.239  82.489  0.00  0.00            
ATOM   4684  N9  DA5 X 148     109.225  98.445  81.447  0.00  0.00            
ATOM   4685  C8  DA5 X 148     108.559  98.146  80.254  0.00  0.00            
ATOM   4686  H8  DA5 X 148     109.051  97.889  79.328  0.00  0.00            
ATOM   4687  N7  DA5 X 148     107.226  98.105  80.320  0.00  0.00            
ATOM   4688  C5  DA5 X 148     106.996  98.383  81.670  0.00  0.00            
ATOM   4689  C6  DA5 X 148     105.848  98.476  82.429  0.00  0.00            
ATOM   4690  N6  DA5 X 148     104.624  98.184  82.022  0.00  0.00            
ATOM   4691  H61 DA5 X 148     103.805  98.328  82.594  0.00  0.00            
ATOM   4692  H62 DA5 X 148     104.555  97.805  81.088  0.00  0.00            
ATOM   4693  N1  DA5 X 148     105.923  98.833  83.719  0.00  0.00            
ATOM   4694  C2  DA5 X 148     107.093  99.145  84.235  0.00  0.00            
ATOM   4695  H2  DA5 X 148     107.019  99.493  85.255  0.00  0.00            
ATOM   4696  N3  DA5 X 148     108.280  99.001  83.648  0.00  0.00            
ATOM   4697  C4  DA5 X 148     108.186  98.531  82.367  0.00  0.00            
ATOM   4698  C3' DA5 X 148     112.717  97.264  81.458  0.00  0.00            
ATOM   4699  H3' DA5 X 148     113.106  96.322  81.072  0.00  0.00            
ATOM   4700  C2' DA5 X 148     111.278  97.163  81.946  0.00  0.00            
ATOM   4701  H2' DA5 X 148     110.779  96.399  81.349  0.00  0.00            
ATOM   4702 H2'' DA5 X 148     111.257  96.889  83.000  0.00  0.00            
ATOM   4703  O3' DA5 X 148     113.544  97.882  82.445  0.00  0.00            
ATOM   4704  P   DT  X 149     114.371  97.001  83.464  0.00  0.00            
ATOM   4705  OP1 DT  X 149     115.608  97.801  83.704  0.00  0.00            
ATOM   4706  OP2 DT  X 149     114.455  95.704  82.905  0.00  0.00            
ATOM   4707  O5' DT  X 149     113.461  96.920  84.789  0.00  0.00            
ATOM   4708  C5' DT  X 149     113.199  98.113  85.532  0.00  0.00            
ATOM   4709  H5' DT  X 149     112.875  98.909  84.861  0.00  0.00            
ATOM   4710 H5'' DT  X 149     114.188  98.340  85.931  0.00  0.00            
ATOM   4711  C4' DT  X 149     112.151  97.939  86.529  0.00  0.00            
ATOM   4712  H4' DT  X 149     112.123  98.835  87.149  0.00  0.00            
ATOM   4713  O4' DT  X 149     110.913  97.871  85.901  0.00  0.00            
ATOM   4714  C1' DT  X 149     110.258  96.732  86.509  0.00  0.00            
ATOM   4715  H1' DT  X 149     109.797  97.118  87.418  0.00  0.00            
ATOM   4716  N1  DT  X 149     109.107  96.180  85.653  0.00  0.00            
ATOM   4717  C6  DT  X 149     109.309  95.390  84.535  0.00  0.00            
ATOM   4718  H6  DT  X 149     110.313  95.095  84.268  0.00  0.00            
ATOM   4719  C5  DT  X 149     108.236  95.101  83.757  0.00  0.00            
ATOM   4720  C7  DT  X 149     108.537  94.343  82.439  0.00  0.00            
ATOM   4721  H71 DT  X 149     108.034  94.862  81.624  0.00  0.00            
ATOM   4722  H72 DT  X 149     109.613  94.199  82.344  0.00  0.00            
ATOM   4723  H73 DT  X 149     108.090  93.353  82.530  0.00  0.00            
ATOM   4724  C4  DT  X 149     106.820  95.390  84.065  0.00  0.00            
ATOM   4725  O4  DT  X 149     105.815  95.222  83.350  0.00  0.00            
ATOM   4726  N3  DT  X 149     106.756  95.977  85.297  0.00  0.00            
ATOM   4727  H3  DT  X 149     105.849  96.221  85.668  0.00  0.00            
ATOM   4728  C2  DT  X 149     107.769  96.408  86.097  0.00  0.00            
ATOM   4729  O2  DT  X 149     107.529  96.914  87.193  0.00  0.00            
ATOM   4730  C3' DT  X 149     112.325  96.807  87.492  0.00  0.00            
ATOM   4731  H3' DT  X 149     113.283  96.288  87.541  0.00  0.00            
ATOM   4732  C2' DT  X 149     111.360  95.764  86.896  0.00  0.00            
ATOM   4733  H2' DT  X 149     111.781  95.368  85.971  0.00  0.00            
ATOM   4734 H2'' DT  X 149     110.964  94.978  87.538  0.00  0.00            
ATOM   4735  O3' DT  X 149     111.978  97.277  88.842  0.00  0.00            
ATOM   4736  P   DC  X 150     112.296  96.365  90.046  0.00  0.00            
ATOM   4737  OP1 DC  X 150     112.442  97.177  91.227  0.00  0.00            
ATOM   4738  OP2 DC  X 150     113.369  95.382  89.689  0.00  0.00            
ATOM   4739  O5' DC  X 150     110.912  95.619  90.107  0.00  0.00            
ATOM   4740  C5' DC  X 150     109.859  96.169  90.862  0.00  0.00            
ATOM   4741  H5' DC  X 150     109.429  97.099  90.492  0.00  0.00            
ATOM   4742 H5'' DC  X 150     110.084  96.305  91.920  0.00  0.00            
ATOM   4743  C4' DC  X 150     108.804  95.119  90.860  0.00  0.00            
ATOM   4744  H4' DC  X 150     108.002  95.589  91.428  0.00  0.00            
ATOM   4745  O4' DC  X 150     108.414  94.843  89.499  0.00  0.00            
ATOM   4746  C1' DC  X 150     108.004  93.429  89.495  0.00  0.00            
ATOM   4747  H1' DC  X 150     107.161  93.214  90.153  0.00  0.00            
ATOM   4748  N1  DC  X 150     107.692  93.081  88.112  0.00  0.00            
ATOM   4749  C6  DC  X 150     108.652  92.725  87.162  0.00  0.00            
ATOM   4750  H6  DC  X 150     109.674  92.649  87.504  0.00  0.00            
ATOM   4751  C5  DC  X 150     108.313  92.480  85.896  0.00  0.00            
ATOM   4752  H5  DC  X 150     109.092  92.230  85.190  0.00  0.00            
ATOM   4753  C4  DC  X 150     106.932  92.471  85.655  0.00  0.00            
ATOM   4754  N4  DC  X 150     106.420  92.007  84.557  0.00  0.00            
ATOM   4755  H41 DC  X 150     105.421  91.938  84.423  0.00  0.00            
ATOM   4756  H42 DC  X 150     107.034  91.579  83.879  0.00  0.00            
ATOM   4757  N3  DC  X 150     106.007  92.806  86.476  0.00  0.00            
ATOM   4758  C2  DC  X 150     106.377  93.270  87.689  0.00  0.00            
ATOM   4759  O2  DC  X 150     105.528  93.803  88.419  0.00  0.00            
ATOM   4760  C3' DC  X 150     109.233  93.756  91.467  0.00  0.00            
ATOM   4761  H3' DC  X 150     110.209  93.947  91.912  0.00  0.00            
ATOM   4762  C2' DC  X 150     109.174  92.878  90.167  0.00  0.00            
ATOM   4763  H2' DC  X 150     110.080  93.085  89.597  0.00  0.00            
ATOM   4764 H2'' DC  X 150     109.098  91.799  90.302  0.00  0.00            
ATOM   4765  O3' DC  X 150     108.302  93.357  92.409  0.00  0.00            
ATOM   4766  P   DA  X 151     108.795  92.455  93.677  0.00  0.00            
ATOM   4767  OP1 DA  X 151     109.633  93.348  94.497  0.00  0.00            
ATOM   4768  OP2 DA  X 151     109.297  91.110  93.281  0.00  0.00            
ATOM   4769  O5' DA  X 151     107.386  92.267  94.430  0.00  0.00            
ATOM   4770  C5' DA  X 151     106.732  93.236  95.231  0.00  0.00            
ATOM   4771  H5' DA  X 151     106.829  94.224  94.782  0.00  0.00            
ATOM   4772 H5'' DA  X 151     107.279  93.185  96.173  0.00  0.00            
ATOM   4773  C4' DA  X 151     105.203  93.006  95.436  0.00  0.00            
ATOM   4774  H4' DA  X 151     104.795  93.757  96.112  0.00  0.00            
ATOM   4775  O4' DA  X 151     104.378  92.861  94.297  0.00  0.00            
ATOM   4776  C1' DA  X 151     104.271  91.464  93.970  0.00  0.00            
ATOM   4777  H1' DA  X 151     103.241  91.115  94.034  0.00  0.00            
ATOM   4778  N9  DA  X 151     104.782  91.291  92.586  0.00  0.00            
ATOM   4779  C8  DA  X 151     106.061  90.876  92.071  0.00  0.00            
ATOM   4780  H8  DA  X 151     106.891  90.716  92.744  0.00  0.00            
ATOM   4781  N7  DA  X 151     106.047  90.640  90.774  0.00  0.00            
ATOM   4782  C5  DA  X 151     104.743  90.924  90.463  0.00  0.00            
ATOM   4783  C6  DA  X 151     104.001  90.964  89.208  0.00  0.00            
ATOM   4784  N6  DA  X 151     104.455  90.612  88.005  0.00  0.00            
ATOM   4785  H61 DA  X 151     103.838  90.440  87.224  0.00  0.00            
ATOM   4786  H62 DA  X 151     105.428  90.368  87.892  0.00  0.00            
ATOM   4787  N1  DA  X 151     102.696  91.260  89.160  0.00  0.00            
ATOM   4788  C2  DA  X 151     102.040  91.430  90.293  0.00  0.00            
ATOM   4789  H2  DA  X 151     101.054  91.869  90.261  0.00  0.00            
ATOM   4790  N3  DA  X 151     102.596  91.537  91.494  0.00  0.00            
ATOM   4791  C4  DA  X 151     103.961  91.304  91.506  0.00  0.00            
ATOM   4792  C3' DA  X 151     105.095  91.690  96.192  0.00  0.00            
ATOM   4793  H3' DA  X 151     106.005  91.565  96.778  0.00  0.00            
ATOM   4794  C2' DA  X 151     105.018  90.614  95.022  0.00  0.00            
ATOM   4795  H2' DA  X 151     105.984  90.269  94.652  0.00  0.00            
ATOM   4796 H2'' DA  X 151     104.385  89.758  95.259  0.00  0.00            
ATOM   4797  O3' DA  X 151     103.850  91.838  96.926  0.00  0.00            
ATOM   4798  P   DA  X 152     103.026  90.664  97.642  0.00  0.00            
ATOM   4799  OP1 DA  X 152     102.212  91.280  98.711  0.00  0.00            
ATOM   4800  OP2 DA  X 152     104.091  89.675  98.054  0.00  0.00            
ATOM   4801  O5' DA  X 152     102.166  90.108  96.457  0.00  0.00            
ATOM   4802  C5' DA  X 152     101.040  90.902  95.952  0.00  0.00            
ATOM   4803  H5' DA  X 152     101.425  91.759  95.400  0.00  0.00            
ATOM   4804 H5'' DA  X 152     100.346  91.171  96.748  0.00  0.00            
ATOM   4805  C4' DA  X 152     100.117  90.152  94.863  0.00  0.00            
ATOM   4806  H4' DA  X 152      99.188  90.717  94.781  0.00  0.00            
ATOM   4807  O4' DA  X 152     100.785  90.048  93.603  0.00  0.00            
ATOM   4808  C1' DA  X 152     100.551  88.768  93.078  0.00  0.00            
ATOM   4809  H1' DA  X 152      99.610  88.717  92.529  0.00  0.00            
ATOM   4810  N9  DA  X 152     101.669  88.352  92.220  0.00  0.00            
ATOM   4811  C8  DA  X 152     102.996  88.354  92.493  0.00  0.00            
ATOM   4812  H8  DA  X 152     103.486  88.666  93.403  0.00  0.00            
ATOM   4813  N7  DA  X 152     103.780  87.979  91.519  0.00  0.00            
ATOM   4814  C5  DA  X 152     102.820  87.729  90.545  0.00  0.00            
ATOM   4815  C6  DA  X 152     102.890  87.349  89.171  0.00  0.00            
ATOM   4816  N6  DA  X 152     104.048  87.043  88.585  0.00  0.00            
ATOM   4817  H61 DA  X 152     104.043  86.860  87.592  0.00  0.00            
ATOM   4818  H62 DA  X 152     104.873  87.255  89.128  0.00  0.00            
ATOM   4819  N1  DA  X 152     101.813  87.280  88.359  0.00  0.00            
ATOM   4820  C2  DA  X 152     100.630  87.509  88.916  0.00  0.00            
ATOM   4821  H2  DA  X 152      99.805  87.497  88.218  0.00  0.00            
ATOM   4822  N3  DA  X 152     100.429  87.917  90.155  0.00  0.00            
ATOM   4823  C4  DA  X 152     101.538  87.956  90.941  0.00  0.00            
ATOM   4824  C3' DA  X 152      99.665  88.764  95.303  0.00  0.00            
ATOM   4825  H3' DA  X 152      99.977  88.601  96.335  0.00  0.00            
ATOM   4826  C2' DA  X 152     100.449  87.947  94.358  0.00  0.00            
ATOM   4827  H2' DA  X 152     101.492  87.862  94.664  0.00  0.00            
ATOM   4828 H2'' DA  X 152      99.983  86.969  94.242  0.00  0.00            
ATOM   4829  O3' DA  X 152      98.231  88.600  95.280  0.00  0.00            
ATOM   4830  P   DT  X 153      97.598  87.241  95.654  0.00  0.00            
ATOM   4831  OP1 DT  X 153      96.250  87.509  96.169  0.00  0.00            
ATOM   4832  OP2 DT  X 153      98.482  86.265  96.355  0.00  0.00            
ATOM   4833  O5' DT  X 153      97.413  86.646  94.176  0.00  0.00            
ATOM   4834  C5' DT  X 153      96.940  87.390  93.114  0.00  0.00            
ATOM   4835  H5' DT  X 153      97.600  88.213  92.841  0.00  0.00            
ATOM   4836 H5'' DT  X 153      95.957  87.754  93.415  0.00  0.00            
ATOM   4837  C4' DT  X 153      96.627  86.587  91.817  0.00  0.00            
ATOM   4838  H4' DT  X 153      95.928  87.113  91.168  0.00  0.00            
ATOM   4839  O4' DT  X 153      97.850  86.341  91.240  0.00  0.00            
ATOM   4840  C1' DT  X 153      97.995  85.119  90.745  0.00  0.00            
ATOM   4841  H1' DT  X 153      97.491  85.094  89.779  0.00  0.00            
ATOM   4842  N1  DT  X 153      99.409  84.738  90.645  0.00  0.00            
ATOM   4843  C6  DT  X 153     100.193  84.702  91.750  0.00  0.00            
ATOM   4844  H6  DT  X 153      99.931  84.892  92.781  0.00  0.00            
ATOM   4845  C5  DT  X 153     101.500  84.461  91.618  0.00  0.00            
ATOM   4846  C7  DT  X 153     102.438  84.614  92.872  0.00  0.00            
ATOM   4847  H71 DT  X 153     101.870  84.539  93.799  0.00  0.00            
ATOM   4848  H72 DT  X 153     103.281  83.924  92.845  0.00  0.00            
ATOM   4849  H73 DT  X 153     102.987  85.550  92.770  0.00  0.00            
ATOM   4850  C4  DT  X 153     102.147  84.249  90.324  0.00  0.00            
ATOM   4851  O4  DT  X 153     103.358  84.070  90.162  0.00  0.00            
ATOM   4852  N3  DT  X 153     101.273  84.247  89.277  0.00  0.00            
ATOM   4853  H3  DT  X 153     101.690  83.948  88.407  0.00  0.00            
ATOM   4854  C2  DT  X 153      99.905  84.351  89.398  0.00  0.00            
ATOM   4855  O2  DT  X 153      99.212  83.993  88.400  0.00  0.00            
ATOM   4856  C3' DT  X 153      95.988  85.225  92.164  0.00  0.00            
ATOM   4857  H3' DT  X 153      95.680  85.158  93.208  0.00  0.00            
ATOM   4858  C2' DT  X 153      97.159  84.303  91.853  0.00  0.00            
ATOM   4859  H2' DT  X 153      97.867  84.180  92.672  0.00  0.00            
ATOM   4860 H2'' DT  X 153      96.843  83.354  91.420  0.00  0.00            
ATOM   4861  O3' DT  X 153      94.899  84.890  91.299  0.00  0.00            
ATOM   4862  P   DA  X 154      93.990  83.560  91.456  0.00  0.00            
ATOM   4863  OP1 DA  X 154      92.585  83.827  91.087  0.00  0.00            
ATOM   4864  OP2 DA  X 154      94.170  82.927  92.766  0.00  0.00            
ATOM   4865  O5' DA  X 154      94.634  82.528  90.423  0.00  0.00            
ATOM   4866  C5' DA  X 154      94.599  82.758  89.046  0.00  0.00            
ATOM   4867  H5' DA  X 154      95.124  83.678  88.787  0.00  0.00            
ATOM   4868 H5'' DA  X 154      93.559  83.004  88.833  0.00  0.00            
ATOM   4869  C4' DA  X 154      95.230  81.656  88.190  0.00  0.00            
ATOM   4870  H4' DA  X 154      94.866  81.800  87.173  0.00  0.00            
ATOM   4871  O4' DA  X 154      96.643  81.858  88.165  0.00  0.00            
ATOM   4872  C1' DA  X 154      97.335  80.594  88.290  0.00  0.00            
ATOM   4873  H1' DA  X 154      97.508  80.191  87.292  0.00  0.00            
ATOM   4874  N9  DA  X 154      98.584  80.676  89.012  0.00  0.00            
ATOM   4875  C8  DA  X 154      98.873  80.983  90.325  0.00  0.00            
ATOM   4876  H8  DA  X 154      98.035  81.289  90.932  0.00  0.00            
ATOM   4877  N7  DA  X 154     100.142  80.993  90.651  0.00  0.00            
ATOM   4878  C5  DA  X 154     100.746  80.387  89.553  0.00  0.00            
ATOM   4879  C6  DA  X 154     102.126  80.181  89.181  0.00  0.00            
ATOM   4880  N6  DA  X 154     103.209  80.435  89.933  0.00  0.00            
ATOM   4881  H61 DA  X 154     104.122  80.153  89.607  0.00  0.00            
ATOM   4882  H62 DA  X 154     103.116  80.898  90.826  0.00  0.00            
ATOM   4883  N1  DA  X 154     102.457  79.752  88.002  0.00  0.00            
ATOM   4884  C2  DA  X 154     101.419  79.717  87.159  0.00  0.00            
ATOM   4885  H2  DA  X 154     101.663  79.232  86.225  0.00  0.00            
ATOM   4886  N3  DA  X 154     100.076  79.860  87.271  0.00  0.00            
ATOM   4887  C4  DA  X 154      99.824  80.305  88.543  0.00  0.00            
ATOM   4888  C3' DA  X 154      94.880  80.182  88.524  0.00  0.00            
ATOM   4889  H3' DA  X 154      94.163  80.077  89.338  0.00  0.00            
ATOM   4890  C2' DA  X 154      96.305  79.695  89.012  0.00  0.00            
ATOM   4891  H2' DA  X 154      96.390  79.828  90.090  0.00  0.00            
ATOM   4892 H2'' DA  X 154      96.386  78.637  88.761  0.00  0.00            
ATOM   4893  O3' DA  X 154      94.426  79.602  87.335  0.00  0.00            
ATOM   4894  P   DT  X 155      93.821  78.182  87.217  0.00  0.00            
ATOM   4895  OP1 DT  X 155      92.766  78.175  86.171  0.00  0.00            
ATOM   4896  OP2 DT  X 155      93.451  77.696  88.595  0.00  0.00            
ATOM   4897  O5' DT  X 155      95.114  77.318  86.694  0.00  0.00            
ATOM   4898  C5' DT  X 155      95.658  77.727  85.450  0.00  0.00            
ATOM   4899  H5' DT  X 155      95.944  78.779  85.466  0.00  0.00            
ATOM   4900 H5'' DT  X 155      94.915  77.492  84.689  0.00  0.00            
ATOM   4901  C4' DT  X 155      96.939  76.895  85.107  0.00  0.00            
ATOM   4902  H4' DT  X 155      97.227  77.153  84.088  0.00  0.00            
ATOM   4903  O4' DT  X 155      97.956  77.261  86.016  0.00  0.00            
ATOM   4904  C1' DT  X 155      98.591  76.058  86.403  0.00  0.00            
ATOM   4905  H1' DT  X 155      99.261  75.783  85.589  0.00  0.00            
ATOM   4906  N1  DT  X 155      99.427  76.355  87.563  0.00  0.00            
ATOM   4907  C6  DT  X 155      98.846  76.637  88.765  0.00  0.00            
ATOM   4908  H6  DT  X 155      97.778  76.498  88.845  0.00  0.00            
ATOM   4909  C5  DT  X 155      99.675  76.878  89.877  0.00  0.00            
ATOM   4910  C7  DT  X 155      98.940  77.046  91.179  0.00  0.00            
ATOM   4911  H71 DT  X 155      97.870  76.990  90.979  0.00  0.00            
ATOM   4912  H72 DT  X 155      99.340  76.316  91.881  0.00  0.00            
ATOM   4913  H73 DT  X 155      99.184  78.036  91.565  0.00  0.00            
ATOM   4914  C4  DT  X 155     101.141  76.988  89.780  0.00  0.00            
ATOM   4915  O4  DT  X 155     101.930  77.263  90.664  0.00  0.00            
ATOM   4916  N3  DT  X 155     101.570  76.800  88.504  0.00  0.00            
ATOM   4917  H3  DT  X 155     102.568  76.953  88.493  0.00  0.00            
ATOM   4918  C2  DT  X 155     100.832  76.378  87.436  0.00  0.00            
ATOM   4919  O2  DT  X 155     101.332  76.158  86.326  0.00  0.00            
ATOM   4920  C3' DT  X 155      96.724  75.388  85.176  0.00  0.00            
ATOM   4921  H3' DT  X 155      95.687  75.061  85.248  0.00  0.00            
ATOM   4922  C2' DT  X 155      97.479  74.990  86.449  0.00  0.00            
ATOM   4923  H2' DT  X 155      96.844  75.136  87.323  0.00  0.00            
ATOM   4924 H2'' DT  X 155      97.833  73.970  86.298  0.00  0.00            
ATOM   4925  O3' DT  X 155      97.386  74.856  84.123  0.00  0.00            
ATOM   4926  P   DC  X 156      96.876  73.575  83.458  0.00  0.00            
ATOM   4927  OP1 DC  X 156      95.999  73.979  82.349  0.00  0.00            
ATOM   4928  OP2 DC  X 156      96.388  72.596  84.411  0.00  0.00            
ATOM   4929  O5' DC  X 156      98.332  72.928  83.036  0.00  0.00            
ATOM   4930  C5' DC  X 156      99.127  73.510  81.983  0.00  0.00            
ATOM   4931  H5' DC  X 156      98.975  74.566  81.762  0.00  0.00            
ATOM   4932 H5'' DC  X 156      98.952  73.024  81.024  0.00  0.00            
ATOM   4933  C4' DC  X 156     100.641  73.184  82.180  0.00  0.00            
ATOM   4934  H4' DC  X 156     101.159  73.766  81.417  0.00  0.00            
ATOM   4935  O4' DC  X 156     101.158  73.723  83.363  0.00  0.00            
ATOM   4936  C1' DC  X 156     101.965  72.716  84.042  0.00  0.00            
ATOM   4937  H1' DC  X 156     103.004  72.763  83.718  0.00  0.00            
ATOM   4938  N1  DC  X 156     101.828  72.971  85.446  0.00  0.00            
ATOM   4939  C6  DC  X 156     100.619  72.964  85.994  0.00  0.00            
ATOM   4940  H6  DC  X 156      99.786  72.910  85.309  0.00  0.00            
ATOM   4941  C5  DC  X 156     100.407  73.221  87.312  0.00  0.00            
ATOM   4942  H5  DC  X 156      99.445  73.296  87.797  0.00  0.00            
ATOM   4943  C4  DC  X 156     101.569  73.176  88.117  0.00  0.00            
ATOM   4944  N4  DC  X 156     101.466  73.187  89.394  0.00  0.00            
ATOM   4945  H41 DC  X 156     102.266  73.333  89.993  0.00  0.00            
ATOM   4946  H42 DC  X 156     100.541  73.100  89.791  0.00  0.00            
ATOM   4947  N3  DC  X 156     102.780  73.121  87.603  0.00  0.00            
ATOM   4948  C2  DC  X 156     102.897  73.063  86.320  0.00  0.00            
ATOM   4949  O2  DC  X 156     104.006  72.840  85.908  0.00  0.00            
ATOM   4950  C3' DC  X 156     100.999  71.772  82.181  0.00  0.00            
ATOM   4951  H3' DC  X 156     100.143  71.159  81.900  0.00  0.00            
ATOM   4952  C2' DC  X 156     101.352  71.392  83.613  0.00  0.00            
ATOM   4953  H2' DC  X 156     100.471  71.211  84.228  0.00  0.00            
ATOM   4954 H2'' DC  X 156     102.103  70.603  83.651  0.00  0.00            
ATOM   4955  O3' DC  X 156     102.075  71.589  81.241  0.00  0.00            
ATOM   4956  P   DC  X 157     102.598  70.165  80.683  0.00  0.00            
ATOM   4957  OP1 DC  X 157     103.648  70.410  79.708  0.00  0.00            
ATOM   4958  OP2 DC  X 157     101.459  69.310  80.272  0.00  0.00            
ATOM   4959  O5' DC  X 157     103.258  69.477  82.026  0.00  0.00            
ATOM   4960  C5' DC  X 157     104.632  69.367  82.294  0.00  0.00            
ATOM   4961  H5' DC  X 157     105.085  70.347  82.445  0.00  0.00            
ATOM   4962 H5'' DC  X 157     105.092  68.750  81.522  0.00  0.00            
ATOM   4963  C4' DC  X 157     104.717  68.576  83.658  0.00  0.00            
ATOM   4964  H4' DC  X 157     105.775  68.487  83.907  0.00  0.00            
ATOM   4965  O4' DC  X 157     104.169  69.249  84.811  0.00  0.00            
ATOM   4966  C1' DC  X 157     103.605  68.161  85.526  0.00  0.00            
ATOM   4967  H1' DC  X 157     104.381  67.571  86.014  0.00  0.00            
ATOM   4968  N1  DC  X 157     102.643  68.697  86.582  0.00  0.00            
ATOM   4969  C6  DC  X 157     101.402  69.162  86.213  0.00  0.00            
ATOM   4970  H6  DC  X 157     101.097  69.169  85.177  0.00  0.00            
ATOM   4971  C5  DC  X 157     100.519  69.584  87.166  0.00  0.00            
ATOM   4972  H5  DC  X 157      99.506  69.863  86.917  0.00  0.00            
ATOM   4973  C4  DC  X 157     101.004  69.772  88.481  0.00  0.00            
ATOM   4974  N4  DC  X 157     100.287  70.444  89.306  0.00  0.00            
ATOM   4975  H41 DC  X 157     100.741  70.828  90.122  0.00  0.00            
ATOM   4976  H42 DC  X 157      99.489  70.944  88.941  0.00  0.00            
ATOM   4977  N3  DC  X 157     102.309  69.521  88.774  0.00  0.00            
ATOM   4978  C2  DC  X 157     103.129  69.023  87.859  0.00  0.00            
ATOM   4979  O2  DC  X 157     104.289  68.911  88.227  0.00  0.00            
ATOM   4980  C3' DC  X 157     104.154  67.135  83.524  0.00  0.00            
ATOM   4981  H3' DC  X 157     103.993  66.898  82.472  0.00  0.00            
ATOM   4982  C2' DC  X 157     102.963  67.355  84.435  0.00  0.00            
ATOM   4983  H2' DC  X 157     102.249  67.914  83.831  0.00  0.00            
ATOM   4984 H2'' DC  X 157     102.604  66.408  84.839  0.00  0.00            
ATOM   4985  O3' DC  X 157     105.050  66.127  84.147  0.00  0.00            
ATOM   4986  P   DA  X 158     104.955  64.595  83.778  0.00  0.00            
ATOM   4987  OP1 DA  X 158     105.667  64.350  82.520  0.00  0.00            
ATOM   4988  OP2 DA  X 158     103.557  64.175  83.792  0.00  0.00            
ATOM   4989  O5' DA  X 158     105.757  63.842  85.029  0.00  0.00            
ATOM   4990  C5' DA  X 158     107.191  63.809  85.126  0.00  0.00            
ATOM   4991  H5' DA  X 158     107.667  64.534  84.465  0.00  0.00            
ATOM   4992 H5'' DA  X 158     107.576  62.902  84.660  0.00  0.00            
ATOM   4993  C4' DA  X 158     107.745  64.011  86.557  0.00  0.00            
ATOM   4994  H4' DA  X 158     108.775  64.325  86.388  0.00  0.00            
ATOM   4995  O4' DA  X 158     107.038  64.956  87.385  0.00  0.00            
ATOM   4996  C1' DA  X 158     106.413  64.285  88.484  0.00  0.00            
ATOM   4997  H1' DA  X 158     106.992  64.289  89.408  0.00  0.00            
ATOM   4998  N9  DA  X 158     105.112  64.907  88.807  0.00  0.00            
ATOM   4999  C8  DA  X 158     104.037  64.960  87.969  0.00  0.00            
ATOM   5000  H8  DA  X 158     104.040  64.480  87.002  0.00  0.00            
ATOM   5001  N7  DA  X 158     102.969  65.582  88.503  0.00  0.00            
ATOM   5002  C5  DA  X 158     103.435  65.976  89.743  0.00  0.00            
ATOM   5003  C6  DA  X 158     102.889  66.714  90.791  0.00  0.00            
ATOM   5004  N6  DA  X 158     101.651  67.120  90.828  0.00  0.00            
ATOM   5005  H61 DA  X 158     101.241  67.498  91.670  0.00  0.00            
ATOM   5006  H62 DA  X 158     101.094  66.957  90.002  0.00  0.00            
ATOM   5007  N1  DA  X 158     103.526  66.922  91.949  0.00  0.00            
ATOM   5008  C2  DA  X 158     104.788  66.480  91.986  0.00  0.00            
ATOM   5009  H2  DA  X 158     105.367  66.609  92.889  0.00  0.00            
ATOM   5010  N3  DA  X 158     105.478  65.702  91.072  0.00  0.00            
ATOM   5011  C4  DA  X 158     104.729  65.514  89.933  0.00  0.00            
ATOM   5012  C3' DA  X 158     107.623  62.721  87.381  0.00  0.00            
ATOM   5013  H3' DA  X 158     107.586  61.854  86.720  0.00  0.00            
ATOM   5014  C2' DA  X 158     106.271  62.875  88.114  0.00  0.00            
ATOM   5015  H2' DA  X 158     105.499  62.653  87.377  0.00  0.00            
ATOM   5016 H2'' DA  X 158     106.312  62.278  89.025  0.00  0.00            
ATOM   5017  O3' DA  X 158     108.718  62.546  88.294  0.00  0.00            
ATOM   5018  P   DC  X 159     108.971  61.126  88.996  0.00  0.00            
ATOM   5019  OP1 DC  X 159     110.445  60.869  88.883  0.00  0.00            
ATOM   5020  OP2 DC  X 159     107.975  60.105  88.543  0.00  0.00            
ATOM   5021  O5' DC  X 159     108.637  61.318  90.529  0.00  0.00            
ATOM   5022  C5' DC  X 159     109.371  62.179  91.324  0.00  0.00            
ATOM   5023  H5' DC  X 159     109.475  63.205  90.973  0.00  0.00            
ATOM   5024 H5'' DC  X 159     110.387  61.795  91.420  0.00  0.00            
ATOM   5025  C4' DC  X 159     108.763  62.503  92.750  0.00  0.00            
ATOM   5026  H4' DC  X 159     109.508  63.085  93.293  0.00  0.00            
ATOM   5027  O4' DC  X 159     107.514  63.171  92.774  0.00  0.00            
ATOM   5028  C1' DC  X 159     106.505  62.330  93.320  0.00  0.00            
ATOM   5029  H1' DC  X 159     106.477  62.588  94.379  0.00  0.00            
ATOM   5030  N1  DC  X 159     105.103  62.499  92.669  0.00  0.00            
ATOM   5031  C6  DC  X 159     104.851  61.883  91.468  0.00  0.00            
ATOM   5032  H6  DC  X 159     105.663  61.326  91.025  0.00  0.00            
ATOM   5033  C5  DC  X 159     103.664  62.148  90.831  0.00  0.00            
ATOM   5034  H5  DC  X 159     103.499  61.677  89.873  0.00  0.00            
ATOM   5035  C4  DC  X 159     102.725  63.026  91.552  0.00  0.00            
ATOM   5036  N4  DC  X 159     101.539  63.378  91.129  0.00  0.00            
ATOM   5037  H41 DC  X 159     101.086  64.112  91.654  0.00  0.00            
ATOM   5038  H42 DC  X 159     101.247  63.167  90.185  0.00  0.00            
ATOM   5039  N3  DC  X 159     103.083  63.636  92.639  0.00  0.00            
ATOM   5040  C2  DC  X 159     104.262  63.409  93.247  0.00  0.00            
ATOM   5041  O2  DC  X 159     104.499  63.895  94.373  0.00  0.00            
ATOM   5042  C3' DC  X 159     108.563  61.265  93.594  0.00  0.00            
ATOM   5043  H3' DC  X 159     109.180  60.465  93.183  0.00  0.00            
ATOM   5044  C2' DC  X 159     107.116  60.993  93.335  0.00  0.00            
ATOM   5045  H2' DC  X 159     106.979  60.551  92.348  0.00  0.00            
ATOM   5046 H2'' DC  X 159     106.601  60.369  94.066  0.00  0.00            
ATOM   5047  O3' DC  X 159     108.818  61.404  94.985  0.00  0.00            
ATOM   5048  P   DC  X 160     108.847  60.183  96.054  0.00  0.00            
ATOM   5049  OP1 DC  X 160     109.975  60.415  96.975  0.00  0.00            
ATOM   5050  OP2 DC  X 160     108.847  58.969  95.311  0.00  0.00            
ATOM   5051  O5' DC  X 160     107.468  60.406  96.797  0.00  0.00            
ATOM   5052  C5' DC  X 160     107.383  61.427  97.757  0.00  0.00            
ATOM   5053  H5' DC  X 160     107.606  62.358  97.235  0.00  0.00            
ATOM   5054 H5'' DC  X 160     108.161  61.307  98.510  0.00  0.00            
ATOM   5055  C4' DC  X 160     105.912  61.494  98.305  0.00  0.00            
ATOM   5056  H4' DC  X 160     105.983  62.282  99.055  0.00  0.00            
ATOM   5057  O4' DC  X 160     104.883  61.847  97.363  0.00  0.00            
ATOM   5058  C1' DC  X 160     103.722  61.077  97.677  0.00  0.00            
ATOM   5059  H1' DC  X 160     103.187  61.483  98.535  0.00  0.00            
ATOM   5060  N1  DC  X 160     102.899  61.104  96.422  0.00  0.00            
ATOM   5061  C6  DC  X 160     103.528  60.790  95.246  0.00  0.00            
ATOM   5062  H6  DC  X 160     104.551  60.448  95.294  0.00  0.00
[truncated: 1,581,901 more chars]
