# Supplementary material for: Histone H3 serine-57 is a CHK1 substrate whose phosphorylation affects DNA repair
Source: Nat Commun. 2023 Aug 22;14:5104. doi: 10.1038/s41467-023-40843-4 (PMC10444856; doi:10.1038/s41467-023-40843-4)
Supplement: Supplementary file 8 — Supplementary Data 5 [file 41467_2023_40843_MOESM8_ESM.txt]

CRYST1    0.000    0.000    0.000  90.00  90.00  90.00 P 1           1
ATOM      1 HO5' DA5 X   1      13.999  30.799  77.291  0.00  0.00            
ATOM      2  O5' DA5 X   1      14.610  31.222  76.683  0.00  0.00            
ATOM      3  C5' DA5 X   1      14.351  32.685  76.872  0.00  0.00            
ATOM      4  H5' DA5 X   1      15.094  33.190  76.256  0.00  0.00            
ATOM      5 H5'' DA5 X   1      14.434  33.037  77.900  0.00  0.00            
ATOM      6  C4' DA5 X   1      12.876  32.931  76.443  0.00  0.00            
ATOM      7  H4' DA5 X   1      12.145  32.247  76.874  0.00  0.00            
ATOM      8  O4' DA5 X   1      12.449  34.237  76.793  0.00  0.00            
ATOM      9  C1' DA5 X   1      12.317  34.991  75.568  0.00  0.00            
ATOM     10  H1' DA5 X   1      11.272  35.014  75.256  0.00  0.00            
ATOM     11  N9  DA5 X   1      12.838  36.407  75.699  0.00  0.00            
ATOM     12  C8  DA5 X   1      14.066  36.740  76.137  0.00  0.00            
ATOM     13  H8  DA5 X   1      14.799  35.984  76.376  0.00  0.00            
ATOM     14  N7  DA5 X   1      14.247  37.995  76.309  0.00  0.00            
ATOM     15  C5  DA5 X   1      13.124  38.533  75.789  0.00  0.00            
ATOM     16  C6  DA5 X   1      12.698  39.900  75.439  0.00  0.00            
ATOM     17  N6  DA5 X   1      13.412  40.942  75.601  0.00  0.00            
ATOM     18  H61 DA5 X   1      13.159  41.756  75.060  0.00  0.00            
ATOM     19  H62 DA5 X   1      14.294  40.849  76.084  0.00  0.00            
ATOM     20  N1  DA5 X   1      11.582  40.095  74.820  0.00  0.00            
ATOM     21  C2  DA5 X   1      10.828  39.060  74.448  0.00  0.00            
ATOM     22  H2  DA5 X   1       9.900  39.306  73.954  0.00  0.00            
ATOM     23  N3  DA5 X   1      11.077  37.757  74.680  0.00  0.00            
ATOM     24  C4  DA5 X   1      12.231  37.571  75.366  0.00  0.00            
ATOM     25  C3' DA5 X   1      12.811  32.871  74.859  0.00  0.00            
ATOM     26  H3' DA5 X   1      13.495  32.198  74.343  0.00  0.00            
ATOM     27  C2' DA5 X   1      13.111  34.257  74.560  0.00  0.00            
ATOM     28  H2' DA5 X   1      14.188  34.351  74.701  0.00  0.00            
ATOM     29 H2'' DA5 X   1      12.933  34.454  73.502  0.00  0.00            
ATOM     30  O3' DA5 X   1      11.492  32.461  74.641  0.00  0.00            
ATOM     31  P   DT  X   2      11.125  31.569  73.373  0.00  0.00            
ATOM     32  OP1 DT  X   2       9.785  31.126  73.658  0.00  0.00            
ATOM     33  OP2 DT  X   2      12.216  30.680  73.017  0.00  0.00            
ATOM     34  O5' DT  X   2      11.106  32.746  72.314  0.00  0.00            
ATOM     35  C5' DT  X   2       9.930  33.306  71.744  0.00  0.00            
ATOM     36  H5' DT  X   2       9.423  33.727  72.613  0.00  0.00            
ATOM     37 H5'' DT  X   2       9.358  32.487  71.309  0.00  0.00            
ATOM     38  C4' DT  X   2      10.248  34.417  70.698  0.00  0.00            
ATOM     39  H4' DT  X   2       9.309  34.736  70.247  0.00  0.00            
ATOM     40  O4' DT  X   2      10.940  35.467  71.282  0.00  0.00            
ATOM     41  C1' DT  X   2      12.095  35.873  70.566  0.00  0.00            
ATOM     42  H1' DT  X   2      11.857  36.527  69.728  0.00  0.00            
ATOM     43  N1  DT  X   2      13.190  36.701  71.405  0.00  0.00            
ATOM     44  C6  DT  X   2      14.374  36.243  71.989  0.00  0.00            
ATOM     45  H6  DT  X   2      14.668  35.206  71.927  0.00  0.00            
ATOM     46  C5  DT  X   2      15.292  37.091  72.537  0.00  0.00            
ATOM     47  C7  DT  X   2      16.484  36.432  73.218  0.00  0.00            
ATOM     48  H71 DT  X   2      16.577  36.820  74.233  0.00  0.00            
ATOM     49  H72 DT  X   2      16.383  35.347  73.247  0.00  0.00            
ATOM     50  H73 DT  X   2      17.424  36.719  72.747  0.00  0.00            
ATOM     51  C4  DT  X   2      15.048  38.524  72.647  0.00  0.00            
ATOM     52  O4  DT  X   2      15.689  39.365  73.260  0.00  0.00            
ATOM     53  N3  DT  X   2      13.899  38.929  71.799  0.00  0.00            
ATOM     54  H3  DT  X   2      13.776  39.915  71.616  0.00  0.00            
ATOM     55  C2  DT  X   2      12.987  38.094  71.270  0.00  0.00            
ATOM     56  O2  DT  X   2      12.081  38.582  70.558  0.00  0.00            
ATOM     57  C3' DT  X   2      11.203  33.917  69.571  0.00  0.00            
ATOM     58  H3' DT  X   2      11.190  32.832  69.469  0.00  0.00            
ATOM     59  C2' DT  X   2      12.542  34.526  70.027  0.00  0.00            
ATOM     60  H2' DT  X   2      12.827  33.876  70.854  0.00  0.00            
ATOM     61 H2'' DT  X   2      13.340  34.484  69.286  0.00  0.00            
ATOM     62  O3' DT  X   2      10.916  34.588  68.388  0.00  0.00            
ATOM     63  P   DC  X   3      10.882  33.906  66.947  0.00  0.00            
ATOM     64  OP1 DC  X   3       9.816  32.881  67.006  0.00  0.00            
ATOM     65  OP2 DC  X   3      12.275  33.503  66.530  0.00  0.00            
ATOM     66  O5' DC  X   3      10.554  35.203  66.117  0.00  0.00            
ATOM     67  C5' DC  X   3       9.336  36.005  66.294  0.00  0.00            
ATOM     68  H5' DC  X   3       9.075  35.934  67.350  0.00  0.00            
ATOM     69 H5'' DC  X   3       8.460  35.638  65.760  0.00  0.00            
ATOM     70  C4' DC  X   3       9.587  37.456  66.112  0.00  0.00            
ATOM     71  H4' DC  X   3       8.604  37.916  66.216  0.00  0.00            
ATOM     72  O4' DC  X   3      10.439  38.002  67.098  0.00  0.00            
ATOM     73  C1' DC  X   3      11.480  38.747  66.403  0.00  0.00            
ATOM     74  H1' DC  X   3      11.193  39.796  66.320  0.00  0.00            
ATOM     75  N1  DC  X   3      12.682  38.533  67.230  0.00  0.00            
ATOM     76  C6  DC  X   3      13.103  37.292  67.595  0.00  0.00            
ATOM     77  H6  DC  X   3      12.502  36.425  67.364  0.00  0.00            
ATOM     78  C5  DC  X   3      14.257  37.173  68.247  0.00  0.00            
ATOM     79  H5  DC  X   3      14.625  36.200  68.536  0.00  0.00            
ATOM     80  C4  DC  X   3      14.975  38.387  68.494  0.00  0.00            
ATOM     81  N4  DC  X   3      16.169  38.282  69.105  0.00  0.00            
ATOM     82  H41 DC  X   3      16.586  39.197  69.190  0.00  0.00            
ATOM     83  H42 DC  X   3      16.563  37.381  69.335  0.00  0.00            
ATOM     84  N3  DC  X   3      14.533  39.582  68.169  0.00  0.00            
ATOM     85  C2  DC  X   3      13.313  39.682  67.545  0.00  0.00            
ATOM     86  O2  DC  X   3      12.936  40.838  67.284  0.00  0.00            
ATOM     87  C3' DC  X   3      10.191  37.733  64.741  0.00  0.00            
ATOM     88  H3' DC  X   3      10.019  36.876  64.089  0.00  0.00            
ATOM     89  C2' DC  X   3      11.674  38.076  65.041  0.00  0.00            
ATOM     90  H2' DC  X   3      12.352  37.222  65.031  0.00  0.00            
ATOM     91 H2'' DC  X   3      11.970  38.778  64.261  0.00  0.00            
ATOM     92  O3' DC  X   3       9.525  38.914  64.138  0.00  0.00            
ATOM     93  P   DA  X   4       9.548  39.187  62.537  0.00  0.00            
ATOM     94  OP1 DA  X   4       8.304  39.878  62.062  0.00  0.00            
ATOM     95  OP2 DA  X   4       9.957  37.940  61.915  0.00  0.00            
ATOM     96  O5' DA  X   4      10.705  40.242  62.293  0.00  0.00            
ATOM     97  C5' DA  X   4      10.538  41.678  62.171  0.00  0.00            
ATOM     98  H5' DA  X   4       9.959  42.094  62.995  0.00  0.00            
ATOM     99 H5'' DA  X   4      10.051  41.845  61.210  0.00  0.00            
ATOM    100  C4' DA  X   4      11.973  42.229  62.062  0.00  0.00            
ATOM    101  H4' DA  X   4      11.873  43.315  62.050  0.00  0.00            
ATOM    102  O4' DA  X   4      12.812  41.828  63.140  0.00  0.00            
ATOM    103  C1' DA  X   4      14.040  41.432  62.647  0.00  0.00            
ATOM    104  H1' DA  X   4      14.694  42.287  62.474  0.00  0.00            
ATOM    105  N9  DA  X   4      14.800  40.588  63.524  0.00  0.00            
ATOM    106  C8  DA  X   4      14.941  39.239  63.510  0.00  0.00            
ATOM    107  H8  DA  X   4      14.156  38.685  63.016  0.00  0.00            
ATOM    108  N7  DA  X   4      15.801  38.686  64.306  0.00  0.00            
ATOM    109  C5  DA  X   4      16.290  39.825  64.968  0.00  0.00            
ATOM    110  C6  DA  X   4      17.246  40.127  66.002  0.00  0.00            
ATOM    111  N6  DA  X   4      18.043  39.168  66.587  0.00  0.00            
ATOM    112  H61 DA  X   4      18.802  39.493  67.169  0.00  0.00            
ATOM    113  H62 DA  X   4      17.845  38.177  66.564  0.00  0.00            
ATOM    114  N1  DA  X   4      17.518  41.336  66.351  0.00  0.00            
ATOM    115  C2  DA  X   4      16.933  42.367  65.693  0.00  0.00            
ATOM    116  H2  DA  X   4      17.183  43.402  65.874  0.00  0.00            
ATOM    117  N3  DA  X   4      16.033  42.281  64.702  0.00  0.00            
ATOM    118  C4  DA  X   4      15.807  41.003  64.326  0.00  0.00            
ATOM    119  C3' DA  X   4      12.629  41.802  60.774  0.00  0.00            
ATOM    120  H3' DA  X   4      11.959  41.390  60.019  0.00  0.00            
ATOM    121  C2' DA  X   4      13.767  40.828  61.231  0.00  0.00            
ATOM    122  H2' DA  X   4      13.563  39.759  61.289  0.00  0.00            
ATOM    123 H2'' DA  X   4      14.592  40.975  60.534  0.00  0.00            
ATOM    124  O3' DA  X   4      13.304  42.957  60.233  0.00  0.00            
ATOM    125  P   DA  X   5      13.496  43.218  58.682  0.00  0.00            
ATOM    126  OP1 DA  X   5      12.351  43.914  58.106  0.00  0.00            
ATOM    127  OP2 DA  X   5      13.981  41.948  58.031  0.00  0.00            
ATOM    128  O5' DA  X   5      14.742  44.212  58.725  0.00  0.00            
ATOM    129  C5' DA  X   5      14.650  45.583  59.042  0.00  0.00            
ATOM    130  H5' DA  X   5      13.752  45.694  59.650  0.00  0.00            
ATOM    131 H5'' DA  X   5      14.411  46.079  58.101  0.00  0.00            
ATOM    132  C4' DA  X   5      15.911  46.161  59.706  0.00  0.00            
ATOM    133  H4' DA  X   5      15.819  47.245  59.786  0.00  0.00            
ATOM    134  O4' DA  X   5      16.043  45.590  61.037  0.00  0.00            
ATOM    135  C1' DA  X   5      17.489  45.345  61.265  0.00  0.00            
ATOM    136  H1' DA  X   5      17.777  45.957  62.119  0.00  0.00            
ATOM    137  N9  DA  X   5      17.612  43.845  61.493  0.00  0.00            
ATOM    138  C8  DA  X   5      16.784  42.830  61.011  0.00  0.00            
ATOM    139  H8  DA  X   5      15.885  42.971  60.431  0.00  0.00            
ATOM    140  N7  DA  X   5      17.233  41.631  61.307  0.00  0.00            
ATOM    141  C5  DA  X   5      18.324  41.920  62.150  0.00  0.00            
ATOM    142  C6  DA  X   5      19.232  41.126  62.984  0.00  0.00            
ATOM    143  N6  DA  X   5      19.186  39.846  63.013  0.00  0.00            
ATOM    144  H61 DA  X   5      19.715  39.252  63.636  0.00  0.00            
ATOM    145  H62 DA  X   5      18.564  39.442  62.327  0.00  0.00            
ATOM    146  N1  DA  X   5      20.222  41.742  63.624  0.00  0.00            
ATOM    147  C2  DA  X   5      20.323  43.091  63.611  0.00  0.00            
ATOM    148  H2  DA  X   5      21.015  43.593  64.271  0.00  0.00            
ATOM    149  N3  DA  X   5      19.469  43.925  63.010  0.00  0.00            
ATOM    150  C4  DA  X   5      18.481  43.247  62.315  0.00  0.00            
ATOM    151  C3' DA  X   5      17.166  45.779  58.900  0.00  0.00            
ATOM    152  H3' DA  X   5      17.026  44.798  58.448  0.00  0.00            
ATOM    153  C2' DA  X   5      18.203  45.821  59.981  0.00  0.00            
ATOM    154  H2' DA  X   5      18.991  45.135  59.670  0.00  0.00            
ATOM    155 H2'' DA  X   5      18.479  46.862  60.150  0.00  0.00            
ATOM    156  O3' DA  X   5      17.633  46.790  57.980  0.00  0.00            
ATOM    157  P   DT  X   6      18.669  46.443  56.854  0.00  0.00            
ATOM    158  OP1 DT  X   6      18.623  47.592  55.937  0.00  0.00            
ATOM    159  OP2 DT  X   6      18.382  45.089  56.272  0.00  0.00            
ATOM    160  O5' DT  X   6      20.088  46.403  57.556  0.00  0.00            
ATOM    161  C5' DT  X   6      20.735  47.565  58.168  0.00  0.00            
ATOM    162  H5' DT  X   6      20.010  47.954  58.883  0.00  0.00            
ATOM    163 H5'' DT  X   6      20.919  48.421  57.518  0.00  0.00            
ATOM    164  C4' DT  X   6      22.025  47.223  58.941  0.00  0.00            
ATOM    165  H4' DT  X   6      22.364  48.109  59.477  0.00  0.00            
ATOM    166  O4' DT  X   6      21.840  46.127  59.876  0.00  0.00            
ATOM    167  C1' DT  X   6      22.771  45.156  59.775  0.00  0.00            
ATOM    168  H1' DT  X   6      23.572  45.342  60.490  0.00  0.00            
ATOM    169  N1  DT  X   6      22.026  43.857  59.997  0.00  0.00            
ATOM    170  C6  DT  X   6      20.954  43.548  59.200  0.00  0.00            
ATOM    171  H6  DT  X   6      20.594  44.273  58.484  0.00  0.00            
ATOM    172  C5  DT  X   6      20.426  42.276  59.213  0.00  0.00            
ATOM    173  C7  DT  X   6      19.351  41.839  58.238  0.00  0.00            
ATOM    174  H71 DT  X   6      19.600  40.882  57.778  0.00  0.00            
ATOM    175  H72 DT  X   6      18.337  41.809  58.637  0.00  0.00            
ATOM    176  H73 DT  X   6      19.258  42.503  57.379  0.00  0.00            
ATOM    177  C4  DT  X   6      20.980  41.283  60.127  0.00  0.00            
ATOM    178  O4  DT  X   6      20.639  40.086  60.287  0.00  0.00            
ATOM    179  N3  DT  X   6      22.001  41.710  60.941  0.00  0.00            
ATOM    180  H3  DT  X   6      22.537  40.987  61.399  0.00  0.00            
ATOM    181  C2  DT  X   6      22.493  42.971  60.972  0.00  0.00            
ATOM    182  O2  DT  X   6      23.423  43.187  61.772  0.00  0.00            
ATOM    183  C3' DT  X   6      23.162  46.712  58.126  0.00  0.00            
ATOM    184  H3' DT  X   6      23.002  46.985  57.083  0.00  0.00            
ATOM    185  C2' DT  X   6      23.300  45.207  58.397  0.00  0.00            
ATOM    186  H2' DT  X   6      22.721  44.574  57.725  0.00  0.00            
ATOM    187 H2'' DT  X   6      24.346  44.902  58.395  0.00  0.00            
ATOM    188  O3' DT  X   6      24.294  47.380  58.668  0.00  0.00            
ATOM    189  P   DA  X   7      25.655  47.602  57.845  0.00  0.00            
ATOM    190  OP1 DA  X   7      26.131  48.953  58.163  0.00  0.00            
ATOM    191  OP2 DA  X   7      25.303  47.333  56.427  0.00  0.00            
ATOM    192  O5' DA  X   7      26.679  46.481  58.238  0.00  0.00            
ATOM    193  C5' DA  X   7      27.309  46.476  59.541  0.00  0.00            
ATOM    194  H5' DA  X   7      26.453  46.521  60.214  0.00  0.00            
ATOM    195 H5'' DA  X   7      27.880  47.403  59.604  0.00  0.00            
ATOM    196  C4' DA  X   7      28.240  45.249  59.949  0.00  0.00            
ATOM    197  H4' DA  X   7      28.737  45.566  60.866  0.00  0.00            
ATOM    198  O4' DA  X   7      27.428  44.074  60.116  0.00  0.00            
ATOM    199  C1' DA  X   7      27.912  43.025  59.266  0.00  0.00            
ATOM    200  H1' DA  X   7      28.501  42.330  59.865  0.00  0.00            
ATOM    201  N9  DA  X   7      26.789  42.343  58.698  0.00  0.00            
ATOM    202  C8  DA  X   7      25.864  42.731  57.771  0.00  0.00            
ATOM    203  H8  DA  X   7      25.977  43.535  57.058  0.00  0.00            
ATOM    204  N7  DA  X   7      24.821  41.974  57.736  0.00  0.00            
ATOM    205  C5  DA  X   7      25.080  40.975  58.725  0.00  0.00            
ATOM    206  C6  DA  X   7      24.468  39.668  59.051  0.00  0.00            
ATOM    207  N6  DA  X   7      23.296  39.302  58.711  0.00  0.00            
ATOM    208  H61 DA  X   7      22.967  38.373  58.930  0.00  0.00            
ATOM    209  H62 DA  X   7      22.787  39.941  58.116  0.00  0.00            
ATOM    210  N1  DA  X   7      25.077  38.754  59.769  0.00  0.00            
ATOM    211  C2  DA  X   7      26.343  39.025  60.132  0.00  0.00            
ATOM    212  H2  DA  X   7      26.867  38.267  60.695  0.00  0.00            
ATOM    213  N3  DA  X   7      26.984  40.206  59.919  0.00  0.00            
ATOM    214  C4  DA  X   7      26.323  41.102  59.186  0.00  0.00            
ATOM    215  C3' DA  X   7      29.381  44.976  58.988  0.00  0.00            
ATOM    216  H3' DA  X   7      29.622  45.727  58.236  0.00  0.00            
ATOM    217  C2' DA  X   7      28.759  43.755  58.235  0.00  0.00            
ATOM    218  H2' DA  X   7      28.153  44.193  57.441  0.00  0.00            
ATOM    219 H2'' DA  X   7      29.581  43.129  57.890  0.00  0.00            
ATOM    220  O3' DA  X   7      30.513  44.649  59.661  0.00  0.00            
ATOM    221  P   DT  X   8      31.904  44.396  58.943  0.00  0.00            
ATOM    222  OP1 DT  X   8      32.950  44.615  59.989  0.00  0.00            
ATOM    223  OP2 DT  X   8      32.090  45.040  57.590  0.00  0.00            
ATOM    224  O5' DT  X   8      31.836  42.869  58.774  0.00  0.00            
ATOM    225  C5' DT  X   8      31.880  42.035  59.941  0.00  0.00            
ATOM    226  H5' DT  X   8      31.128  42.321  60.676  0.00  0.00            
ATOM    227 H5'' DT  X   8      32.817  42.261  60.449  0.00  0.00            
ATOM    228  C4' DT  X   8      31.733  40.584  59.625  0.00  0.00            
ATOM    229  H4' DT  X   8      31.908  40.004  60.531  0.00  0.00            
ATOM    230  O4' DT  X   8      30.367  40.226  59.270  0.00  0.00            
ATOM    231  C1' DT  X   8      30.467  39.524  58.058  0.00  0.00            
ATOM    232  H1' DT  X   8      30.778  38.512  58.317  0.00  0.00            
ATOM    233  N1  DT  X   8      29.201  39.436  57.293  0.00  0.00            
ATOM    234  C6  DT  X   8      28.846  40.519  56.555  0.00  0.00            
ATOM    235  H6  DT  X   8      29.527  41.349  56.440  0.00  0.00            
ATOM    236  C5  DT  X   8      27.626  40.454  55.915  0.00  0.00            
ATOM    237  C7  DT  X   8      27.263  41.642  55.083  0.00  0.00            
ATOM    238  H71 DT  X   8      27.405  41.338  54.046  0.00  0.00            
ATOM    239  H72 DT  X   8      26.238  41.984  55.226  0.00  0.00            
ATOM    240  H73 DT  X   8      27.911  42.491  55.303  0.00  0.00            
ATOM    241  C4  DT  X   8      26.787  39.272  56.001  0.00  0.00            
ATOM    242  O4  DT  X   8      25.706  39.160  55.510  0.00  0.00            
ATOM    243  N3  DT  X   8      27.252  38.326  56.914  0.00  0.00            
ATOM    244  H3  DT  X   8      26.655  37.512  56.925  0.00  0.00            
ATOM    245  C2  DT  X   8      28.347  38.400  57.598  0.00  0.00            
ATOM    246  O2  DT  X   8      28.641  37.440  58.331  0.00  0.00            
ATOM    247  C3' DT  X   8      32.711  40.100  58.582  0.00  0.00            
ATOM    248  H3' DT  X   8      33.541  40.805  58.531  0.00  0.00            
ATOM    249  C2' DT  X   8      31.763  40.115  57.403  0.00  0.00            
ATOM    250  H2' DT  X   8      31.572  41.152  57.125  0.00  0.00            
ATOM    251 H2'' DT  X   8      32.109  39.610  56.501  0.00  0.00            
ATOM    252  O3' DT  X   8      33.038  38.731  58.862  0.00  0.00            
ATOM    253  P   DC  X   9      34.509  38.116  58.661  0.00  0.00            
ATOM    254  OP1 DC  X   9      35.325  38.347  59.890  0.00  0.00            
ATOM    255  OP2 DC  X   9      35.069  38.576  57.300  0.00  0.00            
ATOM    256  O5' DC  X   9      34.155  36.590  58.494  0.00  0.00            
ATOM    257  C5' DC  X   9      33.803  35.805  59.701  0.00  0.00            
ATOM    258  H5' DC  X   9      33.275  36.328  60.499  0.00  0.00            
ATOM    259 H5'' DC  X   9      34.722  35.429  60.151  0.00  0.00            
ATOM    260  C4' DC  X   9      32.913  34.604  59.362  0.00  0.00            
ATOM    261  H4' DC  X   9      32.678  34.155  60.327  0.00  0.00            
ATOM    262  O4' DC  X   9      31.708  34.932  58.596  0.00  0.00            
ATOM    263  C1' DC  X   9      31.625  34.081  57.443  0.00  0.00            
ATOM    264  H1' DC  X   9      31.051  33.183  57.671  0.00  0.00            
ATOM    265  N1  DC  X   9      30.814  34.960  56.541  0.00  0.00            
ATOM    266  C6  DC  X   9      31.316  36.203  56.096  0.00  0.00            
ATOM    267  H6  DC  X   9      32.342  36.462  56.311  0.00  0.00            
ATOM    268  C5  DC  X   9      30.545  36.943  55.252  0.00  0.00            
ATOM    269  H5  DC  X   9      30.986  37.834  54.831  0.00  0.00            
ATOM    270  C4  DC  X   9      29.268  36.573  54.963  0.00  0.00            
ATOM    271  N4  DC  X   9      28.607  37.382  54.162  0.00  0.00            
ATOM    272  H41 DC  X   9      27.651  37.118  53.974  0.00  0.00            
ATOM    273  H42 DC  X   9      28.966  38.206  53.703  0.00  0.00            
ATOM    274  N3  DC  X   9      28.740  35.423  55.379  0.00  0.00            
ATOM    275  C2  DC  X   9      29.527  34.569  56.105  0.00  0.00            
ATOM    276  O2  DC  X   9      29.043  33.460  56.415  0.00  0.00            
ATOM    277  C3' DC  X   9      33.758  33.631  58.473  0.00  0.00            
ATOM    278  H3' DC  X   9      34.819  33.877  58.426  0.00  0.00            
ATOM    279  C2' DC  X   9      33.070  33.770  57.107  0.00  0.00            
ATOM    280  H2' DC  X   9      33.416  34.620  56.519  0.00  0.00            
ATOM    281 H2'' DC  X   9      33.186  32.875  56.495  0.00  0.00            
ATOM    282  O3' DC  X   9      33.571  32.378  59.061  0.00  0.00            
ATOM    283  P   DC  X  10      34.177  31.035  58.510  0.00  0.00            
ATOM    284  OP1 DC  X  10      34.034  30.042  59.596  0.00  0.00            
ATOM    285  OP2 DC  X  10      35.499  31.331  57.890  0.00  0.00            
ATOM    286  O5' DC  X  10      33.280  30.537  57.323  0.00  0.00            
ATOM    287  C5' DC  X  10      31.885  30.211  57.584  0.00  0.00            
ATOM    288  H5' DC  X  10      31.435  31.006  58.178  0.00  0.00            
ATOM    289 H5'' DC  X  10      31.838  29.267  58.128  0.00  0.00            
ATOM    290  C4' DC  X  10      31.112  30.147  56.237  0.00  0.00            
ATOM    291  H4' DC  X  10      30.036  30.098  56.408  0.00  0.00            
ATOM    292  O4' DC  X  10      31.144  31.449  55.667  0.00  0.00            
ATOM    293  C1' DC  X  10      30.577  31.416  54.331  0.00  0.00            
ATOM    294  H1' DC  X  10      29.492  31.386  54.433  0.00  0.00            
ATOM    295  N1  DC  X  10      30.900  32.481  53.410  0.00  0.00            
ATOM    296  C6  DC  X  10      31.922  33.324  53.676  0.00  0.00            
ATOM    297  H6  DC  X  10      32.615  33.060  54.461  0.00  0.00            
ATOM    298  C5  DC  X  10      31.982  34.502  53.092  0.00  0.00            
ATOM    299  H5  DC  X  10      32.720  35.195  53.468  0.00  0.00            
ATOM    300  C4  DC  X  10      30.944  34.856  52.208  0.00  0.00            
ATOM    301  N4  DC  X  10      30.883  36.040  51.591  0.00  0.00            
ATOM    302  H41 DC  X  10      30.186  36.237  50.887  0.00  0.00            
ATOM    303  H42 DC  X  10      31.652  36.656  51.812  0.00  0.00            
ATOM    304  N3  DC  X  10      29.972  34.077  51.893  0.00  0.00            
ATOM    305  C2  DC  X  10      29.908  32.860  52.520  0.00  0.00            
ATOM    306  O2  DC  X  10      28.936  32.167  52.273  0.00  0.00            
ATOM    307  C3' DC  X  10      31.693  29.313  55.123  0.00  0.00            
ATOM    308  H3' DC  X  10      32.781  29.260  55.072  0.00  0.00            
ATOM    309  C2' DC  X  10      31.008  30.029  53.877  0.00  0.00            
ATOM    310  H2' DC  X  10      31.635  29.989  52.987  0.00  0.00            
ATOM    311 H2'' DC  X  10      30.139  29.433  53.599  0.00  0.00            
ATOM    312  O3' DC  X  10      31.129  27.993  55.192  0.00  0.00            
ATOM    313  P   DA  X  11      31.690  26.789  54.228  0.00  0.00            
ATOM    314  OP1 DA  X  11      30.961  25.544  54.589  0.00  0.00            
ATOM    315  OP2 DA  X  11      33.176  26.831  54.338  0.00  0.00            
ATOM    316  O5' DA  X  11      31.292  27.255  52.746  0.00  0.00            
ATOM    317  C5' DA  X  11      30.102  26.875  52.150  0.00  0.00            
ATOM    318  H5' DA  X  11      29.226  27.250  52.681  0.00  0.00            
ATOM    319 H5'' DA  X  11      30.146  25.787  52.201  0.00  0.00            
ATOM    320  C4' DA  X  11      30.063  27.353  50.711  0.00  0.00            
ATOM    321  H4' DA  X  11      29.188  26.795  50.378  0.00  0.00            
ATOM    322  O4' DA  X  11      29.912  28.769  50.592  0.00  0.00            
ATOM    323  C1' DA  X  11      30.445  29.075  49.361  0.00  0.00            
ATOM    324  H1' DA  X  11      29.723  28.996  48.549  0.00  0.00            
ATOM    325  N9  DA  X  11      30.873  30.477  49.310  0.00  0.00            
ATOM    326  C8  DA  X  11      32.074  31.081  49.730  0.00  0.00            
ATOM    327  H8  DA  X  11      32.859  30.421  50.071  0.00  0.00            
ATOM    328  N7  DA  X  11      32.127  32.360  49.660  0.00  0.00            
ATOM    329  C5  DA  X  11      30.911  32.641  49.004  0.00  0.00            
ATOM    330  C6  DA  X  11      30.318  33.875  48.581  0.00  0.00            
ATOM    331  N6  DA  X  11      30.849  35.071  48.742  0.00  0.00            
ATOM    332  H61 DA  X  11      30.328  35.858  48.384  0.00  0.00            
ATOM    333  H62 DA  X  11      31.770  35.197  49.137  0.00  0.00            
ATOM    334  N1  DA  X  11      29.181  33.882  47.923  0.00  0.00            
ATOM    335  C2  DA  X  11      28.617  32.760  47.645  0.00  0.00            
ATOM    336  H2  DA  X  11      27.686  32.812  47.101  0.00  0.00            
ATOM    337  N3  DA  X  11      29.003  31.528  48.049  0.00  0.00            
ATOM    338  C4  DA  X  11      30.191  31.503  48.710  0.00  0.00            
ATOM    339  C3' DA  X  11      31.144  26.867  49.741  0.00  0.00            
ATOM    340  H3' DA  X  11      31.876  26.261  50.275  0.00  0.00            
ATOM    341  C2' DA  X  11      31.714  28.178  49.276  0.00  0.00            
ATOM    342  H2' DA  X  11      32.567  28.569  49.829  0.00  0.00            
ATOM    343 H2'' DA  X  11      32.075  28.239  48.249  0.00  0.00            
ATOM    344  O3' DA  X  11      30.473  26.026  48.796  0.00  0.00            
ATOM    345  P   DC  X  12      30.999  25.742  47.347  0.00  0.00            
ATOM    346  OP1 DC  X  12      30.554  24.436  46.886  0.00  0.00            
ATOM    347  OP2 DC  X  12      32.460  26.042  47.221  0.00  0.00            
ATOM    348  O5' DC  X  12      30.404  26.772  46.431  0.00  0.00            
ATOM    349  C5' DC  X  12      29.083  26.808  46.089  0.00  0.00            
ATOM    350  H5' DC  X  12      28.469  27.009  46.967  0.00  0.00            
ATOM    351 H5'' DC  X  12      28.689  25.808  45.907  0.00  0.00            
ATOM    352  C4' DC  X  12      28.809  27.665  44.882  0.00  0.00            
ATOM    353  H4' DC  X  12      27.739  27.630  44.681  0.00  0.00            
ATOM    354  O4' DC  X  12      29.066  29.033  45.218  0.00  0.00            
ATOM    355  C1' DC  X  12      29.866  29.547  44.154  0.00  0.00            
ATOM    356  H1' DC  X  12      29.219  29.938  43.369  0.00  0.00            
ATOM    357  N1  DC  X  12      30.560  30.703  44.745  0.00  0.00            
ATOM    358  C6  DC  X  12      31.654  30.524  45.519  0.00  0.00            
ATOM    359  H6  DC  X  12      32.023  29.537  45.755  0.00  0.00            
ATOM    360  C5  DC  X  12      32.427  31.602  45.948  0.00  0.00            
ATOM    361  H5  DC  X  12      33.313  31.359  46.516  0.00  0.00            
ATOM    362  C4  DC  X  12      31.847  32.913  45.754  0.00  0.00            
ATOM    363  N4  DC  X  12      32.474  33.970  46.037  0.00  0.00            
ATOM    364  H41 DC  X  12      32.158  34.917  45.883  0.00  0.00            
ATOM    365  H42 DC  X  12      33.343  33.830  46.531  0.00  0.00            
ATOM    366  N3  DC  X  12      30.812  33.045  44.968  0.00  0.00            
ATOM    367  C2  DC  X  12      30.174  31.983  44.399  0.00  0.00            
ATOM    368  O2  DC  X  12      29.271  32.135  43.597  0.00  0.00            
ATOM    369  C3' DC  X  12      29.587  27.322  43.637  0.00  0.00            
ATOM    370  H3' DC  X  12      29.951  26.294  43.631  0.00  0.00            
ATOM    371  C2' DC  X  12      30.674  28.323  43.616  0.00  0.00            
ATOM    372  H2' DC  X  12      31.442  28.022  44.329  0.00  0.00            
ATOM    373 H2'' DC  X  12      31.068  28.506  42.617  0.00  0.00            
ATOM    374  O3' DC  X  12      28.704  27.573  42.558  0.00  0.00            
ATOM    375  P   DC  X  13      28.970  26.944  41.150  0.00  0.00            
ATOM    376  OP1 DC  X  13      27.698  26.443  40.558  0.00  0.00            
ATOM    377  OP2 DC  X  13      30.092  25.915  41.143  0.00  0.00            
ATOM    378  O5' DC  X  13      29.486  28.183  40.297  0.00  0.00            
ATOM    379  C5' DC  X  13      28.589  29.281  40.010  0.00  0.00            
ATOM    380  H5' DC  X  13      27.941  29.521  40.853  0.00  0.00            
ATOM    381 H5'' DC  X  13      27.991  28.973  39.152  0.00  0.00            
ATOM    382  C4' DC  X  13      29.401  30.516  39.732  0.00  0.00            
ATOM    383  H4' DC  X  13      28.684  31.295  39.473  0.00  0.00            
ATOM    384  O4' DC  X  13      30.215  31.008  40.838  0.00  0.00            
ATOM    385  C1' DC  X  13      30.933  32.173  40.481  0.00  0.00            
ATOM    386  H1' DC  X  13      30.197  32.968  40.368  0.00  0.00            
ATOM    387  N1  DC  X  13      32.098  32.491  41.378  0.00  0.00            
ATOM    388  C6  DC  X  13      32.873  31.534  41.974  0.00  0.00            
ATOM    389  H6  DC  X  13      32.557  30.507  41.869  0.00  0.00            
ATOM    390  C5  DC  X  13      33.866  31.843  42.805  0.00  0.00            
ATOM    391  H5  DC  X  13      34.494  31.063  43.208  0.00  0.00            
ATOM    392  C4  DC  X  13      34.138  33.233  42.992  0.00  0.00            
ATOM    393  N4  DC  X  13      35.067  33.623  43.814  0.00  0.00            
ATOM    394  H41 DC  X  13      35.216  34.608  43.978  0.00  0.00            
ATOM    395  H42 DC  X  13      35.634  32.911  44.251  0.00  0.00            
ATOM    396  N3  DC  X  13      33.465  34.123  42.303  0.00  0.00            
ATOM    397  C2  DC  X  13      32.502  33.789  41.433  0.00  0.00            
ATOM    398  O2  DC  X  13      32.100  34.690  40.661  0.00  0.00            
ATOM    399  C3' DC  X  13      30.489  30.589  38.696  0.00  0.00            
ATOM    400  H3' DC  X  13      31.069  29.673  38.813  0.00  0.00            
ATOM    401  C2' DC  X  13      31.297  31.816  39.043  0.00  0.00            
ATOM    402  H2' DC  X  13      32.361  31.632  38.896  0.00  0.00            
ATOM    403 H2'' DC  X  13      31.036  32.699  38.459  0.00  0.00            
ATOM    404  O3' DC  X  13      29.879  30.650  37.425  0.00  0.00            
ATOM    405  P   DT  X  14      30.697  30.749  36.027  0.00  0.00            
ATOM    406  OP1 DT  X  14      29.736  30.361  34.934  0.00  0.00            
ATOM    407  OP2 DT  X  14      31.872  29.908  36.006  0.00  0.00            
ATOM    408  O5' DT  X  14      31.144  32.240  35.732  0.00  0.00            
ATOM    409  C5' DT  X  14      30.101  33.222  35.546  0.00  0.00            
ATOM    410  H5' DT  X  14      29.361  33.120  36.340  0.00  0.00            
ATOM    411 H5'' DT  X  14      29.577  32.903  34.645  0.00  0.00            
ATOM    412  C4' DT  X  14      30.584  34.683  35.573  0.00  0.00            
ATOM    413  H4' DT  X  14      29.692  35.289  35.416  0.00  0.00            
ATOM    414  O4' DT  X  14      31.255  35.055  36.783  0.00  0.00            
ATOM    415  C1' DT  X  14      32.640  35.466  36.484  0.00  0.00            
ATOM    416  H1' DT  X  14      32.640  36.552  36.392  0.00  0.00            
ATOM    417  N1  DT  X  14      33.639  35.043  37.518  0.00  0.00            
ATOM    418  C6  DT  X  14      33.991  33.739  37.659  0.00  0.00            
ATOM    419  H6  DT  X  14      33.587  32.979  37.007  0.00  0.00            
ATOM    420  C5  DT  X  14      34.937  33.355  38.519  0.00  0.00            
ATOM    421  C7  DT  X  14      35.334  31.949  38.736  0.00  0.00            
ATOM    422  H71 DT  X  14      36.133  31.851  38.002  0.00  0.00            
ATOM    423  H72 DT  X  14      35.691  31.787  39.753  0.00  0.00            
ATOM    424  H73 DT  X  14      34.520  31.260  38.510  0.00  0.00            
ATOM    425  C4  DT  X  14      35.524  34.389  39.439  0.00  0.00            
ATOM    426  O4  DT  X  14      36.347  34.336  40.309  0.00  0.00            
ATOM    427  N3  DT  X  14      35.052  35.691  39.202  0.00  0.00            
ATOM    428  H3  DT  X  14      35.423  36.437  39.772  0.00  0.00            
ATOM    429  C2  DT  X  14      34.145  36.040  38.269  0.00  0.00            
ATOM    430  O2  DT  X  14      33.878  37.267  38.142  0.00  0.00            
ATOM    431  C3' DT  X  14      31.607  34.979  34.413  0.00  0.00            
ATOM    432  H3' DT  X  14      31.569  34.346  33.527  0.00  0.00            
ATOM    433  C2' DT  X  14      32.914  34.961  35.075  0.00  0.00            
ATOM    434  H2' DT  X  14      33.417  33.994  35.055  0.00  0.00            
ATOM    435 H2'' DT  X  14      33.610  35.657  34.608  0.00  0.00            
ATOM    436  O3' DT  X  14      31.302  36.313  34.081  0.00  0.00            
ATOM    437  P   DG  X  15      31.724  36.964  32.749  0.00  0.00            
ATOM    438  OP1 DG  X  15      30.721  38.028  32.410  0.00  0.00            
ATOM    439  OP2 DG  X  15      32.003  35.831  31.793  0.00  0.00            
ATOM    440  O5' DG  X  15      33.074  37.516  33.137  0.00  0.00            
ATOM    441  C5' DG  X  15      33.160  38.810  33.713  0.00  0.00            
ATOM    442  H5' DG  X  15      32.456  38.889  34.542  0.00  0.00            
ATOM    443 H5'' DG  X  15      32.779  39.517  32.975  0.00  0.00            
ATOM    444  C4' DG  X  15      34.593  39.185  34.196  0.00  0.00            
ATOM    445  H4' DG  X  15      34.559  40.188  34.621  0.00  0.00            
ATOM    446  O4' DG  X  15      35.051  38.315  35.196  0.00  0.00            
ATOM    447  C1' DG  X  15      36.351  37.941  34.878  0.00  0.00            
ATOM    448  H1' DG  X  15      36.999  38.798  35.061  0.00  0.00            
ATOM    449  N9  DG  X  15      36.820  36.680  35.604  0.00  0.00            
ATOM    450  C8  DG  X  15      36.601  35.352  35.252  0.00  0.00            
ATOM    451  H8  DG  X  15      35.945  35.070  34.442  0.00  0.00            
ATOM    452  N7  DG  X  15      37.136  34.489  36.050  0.00  0.00            
ATOM    453  C5  DG  X  15      37.832  35.352  36.948  0.00  0.00            
ATOM    454  C6  DG  X  15      38.595  35.084  38.155  0.00  0.00            
ATOM    455  O6  DG  X  15      38.850  34.033  38.692  0.00  0.00            
ATOM    456  N1  DG  X  15      39.246  36.199  38.724  0.00  0.00            
ATOM    457  H1  DG  X  15      39.652  36.073  39.640  0.00  0.00            
ATOM    458  C2  DG  X  15      39.043  37.469  38.382  0.00  0.00            
ATOM    459  N2  DG  X  15      39.530  38.314  39.242  0.00  0.00            
ATOM    460  H21 DG  X  15      40.056  37.979  40.037  0.00  0.00            
ATOM    461  H22 DG  X  15      39.419  39.295  39.031  0.00  0.00            
ATOM    462  N3  DG  X  15      38.311  37.726  37.296  0.00  0.00            
ATOM    463  C4  DG  X  15      37.773  36.650  36.574  0.00  0.00            
ATOM    464  C3' DG  X  15      35.542  39.031  32.974  0.00  0.00            
ATOM    465  H3' DG  X  15      35.061  38.936  32.000  0.00  0.00            
ATOM    466  C2' DG  X  15      36.320  37.792  33.307  0.00  0.00            
ATOM    467  H2' DG  X  15      35.617  37.006  33.033  0.00  0.00            
ATOM    468 H2'' DG  X  15      37.248  37.715  32.740  0.00  0.00            
ATOM    469  O3' DG  X  15      36.566  40.093  32.964  0.00  0.00            
ATOM    470  P   DC  X  16      36.519  41.166  31.859  0.00  0.00            
ATOM    471  OP1 DC  X  16      35.109  41.628  31.611  0.00  0.00            
ATOM    472  OP2 DC  X  16      37.292  40.732  30.704  0.00  0.00            
ATOM    473  O5' DC  X  16      37.253  42.416  32.542  0.00  0.00            
ATOM    474  C5' DC  X  16      36.711  43.026  33.734  0.00  0.00            
ATOM    475  H5' DC  X  16      35.866  42.440  34.097  0.00  0.00            
ATOM    476 H5'' DC  X  16      36.361  44.046  33.578  0.00  0.00            
ATOM    477  C4' DC  X  16      37.693  43.135  34.836  0.00  0.00            
ATOM    478  H4' DC  X  16      37.195  43.666  35.647  0.00  0.00            
ATOM    479  O4' DC  X  16      38.044  41.826  35.313  0.00  0.00            
ATOM    480  C1' DC  X  16      39.459  41.683  35.513  0.00  0.00            
ATOM    481  H1' DC  X  16      39.632  41.856  36.575  0.00  0.00            
ATOM    482  N1  DC  X  16      40.025  40.385  35.156  0.00  0.00            
ATOM    483  C6  DC  X  16      39.481  39.740  34.032  0.00  0.00            
ATOM    484  H6  DC  X  16      39.036  40.300  33.223  0.00  0.00            
ATOM    485  C5  DC  X  16      39.848  38.433  33.794  0.00  0.00            
ATOM    486  H5  DC  X  16      39.593  37.971  32.852  0.00  0.00            
ATOM    487  C4  DC  X  16      40.678  37.804  34.797  0.00  0.00            
ATOM    488  N4  DC  X  16      41.006  36.549  34.642  0.00  0.00            
ATOM    489  H41 DC  X  16      41.492  36.165  35.439  0.00  0.00            
ATOM    490  H42 DC  X  16      40.788  36.014  33.814  0.00  0.00            
ATOM    491  N3  DC  X  16      41.150  38.391  35.894  0.00  0.00            
ATOM    492  C2  DC  X  16      40.834  39.687  36.065  0.00  0.00            
ATOM    493  O2  DC  X  16      41.152  40.217  37.140  0.00  0.00            
ATOM    494  C3' DC  X  16      38.994  43.822  34.468  0.00  0.00            
ATOM    495  H3' DC  X  16      39.032  44.002  33.393  0.00  0.00            
ATOM    496  C2' DC  X  16      40.073  42.689  34.601  0.00  0.00            
ATOM    497  H2' DC  X  16      40.317  42.317  33.606  0.00  0.00            
ATOM    498 H2'' DC  X  16      41.035  42.988  35.017  0.00  0.00            
ATOM    499  O3' DC  X  16      39.237  44.942  35.287  0.00  0.00            
ATOM    500  P   DA  X  17      40.462  45.973  34.892  0.00  0.00            
ATOM    501  OP1 DA  X  17      40.089  47.295  35.430  0.00  0.00            
ATOM    502  OP2 DA  X  17      40.809  45.833  33.464  0.00  0.00            
ATOM    503  O5' DA  X  17      41.613  45.284  35.678  0.00  0.00            
ATOM    504  C5' DA  X  17      41.656  45.207  37.123  0.00  0.00            
ATOM    505  H5' DA  X  17      40.842  44.538  37.400  0.00  0.00            
ATOM    506 H5'' DA  X  17      41.515  46.223  37.494  0.00  0.00            
ATOM    507  C4' DA  X  17      42.994  44.718  37.688  0.00  0.00            
ATOM    508  H4' DA  X  17      42.848  44.842  38.761  0.00  0.00            
ATOM    509  O4' DA  X  17      43.171  43.389  37.221  0.00  0.00            
ATOM    510  C1' DA  X  17      44.467  43.270  36.581  0.00  0.00            
ATOM    511  H1' DA  X  17      45.273  43.000  37.263  0.00  0.00            
ATOM    512  N9  DA  X  17      44.207  42.251  35.578  0.00  0.00            
ATOM    513  C8  DA  X  17      43.648  42.373  34.351  0.00  0.00            
ATOM    514  H8  DA  X  17      43.385  43.309  33.880  0.00  0.00            
ATOM    515  N7  DA  X  17      43.570  41.275  33.682  0.00  0.00            
ATOM    516  C5  DA  X  17      44.024  40.288  34.514  0.00  0.00            
ATOM    517  C6  DA  X  17      44.140  38.870  34.430  0.00  0.00            
ATOM    518  N6  DA  X  17      43.958  38.143  33.337  0.00  0.00            
ATOM    519  H61 DA  X  17      43.984  37.135  33.397  0.00  0.00            
ATOM    520  H62 DA  X  17      43.795  38.582  32.442  0.00  0.00            
ATOM    521  N1  DA  X  17      44.706  38.265  35.488  0.00  0.00            
ATOM    522  C2  DA  X  17      45.112  38.961  36.533  0.00  0.00            
ATOM    523  H2  DA  X  17      45.617  38.477  37.356  0.00  0.00            
ATOM    524  N3  DA  X  17      45.042  40.286  36.703  0.00  0.00            
ATOM    525  C4  DA  X  17      44.399  40.878  35.701  0.00  0.00            
ATOM    526  C3' DA  X  17      44.208  45.484  37.199  0.00  0.00            
ATOM    527  H3' DA  X  17      43.948  46.520  36.982  0.00  0.00            
ATOM    528  C2' DA  X  17      44.684  44.636  36.061  0.00  0.00            
ATOM    529  H2' DA  X  17      44.100  44.808  35.158  0.00  0.00            
ATOM    530 H2'' DA  X  17      45.758  44.793  35.960  0.00  0.00            
ATOM    531  O3' DA  X  17      45.111  45.487  38.240  0.00  0.00            
ATOM    532  P   DG  X  18      46.161  46.687  38.479  0.00  0.00            
ATOM    533  OP1 DG  X  18      45.813  47.393  39.742  0.00  0.00            
ATOM    534  OP2 DG  X  18      46.299  47.412  37.191  0.00  0.00            
ATOM    535  O5' DG  X  18      47.607  45.862  38.536  0.00  0.00            
ATOM    536  C5' DG  X  18      47.926  44.955  39.626  0.00  0.00            
ATOM    537  H5' DG  X  18      47.037  44.514  40.075  0.00  0.00            
ATOM    538 H5'' DG  X  18      48.371  45.347  40.541  0.00  0.00            
ATOM    539  C4' DG  X  18      48.838  43.868  39.085  0.00  0.00            
ATOM    540  H4' DG  X  18      49.121  43.161  39.864  0.00  0.00            
ATOM    541  O4' DG  X  18      48.193  43.114  38.077  0.00  0.00            
ATOM    542  C1' DG  X  18      49.071  43.005  36.933  0.00  0.00            
ATOM    543  H1' DG  X  18      49.873  42.281  37.074  0.00  0.00            
ATOM    544  N9  DG  X  18      48.415  42.513  35.645  0.00  0.00            
ATOM    545  C8  DG  X  18      48.190  43.250  34.491  0.00  0.00            
ATOM    546  H8  DG  X  18      48.223  44.329  34.534  0.00  0.00            
ATOM    547  N7  DG  X  18      47.748  42.512  33.532  0.00  0.00            
ATOM    548  C5  DG  X  18      47.770  41.151  34.005  0.00  0.00            
ATOM    549  C6  DG  X  18      47.563  39.937  33.299  0.00  0.00            
ATOM    550  O6  DG  X  18      47.360  39.615  32.138  0.00  0.00            
ATOM    551  N1  DG  X  18      47.664  38.907  34.188  0.00  0.00            
ATOM    552  H1  DG  X  18      47.623  37.960  33.840  0.00  0.00            
ATOM    553  C2  DG  X  18      48.107  39.007  35.490  0.00  0.00            
ATOM    554  N2  DG  X  18      48.201  37.867  36.096  0.00  0.00            
ATOM    555  H21 DG  X  18      48.288  37.042  35.520  0.00  0.00            
ATOM    556  H22 DG  X  18      48.510  37.988  37.050  0.00  0.00            
ATOM    557  N3  DG  X  18      48.514  40.088  36.122  0.00  0.00            
ATOM    558  C4  DG  X  18      48.207  41.169  35.349  0.00  0.00            
ATOM    559  C3' DG  X  18      50.104  44.391  38.436  0.00  0.00            
ATOM    560  H3' DG  X  18      50.183  45.429  38.757  0.00  0.00            
ATOM    561  C2' DG  X  18      49.800  44.338  36.958  0.00  0.00            
ATOM    562  H2' DG  X  18      49.089  45.038  36.521  0.00  0.00            
ATOM    563 H2'' DG  X  18      50.703  44.308  36.348  0.00  0.00            
ATOM    564  O3' DG  X  18      51.319  43.665  38.643  0.00  0.00            
ATOM    565  P   DA  X  19      52.597  44.303  39.251  0.00  0.00            
ATOM    566  OP1 DA  X  19      52.321  44.824  40.597  0.00  0.00            
ATOM    567  OP2 DA  X  19      53.248  45.218  38.282  0.00  0.00            
ATOM    568  O5' DA  X  19      53.528  43.032  39.537  0.00  0.00            
ATOM    569  C5' DA  X  19      52.962  41.896  40.302  0.00  0.00            
ATOM    570  H5' DA  X  19      51.890  42.062  40.405  0.00  0.00            
ATOM    571 H5'' DA  X  19      53.262  42.006  41.344  0.00  0.00            
ATOM    572  C4' DA  X  19      53.248  40.424  39.798  0.00  0.00            
ATOM    573  H4' DA  X  19      53.033  39.727  40.608  0.00  0.00            
ATOM    574  O4' DA  X  19      52.309  40.021  38.803  0.00  0.00            
ATOM    575  C1' DA  X  19      53.058  39.698  37.592  0.00  0.00            
ATOM    576  H1' DA  X  19      53.165  38.613  37.578  0.00  0.00            
ATOM    577  N9  DA  X  19      52.310  40.234  36.393  0.00  0.00            
ATOM    578  C8  DA  X  19      52.230  41.547  36.044  0.00  0.00            
ATOM    579  H8  DA  X  19      52.567  42.330  36.706  0.00  0.00            
ATOM    580  N7  DA  X  19      51.638  41.760  34.899  0.00  0.00            
ATOM    581  C5  DA  X  19      51.408  40.474  34.449  0.00  0.00            
ATOM    582  C6  DA  X  19      50.959  40.009  33.183  0.00  0.00            
ATOM    583  N6  DA  X  19      50.555  40.825  32.211  0.00  0.00            
ATOM    584  H61 DA  X  19      50.155  40.320  31.434  0.00  0.00            
ATOM    585  H62 DA  X  19      50.306  41.793  32.358  0.00  0.00            
ATOM    586  N1  DA  X  19      50.981  38.674  32.922  0.00  0.00            
ATOM    587  C2  DA  X  19      51.260  37.837  33.905  0.00  0.00            
ATOM    588  H2  DA  X  19      51.095  36.805  33.632  0.00  0.00            
ATOM    589  N3  DA  X  19      51.649  38.098  35.122  0.00  0.00            
ATOM    590  C4  DA  X  19      51.728  39.480  35.316  0.00  0.00            
ATOM    591  C3' DA  X  19      54.690  40.232  39.275  0.00  0.00            
ATOM    592  H3' DA  X  19      55.392  40.962  39.678  0.00  0.00            
ATOM    593  C2' DA  X  19      54.388  40.395  37.837  0.00  0.00            
ATOM    594  H2' DA  X  19      54.208  41.454  37.653  0.00  0.00            
ATOM    595 H2'' DA  X  19      55.207  40.044  37.209  0.00  0.00            
ATOM    596  O3' DA  X  19      55.074  38.931  39.580  0.00  0.00            
ATOM    597  P   DT  X  20      56.575  38.405  39.316  0.00  0.00            
ATOM    598  OP1 DT  X  20      56.886  37.400  40.385  0.00  0.00            
ATOM    599  OP2 DT  X  20      57.433  39.530  39.125  0.00  0.00            
ATOM    600  O5' DT  X  20      56.315  37.617  37.965  0.00  0.00            
ATOM    601  C5' DT  X  20      55.646  36.357  38.064  0.00  0.00            
ATOM    602  H5' DT  X  20      54.764  36.518  38.684  0.00  0.00            
ATOM    603 H5'' DT  X  20      56.245  35.727  38.722  0.00  0.00            
ATOM    604  C4' DT  X  20      55.308  35.644  36.807  0.00  0.00            
ATOM    605  H4' DT  X  20      54.831  34.701  37.074  0.00  0.00            
ATOM    606  O4' DT  X  20      54.517  36.417  35.957  0.00  0.00            
ATOM    607  C1' DT  X  20      55.230  36.527  34.715  0.00  0.00            
ATOM    608  H1' DT  X  20      55.097  35.670  34.054  0.00  0.00            
ATOM    609  N1  DT  X  20      55.010  37.760  33.968  0.00  0.00            
ATOM    610  C6  DT  X  20      55.398  38.981  34.505  0.00  0.00            
ATOM    611  H6  DT  X  20      55.827  39.008  35.496  0.00  0.00            
ATOM    612  C5  DT  X  20      55.187  40.147  33.821  0.00  0.00            
ATOM    613  C7  DT  X  20      55.604  41.554  34.427  0.00  0.00            
ATOM    614  H71 DT  X  20      56.084  42.179  33.674  0.00  0.00            
ATOM    615  H72 DT  X  20      54.744  42.047  34.879  0.00  0.00            
ATOM    616  H73 DT  X  20      56.371  41.344  35.172  0.00  0.00            
ATOM    617  C4  DT  X  20      54.482  40.071  32.585  0.00  0.00            
ATOM    618  O4  DT  X  20      54.182  41.003  31.808  0.00  0.00            
ATOM    619  N3  DT  X  20      54.056  38.863  32.156  0.00  0.00            
ATOM    620  H3  DT  X  20      53.647  38.772  31.237  0.00  0.00            
ATOM    621  C2  DT  X  20      54.335  37.628  32.769  0.00  0.00            
ATOM    622  O2  DT  X  20      53.929  36.606  32.317  0.00  0.00            
ATOM    623  C3' DT  X  20      56.626  35.236  36.120  0.00  0.00            
ATOM    624  H3' DT  X  20      57.484  35.387  36.775  0.00  0.00            
ATOM    625  C2' DT  X  20      56.669  36.286  35.087  0.00  0.00            
ATOM    626  H2' DT  X  20      57.101  37.211  35.468  0.00  0.00            
ATOM    627 H2'' DT  X  20      57.270  35.937  34.247  0.00  0.00            
ATOM    628  O3' DT  X  20      56.567  33.905  35.614  0.00  0.00            
ATOM    629  P   DA  X  21      57.922  33.233  35.030  0.00  0.00            
ATOM    630  OP1 DA  X  21      57.711  31.817  34.864  0.00  0.00            
ATOM    631  OP2 DA  X  21      59.107  33.694  35.809  0.00  0.00            
ATOM    632  O5' DA  X  21      58.011  33.719  33.465  0.00  0.00            
ATOM    633  C5' DA  X  21      57.074  33.368  32.457  0.00  0.00            
ATOM    634  H5' DA  X  21      56.149  33.905  32.663  0.00  0.00            
ATOM    635 H5'' DA  X  21      56.840  32.303  32.449  0.00  0.00            
ATOM    636  C4' DA  X  21      57.386  33.738  30.941  0.00  0.00            
ATOM    637  H4' DA  X  21      56.833  33.044  30.307  0.00  0.00            
ATOM    638  O4' DA  X  21      56.987  35.040  30.803  0.00  0.00            
ATOM    639  C1' DA  X  21      58.075  35.775  30.153  0.00  0.00            
ATOM    640  H1' DA  X  21      58.147  35.585  29.082  0.00  0.00            
ATOM    641  N9  DA  X  21      57.812  37.251  30.328  0.00  0.00            
ATOM    642  C8  DA  X  21      58.027  38.119  31.377  0.00  0.00            
ATOM    643  H8  DA  X  21      58.676  37.895  32.210  0.00  0.00            
ATOM    644  N7  DA  X  21      57.544  39.339  31.273  0.00  0.00            
ATOM    645  C5  DA  X  21      56.969  39.289  29.964  0.00  0.00            
ATOM    646  C6  DA  X  21      56.319  40.206  29.074  0.00  0.00            
ATOM    647  N6  DA  X  21      55.931  41.366  29.348  0.00  0.00            
ATOM    648  H61 DA  X  21      55.478  41.973  28.679  0.00  0.00            
ATOM    649  H62 DA  X  21      55.910  41.681  30.307  0.00  0.00            
ATOM    650  N1  DA  X  21      55.975  39.806  27.835  0.00  0.00            
ATOM    651  C2  DA  X  21      56.303  38.575  27.504  0.00  0.00            
ATOM    652  H2  DA  X  21      55.983  38.317  26.506  0.00  0.00            
ATOM    653  N3  DA  X  21      56.894  37.622  28.168  0.00  0.00            
ATOM    654  C4  DA  X  21      57.180  38.034  29.429  0.00  0.00            
ATOM    655  C3' DA  X  21      58.941  33.686  30.731  0.00  0.00            
ATOM    656  H3' DA  X  21      59.502  33.111  31.468  0.00  0.00            
ATOM    657  C2' DA  X  21      59.294  35.222  30.907  0.00  0.00            
ATOM    658  H2' DA  X  21      59.313  35.564  31.942  0.00  0.00            
ATOM    659 H2'' DA  X  21      60.246  35.488  30.449  0.00  0.00            
ATOM    660  O3' DA  X  21      59.189  33.282  29.337  0.00  0.00            
ATOM    661  P   DC  X  22      60.442  32.424  29.003  0.00  0.00            
ATOM    662  OP1 DC  X  22      60.218  31.027  29.445  0.00  0.00            
ATOM    663  OP2 DC  X  22      61.526  33.210  29.513  0.00  0.00            
ATOM    664  O5' DC  X  22      60.606  32.400  27.394  0.00  0.00            
ATOM    665  C5' DC  X  22      59.730  31.738  26.502  0.00  0.00            
ATOM    666  H5' DC  X  22      58.726  31.562  26.888  0.00  0.00            
ATOM    667 H5'' DC  X  22      60.140  30.758  26.258  0.00  0.00            
ATOM    668  C4' DC  X  22      59.588  32.425  25.160  0.00  0.00            
ATOM    669  H4' DC  X  22      59.087  31.769  24.449  0.00  0.00            
ATOM    670  O4' DC  X  22      58.766  33.591  25.369  0.00  0.00            
ATOM    671  C1' DC  X  22      59.184  34.626  24.663  0.00  0.00            
ATOM    672  H1' DC  X  22      58.376  34.912  23.989  0.00  0.00            
ATOM    673  N1  DC  X  22      59.560  35.775  25.477  0.00  0.00            
ATOM    674  C6  DC  X  22      59.909  35.676  26.811  0.00  0.00            
ATOM    675  H6  DC  X  22      60.164  34.663  27.083  0.00  0.00            
ATOM    676  C5  DC  X  22      59.910  36.795  27.637  0.00  0.00            
ATOM    677  H5  DC  X  22      60.248  36.727  28.661  0.00  0.00            
ATOM    678  C4  DC  X  22      59.672  38.107  27.114  0.00  0.00            
ATOM    679  N4  DC  X  22      59.769  39.197  27.840  0.00  0.00            
ATOM    680  H41 DC  X  22      59.470  40.045  27.381  0.00  0.00            
ATOM    681  H42 DC  X  22      59.934  39.081  28.829  0.00  0.00            
ATOM    682  N3  DC  X  22      59.501  38.198  25.779  0.00  0.00            
ATOM    683  C2  DC  X  22      59.337  37.101  24.992  0.00  0.00            
ATOM    684  O2  DC  X  22      59.093  37.304  23.809  0.00  0.00            
ATOM    685  C3' DC  X  22      60.908  32.867  24.544  0.00  0.00            
ATOM    686  H3' DC  X  22      61.625  33.121  25.325  0.00  0.00            
ATOM    687  C2' DC  X  22      60.366  34.132  23.813  0.00  0.00            
ATOM    688  H2' DC  X  22      61.151  34.887  23.760  0.00  0.00            
ATOM    689 H2'' DC  X  22      59.980  33.906  22.819  0.00  0.00            
ATOM    690  O3' DC  X  22      61.444  31.918  23.632  0.00  0.00            
ATOM    691  P   DT  X  23      63.036  31.958  23.174  0.00  0.00            
ATOM    692  OP1 DT  X  23      63.338  30.873  22.227  0.00  0.00            
ATOM    693  OP2 DT  X  23      63.772  32.005  24.423  0.00  0.00            
ATOM    694  O5' DT  X  23      63.144  33.328  22.323  0.00  0.00            
ATOM    695  C5' DT  X  23      62.436  33.535  21.072  0.00  0.00            
ATOM    696  H5' DT  X  23      61.426  33.186  21.290  0.00  0.00            
ATOM    697 H5'' DT  X  23      62.822  32.992  20.210  0.00  0.00            
ATOM    698  C4' DT  X  23      62.333  34.943  20.548  0.00  0.00            
ATOM    699  H4' DT  X  23      61.680  34.874  19.678  0.00  0.00            
ATOM    700  O4' DT  X  23      61.781  35.792  21.421  0.00  0.00            
ATOM    701  C1' DT  X  23      62.622  36.871  21.846  0.00  0.00            
ATOM    702  H1' DT  X  23      62.489  37.691  21.140  0.00  0.00            
ATOM    703  N1  DT  X  23      62.545  37.396  23.228  0.00  0.00            
ATOM    704  C6  DT  X  23      62.948  36.581  24.321  0.00  0.00            
ATOM    705  H6  DT  X  23      63.253  35.560  24.148  0.00  0.00            
ATOM    706  C5  DT  X  23      62.934  37.158  25.552  0.00  0.00            
ATOM    707  C7  DT  X  23      63.328  36.315  26.716  0.00  0.00            
ATOM    708  H71 DT  X  23      64.285  36.627  27.134  0.00  0.00            
ATOM    709  H72 DT  X  23      62.575  36.505  27.481  0.00  0.00            
ATOM    710  H73 DT  X  23      63.511  35.274  26.452  0.00  0.00            
ATOM    711  C4  DT  X  23      62.781  38.540  25.810  0.00  0.00            
ATOM    712  O4  DT  X  23      62.880  39.100  26.892  0.00  0.00            
ATOM    713  N3  DT  X  23      62.337  39.243  24.716  0.00  0.00            
ATOM    714  H3  DT  X  23      62.138  40.227  24.825  0.00  0.00            
ATOM    715  C2  DT  X  23      62.313  38.756  23.394  0.00  0.00            
ATOM    716  O2  DT  X  23      62.020  39.566  22.503  0.00  0.00            
ATOM    717  C3' DT  X  23      63.675  35.603  20.227  0.00  0.00            
ATOM    718  H3' DT  X  23      64.370  34.837  19.884  0.00  0.00            
ATOM    719  C2' DT  X  23      64.054  36.418  21.519  0.00  0.00            
ATOM    720  H2' DT  X  23      64.438  35.817  22.343  0.00  0.00            
ATOM    721 H2'' DT  X  23      64.765  37.206  21.272  0.00  0.00            
ATOM    722  O3' DT  X  23      63.480  36.380  19.025  0.00  0.00            
ATOM    723  P   DA  X  24      64.591  36.981  18.029  0.00  0.00            
ATOM    724  OP1 DA  X  24      63.931  37.095  16.713  0.00  0.00            
ATOM    725  OP2 DA  X  24      65.801  36.153  18.173  0.00  0.00            
ATOM    726  O5' DA  X  24      64.990  38.479  18.477  0.00  0.00            
ATOM    727  C5' DA  X  24      64.192  39.620  18.187  0.00  0.00            
ATOM    728  H5' DA  X  24      63.202  39.479  18.622  0.00  0.00            
ATOM    729 H5'' DA  X  24      64.132  39.642  17.099  0.00  0.00            
ATOM    730  C4' DA  X  24      64.793  41.002  18.720  0.00  0.00            
ATOM    731  H4' DA  X  24      64.375  41.804  18.112  0.00  0.00            
ATOM    732  O4' DA  X  24      64.718  41.212  20.112  0.00  0.00            
ATOM    733  C1' DA  X  24      65.924  41.633  20.677  0.00  0.00            
ATOM    734  H1' DA  X  24      66.004  42.707  20.510  0.00  0.00            
ATOM    735  N9  DA  X  24      65.945  41.293  22.121  0.00  0.00            
ATOM    736  C8  DA  X  24      66.253  40.115  22.727  0.00  0.00            
ATOM    737  H8  DA  X  24      66.628  39.269  22.171  0.00  0.00            
ATOM    738  N7  DA  X  24      66.194  40.128  24.057  0.00  0.00            
ATOM    739  C5  DA  X  24      65.594  41.415  24.235  0.00  0.00            
ATOM    740  C6  DA  X  24      65.083  42.090  25.370  0.00  0.00            
ATOM    741  N6  DA  X  24      64.893  41.512  26.548  0.00  0.00            
ATOM    742  H61 DA  X  24      64.500  42.002  27.339  0.00  0.00            
ATOM    743  H62 DA  X  24      65.033  40.520  26.679  0.00  0.00            
ATOM    744  N1  DA  X  24      64.662  43.264  25.299  0.00  0.00            
ATOM    745  C2  DA  X  24      64.629  43.866  24.145  0.00  0.00            
ATOM    746  H2  DA  X  24      64.320  44.900  24.187  0.00  0.00            
ATOM    747  N3  DA  X  24      64.927  43.399  22.960  0.00  0.00            
ATOM    748  C4  DA  X  24      65.414  42.122  23.071  0.00  0.00            
ATOM    749  C3' DA  X  24      66.320  41.112  18.510  0.00  0.00            
ATOM    750  H3' DA  X  24      66.662  40.360  17.798  0.00  0.00            
ATOM    751  C2' DA  X  24      66.931  40.895  19.787  0.00  0.00            
ATOM    752  H2' DA  X  24      66.941  39.815  19.939  0.00  0.00            
ATOM    753 H2'' DA  X  24      67.897  41.394  19.855  0.00  0.00            
ATOM    754  O3' DA  X  24      66.613  42.450  18.037  0.00  0.00            
ATOM    755  P   DC  X  25      67.936  42.727  17.183  0.00  0.00            
ATOM    756  OP1 DC  X  25      67.704  43.999  16.584  0.00  0.00            
ATOM    757  OP2 DC  X  25      68.142  41.582  16.331  0.00  0.00            
ATOM    758  O5' DC  X  25      69.171  42.838  18.101  0.00  0.00            
ATOM    759  C5' DC  X  25      69.602  43.935  18.770  0.00  0.00            
ATOM    760  H5' DC  X  25      69.698  44.760  18.063  0.00  0.00            
ATOM    761 H5'' DC  X  25      70.492  43.721  19.361  0.00  0.00            
ATOM    762  C4' DC  X  25      68.532  44.513  19.803  0.00  0.00            
ATOM    763  H4' DC  X  25      67.605  44.596  19.235  0.00  0.00            
ATOM    764  O4' DC  X  25      68.396  43.645  20.921  0.00  0.00            
ATOM    765  C1' DC  X  25      68.369  44.379  22.155  0.00  0.00            
ATOM    766  H1' DC  X  25      67.427  44.882  22.373  0.00  0.00            
ATOM    767  N1  DC  X  25      68.633  43.534  23.355  0.00  0.00            
ATOM    768  C6  DC  X  25      69.333  42.315  23.323  0.00  0.00            
ATOM    769  H6  DC  X  25      69.692  41.910  22.389  0.00  0.00            
ATOM    770  C5  DC  X  25      69.437  41.520  24.470  0.00  0.00            
ATOM    771  H5  DC  X  25      69.783  40.497  24.453  0.00  0.00            
ATOM    772  C4  DC  X  25      68.849  42.106  25.635  0.00  0.00            
ATOM    773  N4  DC  X  25      68.803  41.432  26.786  0.00  0.00            
ATOM    774  H41 DC  X  25      68.233  41.867  27.497  0.00  0.00            
ATOM    775  H42 DC  X  25      68.914  40.431  26.710  0.00  0.00            
ATOM    776  N3  DC  X  25      68.250  43.286  25.660  0.00  0.00            
ATOM    777  C2  DC  X  25      68.108  44.029  24.562  0.00  0.00            
ATOM    778  O2  DC  X  25      67.541  45.121  24.598  0.00  0.00            
ATOM    779  C3' DC  X  25      69.025  45.858  20.393  0.00  0.00            
ATOM    780  H3' DC  X  25      69.904  46.205  19.851  0.00  0.00            
ATOM    781  C2' DC  X  25      69.424  45.488  21.801  0.00  0.00            
ATOM    782  H2' DC  X  25      70.456  45.136  21.776  0.00  0.00            
ATOM    783 H2'' DC  X  25      69.350  46.362  22.448  0.00  0.00            
ATOM    784  O3' DC  X  25      68.045  46.889  20.476  0.00  0.00            
ATOM    785  P   DC  X  26      68.384  48.424  20.412  0.00  0.00            
ATOM    786  OP1 DC  X  26      67.143  49.224  20.426  0.00  0.00            
ATOM    787  OP2 DC  X  26      69.343  48.589  19.332  0.00  0.00            
ATOM    788  O5' DC  X  26      69.170  48.780  21.682  0.00  0.00            
ATOM    789  C5' DC  X  26      70.532  49.137  21.593  0.00  0.00            
ATOM    790  H5' DC  X  26      70.638  50.138  21.176  0.00  0.00            
ATOM    791 H5'' DC  X  26      71.164  48.387  21.117  0.00  0.00            
ATOM    792  C4' DC  X  26      71.064  49.177  23.059  0.00  0.00            
ATOM    793  H4' DC  X  26      70.562  49.996  23.573  0.00  0.00            
ATOM    794  O4' DC  X  26      70.945  47.905  23.763  0.00  0.00            
ATOM    795  C1' DC  X  26      72.251  47.469  24.125  0.00  0.00            
ATOM    796  H1' DC  X  26      72.496  47.881  25.104  0.00  0.00            
ATOM    797  N1  DC  X  26      72.134  45.970  24.220  0.00  0.00            
ATOM    798  C6  DC  X  26      72.622  45.107  23.314  0.00  0.00            
ATOM    799  H6  DC  X  26      73.015  45.416  22.357  0.00  0.00            
ATOM    800  C5  DC  X  26      72.699  43.746  23.543  0.00  0.00            
ATOM    801  H5  DC  X  26      73.171  43.105  22.813  0.00  0.00            
ATOM    802  C4  DC  X  26      72.273  43.374  24.857  0.00  0.00            
ATOM    803  N4  DC  X  26      72.465  42.196  25.265  0.00  0.00            
ATOM    804  H41 DC  X  26      72.349  41.855  26.208  0.00  0.00            
ATOM    805  H42 DC  X  26      72.762  41.532  24.564  0.00  0.00            
ATOM    806  N3  DC  X  26      71.734  44.195  25.744  0.00  0.00            
ATOM    807  C2  DC  X  26      71.630  45.464  25.408  0.00  0.00            
ATOM    808  O2  DC  X  26      71.125  46.161  26.302  0.00  0.00            
ATOM    809  C3' DC  X  26      72.594  49.509  23.070  0.00  0.00            
ATOM    810  H3' DC  X  26      72.960  50.024  22.182  0.00  0.00            
ATOM    811  C2' DC  X  26      73.169  48.116  23.106  0.00  0.00            
ATOM    812  H2' DC  X  26      73.003  47.641  22.140  0.00  0.00            
ATOM    813 H2'' DC  X  26      74.209  48.081  23.429  0.00  0.00            
ATOM    814  O3' DC  X  26      73.123  50.179  24.190  0.00  0.00            
ATOM    815  P   DA  X  27      73.699  51.665  24.066  0.00  0.00            
ATOM    816  OP1 DA  X  27      72.592  52.522  23.622  0.00  0.00            
ATOM    817  OP2 DA  X  27      74.881  51.572  23.209  0.00  0.00            
ATOM    818  O5' DA  X  27      74.210  52.296  25.456  0.00  0.00            
ATOM    819  C5' DA  X  27      73.540  52.269  26.747  0.00  0.00            
ATOM    820  H5' DA  X  27      72.501  51.975  26.601  0.00  0.00            
ATOM    821 H5'' DA  X  27      73.587  53.251  27.217  0.00  0.00            
ATOM    822  C4' DA  X  27      74.068  51.194  27.680  0.00  0.00            
ATOM    823  H4' DA  X  27      73.485  51.152  28.601  0.00  0.00            
ATOM    824  O4' DA  X  27      73.966  49.929  27.121  0.00  0.00            
ATOM    825  C1' DA  X  27      75.161  49.312  27.511  0.00  0.00            
ATOM    826  H1' DA  X  27      75.117  49.132  28.585  0.00  0.00            
ATOM    827  N9  DA  X  27      75.328  48.032  26.790  0.00  0.00            
ATOM    828  C8  DA  X  27      75.922  47.649  25.551  0.00  0.00            
ATOM    829  H8  DA  X  27      76.304  48.426  24.905  0.00  0.00            
ATOM    830  N7  DA  X  27      75.981  46.377  25.357  0.00  0.00            
ATOM    831  C5  DA  X  27      75.308  45.832  26.506  0.00  0.00            
ATOM    832  C6  DA  X  27      74.980  44.517  26.941  0.00  0.00            
ATOM    833  N6  DA  X  27      75.288  43.337  26.363  0.00  0.00            
ATOM    834  H61 DA  X  27      74.889  42.534  26.828  0.00  0.00            
ATOM    835  H62 DA  X  27      75.986  43.268  25.637  0.00  0.00            
ATOM    836  N1  DA  X  27      74.289  44.337  28.025  0.00  0.00            
ATOM    837  C2  DA  X  27      73.925  45.397  28.669  0.00  0.00            
ATOM    838  H2  DA  X  27      73.363  45.156  29.560  0.00  0.00            
ATOM    839  N3  DA  X  27      74.066  46.716  28.452  0.00  0.00            
ATOM    840  C4  DA  X  27      74.779  46.857  27.247  0.00  0.00            
ATOM    841  C3' DA  X  27      75.469  51.547  28.073  0.00  0.00            
ATOM    842  H3' DA  X  27      75.873  52.525  27.814  0.00  0.00            
ATOM    843  C2' DA  X  27      76.238  50.428  27.288  0.00  0.00            
ATOM    844  H2' DA  X  27      76.241  50.668  26.225  0.00  0.00            
ATOM    845 H2'' DA  X  27      77.207  50.181  27.721  0.00  0.00            
ATOM    846  O3' DA  X  27      75.605  51.243  29.466  0.00  0.00            
ATOM    847  P   DA  X  28      75.645  52.405  30.506  0.00  0.00            
ATOM    848  OP1 DA  X  28      74.417  53.258  30.346  0.00  0.00            
ATOM    849  OP2 DA  X  28      76.979  52.987  30.502  0.00  0.00            
ATOM    850  O5' DA  X  28      75.353  51.628  31.856  0.00  0.00            
ATOM    851  C5' DA  X  28      74.103  51.270  32.336  0.00  0.00            
ATOM    852  H5' DA  X  28      73.627  50.926  31.418  0.00  0.00            
ATOM    853 H5'' DA  X  28      73.548  52.154  32.652  0.00  0.00            
ATOM    854  C4' DA  X  28      74.017  50.199  33.350  0.00  0.00            
ATOM    855  H4' DA  X  28      73.023  50.323  33.780  0.00  0.00            
ATOM    856  O4' DA  X  28      74.145  48.869  32.699  0.00  0.00            
ATOM    857  C1' DA  X  28      75.405  48.327  33.005  0.00  0.00            
ATOM    858  H1' DA  X  28      75.282  47.460  33.654  0.00  0.00            
ATOM    859  N9  DA  X  28      76.209  47.883  31.806  0.00  0.00            
ATOM    860  C8  DA  X  28      76.704  48.615  30.802  0.00  0.00            
ATOM    861  H8  DA  X  28      76.595  49.687  30.725  0.00  0.00            
ATOM    862  N7  DA  X  28      77.413  47.948  29.963  0.00  0.00            
ATOM    863  C5  DA  X  28      77.210  46.624  30.377  0.00  0.00            
ATOM    864  C6  DA  X  28      77.529  45.338  29.799  0.00  0.00            
ATOM    865  N6  DA  X  28      78.246  45.273  28.613  0.00  0.00            
ATOM    866  H61 DA  X  28      78.548  44.347  28.345  0.00  0.00            
ATOM    867  H62 DA  X  28      78.343  46.128  28.086  0.00  0.00            
ATOM    868  N1  DA  X  28      77.255  44.217  30.429  0.00  0.00            
ATOM    869  C2  DA  X  28      76.505  44.347  31.571  0.00  0.00            
ATOM    870  H2  DA  X  28      76.154  43.420  32.000  0.00  0.00            
ATOM    871  N3  DA  X  28      76.084  45.467  32.116  0.00  0.00            
ATOM    872  C4  DA  X  28      76.446  46.583  31.480  0.00  0.00            
ATOM    873  C3' DA  X  28      75.061  50.330  34.362  0.00  0.00            
ATOM    874  H3' DA  X  28      75.333  51.381  34.459  0.00  0.00            
ATOM    875  C2' DA  X  28      76.174  49.433  33.819  0.00  0.00            
ATOM    876  H2' DA  X  28      76.846  49.941  33.127  0.00  0.00            
ATOM    877 H2'' DA  X  28      76.901  48.987  34.498  0.00  0.00            
ATOM    878  O3' DA  X  28      74.670  49.930  35.676  0.00  0.00            
ATOM    879  P   DA  X  29      75.686  49.916  36.860  0.00  0.00            
ATOM    880  OP1 DA  X  29      74.896  49.940  38.132  0.00  0.00            
ATOM    881  OP2 DA  X  29      76.756  50.869  36.641  0.00  0.00            
ATOM    882  O5' DA  X  29      76.449  48.530  36.873  0.00  0.00            
ATOM    883  C5' DA  X  29      75.574  47.390  36.977  0.00  0.00            
ATOM    884  H5' DA  X  29      74.782  47.581  36.253  0.00  0.00            
ATOM    885 H5'' DA  X  29      75.100  47.300  37.954  0.00  0.00            
ATOM    886  C4' DA  X  29      76.231  46.040  36.559  0.00  0.00            
ATOM    887  H4' DA  X  29      75.540  45.197  36.564  0.00  0.00            
ATOM    888  O4' DA  X  29      76.611  45.995  35.172  0.00  0.00            
ATOM    889  C1' DA  X  29      77.471  44.884  34.944  0.00  0.00            
ATOM    890  H1' DA  X  29      77.009  43.984  34.538  0.00  0.00            
ATOM    891  N9  DA  X  29      78.575  45.345  34.089  0.00  0.00            
ATOM    892  C8  DA  X  29      79.023  46.532  33.674  0.00  0.00            
ATOM    893  H8  DA  X  29      78.593  47.450  34.048  0.00  0.00            
ATOM    894  N7  DA  X  29      79.843  46.510  32.631  0.00  0.00            
ATOM    895  C5  DA  X  29      80.018  45.131  32.479  0.00  0.00            
ATOM    896  C6  DA  X  29      80.773  44.335  31.547  0.00  0.00            
ATOM    897  N6  DA  X  29      81.434  44.873  30.546  0.00  0.00            
ATOM    898  H61 DA  X  29      81.871  44.233  29.898  0.00  0.00            
ATOM    899  H62 DA  X  29      81.288  45.855  30.359  0.00  0.00            
ATOM    900  N1  DA  X  29      80.843  42.966  31.555  0.00  0.00            
ATOM    901  C2  DA  X  29      80.050  42.451  32.485  0.00  0.00            
ATOM    902  H2  DA  X  29      80.009  41.382  32.629  0.00  0.00            
ATOM    903  N3  DA  X  29      79.183  43.054  33.341  0.00  0.00            
ATOM    904  C4  DA  X  29      79.265  44.430  33.359  0.00  0.00            
ATOM    905  C3' DA  X  29      77.515  45.637  37.271  0.00  0.00            
ATOM    906  H3' DA  X  29      78.307  46.385  37.225  0.00  0.00            
ATOM    907  C2' DA  X  29      77.925  44.480  36.310  0.00  0.00            
ATOM    908  H2' DA  X  29      79.011  44.460  36.399  0.00  0.00            
ATOM    909 H2'' DA  X  29      77.545  43.507  36.624  0.00  0.00            
ATOM    910  O3' DA  X  29      77.396  45.101  38.536  0.00  0.00            
ATOM    911  P   DA  X  30      78.612  44.914  39.557  0.00  0.00            
ATOM    912  OP1 DA  X  30      77.988  44.463  40.795  0.00  0.00            
ATOM    913  OP2 DA  X  30      79.406  46.117  39.551  0.00  0.00            
ATOM    914  O5' DA  X  30      79.543  43.752  39.024  0.00  0.00            
ATOM    915  C5' DA  X  30      79.190  42.365  39.287  0.00  0.00            
ATOM    916  H5' DA  X  30      78.128  42.211  39.098  0.00  0.00            
ATOM    917 H5'' DA  X  30      79.159  42.073  40.336  0.00  0.00            
ATOM    918  C4' DA  X  30      80.066  41.390  38.572  0.00  0.00            
ATOM    919  H4' DA  X  30      79.605  40.432  38.812  0.00  0.00            
ATOM    920  O4' DA  X  30      80.097  41.626  37.138  0.00  0.00            
ATOM    921  C1' DA  X  30      81.348  41.202  36.634  0.00  0.00            
ATOM    922  H1' DA  X  30      81.243  40.444  35.858  0.00  0.00            
ATOM    923  N9  DA  X  30      81.906  42.411  35.948  0.00  0.00            
ATOM    924  C8  DA  X  30      81.820  43.636  36.281  0.00  0.00            
ATOM    925  H8  DA  X  30      81.188  43.830  37.136  0.00  0.00            
ATOM    926  N7  DA  X  30      82.433  44.551  35.510  0.00  0.00            
ATOM    927  C5  DA  X  30      83.068  43.745  34.571  0.00  0.00            
ATOM    928  C6  DA  X  30      83.897  43.936  33.379  0.00  0.00            
ATOM    929  N6  DA  X  30      84.180  45.085  32.804  0.00  0.00            
ATOM    930  H61 DA  X  30      84.742  45.257  31.983  0.00  0.00            
ATOM    931  H62 DA  X  30      83.781  45.927  33.193  0.00  0.00            
ATOM    932  N1  DA  X  30      84.376  42.902  32.774  0.00  0.00            
ATOM    933  C2  DA  X  30      83.984  41.728  33.200  0.00  0.00            
ATOM    934  H2  DA  X  30      84.473  40.912  32.689  0.00  0.00            
ATOM    935  N3  DA  X  30      83.191  41.406  34.209  0.00  0.00            
ATOM    936  C4  DA  X  30      82.746  42.498  34.834  0.00  0.00            
ATOM    937  C3' DA  X  30      81.545  41.456  38.922  0.00  0.00            
ATOM    938  H3' DA  X  30      81.945  42.465  39.022  0.00  0.00            
ATOM    939  C2' DA  X  30      82.038  40.643  37.820  0.00  0.00            
ATOM    940  H2' DA  X  30      83.066  40.950  37.629  0.00  0.00            
ATOM    941 H2'' DA  X  30      81.868  39.571  37.920  0.00  0.00            
ATOM    942  O3' DA  X  30      81.902  40.644  40.044  0.00  0.00            
ATOM    943  P   DG  X  31      83.299  40.929  40.738  0.00  0.00            
ATOM    944  OP1 DG  X  31      83.179  40.166  41.968  0.00  0.00            
ATOM    945  OP2 DG  X  31      83.531  42.380  40.904  0.00  0.00            
ATOM    946  O5' DG  X  31      84.461  40.310  39.780  0.00  0.00            
ATOM    947  C5' DG  X  31      84.518  38.849  39.452  0.00  0.00            
ATOM    948  H5' DG  X  31      83.600  38.479  38.996  0.00  0.00            
ATOM    949 H5'' DG  X  31      84.751  38.276  40.349  0.00  0.00            
ATOM    950  C4' DG  X  31      85.541  38.678  38.257  0.00  0.00            
ATOM    951  H4' DG  X  31      85.435  37.677  37.837  0.00  0.00            
ATOM    952  O4' DG  X  31      85.250  39.627  37.220  0.00  0.00            
ATOM    953  C1' DG  X  31      86.451  40.206  36.821  0.00  0.00            
ATOM    954  H1' DG  X  31      87.051  39.564  36.176  0.00  0.00            
ATOM    955  N9  DG  X  31      86.332  41.552  36.259  0.00  0.00            
ATOM    956  C8  DG  X  31      85.555  42.584  36.728  0.00  0.00            
ATOM    957  H8  DG  X  31      84.766  42.444  37.452  0.00  0.00            
ATOM    958  N7  DG  X  31      85.802  43.717  36.083  0.00  0.00            
ATOM    959  C5  DG  X  31      86.733  43.456  35.171  0.00  0.00            
ATOM    960  C6  DG  X  31      87.257  44.281  34.054  0.00  0.00            
ATOM    961  O6  DG  X  31      87.170  45.464  33.784  0.00  0.00            
ATOM    962  N1  DG  X  31      88.160  43.576  33.283  0.00  0.00            
ATOM    963  H1  DG  X  31      88.571  44.089  32.516  0.00  0.00            
ATOM    964  C2  DG  X  31      88.415  42.203  33.445  0.00  0.00            
ATOM    965  N2  DG  X  31      89.419  41.740  32.715  0.00  0.00            
ATOM    966  H21 DG  X  31      89.800  42.302  31.967  0.00  0.00            
ATOM    967  H22 DG  X  31      89.716  40.806  32.956  0.00  0.00            
ATOM    968  N3  DG  X  31      87.933  41.465  34.457  0.00  0.00            
ATOM    969  C4  DG  X  31      87.116  42.123  35.268  0.00  0.00            
ATOM    970  C3' DG  X  31      86.946  39.003  38.692  0.00  0.00            
ATOM    971  H3' DG  X  31      87.079  39.053  39.773  0.00  0.00            
ATOM    972  C2' DG  X  31      87.191  40.376  38.111  0.00  0.00            
ATOM    973  H2' DG  X  31      86.717  41.145  38.721  0.00  0.00            
ATOM    974 H2'' DG  X  31      88.237  40.541  37.851  0.00  0.00            
ATOM    975  O3' DG  X  31      87.775  38.048  38.237  0.00  0.00            
ATOM    976  P   DT  X  32      89.239  37.975  38.757  0.00  0.00            
ATOM    977  OP1 DT  X  32      89.626  36.573  38.592  0.00  0.00            
ATOM    978  OP2 DT  X  32      89.506  38.591  40.100  0.00  0.00            
ATOM    979  O5' DT  X  32      90.008  38.746  37.534  0.00  0.00            
ATOM    980  C5' DT  X  32      89.997  38.183  36.230  0.00  0.00            
ATOM    981  H5' DT  X  32      89.002  38.370  35.827  0.00  0.00            
ATOM    982 H5'' DT  X  32      89.997  37.093  36.213  0.00  0.00            
ATOM    983  C4' DT  X  32      91.046  38.624  35.238  0.00  0.00            
ATOM    984  H4' DT  X  32      90.964  37.971  34.368  0.00  0.00            
ATOM    985  O4' DT  X  32      90.898  39.940  34.806  0.00  0.00            
ATOM    986  C1' DT  X  32      92.036  40.714  35.162  0.00  0.00            
ATOM    987  H1' DT  X  32      92.761  40.740  34.349  0.00  0.00            
ATOM    988  N1  DT  X  32      91.573  42.060  35.592  0.00  0.00            
ATOM    989  C6  DT  X  32      90.757  42.045  36.672  0.00  0.00            
ATOM    990  H6  DT  X  32      90.599  41.092  37.156  0.00  0.00            
ATOM    991  C5  DT  X  32      90.196  43.188  37.158  0.00  0.00            
ATOM    992  C7  DT  X  32      89.406  43.157  38.444  0.00  0.00            
ATOM    993  H71 DT  X  32      89.795  42.381  39.103  0.00  0.00            
ATOM    994  H72 DT  X  32      89.479  44.142  38.903  0.00  0.00            
ATOM    995  H73 DT  X  32      88.353  42.897  38.332  0.00  0.00            
ATOM    996  C4  DT  X  32      90.208  44.393  36.370  0.00  0.00            
ATOM    997  O4  DT  X  32      89.504  45.380  36.627  0.00  0.00            
ATOM    998  N3  DT  X  32      90.936  44.330  35.220  0.00  0.00            
ATOM    999  H3  DT  X  32      91.033  45.152  34.641  0.00  0.00            
ATOM   1000  C2  DT  X  32      91.771  43.241  34.866  0.00  0.00            
ATOM   1001  O2  DT  X  32      92.623  43.375  33.997  0.00  0.00            
ATOM   1002  C3' DT  X  32      92.445  38.613  35.754  0.00  0.00            
ATOM   1003  H3' DT  X  32      92.482  37.894  36.572  0.00  0.00            
ATOM   1004  C2' DT  X  32      92.707  40.004  36.313  0.00  0.00            
ATOM   1005  H2' DT  X  32      92.448  40.204  37.352  0.00  0.00            
ATOM   1006 H2'' DT  X  32      93.775  40.223  36.293  0.00  0.00            
ATOM   1007  O3' DT  X  32      93.301  38.301  34.659  0.00  0.00            
ATOM   1008  P   DG  X  33      94.891  37.843  34.896  0.00  0.00            
ATOM   1009  OP1 DG  X  33      95.278  37.032  33.727  0.00  0.00            
ATOM   1010  OP2 DG  X  33      95.083  37.354  36.254  0.00  0.00            
ATOM   1011  O5' DG  X  33      95.722  39.127  34.720  0.00  0.00            
ATOM   1012  C5' DG  X  33      95.868  39.919  33.543  0.00  0.00            
ATOM   1013  H5' DG  X  33      94.856  40.119  33.190  0.00  0.00            
ATOM   1014 H5'' DG  X  33      96.363  39.352  32.754  0.00  0.00            
ATOM   1015  C4' DG  X  33      96.601  41.318  33.637  0.00  0.00            
ATOM   1016  H4' DG  X  33      96.997  41.662  32.681  0.00  0.00            
ATOM   1017  O4' DG  X  33      95.604  42.235  34.019  0.00  0.00            
ATOM   1018  C1' DG  X  33      96.230  43.220  34.917  0.00  0.00            
ATOM   1019  H1' DG  X  33      96.913  43.894  34.399  0.00  0.00            
ATOM   1020  N9  DG  X  33      95.182  43.890  35.739  0.00  0.00            
ATOM   1021  C8  DG  X  33      94.476  43.345  36.732  0.00  0.00            
ATOM   1022  H8  DG  X  33      94.502  42.278  36.895  0.00  0.00            
ATOM   1023  N7  DG  X  33      93.621  44.182  37.320  0.00  0.00            
ATOM   1024  C5  DG  X  33      93.868  45.345  36.662  0.00  0.00            
ATOM   1025  C6  DG  X  33      93.321  46.661  36.844  0.00  0.00            
ATOM   1026  O6  DG  X  33      92.542  47.084  37.713  0.00  0.00            
ATOM   1027  N1  DG  X  33      93.796  47.601  35.924  0.00  0.00            
ATOM   1028  H1  DG  X  33      93.372  48.516  35.965  0.00  0.00            
ATOM   1029  C2  DG  X  33      94.871  47.389  35.158  0.00  0.00            
ATOM   1030  N2  DG  X  33      95.237  48.238  34.313  0.00  0.00            
ATOM   1031  H21 DG  X  33      94.872  49.177  34.239  0.00  0.00            
ATOM   1032  H22 DG  X  33      95.967  47.978  33.665  0.00  0.00            
ATOM   1033  N3  DG  X  33      95.363  46.215  34.917  0.00  0.00            
ATOM   1034  C4  DG  X  33      94.808  45.241  35.680  0.00  0.00            
ATOM   1035  C3' DG  X  33      97.754  41.336  34.720  0.00  0.00            
ATOM   1036  H3' DG  X  33      97.830  40.319  35.106  0.00  0.00            
ATOM   1037  C2' DG  X  33      97.175  42.325  35.751  0.00  0.00            
ATOM   1038  H2' DG  X  33      96.579  41.767  36.474  0.00  0.00            
ATOM   1039 H2'' DG  X  33      97.922  42.883  36.316  0.00  0.00            
ATOM   1040  O3' DG  X  33      98.910  41.689  33.991  0.00  0.00            
ATOM   1041  P   DT  X  34     100.270  42.004  34.800  0.00  0.00            
ATOM   1042  OP1 DT  X  34     101.412  41.495  34.019  0.00  0.00            
ATOM   1043  OP2 DT  X  34     100.124  41.435  36.137  0.00  0.00            
ATOM   1044  O5' DT  X  34     100.209  43.580  34.805  0.00  0.00            
ATOM   1045  C5' DT  X  34     100.492  44.321  33.666  0.00  0.00            
ATOM   1046  H5' DT  X  34      99.827  44.040  32.849  0.00  0.00            
ATOM   1047 H5'' DT  X  34     101.498  44.043  33.354  0.00  0.00            
ATOM   1048  C4' DT  X  34     100.421  45.831  33.831  0.00  0.00            
ATOM   1049  H4' DT  X  34     100.336  46.284  32.844  0.00  0.00            
ATOM   1050  O4' DT  X  34      99.211  46.129  34.505  0.00  0.00            
ATOM   1051  C1' DT  X  34      99.562  47.159  35.466  0.00  0.00            
ATOM   1052  H1' DT  X  34      99.598  48.127  34.967  0.00  0.00            
ATOM   1053  N1  DT  X  34      98.535  47.242  36.548  0.00  0.00            
ATOM   1054  C6  DT  X  34      98.276  46.115  37.271  0.00  0.00            
ATOM   1055  H6  DT  X  34      98.948  45.299  37.053  0.00  0.00            
ATOM   1056  C5  DT  X  34      97.258  46.018  38.183  0.00  0.00            
ATOM   1057  C7  DT  X  34      97.100  44.608  38.915  0.00  0.00            
ATOM   1058  H71 DT  X  34      96.999  44.834  39.976  0.00  0.00            
ATOM   1059  H72 DT  X  34      96.164  44.167  38.570  0.00  0.00            
ATOM   1060  H73 DT  X  34      97.913  43.919  38.686  0.00  0.00            
ATOM   1061  C4  DT  X  34      96.400  47.178  38.359  0.00  0.00            
ATOM   1062  O4  DT  X  34      95.426  47.313  39.147  0.00  0.00            
ATOM   1063  N3  DT  X  34      96.693  48.263  37.631  0.00  0.00            
ATOM   1064  H3  DT  X  34      96.040  49.033  37.661  0.00  0.00            
ATOM   1065  C2  DT  X  34      97.655  48.345  36.685  0.00  0.00            
ATOM   1066  O2  DT  X  34      97.659  49.381  35.961  0.00  0.00            
ATOM   1067  C3' DT  X  34     101.603  46.445  34.617  0.00  0.00            
ATOM   1068  H3' DT  X  34     102.274  45.588  34.676  0.00  0.00            
ATOM   1069  C2' DT  X  34     100.960  46.853  35.949  0.00  0.00            
ATOM   1070  H2' DT  X  34     101.008  46.001  36.627  0.00  0.00            
ATOM   1071 H2'' DT  X  34     101.487  47.706  36.377  0.00  0.00            
ATOM   1072  O3' DT  X  34     102.159  47.573  33.991  0.00  0.00            
ATOM   1073  P   DA  X  35     103.673  48.118  34.067  0.00  0.00            
ATOM   1074  OP1 DA  X  35     103.999  48.861  32.870  0.00  0.00            
ATOM   1075  OP2 DA  X  35     104.552  47.042  34.551  0.00  0.00            
ATOM   1076  O5' DA  X  35     103.580  49.142  35.323  0.00  0.00            
ATOM   1077  C5' DA  X  35     103.009  50.506  35.192  0.00  0.00            
ATOM   1078  H5' DA  X  35     102.195  50.487  34.468  0.00  0.00            
ATOM   1079 H5'' DA  X  35     103.776  51.145  34.752  0.00  0.00            
ATOM   1080  C4' DA  X  35     102.524  51.061  36.458  0.00  0.00            
ATOM   1081  H4' DA  X  35     102.135  52.070  36.322  0.00  0.00            
ATOM   1082  O4' DA  X  35     101.523  50.231  37.131  0.00  0.00            
ATOM   1083  C1' DA  X  35     101.790  50.165  38.556  0.00  0.00            
ATOM   1084  H1' DA  X  35     101.609  51.092  39.101  0.00  0.00            
ATOM   1085  N9  DA  X  35     100.977  48.987  39.114  0.00  0.00            
ATOM   1086  C8  DA  X  35     101.179  47.664  39.155  0.00  0.00            
ATOM   1087  H8  DA  X  35     102.123  47.279  38.798  0.00  0.00            
ATOM   1088  N7  DA  X  35     100.237  46.948  39.727  0.00  0.00            
ATOM   1089  C5  DA  X  35      99.359  47.971  40.215  0.00  0.00            
ATOM   1090  C6  DA  X  35      98.220  48.000  41.034  0.00  0.00            
ATOM   1091  N6  DA  X  35      97.537  47.004  41.583  0.00  0.00            
ATOM   1092  H61 DA  X  35      96.639  47.321  41.918  0.00  0.00            
ATOM   1093  H62 DA  X  35      97.762  46.043  41.369  0.00  0.00            
ATOM   1094  N1  DA  X  35      97.559  49.143  41.143  0.00  0.00            
ATOM   1095  C2  DA  X  35      97.959  50.245  40.543  0.00  0.00            
ATOM   1096  H2  DA  X  35      97.357  51.135  40.650  0.00  0.00            
ATOM   1097  N3  DA  X  35      99.078  50.401  39.879  0.00  0.00            
ATOM   1098  C4  DA  X  35      99.698  49.185  39.691  0.00  0.00            
ATOM   1099  C3' DA  X  35     103.593  51.223  37.526  0.00  0.00            
ATOM   1100  H3' DA  X  35     104.586  51.090  37.098  0.00  0.00            
ATOM   1101  C2' DA  X  35     103.311  50.048  38.428  0.00  0.00            
ATOM   1102  H2' DA  X  35     103.704  49.181  37.898  0.00  0.00            
ATOM   1103 H2'' DA  X  35     103.799  50.134  39.399  0.00  0.00            
ATOM   1104  O3' DA  X  35     103.383  52.432  38.185  0.00  0.00            
ATOM   1105  P   DT  X  36     104.497  53.545  38.574  0.00  0.00            
ATOM   1106  OP1 DT  X  36     105.021  54.172  37.359  0.00  0.00            
ATOM   1107  OP2 DT  X  36     105.351  53.131  39.678  0.00  0.00            
ATOM   1108  O5' DT  X  36     103.512  54.602  39.283  0.00  0.00            
ATOM   1109  C5' DT  X  36     102.441  55.292  38.590  0.00  0.00            
ATOM   1110  H5' DT  X  36     102.196  54.666  37.732  0.00  0.00            
ATOM   1111 H5'' DT  X  36     102.727  56.202  38.063  0.00  0.00            
ATOM   1112  C4' DT  X  36     101.323  55.745  39.445  0.00  0.00            
ATOM   1113  H4' DT  X  36     100.634  56.211  38.741  0.00  0.00            
ATOM   1114  O4' DT  X  36     100.695  54.536  39.946  0.00  0.00            
ATOM   1115  C1' DT  X  36     100.620  54.757  41.367  0.00  0.00            
ATOM   1116  H1' DT  X  36      99.700  55.326  41.500  0.00  0.00            
ATOM   1117  N1  DT  X  36     100.529  53.417  41.985  0.00  0.00            
ATOM   1118  C6  DT  X  36     101.580  52.520  41.802  0.00  0.00            
ATOM   1119  H6  DT  X  36     102.305  52.828  41.063  0.00  0.00            
ATOM   1120  C5  DT  X  36     101.612  51.336  42.425  0.00  0.00            
ATOM   1121  C7  DT  X  36     102.679  50.274  42.130  0.00  0.00            
ATOM   1122  H71 DT  X  36     102.211  49.367  41.747  0.00  0.00            
ATOM   1123  H72 DT  X  36     103.380  50.723  41.426  0.00  0.00            
ATOM   1124  H73 DT  X  36     103.329  49.985  42.955  0.00  0.00            
ATOM   1125  C4  DT  X  36     100.522  50.987  43.342  0.00  0.00            
ATOM   1126  O4  DT  X  36     100.296  49.889  43.951  0.00  0.00            
ATOM   1127  N3  DT  X  36      99.561  51.899  43.587  0.00  0.00            
ATOM   1128  H3  DT  X  36      98.842  51.562  44.212  0.00  0.00            
ATOM   1129  C2  DT  X  36      99.527  53.136  42.947  0.00  0.00            
ATOM   1130  O2  DT  X  36      98.742  53.969  43.403  0.00  0.00            
ATOM   1131  C3' DT  X  36     101.742  56.712  40.568  0.00  0.00            
ATOM   1132  H3' DT  X  36     102.758  57.041  40.350  0.00  0.00            
ATOM   1133  C2' DT  X  36     101.760  55.727  41.728  0.00  0.00            
ATOM   1134  H2' DT  X  36     102.710  55.200  41.823  0.00  0.00            
ATOM   1135 H2'' DT  X  36     101.592  56.230  42.680  0.00  0.00            
ATOM   1136  O3' DT  X  36     100.753  57.780  40.676  0.00  0.00            
ATOM   1137  P   DT  X  37     100.784  59.018  41.645  0.00  0.00            
ATOM   1138  OP1 DT  X  37     100.131  60.127  40.963  0.00  0.00            
ATOM   1139  OP2 DT  X  37     102.125  59.182  42.263  0.00  0.00            
ATOM   1140  O5' DT  X  37      99.703  58.561  42.648  0.00  0.00            
ATOM   1141  C5' DT  X  37      99.311  59.373  43.752  0.00  0.00            
ATOM   1142  H5' DT  X  37      99.071  60.391  43.447  0.00  0.00            
ATOM   1143 H5'' DT  X  37     100.074  59.422  44.528  0.00  0.00            
ATOM   1144  C4' DT  X  37      97.950  58.876  44.297  0.00  0.00            
ATOM   1145  H4' DT  X  37      97.159  59.087  43.577  0.00  0.00            
ATOM   1146  O4' DT  X  37      98.038  57.437  44.283  0.00  0.00            
ATOM   1147  C1' DT  X  37      97.935  56.986  45.657  0.00  0.00            
ATOM   1148  H1' DT  X  37      96.898  56.762  45.909  0.00  0.00            
ATOM   1149  N1  DT  X  37      98.808  55.816  45.916  0.00  0.00            
ATOM   1150  C6  DT  X  37     100.164  55.886  45.479  0.00  0.00            
ATOM   1151  H6  DT  X  37     100.471  56.791  44.977  0.00  0.00            
ATOM   1152  C5  DT  X  37     101.020  54.915  45.793  0.00  0.00            
ATOM   1153  C7  DT  X  37     102.464  54.949  45.283  0.00  0.00            
ATOM   1154  H71 DT  X  37     103.103  55.023  46.163  0.00  0.00            
ATOM   1155  H72 DT  X  37     102.803  54.022  44.822  0.00  0.00            
ATOM   1156  H73 DT  X  37     102.639  55.703  44.515  0.00  0.00            
ATOM   1157  C4  DT  X  37     100.559  53.737  46.496  0.00  0.00            
ATOM   1158  O4  DT  X  37     101.273  52.770  46.890  0.00  0.00            
ATOM   1159  N3  DT  X  37      99.232  53.767  46.869  0.00  0.00            
ATOM   1160  H3  DT  X  37      98.910  52.881  47.231  0.00  0.00            
ATOM   1161  C2  DT  X  37      98.325  54.778  46.697  0.00  0.00            
ATOM   1162  O2  DT  X  37      97.212  54.725  47.138  0.00  0.00            
ATOM   1163  C3' DT  X  37      97.592  59.325  45.676  0.00  0.00            
ATOM   1164  H3' DT  X  37      97.986  60.296  45.975  0.00  0.00            
ATOM   1165  C2' DT  X  37      98.310  58.236  46.441  0.00  0.00            
ATOM   1166  H2' DT  X  37      99.388  58.379  46.366  0.00  0.00            
ATOM   1167 H2'' DT  X  37      97.978  58.089  47.469  0.00  0.00            
ATOM   1168  O3' DT  X  37      96.140  59.242  45.806  0.00  0.00            
ATOM   1169  P   DT  X  38      95.363  59.780  47.051  0.00  0.00            
ATOM   1170  OP1 DT  X  38      93.925  59.780  46.634  0.00  0.00            
ATOM   1171  OP2 DT  X  38      95.960  61.084  47.376  0.00  0.00            
ATOM   1172  O5' DT  X  38      95.616  58.632  48.250  0.00  0.00            
ATOM   1173  C5' DT  X  38      95.147  58.913  49.491  0.00  0.00            
ATOM   1174  H5' DT  X  38      94.340  59.624  49.311  0.00  0.00            
ATOM   1175 H5'' DT  X  38      95.804  59.403  50.210  0.00  0.00            
ATOM   1176  C4' DT  X  38      94.487  57.656  50.165  0.00  0.00            
ATOM   1177  H4' DT  X  38      93.474  57.665  49.762  0.00  0.00            
ATOM   1178  O4' DT  X  38      95.168  56.411  49.819  0.00  0.00            
ATOM   1179  C1' DT  X  38      95.882  55.911  50.905  0.00  0.00            
ATOM   1180  H1' DT  X  38      95.354  55.019  51.240  0.00  0.00            
ATOM   1181  N1  DT  X  38      97.316  55.538  50.719  0.00  0.00            
ATOM   1182  C6  DT  X  38      98.174  56.297  50.014  0.00  0.00            
ATOM   1183  H6  DT  X  38      97.862  57.232  49.572  0.00  0.00            
ATOM   1184  C5  DT  X  38      99.577  55.955  49.958  0.00  0.00            
ATOM   1185  C7  DT  X  38     100.525  56.782  49.172  0.00  0.00            
ATOM   1186  H71 DT  X  38     100.982  56.064  48.491  0.00  0.00            
ATOM   1187  H72 DT  X  38     100.111  57.634  48.634  0.00  0.00            
ATOM   1188  H73 DT  X  38     101.307  57.091  49.865  0.00  0.00            
ATOM   1189  C4  DT  X  38     100.080  54.849  50.697  0.00  0.00            
ATOM   1190  O4  DT  X  38     101.257  54.670  50.950  0.00  0.00            
ATOM   1191  N3  DT  X  38      99.111  54.061  51.293  0.00  0.00            
ATOM   1192  H3  DT  X  38      99.350  53.122  51.578  0.00  0.00            
ATOM   1193  C2  DT  X  38      97.741  54.292  51.295  0.00  0.00            
ATOM   1194  O2  DT  X  38      97.007  53.480  51.787  0.00  0.00            
ATOM   1195  C3' DT  X  38      94.462  57.777  51.699  0.00  0.00            
ATOM   1196  H3' DT  X  38      94.739  58.782  52.018  0.00  0.00            
ATOM   1197  C2' DT  X  38      95.562  56.913  52.083  0.00  0.00            
ATOM   1198  H2' DT  X  38      96.406  57.594  52.194  0.00  0.00            
ATOM   1199 H2'' DT  X  38      95.287  56.507  53.057  0.00  0.00            
ATOM   1200  O3' DT  X  38      93.240  57.356  52.283  0.00  0.00            
ATOM   1201  P   DG  X  39      92.703  58.046  53.528  0.00  0.00            
ATOM   1202  OP1 DG  X  39      91.263  57.912  53.501  0.00  0.00            
ATOM   1203  OP2 DG  X  39      93.310  59.388  53.595  0.00  0.00            
ATOM   1204  O5' DG  X  39      93.274  57.191  54.813  0.00  0.00            
ATOM   1205  C5' DG  X  39      92.622  55.991  55.188  0.00  0.00            
ATOM   1206  H5' DG  X  39      92.313  55.509  54.261  0.00  0.00            
ATOM   1207 H5'' DG  X  39      91.768  56.270  55.806  0.00  0.00            
ATOM   1208  C4' DG  X  39      93.557  55.057  56.027  0.00  0.00            
ATOM   1209  H4' DG  X  39      93.064  54.121  56.290  0.00  0.00            
ATOM   1210  O4' DG  X  39      94.654  54.878  55.158  0.00  0.00            
ATOM   1211  C1' DG  X  39      95.744  54.803  56.066  0.00  0.00            
ATOM   1212  H1' DG  X  39      95.614  53.936  56.714  0.00  0.00            
ATOM   1213  N9  DG  X  39      97.030  54.763  55.348  0.00  0.00            
ATOM   1214  C8  DG  X  39      97.706  55.830  54.887  0.00  0.00            
ATOM   1215  H8  DG  X  39      97.294  56.823  54.994  0.00  0.00            
ATOM   1216  N7  DG  X  39      98.913  55.565  54.357  0.00  0.00            
ATOM   1217  C5  DG  X  39      99.018  54.157  54.561  0.00  0.00            
ATOM   1218  C6  DG  X  39     100.112  53.253  54.371  0.00  0.00            
ATOM   1219  O6  DG  X  39     101.248  53.437  53.932  0.00  0.00            
ATOM   1220  N1  DG  X  39      99.803  51.988  54.892  0.00  0.00            
ATOM   1221  H1  DG  X  39     100.570  51.332  54.918  0.00  0.00            
ATOM   1222  C2  DG  X  39      98.615  51.582  55.329  0.00  0.00            
ATOM   1223  N2  DG  X  39      98.359  50.375  55.537  0.00  0.00            
ATOM   1224  H21 DG  X  39      99.126  49.723  55.458  0.00  0.00            
ATOM   1225  H22 DG  X  39      97.424  50.204  55.879  0.00  0.00            
ATOM   1226  N3  DG  X  39      97.509  52.374  55.406  0.00  0.00            
ATOM   1227  C4  DG  X  39      97.781  53.706  55.022  0.00  0.00            
ATOM   1228  C3' DG  X  39      94.011  55.697  57.320  0.00  0.00            
ATOM   1229  H3' DG  X  39      93.439  56.537  57.713  0.00  0.00            
ATOM   1230  C2' DG  X  39      95.440  56.015  56.822  0.00  0.00            
ATOM   1231  H2' DG  X  39      95.417  56.933  56.234  0.00  0.00            
ATOM   1232 H2'' DG  X  39      96.158  56.092  57.639  0.00  0.00            
ATOM   1233  O3' DG  X  39      94.082  54.657  58.319  0.00  0.00            
ATOM   1234  P   DG  X  40      93.213  54.914  59.701  0.00  0.00            
ATOM   1235  OP1 DG  X  40      91.785  55.131  59.419  0.00  0.00            
ATOM   1236  OP2 DG  X  40      93.936  55.961  60.445  0.00  0.00            
ATOM   1237  O5' DG  X  40      93.299  53.590  60.583  0.00  0.00            
ATOM   1238  C5' DG  X  40      93.019  52.358  59.894  0.00  0.00            
ATOM   1239  H5' DG  X  40      92.608  52.435  58.887  0.00  0.00            
ATOM   1240 H5'' DG  X  40      92.306  51.790  60.491  0.00  0.00            
ATOM   1241  C4' DG  X  40      94.331  51.500  59.835  0.00  0.00            
ATOM   1242  H4' DG  X  40      94.146  50.526  59.381  0.00  0.00            
ATOM   1243  O4' DG  X  40      95.295  52.116  58.944  0.00  0.00            
ATOM   1244  C1' DG  X  40      96.594  51.708  59.415  0.00  0.00            
ATOM   1245  H1' DG  X  40      96.780  50.660  59.176  0.00  0.00            
ATOM   1246  N9  DG  X  40      97.626  52.584  58.876  0.00  0.00            
ATOM   1247  C8  DG  X  40      97.622  53.886  58.605  0.00  0.00            
ATOM   1248  H8  DG  X  40      96.737  54.468  58.816  0.00  0.00            
ATOM   1249  N7  DG  X  40      98.780  54.358  58.201  0.00  0.00            
ATOM   1250  C5  DG  X  40      99.618  53.257  58.194  0.00  0.00            
ATOM   1251  C6  DG  X  40     101.083  53.117  58.021  0.00  0.00            
ATOM   1252  O6  DG  X  40     101.921  53.945  57.618  0.00  0.00            
ATOM   1253  N1  DG  X  40     101.491  51.830  58.096  0.00  0.00            
ATOM   1254  H1  DG  X  40     102.481  51.643  58.014  0.00  0.00            
ATOM   1255  C2  DG  X  40     100.713  50.813  58.511  0.00  0.00            
ATOM   1256  N2  DG  X  40     101.327  49.658  58.627  0.00  0.00            
ATOM   1257  H21 DG  X  40     102.293  49.531  58.362  0.00  0.00            
ATOM   1258  H22 DG  X  40     100.837  48.847  58.974  0.00  0.00            
ATOM   1259  N3  DG  X  40      99.448  50.885  58.861  0.00  0.00            
ATOM   1260  C4  DG  X  40      98.937  52.132  58.607  0.00  0.00            
ATOM   1261  C3' DG  X  40      95.028  51.290  61.163  0.00  0.00            
ATOM   1262  H3' DG  X  40      94.456  51.660  62.015  0.00  0.00            
ATOM   1263  C2' DG  X  40      96.360  51.947  60.843  0.00  0.00            
ATOM   1264  H2' DG  X  40      96.252  52.981  61.173  0.00  0.00            
ATOM   1265 H2'' DG  X  40      97.172  51.459  61.381  0.00  0.00            
ATOM   1266  O3' DG  X  40      95.316  49.855  61.281  0.00  0.00            
ATOM   1267  P   DA  X  41      95.711  49.102  62.642  0.00  0.00            
ATOM   1268  OP1 DA  X  41      95.042  47.786  62.638  0.00  0.00            
ATOM   1269  OP2 DA  X  41      95.487  50.021  63.743  0.00  0.00            
ATOM   1270  O5' DA  X  41      97.335  48.798  62.576  0.00  0.00            
ATOM   1271  C5' DA  X  41      97.853  47.678  61.830  0.00  0.00            
ATOM   1272  H5' DA  X  41      97.659  47.901  60.781  0.00  0.00            
ATOM   1273 H5'' DA  X  41      97.233  46.826  62.107  0.00  0.00            
ATOM   1274  C4' DA  X  41      99.315  47.461  62.007  0.00  0.00            
ATOM   1275  H4' DA  X  41      99.533  46.523  61.497  0.00  0.00            
ATOM   1276  O4' DA  X  41     100.090  48.486  61.383  0.00  0.00            
ATOM   1277  C1' DA  X  41     100.981  49.089  62.327  0.00  0.00            
ATOM   1278  H1' DA  X  41     101.949  48.591  62.268  0.00  0.00            
ATOM   1279  N9  DA  X  41     101.108  50.471  62.112  0.00  0.00            
ATOM   1280  C8  DA  X  41     100.136  51.447  62.128  0.00  0.00            
ATOM   1281  H8  DA  X  41      99.098  51.164  62.215  0.00  0.00            
ATOM   1282  N7  DA  X  41     100.539  52.659  61.778  0.00  0.00            
ATOM   1283  C5  DA  X  41     101.935  52.477  61.636  0.00  0.00            
ATOM   1284  C6  DA  X  41     103.018  53.336  61.337  0.00  0.00            
ATOM   1285  N6  DA  X  41     103.001  54.656  61.121  0.00  0.00            
ATOM   1286  H61 DA  X  41     103.870  55.110  60.880  0.00  0.00            
ATOM   1287  H62 DA  X  41     102.114  55.124  61.240  0.00  0.00            
ATOM   1288  N1  DA  X  41     104.234  52.892  61.323  0.00  0.00            
ATOM   1289  C2  DA  X  41     104.413  51.594  61.425  0.00  0.00            
ATOM   1290  H2  DA  X  41     105.432  51.256  61.309  0.00  0.00            
ATOM   1291  N3  DA  X  41     103.518  50.654  61.716  0.00  0.00            
ATOM   1292  C4  DA  X  41     102.279  51.153  61.907  0.00  0.00            
ATOM   1293  C3' DA  X  41      99.801  47.444  63.468  0.00  0.00            
ATOM   1294  H3' DA  X  41      99.009  47.213  64.179  0.00  0.00            
ATOM   1295  C2' DA  X  41     100.395  48.804  63.724  0.00  0.00            
ATOM   1296  H2' DA  X  41      99.558  49.452  63.985  0.00  0.00            
ATOM   1297 H2'' DA  X  41     101.154  48.737  64.504  0.00  0.00            
ATOM   1298  O3' DA  X  41     100.860  46.507  63.520  0.00  0.00            
ATOM   1299  P   DA  X  42     101.175  45.514  64.733  0.00  0.00            
ATOM   1300  OP1 DA  X  42     102.150  44.462  64.363  0.00  0.00            
ATOM   1301  OP2 DA  X  42      99.857  45.136  65.170  0.00  0.00            
ATOM   1302  O5' DA  X  42     101.752  46.457  65.816  0.00  0.00            
ATOM   1303  C5' DA  X  42     103.151  46.354  66.162  0.00  0.00            
ATOM   1304  H5' DA  X  42     103.686  46.230  65.220  0.00  0.00            
ATOM   1305 H5'' DA  X  42     103.237  45.449  66.763  0.00  0.00            
ATOM   1306  C4' DA  X  42     103.683  47.556  66.881  0.00  0.00            
ATOM   1307  H4' DA  X  42     104.655  47.280  67.288  0.00  0.00            
ATOM   1308  O4' DA  X  42     103.728  48.704  65.998  0.00  0.00            
ATOM   1309  C1' DA  X  42     103.154  49.811  66.613  0.00  0.00            
ATOM   1310  H1' DA  X  42     103.983  50.207  67.199  0.00  0.00            
ATOM   1311  N9  DA  X  42     102.597  50.950  65.795  0.00  0.00            
ATOM   1312  C8  DA  X  42     101.387  51.510  65.691  0.00  0.00            
ATOM   1313  H8  DA  X  42     100.458  51.028  65.958  0.00  0.00            
ATOM   1314  N7  DA  X  42     101.401  52.718  65.116  0.00  0.00            
ATOM   1315  C5  DA  X  42     102.766  52.983  64.947  0.00  0.00            
ATOM   1316  C6  DA  X  42     103.564  54.086  64.603  0.00  0.00            
ATOM   1317  N6  DA  X  42     103.008  55.240  64.414  0.00  0.00            
ATOM   1318  H61 DA  X  42     103.747  55.928  64.373  0.00  0.00            
ATOM   1319  H62 DA  X  42     102.033  55.404  64.618  0.00  0.00            
ATOM   1320  N1  DA  X  42     104.911  54.099  64.665  0.00  0.00            
ATOM   1321  C2  DA  X  42     105.467  52.968  64.988  0.00  0.00            
ATOM   1322  H2  DA  X  42     106.538  53.038  65.108  0.00  0.00            
ATOM   1323  N3  DA  X  42     104.813  51.856  65.331  0.00  0.00            
ATOM   1324  C4  DA  X  42     103.463  51.888  65.335  0.00  0.00            
ATOM   1325  C3' DA  X  42     102.920  47.987  68.152  0.00  0.00            
ATOM   1326  H3' DA  X  42     102.336  47.192  68.616  0.00  0.00            
ATOM   1327  C2' DA  X  42     102.100  49.137  67.553  0.00  0.00            
ATOM   1328  H2' DA  X  42     101.178  48.848  67.049  0.00  0.00            
ATOM   1329 H2'' DA  X  42     101.810  49.803  68.366  0.00  0.00            
ATOM   1330  O3' DA  X  42     103.889  48.390  69.077  0.00  0.00            
ATOM   1331  P   DA  X  43     103.996  47.724  70.530  0.00  0.00            
ATOM   1332  OP1 DA  X  43     104.081  46.259  70.461  0.00  0.00            
ATOM   1333  OP2 DA  X  43     103.057  48.402  71.446  0.00  0.00            
ATOM   1334  O5' DA  X  43     105.462  48.279  70.990  0.00  0.00            
ATOM   1335  C5' DA  X  43     106.701  47.720  70.640  0.00  0.00            
ATOM   1336  H5' DA  X  43     106.518  47.121  69.748  0.00  0.00            
ATOM   1337 H5'' DA  X  43     107.100  46.981  71.335  0.00  0.00            
ATOM   1338  C4' DA  X  43     107.831  48.736  70.529  0.00  0.00            
ATOM   1339  H4' DA  X  43     108.680  48.171  70.145  0.00  0.00            
ATOM   1340  O4' DA  X  43     107.663  49.836  69.602  0.00  0.00            
ATOM   1341  C1' DA  X  43     107.359  51.037  70.265  0.00  0.00            
ATOM   1342  H1' DA  X  43     108.176  51.739  70.094  0.00  0.00            
ATOM   1343  N9  DA  X  43     106.155  51.629  69.683  0.00  0.00            
ATOM   1344  C8  DA  X  43     104.868  51.251  69.882  0.00  0.00            
ATOM   1345  H8  DA  X  43     104.696  50.451  70.587  0.00  0.00            
ATOM   1346  N7  DA  X  43     103.944  51.959  69.226  0.00  0.00            
ATOM   1347  C5  DA  X  43     104.749  53.004  68.668  0.00  0.00            
ATOM   1348  C6  DA  X  43     104.530  54.215  67.995  0.00  0.00            
ATOM   1349  N6  DA  X  43     103.352  54.724  67.769  0.00  0.00            
ATOM   1350  H61 DA  X  43     103.350  55.505  67.128  0.00  0.00            
ATOM   1351  H62 DA  X  43     102.577  54.076  67.765  0.00  0.00            
ATOM   1352  N1  DA  X  43     105.502  55.018  67.614  0.00  0.00            
ATOM   1353  C2  DA  X  43     106.751  54.715  67.930  0.00  0.00            
ATOM   1354  H2  DA  X  43     107.387  55.574  67.774  0.00  0.00            
ATOM   1355  N3  DA  X  43     107.125  53.605  68.525  0.00  0.00            
ATOM   1356  C4  DA  X  43     106.083  52.785  68.898  0.00  0.00            
ATOM   1357  C3' DA  X  43     108.052  49.413  71.911  0.00  0.00            
ATOM   1358  H3' DA  X  43     107.505  48.881  72.688  0.00  0.00            
ATOM   1359  C2' DA  X  43     107.313  50.817  71.780  0.00  0.00            
ATOM   1360  H2' DA  X  43     106.285  50.697  72.123  0.00  0.00            
ATOM   1361 H2'' DA  X  43     107.868  51.550  72.365  0.00  0.00            
ATOM   1362  O3' DA  X  43     109.416  49.504  72.152  0.00  0.00            
ATOM   1363  P   DC  X  44     110.106  50.284  73.361  0.00  0.00            
ATOM   1364  OP1 DC  X  44     111.493  49.865  73.520  0.00  0.00            
ATOM   1365  OP2 DC  X  44     109.234  50.295  74.499  0.00  0.00            
ATOM   1366  O5' DC  X  44     110.201  51.768  72.851  0.00  0.00            
ATOM   1367  C5' DC  X  44     111.094  52.146  71.829  0.00  0.00            
ATOM   1368  H5' DC  X  44     110.737  51.589  70.962  0.00  0.00            
ATOM   1369 H5'' DC  X  44     112.115  51.812  72.013  0.00  0.00            
ATOM   1370  C4' DC  X  44     111.058  53.690  71.580  0.00  0.00            
ATOM   1371  H4' DC  X  44     111.767  53.812  70.761  0.00  0.00            
ATOM   1372  O4' DC  X  44     109.786  54.057  70.991  0.00  0.00            
ATOM   1373  C1' DC  X  44     109.435  55.206  71.708  0.00  0.00            
ATOM   1374  H1' DC  X  44     109.835  56.078  71.191  0.00  0.00            
ATOM   1375  N1  DC  X  44     107.987  55.186  71.789  0.00  0.00            
ATOM   1376  C6  DC  X  44     107.230  54.197  72.380  0.00  0.00            
ATOM   1377  H6  DC  X  44     107.834  53.468  72.900  0.00  0.00            
ATOM   1378  C5  DC  X  44     105.897  54.182  72.355  0.00  0.00            
ATOM   1379  H5  DC  X  44     105.428  53.363  72.880  0.00  0.00            
ATOM   1380  C4  DC  X  44     105.271  55.280  71.658  0.00  0.00            
ATOM   1381  N4  DC  X  44     103.995  55.220  71.439  0.00  0.00            
ATOM   1382  H41 DC  X  44     103.471  55.924  70.940  0.00  0.00            
ATOM   1383  H42 DC  X  44     103.596  54.305  71.592  0.00  0.00            
ATOM   1384  N3  DC  X  44     105.986  56.307  71.249  0.00  0.00            
ATOM   1385  C2  DC  X  44     107.329  56.300  71.316  0.00  0.00            
ATOM   1386  O2  DC  X  44     107.889  57.305  70.868  0.00  0.00            
ATOM   1387  C3' DC  X  44     111.416  54.587  72.774  0.00  0.00            
ATOM   1388  H3' DC  X  44     111.814  54.023  73.617  0.00  0.00            
ATOM   1389  C2' DC  X  44     110.077  55.066  73.123  0.00  0.00            
ATOM   1390  H2' DC  X  44     109.570  54.354  73.775  0.00  0.00            
ATOM   1391 H2'' DC  X  44     110.159  56.048  73.590  0.00  0.00            
ATOM   1392  O3' DC  X  44     112.369  55.541  72.275  0.00  0.00            
ATOM   1393  P   DT  X  45     113.146  56.539  73.214  0.00  0.00            
ATOM   1394  OP1 DT  X  45     114.396  57.080  72.524  0.00  0.00            
ATOM   1395  OP2 DT  X  45     113.304  55.962  74.556  0.00  0.00            
ATOM   1396  O5' DT  X  45     112.152  57.703  73.326  0.00  0.00            
ATOM   1397  C5' DT  X  45     111.899  58.634  72.333  0.00  0.00            
ATOM   1398  H5' DT  X  45     111.412  58.245  71.439  0.00  0.00            
ATOM   1399 H5'' DT  X  45     112.783  59.130  71.933  0.00  0.00            
ATOM   1400  C4' DT  X  45     110.948  59.833  72.913  0.00  0.00            
ATOM   1401  H4' DT  X  45     110.978  60.666  72.211  0.00  0.00            
ATOM   1402  O4' DT  X  45     109.617  59.235  72.813  0.00  0.00            
ATOM   1403  C1' DT  X  45     108.935  59.698  74.016  0.00  0.00            
ATOM   1404  H1' DT  X  45     108.724  60.767  74.031  0.00  0.00            
ATOM   1405  N1  DT  X  45     107.622  58.944  74.196  0.00  0.00            
ATOM   1406  C6  DT  X  45     107.559  57.620  74.722  0.00  0.00            
ATOM   1407  H6  DT  X  45     108.489  57.124  74.955  0.00  0.00            
ATOM   1408  C5  DT  X  45     106.354  56.957  74.777  0.00  0.00            
ATOM   1409  C7  DT  X  45     106.301  55.688  75.563  0.00  0.00            
ATOM   1410  H71 DT  X  45     105.673  55.869  76.435  0.00  0.00            
ATOM   1411  H72 DT  X  45     105.764  54.927  74.997  0.00  0.00            
ATOM   1412  H73 DT  X  45     107.257  55.265  75.869  0.00  0.00            
ATOM   1413  C4  DT  X  45     105.143  57.598  74.333  0.00  0.00            
ATOM   1414  O4  DT  X  45     104.010  57.050  74.271  0.00  0.00            
ATOM   1415  N3  DT  X  45     105.271  58.890  73.856  0.00  0.00            
ATOM   1416  H3  DT  X  45     104.427  59.365  73.570  0.00  0.00            
ATOM   1417  C2  DT  X  45     106.441  59.604  73.841  0.00  0.00            
ATOM   1418  O2  DT  X  45     106.393  60.803  73.522  0.00  0.00            
ATOM   1419  C3' DT  X  45     111.200  60.164  74.338  0.00  0.00            
ATOM   1420  H3' DT  X  45     112.129  59.674  74.630  0.00  0.00            
ATOM   1421  C2' DT  X  45     110.025  59.506  75.056  0.00  0.00            
ATOM   1422  H2' DT  X  45     110.362  58.498  75.299  0.00  0.00            
ATOM   1423 H2'' DT  X  45     109.624  60.054  75.909  0.00  0.00            
ATOM   1424  O3' DT  X  45     111.268  61.619  74.518  0.00  0.00            
ATOM   1425  P   DG  X  46     111.932  62.246  75.846  0.00  0.00            
ATOM   1426  OP1 DG  X  46     112.211  63.678  75.509  0.00  0.00            
ATOM   1427  OP2 DG  X  46     113.038  61.295  76.175  0.00  0.00            
ATOM   1428  O5' DG  X  46     110.748  62.085  76.910  0.00  0.00            
ATOM   1429  C5' DG  X  46     109.926  63.144  77.289  0.00  0.00            
ATOM   1430  H5' DG  X  46     110.528  64.038  77.452  0.00  0.00            
ATOM   1431 H5'' DG  X  46     109.481  62.752  78.204  0.00  0.00            
ATOM   1432  C4' DG  X  46     108.975  63.480  76.193  0.00  0.00            
ATOM   1433  H4' DG  X  46     109.528  63.878  75.341  0.00  0.00            
ATOM   1434  O4' DG  X  46     108.331  62.233  75.924  0.00  0.00            
ATOM   1435  C1' DG  X  46     106.928  62.460  76.165  0.00  0.00            
ATOM   1436  H1' DG  X  46     106.468  62.851  75.257  0.00  0.00            
ATOM   1437  N9  DG  X  46     106.206  61.241  76.600  0.00  0.00            
ATOM   1438  C8  DG  X  46     106.767  60.121  77.198  0.00  0.00            
ATOM   1439  H8  DG  X  46     107.779  60.031  77.565  0.00  0.00            
ATOM   1440  N7  DG  X  46     105.909  59.152  77.407  0.00  0.00            
ATOM   1441  C5  DG  X  46     104.662  59.696  76.973  0.00  0.00            
ATOM   1442  C6  DG  X  46     103.323  59.118  77.048  0.00  0.00            
ATOM   1443  O6  DG  X  46     102.887  58.025  77.416  0.00  0.00            
ATOM   1444  N1  DG  X  46     102.418  60.004  76.616  0.00  0.00            
ATOM   1445  H1  DG  X  46     101.510  59.612  76.413  0.00  0.00            
ATOM   1446  C2  DG  X  46     102.657  61.229  76.151  0.00  0.00            
ATOM   1447  N2  DG  X  46     101.673  61.995  75.807  0.00  0.00            
ATOM   1448  H21 DG  X  46     100.748  61.601  75.909  0.00  0.00            
ATOM   1449  H22 DG  X  46     101.853  62.796  75.219  0.00  0.00            
ATOM   1450  N3  DG  X  46     103.880  61.803  76.047  0.00  0.00            
ATOM   1451  C4  DG  X  46     104.870  60.962  76.487  0.00  0.00            
ATOM   1452  C3' DG  X  46     107.922  64.495  76.640  0.00  0.00            
ATOM   1453  H3' DG  X  46     108.396  65.144  77.376  0.00  0.00            
ATOM   1454  C2' DG  X  46     106.807  63.541  77.206  0.00  0.00            
ATOM   1455  H2' DG  X  46     106.985  63.205  78.227  0.00  0.00            
ATOM   1456 H2'' DG  X  46     105.788  63.930  77.225  0.00  0.00            
ATOM   1457  O3' DG  X  46     107.459  65.117  75.463  0.00  0.00            
ATOM   1458  P   DC  X  47     106.893  66.609  75.458  0.00  0.00            
ATOM   1459  OP1 DC  X  47     106.738  67.102  74.046  0.00  0.00            
ATOM   1460  OP2 DC  X  47     107.638  67.387  76.509  0.00  0.00            
ATOM   1461  O5' DC  X  47     105.391  66.396  75.955  0.00  0.00            
ATOM   1462  C5' DC  X  47     104.989  66.988  77.185  0.00  0.00            
ATOM   1463  H5' DC  X  47     105.444  67.954  77.407  0.00  0.00            
ATOM   1464 H5'' DC  X  47     105.145  66.364  78.065  0.00  0.00            
ATOM   1465  C4' DC  X  47     103.482  67.098  77.129  0.00  0.00            
ATOM   1466  H4' DC  X  47     103.185  67.712  76.279  0.00  0.00            
ATOM   1467  O4' DC  X  47     102.834  65.832  77.033  0.00  0.00            
ATOM   1468  C1' DC  X  47     102.158  65.439  78.205  0.00  0.00            
ATOM   1469  H1' DC  X  47     101.086  65.567  78.053  0.00  0.00            
ATOM   1470  N1  DC  X  47     102.610  64.105  78.700  0.00  0.00            
ATOM   1471  C6  DC  X  47     103.886  63.837  79.103  0.00  0.00            
ATOM   1472  H6  DC  X  47     104.697  64.503  78.850  0.00  0.00            
ATOM   1473  C5  DC  X  47     104.140  62.636  79.681  0.00  0.00            
ATOM   1474  H5  DC  X  47     105.135  62.435  80.050  0.00  0.00            
ATOM   1475  C4  DC  X  47     103.101  61.714  79.769  0.00  0.00            
ATOM   1476  N4  DC  X  47     103.283  60.638  80.469  0.00  0.00            
ATOM   1477  H41 DC  X  47     102.477  60.037  80.564  0.00  0.00            
ATOM   1478  H42 DC  X  47     104.222  60.365  80.721  0.00  0.00            
ATOM   1479  N3  DC  X  47     101.831  61.970  79.535  0.00  0.00            
ATOM   1480  C2  DC  X  47     101.596  63.157  78.969  0.00  0.00            
ATOM   1481  O2  DC  X  47     100.440  63.398  78.623  0.00  0.00            
ATOM   1482  C3' DC  X  47     102.857  67.803  78.352  0.00  0.00            
ATOM   1483  H3' DC  X  47     103.521  68.513  78.844  0.00  0.00            
ATOM   1484  C2' DC  X  47     102.631  66.557  79.153  0.00  0.00            
ATOM   1485  H2' DC  X  47     103.537  66.262  79.683  0.00  0.00            
ATOM   1486 H2'' DC  X  47     101.838  66.811  79.857  0.00  0.00            
ATOM   1487  O3' DC  X  47     101.625  68.432  77.923  0.00  0.00            
ATOM   1488  P   DT  X  48     100.758  69.191  78.972  0.00  0.00            
ATOM   1489  OP1 DT  X  48     100.237  70.362  78.221  0.00  0.00            
ATOM   1490  OP2 DT  X  48     101.483  69.373  80.231  0.00  0.00            
ATOM   1491  O5' DT  X  48      99.536  68.203  79.331  0.00  0.00            
ATOM   1492  C5' DT  X  48      98.747  67.599  78.292  0.00  0.00            
ATOM   1493  H5' DT  X  48      99.310  67.104  77.501  0.00  0.00            
ATOM   1494 H5'' DT  X  48      98.338  68.489  77.814  0.00  0.00            
ATOM   1495  C4' DT  X  48      97.492  66.781  78.773  0.00  0.00            
ATOM   1496  H4' DT  X  48      96.819  66.682  77.921  0.00  0.00            
ATOM   1497  O4' DT  X  48      97.836  65.457  79.124  0.00  0.00            
ATOM   1498  C1' DT  X  48      97.357  65.202  80.446  0.00  0.00            
ATOM   1499  H1' DT  X  48      96.388  64.703  80.482  0.00  0.00            
ATOM   1500  N1  DT  X  48      98.300  64.264  81.101  0.00  0.00            
ATOM   1501  C6  DT  X  48      99.605  64.649  81.245  0.00  0.00            
ATOM   1502  H6  DT  X  48      99.977  65.598  80.888  0.00  0.00            
ATOM   1503  C5  DT  X  48     100.440  63.848  81.984  0.00  0.00            
ATOM   1504  C7  DT  X  48     101.888  64.266  82.101  0.00  0.00            
ATOM   1505  H71 DT  X  48     102.101  64.505  83.143  0.00  0.00            
ATOM   1506  H72 DT  X  48     102.518  63.396  81.920  0.00  0.00            
ATOM   1507  H73 DT  X  48     102.135  65.018  81.352  0.00  0.00            
ATOM   1508  C4  DT  X  48      99.971  62.590  82.643  0.00  0.00            
ATOM   1509  O4  DT  X  48     100.563  61.873  83.525  0.00  0.00            
ATOM   1510  N3  DT  X  48      98.722  62.245  82.238  0.00  0.00            
ATOM   1511  H3  DT  X  48      98.379  61.346  82.546  0.00  0.00            
ATOM   1512  C2  DT  X  48      97.866  62.996  81.445  0.00  0.00            
ATOM   1513  O2  DT  X  48      96.750  62.567  81.180  0.00  0.00            
ATOM   1514  C3' DT  X  48      96.730  67.445  79.956  0.00  0.00            
ATOM   1515  H3' DT  X  48      97.030  68.475  80.152  0.00  0.00            
ATOM   1516  C2' DT  X  48      97.228  66.519  81.122  0.00  0.00            
ATOM   1517  H2' DT  X  48      98.194  66.887  81.468  0.00  0.00            
ATOM   1518 H2'' DT  X  48      96.567  66.437  81.985  0.00  0.00            
ATOM   1519  O3' DT  X  48      95.331  67.419  79.919  0.00  0.00            
ATOM   1520  P   DC  X  49      94.330  68.234  80.892  0.00  0.00            
ATOM   1521  OP1 DC  X  49      93.560  69.030  79.954  0.00  0.00            
ATOM   1522  OP2 DC  X  49      95.107  68.755  82.054  0.00  0.00            
ATOM   1523  O5' DC  X  49      93.423  67.012  81.415  0.00  0.00            
ATOM   1524  C5' DC  X  49      92.572  66.223  80.595  0.00  0.00            
ATOM   1525  H5' DC  X  49      92.947  66.195  79.572  0.00  0.00            
ATOM   1526 H5'' DC  X  49      91.639  66.766  80.440  0.00  0.00            
ATOM   1527  C4' DC  X  49      92.348  64.831  81.113  0.00  0.00            
ATOM   1528  H4' DC  X  49      91.702  64.377  80.361  0.00  0.00            
ATOM   1529  O4' DC  X  49      93.570  64.202  81.121  0.00  0.00            
ATOM   1530  C1' DC  X  49      93.465  63.176  82.135  0.00  0.00            
ATOM   1531  H1' DC  X  49      93.613  62.174  81.733  0.00  0.00            
ATOM   1532  N1  DC  X  49      94.495  63.437  83.153  0.00  0.00            
ATOM   1533  C6  DC  X  49      95.198  64.625  83.321  0.00  0.00            
ATOM   1534  H6  DC  X  49      94.925  65.493  82.739  0.00  0.00            
ATOM   1535  C5  DC  X  49      96.290  64.642  84.055  0.00  0.00            
ATOM   1536  H5  DC  X  49      96.913  65.524  84.075  0.00  0.00            
ATOM   1537  C4  DC  X  49      96.734  63.391  84.635  0.00  0.00            
ATOM   1538  N4  DC  X  49      97.851  63.436  85.261  0.00  0.00            
ATOM   1539  H41 DC  X  49      98.100  62.714  85.921  0.00  0.00            
ATOM   1540  H42 DC  X  49      98.389  64.272  85.442  0.00  0.00            
ATOM   1541  N3  DC  X  49      95.989  62.319  84.642  0.00  0.00            
ATOM   1542  C2  DC  X  49      94.889  62.331  83.853  0.00  0.00            
ATOM   1543  O2  DC  X  49      94.279  61.234  83.819  0.00  0.00            
ATOM   1544  C3' DC  X  49      91.776  64.880  82.539  0.00  0.00            
ATOM   1545  H3' DC  X  49      92.289  65.576  83.202  0.00  0.00            
ATOM   1546  C2' DC  X  49      92.093  63.400  82.802  0.00  0.00            
ATOM   1547  H2' DC  X  49      92.229  63.181  83.861  0.00  0.00            
ATOM   1548 H2'' DC  X  49      91.463  62.660  82.308  0.00  0.00            
ATOM   1549  O3' DC  X  49      90.445  65.077  82.384  0.00  0.00            
ATOM   1550  P   DC  X  50      89.577  65.591  83.580  0.00  0.00            
ATOM   1551  OP1 DC  X  50      88.252  65.779  83.091  0.00  0.00            
ATOM   1552  OP2 DC  X  50      90.161  66.697  84.372  0.00  0.00            
ATOM   1553  O5' DC  X  50      89.391  64.392  84.682  0.00  0.00            
ATOM   1554  C5' DC  X  50      88.672  63.177  84.425  0.00  0.00            
ATOM   1555  H5' DC  X  50      89.065  62.869  83.456  0.00  0.00            
ATOM   1556 H5'' DC  X  50      87.616  63.442  84.474  0.00  0.00            
ATOM   1557  C4' DC  X  50      88.964  62.174  85.442  0.00  0.00            
ATOM   1558  H4' DC  X  50      88.372  61.270  85.299  0.00  0.00            
ATOM   1559  O4' DC  X  50      90.407  61.823  85.555  0.00  0.00            
ATOM   1560  C1' DC  X  50      90.717  62.084  86.880  0.00  0.00            
ATOM   1561  H1' DC  X  50      90.625  61.117  87.373  0.00  0.00            
ATOM   1562  N1  DC  X  50      92.124  62.601  87.061  0.00  0.00            
ATOM   1563  C6  DC  X  50      92.485  63.823  86.528  0.00  0.00            
ATOM   1564  H6  DC  X  50      91.815  64.381  85.889  0.00  0.00            
ATOM   1565  C5  DC  X  50      93.690  64.336  86.788  0.00  0.00            
ATOM   1566  H5  DC  X  50      93.909  65.306  86.366  0.00  0.00            
ATOM   1567  C4  DC  X  50      94.547  63.716  87.737  0.00  0.00            
ATOM   1568  N4  DC  X  50      95.668  64.173  88.090  0.00  0.00            
ATOM   1569  H41 DC  X  50      96.178  63.514  88.660  0.00  0.00            
ATOM   1570  H42 DC  X  50      95.917  65.147  87.989  0.00  0.00            
ATOM   1571  N3  DC  X  50      94.240  62.565  88.291  0.00  0.00            
ATOM   1572  C2  DC  X  50      93.035  62.004  87.907  0.00  0.00            
ATOM   1573  O2  DC  X  50      92.677  60.954  88.468  0.00  0.00            
ATOM   1574  C3' DC  X  50      88.495  62.417  86.922  0.00  0.00            
ATOM   1575  H3' DC  X  50      87.673  63.131  86.975  0.00  0.00            
ATOM   1576  C2' DC  X  50      89.713  62.997  87.584  0.00  0.00            
ATOM   1577  H2' DC  X  50      89.810  64.038  87.274  0.00  0.00            
ATOM   1578 H2'' DC  X  50      89.755  62.988  88.673  0.00  0.00            
ATOM   1579  O3' DC  X  50      88.276  61.181  87.591  0.00  0.00            
ATOM   1580  P   DA  X  51      86.754  60.825  87.884  0.00  0.00            
ATOM   1581  OP1 DA  X  51      86.183  60.383  86.575  0.00  0.00            
ATOM   1582  OP2 DA  X  51      86.169  61.901  88.672  0.00  0.00            
ATOM   1583  O5' DA  X  51      86.981  59.562  88.817  0.00  0.00            
ATOM   1584  C5' DA  X  51      87.168  58.243  88.343  0.00  0.00            
ATOM   1585  H5' DA  X  51      87.714  58.340  87.404  0.00  0.00            
ATOM   1586 H5'' DA  X  51      86.213  57.829  88.019  0.00  0.00            
ATOM   1587  C4' DA  X  51      87.917  57.333  89.335  0.00  0.00            
ATOM   1588  H4' DA  X  51      88.072  56.363  88.862  0.00  0.00            
ATOM   1589  O4' DA  X  51      89.236  57.773  89.718  0.00  0.00            
ATOM   1590  C1' DA  X  51      89.262  58.176  91.061  0.00  0.00            
ATOM   1591  H1' DA  X  51      89.959  57.514  91.575  0.00  0.00            
ATOM   1592  N9  DA  X  51      90.089  59.490  91.093  0.00  0.00            
ATOM   1593  C8  DA  X  51      89.828  60.786  90.677  0.00  0.00            
ATOM   1594  H8  DA  X  51      88.901  61.046  90.187  0.00  0.00            
ATOM   1595  N7  DA  X  51      90.814  61.639  90.851  0.00  0.00            
ATOM   1596  C5  DA  X  51      91.765  60.808  91.416  0.00  0.00            
ATOM   1597  C6  DA  X  51      93.091  61.041  91.873  0.00  0.00            
ATOM   1598  N6  DA  X  51      93.655  62.192  91.809  0.00  0.00            
ATOM   1599  H61 DA  X  51      94.492  62.291  92.365  0.00  0.00            
ATOM   1600  H62 DA  X  51      93.157  62.950  91.365  0.00  0.00            
ATOM   1601  N1  DA  X  51      93.816  60.050  92.438  0.00  0.00            
ATOM   1602  C2  DA  X  51      93.271  58.838  92.600  0.00  0.00            
ATOM   1603  H2  DA  X  51      93.919  58.069  92.993  0.00  0.00            
ATOM   1604  N3  DA  X  51      92.082  58.473  92.205  0.00  0.00            
ATOM   1605  C4  DA  X  51      91.370  59.476  91.603  0.00  0.00            
ATOM   1606  C3' DA  X  51      87.195  57.159  90.681  0.00  0.00            
ATOM   1607  H3' DA  X  51      86.123  57.357  90.676  0.00  0.00            
ATOM   1608  C2' DA  X  51      87.833  58.202  91.555  0.00  0.00            
ATOM   1609  H2' DA  X  51      87.438  59.192  91.330  0.00  0.00            
ATOM   1610 H2'' DA  X  51      87.812  57.977  92.621  0.00  0.00            
ATOM   1611  O3' DA  X  51      87.466  55.819  91.131  0.00  0.00            
ATOM   1612  P   DT  X  52      86.536  55.133  92.265  0.00  0.00            
ATOM   1613  OP1 DT  X  52      86.474  53.641  92.086  0.00  0.00            
ATOM   1614  OP2 DT  X  52      85.238  55.913  92.398  0.00  0.00            
ATOM   1615  O5' DT  X  52      87.421  55.532  93.492  0.00  0.00            
ATOM   1616  C5' DT  X  52      88.458  54.613  93.930  0.00  0.00            
ATOM   1617  H5' DT  X  52      89.063  54.601  93.024  0.00  0.00            
ATOM   1618 H5'' DT  X  52      87.919  53.680  94.096  0.00  0.00            
ATOM   1619  C4' DT  X  52      89.309  55.116  95.082  0.00  0.00            
ATOM   1620  H4' DT  X  52      89.964  54.247  95.159  0.00  0.00            
ATOM   1621  O4' DT  X  52      90.083  56.263  94.698  0.00  0.00            
ATOM   1622  C1' DT  X  52      90.114  57.123  95.841  0.00  0.00            
ATOM   1623  H1' DT  X  52      90.963  56.799  96.443  0.00  0.00            
ATOM   1624  N1  DT  X  52      90.165  58.576  95.521  0.00  0.00            
ATOM   1625  C6  DT  X  52      89.087  59.212  94.856  0.00  0.00            
ATOM   1626  H6  DT  X  52      88.132  58.719  94.750  0.00  0.00            
ATOM   1627  C5  DT  X  52      89.211  60.506  94.491  0.00  0.00            
ATOM   1628  C7  DT  X  52      87.987  61.235  93.965  0.00  0.00            
ATOM   1629  H71 DT  X  52      88.254  61.658  92.996  0.00  0.00            
ATOM   1630  H72 DT  X  52      87.090  60.623  93.871  0.00  0.00            
ATOM   1631  H73 DT  X  52      87.873  62.158  94.532  0.00  0.00            
ATOM   1632  C4  DT  X  52      90.499  61.250  94.680  0.00  0.00            
ATOM   1633  O4  DT  X  52      90.773  62.387  94.345  0.00  0.00            
ATOM   1634  N3  DT  X  52      91.484  60.551  95.303  0.00  0.00            
ATOM   1635  H3  DT  X  52      92.301  61.114  95.489  0.00  0.00            
ATOM   1636  C2  DT  X  52      91.390  59.260  95.716  0.00  0.00            
ATOM   1637  O2  DT  X  52      92.361  58.730  96.309  0.00  0.00            
ATOM   1638  C3' DT  X  52      88.580  55.369  96.431  0.00  0.00            
ATOM   1639  H3' DT  X  52      87.513  55.233  96.255  0.00  0.00            
ATOM   1640  C2' DT  X  52      88.768  56.784  96.605  0.00  0.00            
ATOM   1641  H2' DT  X  52      87.907  57.354  96.255  0.00  0.00            
ATOM   1642 H2'' DT  X  52      88.939  57.001  97.660  0.00  0.00            
ATOM   1643  O3' DT  X  52      88.934  54.618  97.565  0.00  0.00            
ATOM   1644  P   DC  X  53      88.062  54.449  98.808  0.00  0.00            
ATOM   1645  OP1 DC  X  53      88.054  53.019  99.140  0.00  0.00            
ATOM   1646  OP2 DC  X  53      86.757  55.094  98.610  0.00  0.00            
ATOM   1647  O5' DC  X  53      88.870  55.210  99.950  0.00  0.00            
ATOM   1648  C5' DC  X  53      89.951  54.526 100.581  0.00  0.00            
ATOM   1649  H5' DC  X  53      90.569  53.990  99.860  0.00  0.00            
ATOM   1650 H5'' DC  X  53      89.380  53.902 101.268  0.00  0.00            
ATOM   1651  C4' DC  X  53      90.853  55.533 101.343  0.00  0.00            
ATOM   1652  H4' DC  X  53      91.683  55.075 101.882  0.00  0.00            
ATOM   1653  O4' DC  X  53      91.404  56.489 100.394  0.00  0.00            
ATOM   1654  C1' DC  X  53      91.505  57.761 101.092  0.00  0.00            
ATOM   1655  H1' DC  X  53      92.553  57.974 101.304  0.00  0.00            
ATOM   1656  N1  DC  X  53      90.888  58.738 100.164  0.00  0.00            
ATOM   1657  C6  DC  X  53      89.685  58.601  99.628  0.00  0.00            
ATOM   1658  H6  DC  X  53      89.223  57.643  99.819  0.00  0.00            
ATOM   1659  C5  DC  X  53      89.008  59.631  99.032  0.00  0.00            
ATOM   1660  H5  DC  X  53      88.034  59.533  98.576  0.00  0.00            
ATOM   1661  C4  DC  X  53      89.771  60.821  98.700  0.00  0.00            
ATOM   1662  N4  DC  X  53      89.366  61.781  97.916  0.00  0.00            
ATOM   1663  H41 DC  X  53      90.026  62.516  97.708  0.00  0.00            
ATOM   1664  H42 DC  X  53      88.448  61.732  97.498  0.00  0.00            
ATOM   1665  N3  DC  X  53      90.981  60.976  99.199  0.00  0.00            
ATOM   1666  C2  DC  X  53      91.466  59.988 100.011  0.00  0.00            
ATOM   1667  O2  DC  X  53      92.476  60.313 100.670  0.00  0.00            
ATOM   1668  C3' DC  X  53      90.106  56.349 102.455  0.00  0.00            
ATOM   1669  H3' DC  X  53      89.078  56.446 102.106  0.00  0.00            
ATOM   1670  C2' DC  X  53      90.805  57.648 102.438  0.00  0.00            
ATOM   1671  H2' DC  X  53      90.013  58.394 102.506  0.00  0.00            
ATOM   1672 H2'' DC  X  53      91.489  57.696 103.286  0.00  0.00            
ATOM   1673  O3' DC  X  53      90.063  55.753 103.766  0.00  0.00            
ATOM   1674  P   DA  X  54      89.038  56.346 104.935  0.00  0.00            
ATOM   1675  OP1 DA  X  54      88.894  55.356 106.022  0.00  0.00            
ATOM   1676  OP2 DA  X  54      87.795  56.812 104.203  0.00  0.00            
ATOM   1677  O5' DA  X  54      89.559  57.677 105.556  0.00  0.00            
ATOM   1678  C5' DA  X  54      90.805  57.752 106.159  0.00  0.00            
ATOM   1679  H5' DA  X  54      91.565  57.675 105.382  0.00  0.00            
ATOM   1680 H5'' DA  X  54      90.869  57.000 106.945  0.00  0.00            
ATOM   1681  C4' DA  X  54      91.221  59.036 106.871  0.00  0.00            
ATOM   1682  H4' DA  X  54      92.197  58.821 107.305  0.00  0.00            
ATOM   1683  O4' DA  X  54      91.567  60.008 105.899  0.00  0.00            
ATOM   1684  C1' DA  X  54      90.608  61.074 105.899  0.00  0.00            
ATOM   1685  H1' DA  X  54      91.155  61.977 106.168  0.00  0.00            
ATOM   1686  N9  DA  X  54      90.022  61.403 104.549  0.00  0.00            
ATOM   1687  C8  DA  X  54      89.044  60.652 103.939  0.00  0.00            
ATOM   1688  H8  DA  X  54      88.781  59.682 104.333  0.00  0.00            
ATOM   1689  N7  DA  X  54      88.710  61.094 102.730  0.00  0.00            
ATOM   1690  C5  DA  X  54      89.386  62.323 102.634  0.00  0.00            
ATOM   1691  C6  DA  X  54      89.304  63.456 101.697  0.00  0.00            
ATOM   1692  N6  DA  X  54      88.771  63.436 100.449  0.00  0.00            
ATOM   1693  H61 DA  X  54      88.763  64.261  99.866  0.00  0.00            
ATOM   1694  H62 DA  X  54      88.644  62.550  99.981  0.00  0.00            
ATOM   1695  N1  DA  X  54      89.961  64.581 102.055  0.00  0.00            
ATOM   1696  C2  DA  X  54      90.602  64.617 103.180  0.00  0.00            
ATOM   1697  H2  DA  X  54      91.094  65.566 103.336  0.00  0.00            
ATOM   1698  N3  DA  X  54      90.741  63.721 104.140  0.00  0.00            
ATOM   1699  C4  DA  X  54      90.020  62.573 103.797  0.00  0.00            
ATOM   1700  C3' DA  X  54      90.194  59.700 107.825  0.00  0.00            
ATOM   1701  H3' DA  X  54      89.524  58.926 108.200  0.00  0.00            
ATOM   1702  C2' DA  X  54      89.506  60.722 106.899  0.00  0.00            
ATOM   1703  H2' DA  X  54      88.693  60.198 106.397  0.00  0.00            
ATOM   1704 H2'' DA  X  54      89.214  61.573 107.515  0.00  0.00            
ATOM   1705  O3' DA  X  54      90.863  60.291 108.885  0.00  0.00            
ATOM   1706  P   DA  X  55      90.037  60.616 110.270  0.00  0.00            
ATOM   1707  OP1 DA  X  55      91.025  60.559 111.406  0.00  0.00            
ATOM   1708  OP2 DA  X  55      88.801  59.791 110.297  0.00  0.00            
ATOM   1709  O5' DA  X  55      89.635  62.118 110.016  0.00  0.00            
ATOM   1710  C5' DA  X  55      90.626  63.103 109.884  0.00  0.00            
ATOM   1711  H5' DA  X  55      91.391  62.695 109.223  0.00  0.00            
ATOM   1712 H5'' DA  X  55      91.033  63.291 110.878  0.00  0.00            
ATOM   1713  C4' DA  X  55      90.058  64.413 109.314  0.00  0.00            
ATOM   1714  H4' DA  X  55      90.827  65.162 109.503  0.00  0.00            
ATOM   1715  O4' DA  X  55      89.751  64.292 107.962  0.00  0.00            
ATOM   1716  C1' DA  X  55      88.438  65.094 107.801  0.00  0.00            
ATOM   1717  H1' DA  X  55      88.633  66.166 107.835  0.00  0.00            
ATOM   1718  N9  DA  X  55      87.633  64.725 106.663  0.00  0.00            
ATOM   1719  C8  DA  X  55      87.207  63.431 106.358  0.00  0.00            
ATOM   1720  H8  DA  X  55      86.970  62.747 107.159  0.00  0.00            
ATOM   1721  N7  DA  X  55      86.734  63.355 105.138  0.00  0.00            
ATOM   1722  C5  DA  X  55      86.995  64.545 104.635  0.00  0.00            
ATOM   1723  C6  DA  X  55      86.827  64.997 103.285  0.00  0.00            
ATOM   1724  N6  DA  X  55      86.143  64.397 102.338  0.00  0.00            
ATOM   1725  H61 DA  X  55      85.937  64.953 101.521  0.00  0.00            
ATOM   1726  H62 DA  X  55      85.919  63.413 102.374  0.00  0.00            
ATOM   1727  N1  DA  X  55      87.096  66.285 102.974  0.00  0.00            
ATOM   1728  C2  DA  X  55      87.758  66.997 103.948  0.00  0.00            
ATOM   1729  H2  DA  X  55      88.032  67.990 103.623  0.00  0.00            
ATOM   1730  N3  DA  X  55      88.104  66.639 105.148  0.00  0.00            
ATOM   1731  C4  DA  X  55      87.652  65.365 105.433  0.00  0.00            
ATOM   1732  C3' DA  X  55      88.794  64.911 110.125  0.00  0.00            
ATOM   1733  H3' DA  X  55      88.663  64.278 111.003  0.00  0.00            
ATOM   1734  C2' DA  X  55      87.756  64.688 109.093  0.00  0.00            
ATOM   1735  H2' DA  X  55      87.379  63.671 108.981  0.00  0.00            
ATOM   1736 H2'' DA  X  55      86.975  65.443 109.187  0.00  0.00            
ATOM   1737  O3' DA  X  55      89.014  66.261 110.476  0.00  0.00            
ATOM   1738  P   DA  X  56      88.246  67.066 111.592  0.00  0.00            
ATOM   1739  OP1 DA  X  56      89.240  68.025 112.158  0.00  0.00            
ATOM   1740  OP2 DA  X  56      87.593  66.098 112.511  0.00  0.00            
ATOM   1741  O5' DA  X  56      87.175  67.787 110.657  0.00  0.00            
ATOM   1742  C5' DA  X  56      87.667  68.607 109.617  0.00  0.00            
ATOM   1743  H5' DA  X  56      88.371  68.040 109.007  0.00  0.00            
ATOM   1744 H5'' DA  X  56      88.175  69.495 109.994  0.00  0.00            
ATOM   1745  C4' DA  X  56      86.543  69.124 108.657  0.00  0.00            
ATOM   1746  H4' DA  X  56      86.993  69.932 108.080  0.00  0.00            
ATOM   1747  O4' DA  X  56      86.130  68.117 107.795  0.00  0.00            
ATOM   1748  C1' DA  X  56      84.750  68.251 107.703  0.00  0.00            
ATOM   1749  H1' DA  X  56      84.523  69.154 107.135  0.00  0.00            
ATOM   1750  N9  DA  X  56      84.353  67.012 107.112  0.00  0.00            
ATOM   1751  C8  DA  X  56      84.139  65.776 107.624  0.00  0.00            
ATOM   1752  H8  DA  X  56      84.388  65.611 108.662  0.00  0.00            
ATOM   1753  N7  DA  X  56      83.828  64.765 106.800  0.00  0.00            
ATOM   1754  C5  DA  X  56      83.646  65.609 105.612  0.00  0.00            
ATOM   1755  C6  DA  X  56      83.279  65.451 104.227  0.00  0.00            
ATOM   1756  N6  DA  X  56      82.947  64.259 103.781  0.00  0.00            
ATOM   1757  H61 DA  X  56      82.723  64.113 102.807  0.00  0.00            
ATOM   1758  H62 DA  X  56      82.769  63.520 104.446  0.00  0.00            
ATOM   1759  N1  DA  X  56      83.146  66.442 103.343  0.00  0.00            
ATOM   1760  C2  DA  X  56      83.452  67.692 103.722  0.00  0.00            
ATOM   1761  H2  DA  X  56      83.422  68.566 103.088  0.00  0.00            
ATOM   1762  N3  DA  X  56      83.763  67.992 104.972  0.00  0.00            
ATOM   1763  C4  DA  X  56      83.819  66.909 105.861  0.00  0.00            
ATOM   1764  C3' DA  X  56      85.314  69.617 109.423  0.00  0.00            
ATOM   1765  H3' DA  X  56      85.570  69.577 110.481  0.00  0.00            
ATOM   1766  C2' DA  X  56      84.308  68.566 109.083  0.00  0.00            
ATOM   1767  H2' DA  X  56      84.312  67.692 109.734  0.00  0.00            
ATOM   1768 H2'' DA  X  56      83.266  68.872 108.993  0.00  0.00            
ATOM   1769  O3' DA  X  56      84.884  70.851 109.032  0.00  0.00            
ATOM   1770  P   DA  X  57      84.200  72.016 109.988  0.00  0.00            
ATOM   1771  OP1 DA  X  57      85.303  72.699 110.743  0.00  0.00            
ATOM   1772  OP2 DA  X  57      83.138  71.401 110.783  0.00  0.00            
ATOM   1773  O5' DA  X  57      83.524  72.934 108.947  0.00  0.00            
ATOM   1774  C5' DA  X  57      84.315  73.839 108.215  0.00  0.00            
ATOM   1775  H5' DA  X  57      85.117  73.270 107.745  0.00  0.00            
ATOM   1776 H5'' DA  X  57      84.729  74.622 108.851  0.00  0.00            
ATOM   1777  C4' DA  X  57      83.459  74.487 107.089  0.00  0.00            
ATOM   1778  H4' DA  X  57      84.160  75.157 106.590  0.00  0.00            
ATOM   1779  O4' DA  X  57      82.979  73.546 106.095  0.00  0.00            
ATOM   1780  C1' DA  X  57      81.562  73.266 106.226  0.00  0.00            
ATOM   1781  H1' DA  X  57      81.155  73.553 105.257  0.00  0.00            
ATOM   1782  N9  DA  X  57      81.366  71.869 106.486  0.00  0.00            
ATOM   1783  C8  DA  X  57      81.362  71.181 107.656  0.00  0.00            
ATOM   1784  H8  DA  X  57      81.419  71.696 108.604  0.00  0.00            
ATOM   1785  N7  DA  X  57      81.033  69.921 107.492  0.00  0.00            
ATOM   1786  C5  DA  X  57      80.865  69.796 106.150  0.00  0.00            
ATOM   1787  C6  DA  X  57      80.600  68.694 105.334  0.00  0.00            
ATOM   1788  N6  DA  X  57      80.428  67.496 105.745  0.00  0.00            
ATOM   1789  H61 DA  X  57      80.157  66.758 105.111  0.00  0.00            
ATOM   1790  H62 DA  X  57      80.442  67.284 106.732  0.00  0.00            
ATOM   1791  N1  DA  X  57      80.380  68.855 104.009  0.00  0.00            
ATOM   1792  C2  DA  X  57      80.575  70.095 103.587  0.00  0.00            
ATOM   1793  H2  DA  X  57      80.544  70.097 102.507  0.00  0.00            
ATOM   1794  N3  DA  X  57      80.817  71.193 104.211  0.00  0.00            
ATOM   1795  C4  DA  X  57      80.985  70.978 105.538  0.00  0.00            
ATOM   1796  C3' DA  X  57      82.142  75.269 107.420  0.00  0.00            
ATOM   1797  H3' DA  X  57      82.244  75.713 108.410  0.00  0.00            
ATOM   1798  C2' DA  X  57      81.088  74.227 107.319  0.00  0.00            
ATOM   1799  H2' DA  X  57      80.911  73.808 108.310  0.00  0.00            
ATOM   1800 H2'' DA  X  57      80.164  74.668 106.946  0.00  0.00            
ATOM   1801  O3' DA  X  57      82.126  76.295 106.389  0.00  0.00            
ATOM   1802  P   DG  X  58      80.824  77.196 106.113  0.00  0.00            
ATOM   1803  OP1 DG  X  58      81.428  78.297 105.332  0.00  0.00            
ATOM   1804  OP2 DG  X  58      80.059  77.450 107.386  0.00  0.00            
ATOM   1805  O5' DG  X  58      79.817  76.363 105.222  0.00  0.00            
ATOM   1806  C5' DG  X  58      80.089  75.987 103.920  0.00  0.00            
ATOM   1807  H5' DG  X  58      80.900  75.262 103.850  0.00  0.00            
ATOM   1808 H5'' DG  X  58      80.321  76.895 103.363  0.00  0.00            
ATOM   1809  C4' DG  X  58      78.862  75.477 103.239  0.00  0.00            
ATOM   1810  H4' DG  X  58      79.034  75.487 102.162  0.00  0.00            
ATOM   1811  O4' DG  X  58      78.681  74.110 103.670  0.00  0.00            
ATOM   1812  C1' DG  X  58      77.338  73.914 104.135  0.00  0.00            
ATOM   1813  H1' DG  X  58      76.670  73.661 103.311  0.00  0.00            
ATOM   1814  N9  DG  X  58      77.331  72.827 105.107  0.00  0.00            
ATOM   1815  C8  DG  X  58      77.718  72.825 106.432  0.00  0.00            
ATOM   1816  H8  DG  X  58      78.049  73.718 106.940  0.00  0.00            
ATOM   1817  N7  DG  X  58      77.921  71.639 106.915  0.00  0.00            
ATOM   1818  C5  DG  X  58      77.562  70.797 105.916  0.00  0.00            
ATOM   1819  C6  DG  X  58      77.503  69.364 105.848  0.00  0.00            
ATOM   1820  O6  DG  X  58      77.693  68.534 106.729  0.00  0.00            
ATOM   1821  N1  DG  X  58      77.162  68.832 104.576  0.00  0.00            
ATOM   1822  H1  DG  X  58      77.102  67.826 104.511  0.00  0.00            
ATOM   1823  C2  DG  X  58      76.775  69.660 103.552  0.00  0.00            
ATOM   1824  N2  DG  X  58      76.402  68.976 102.490  0.00  0.00            
ATOM   1825  H21 DG  X  58      76.189  67.993 102.590  0.00  0.00            
ATOM   1826  H22 DG  X  58      76.078  69.470 101.671  0.00  0.00            
ATOM   1827  N3  DG  X  58      76.824  70.956 103.503  0.00  0.00            
ATOM   1828  C4  DG  X  58      77.257  71.505 104.748  0.00  0.00            
ATOM   1829  C3' DG  X  58      77.544  76.124 103.533  0.00  0.00            
ATOM   1830  H3' DG  X  58      77.669  77.131 103.931  0.00  0.00            
ATOM   1831  C2' DG  X  58      76.907  75.278 104.596  0.00  0.00            
ATOM   1832  H2' DG  X  58      77.367  75.549 105.546  0.00  0.00            
ATOM   1833 H2'' DG  X  58      75.820  75.317 104.524  0.00  0.00            
ATOM   1834  O3' DG  X  58      76.796  76.270 102.364  0.00  0.00            
ATOM   1835  P   DG  X  59      75.360  77.033 102.277  0.00  0.00            
ATOM   1836  OP1 DG  X  59      75.201  77.446 100.836  0.00  0.00            
ATOM   1837  OP2 DG  X  59      75.317  78.172 103.314  0.00  0.00            
ATOM   1838  O5' DG  X  59      74.290  75.946 102.619  0.00  0.00            
ATOM   1839  C5' DG  X  59      74.126  74.731 101.864  0.00  0.00            
ATOM   1840  H5' DG  X  59      75.109  74.286 101.710  0.00  0.00            
ATOM   1841 H5'' DG  X  59      73.717  74.946 100.876  0.00  0.00            
ATOM   1842  C4' DG  X  59      73.259  73.722 102.642  0.00  0.00            
ATOM   1843  H4' DG  X  59      73.150  72.837 102.016  0.00  0.00            
ATOM   1844  O4' DG  X  59      74.041  73.133 103.644  0.00  0.00            
ATOM   1845  C1' DG  X  59      73.129  72.636 104.599  0.00  0.00            
ATOM   1846  H1' DG  X  59      72.518  71.824 104.204  0.00  0.00            
ATOM   1847  N9  DG  X  59      73.697  72.071 105.885  0.00  0.00            
ATOM   1848  C8  DG  X  59      73.815  72.714 107.100  0.00  0.00            
ATOM   1849  H8  DG  X  59      73.837  73.793 107.154  0.00  0.00            
ATOM   1850  N7  DG  X  59      74.145  72.008 108.105  0.00  0.00            
ATOM   1851  C5  DG  X  59      74.139  70.632 107.547  0.00  0.00            
ATOM   1852  C6  DG  X  59      74.379  69.317 108.047  0.00  0.00            
ATOM   1853  O6  DG  X  59      74.652  68.916 109.194  0.00  0.00            
ATOM   1854  N1  DG  X  59      74.215  68.315 107.157  0.00  0.00            
ATOM   1855  H1  DG  X  59      74.363  67.356 107.438  0.00  0.00            
ATOM   1856  C2  DG  X  59      74.047  68.556 105.837  0.00  0.00            
ATOM   1857  N2  DG  X  59      73.972  67.461 105.111  0.00  0.00            
ATOM   1858  H21 DG  X  59      74.331  66.597 105.493  0.00  0.00            
ATOM   1859  H22 DG  X  59      73.745  67.602 104.138  0.00  0.00            
ATOM   1860  N3  DG  X  59      73.854  69.768 105.257  0.00  0.00            
ATOM   1861  C4  DG  X  59      73.927  70.770 106.171  0.00  0.00            
ATOM   1862  C3' DG  X  59      71.958  74.206 103.255  0.00  0.00            
ATOM   1863  H3' DG  X  59      71.692  75.256 103.125  0.00  0.00            
ATOM   1864  C2' DG  X  59      72.234  73.916 104.729  0.00  0.00            
ATOM   1865  H2' DG  X  59      72.715  74.779 105.190  0.00  0.00            
ATOM   1866 H2'' DG  X  59      71.340  73.653 105.295  0.00  0.00            
ATOM   1867  O3' DG  X  59      70.958  73.378 102.697  0.00  0.00            
ATOM   1868  P   DC  X  60      70.033  73.943 101.509  0.00  0.00            
ATOM   1869  OP1 DC  X  60      70.736  74.896 100.659  0.00  0.00            
ATOM   1870  OP2 DC  X  60      68.764  74.309 102.129  0.00  0.00            
ATOM   1871  O5' DC  X  60      69.713  72.566 100.907  0.00  0.00            
ATOM   1872  C5' DC  X  60      70.682  71.825 100.199  0.00  0.00            
ATOM   1873  H5' DC  X  60      71.674  72.090 100.564  0.00  0.00            
ATOM   1874 H5'' DC  X  60      70.651  72.074  99.138  0.00  0.00            
ATOM   1875  C4' DC  X  60      70.736  70.328 100.344  0.00  0.00            
ATOM   1876  H4' DC  X  60      71.376  70.033  99.512  0.00  0.00            
ATOM   1877  O4' DC  X  60      71.181  69.981 101.629  0.00  0.00            
ATOM   1878  C1' DC  X  60      70.147  69.179 102.294  0.00  0.00            
ATOM   1879  H1' DC  X  60      70.527  68.170 102.130  0.00  0.00            
ATOM   1880  N1  DC  X  60      70.105  69.591 103.731  0.00  0.00            
ATOM   1881  C6  DC  X  60      69.613  70.750 104.162  0.00  0.00            
ATOM   1882  H6  DC  X  60      69.154  71.456 103.487  0.00  0.00            
ATOM   1883  C5  DC  X  60      69.630  71.037 105.545  0.00  0.00            
ATOM   1884  H5  DC  X  60      69.080  71.922 105.831  0.00  0.00            
ATOM   1885  C4  DC  X  60      70.305  70.139 106.367  0.00  0.00            
ATOM   1886  N4  DC  X  60      70.552  70.465 107.609  0.00  0.00            
ATOM   1887  H41 DC  X  60      70.949  69.690 108.121  0.00  0.00            
ATOM   1888  H42 DC  X  60      70.388  71.405 107.940  0.00  0.00            
ATOM   1889  N3  DC  X  60      70.713  68.926 106.011  0.00  0.00            
ATOM   1890  C2  DC  X  60      70.594  68.683 104.694  0.00  0.00            
ATOM   1891  O2  DC  X  60      70.982  67.578 104.301  0.00  0.00            
ATOM   1892  C3' DC  X  60      69.370  69.592 100.182  0.00  0.00            
ATOM   1893  H3' DC  X  60      68.737  70.266  99.604  0.00  0.00            
ATOM   1894  C2' DC  X  60      68.844  69.455 101.610  0.00  0.00            
ATOM   1895  H2' DC  X  60      68.376  70.390 101.921  0.00  0.00            
ATOM   1896 H2'' DC  X  60      68.257  68.597 101.938  0.00  0.00            
ATOM   1897  O3' DC  X  60      69.316  68.411  99.437  0.00  0.00            
ATOM   1898  P   DA  X  61      67.977  67.479  99.374  0.00  0.00            
ATOM   1899  OP1 DA  X  61      67.920  66.840  98.056  0.00  0.00            
ATOM   1900  OP2 DA  X  61      66.865  68.410  99.639  0.00  0.00            
ATOM   1901  O5' DA  X  61      68.135  66.510 100.530  0.00  0.00            
ATOM   1902  C5' DA  X  61      69.089  65.453 100.473  0.00  0.00            
ATOM   1903  H5' DA  X  61      70.119  65.779 100.612  0.00  0.00            
ATOM   1904 H5'' DA  X  61      69.148  65.040  99.465  0.00  0.00            
ATOM   1905  C4' DA  X  61      68.832  64.426 101.438  0.00  0.00            
ATOM   1906  H4' DA  X  61      69.607  63.690 101.222  0.00  0.00            
ATOM   1907  O4' DA  X  61      69.001  64.721 102.843  0.00  0.00            
ATOM   1908  C1' DA  X  61      67.752  64.511 103.592  0.00  0.00            
ATOM   1909  H1' DA  X  61      67.842  63.684 104.296  0.00  0.00            
ATOM   1910  N9  DA  X  61      67.672  65.805 104.414  0.00  0.00            
ATOM   1911  C8  DA  X  61      67.461  67.057 103.897  0.00  0.00            
ATOM   1912  H8  DA  X  61      67.343  67.167 102.829  0.00  0.00            
ATOM   1913  N7  DA  X  61      67.280  67.978 104.744  0.00  0.00            
ATOM   1914  C5  DA  X  61      67.498  67.308 105.963  0.00  0.00            
ATOM   1915  C6  DA  X  61      67.542  67.751 107.310  0.00  0.00            
ATOM   1916  N6  DA  X  61      67.499  68.993 107.642  0.00  0.00            
ATOM   1917  H61 DA  X  61      67.458  69.306 108.602  0.00  0.00            
ATOM   1918  H62 DA  X  61      67.440  69.775 107.005  0.00  0.00            
ATOM   1919  N1  DA  X  61      67.692  66.841 108.355  0.00  0.00            
ATOM   1920  C2  DA  X  61      67.900  65.535 107.968  0.00  0.00            
ATOM   1921  H2  DA  X  61      68.045  64.822 108.766  0.00  0.00            
ATOM   1922  N3  DA  X  61      67.844  65.038 106.760  0.00  0.00            
ATOM   1923  C4  DA  X  61      67.679  65.971 105.785  0.00  0.00            
ATOM   1924  C3' DA  X  61      67.476  63.721 101.287  0.00  0.00            
ATOM   1925  H3' DA  X  61      67.042  63.931 100.309  0.00  0.00            
ATOM   1926  C2' DA  X  61      66.664  64.329 102.488  0.00  0.00            
ATOM   1927  H2' DA  X  61      66.197  65.255 102.152  0.00  0.00            
ATOM   1928 H2'' DA  X  61      65.885  63.641 102.818  0.00  0.00            
ATOM   1929  O3' DA  X  61      67.634  62.307 101.369  0.00  0.00            
ATOM   1930  P   DT  X  62      66.404  61.294 101.101  0.00  0.00            
ATOM   1931  OP1 DT  X  62      66.991  59.976 100.762  0.00  0.00            
ATOM   1932  OP2 DT  X  62      65.482  61.959 100.191  0.00  0.00            
ATOM   1933  O5' DT  X  62      65.580  61.215 102.474  0.00  0.00            
ATOM   1934  C5' DT  X  62      66.244  60.748 103.663  0.00  0.00            
ATOM   1935  H5' DT  X  62      67.273  61.104 103.727  0.00  0.00            
ATOM   1936 H5'' DT  X  62      66.285  59.660 103.618  0.00  0.00            
ATOM   1937  C4' DT  X  62      65.548  61.161 104.943  0.00  0.00            
ATOM   1938  H4' DT  X  62      65.964  60.495 105.698  0.00  0.00            
ATOM   1939  O4' DT  X  62      65.729  62.508 105.282  0.00  0.00            
ATOM   1940  C1' DT  X  62      64.497  63.078 105.787  0.00  0.00            
ATOM   1941  H1' DT  X  62      64.221  62.703 106.772  0.00  0.00            
ATOM   1942  N1  DT  X  62      64.411  64.568 105.818  0.00  0.00            
ATOM   1943  C6  DT  X  62      64.334  65.307 104.644  0.00  0.00            
ATOM   1944  H6  DT  X  62      64.306  64.919 103.637  0.00  0.00            
ATOM   1945  C5  DT  X  62      64.147  66.680 104.761  0.00  0.00            
ATOM   1946  C7  DT  X  62      63.942  67.563 103.534  0.00  0.00            
ATOM   1947  H71 DT  X  62      64.253  68.605 103.606  0.00  0.00            
ATOM   1948  H72 DT  X  62      64.579  67.094 102.783  0.00  0.00            
ATOM   1949  H73 DT  X  62      62.934  67.458 103.132  0.00  0.00            
ATOM   1950  C4  DT  X  62      64.304  67.361 106.104  0.00  0.00            
ATOM   1951  O4  DT  X  62      64.341  68.560 106.363  0.00  0.00            
ATOM   1952  N3  DT  X  62      64.368  66.486 107.212  0.00  0.00            
ATOM   1953  H3  DT  X  62      64.568  66.861 108.129  0.00  0.00            
ATOM   1954  C2  DT  X  62      64.437  65.135 107.116  0.00  0.00            
ATOM   1955  O2  DT  X  62      64.585  64.488 108.174  0.00  0.00            
ATOM   1956  C3' DT  X  62      64.080  60.886 104.903  0.00  0.00            
ATOM   1957  H3' DT  X  62      63.651  60.347 104.058  0.00  0.00            
ATOM   1958  C2' DT  X  62      63.577  62.338 104.816  0.00  0.00            
ATOM   1959  H2' DT  X  62      63.695  62.601 103.765  0.00  0.00            
ATOM   1960 H2'' DT  X  62      62.534  62.359 105.131  0.00  0.00            
ATOM   1961  O3' DT  X  62      63.750  60.395 106.208  0.00  0.00            
ATOM   1962  P   DG  X  63      62.566  59.341 106.421  0.00  0.00            
ATOM   1963  OP1 DG  X  63      63.227  58.038 106.206  0.00  0.00            
ATOM   1964  OP2 DG  X  63      61.386  59.650 105.582  0.00  0.00            
ATOM   1965  O5' DG  X  63      62.163  59.524 107.881  0.00  0.00            
ATOM   1966  C5' DG  X  63      63.021  59.022 108.910  0.00  0.00            
ATOM   1967  H5' DG  X  63      63.979  59.377 108.529  0.00  0.00            
ATOM   1968 H5'' DG  X  63      63.045  57.944 109.066  0.00  0.00            
ATOM   1969  C4' DG  X  63      62.597  59.763 110.191  0.00  0.00            
ATOM   1970  H4' DG  X  63      63.089  59.347 111.070  0.00  0.00            
ATOM   1971  O4' DG  X  63      62.720  61.185 110.291  0.00  0.00            
ATOM   1972  C1' DG  X  63      61.411  61.768 110.303  0.00  0.00            
ATOM   1973  H1' DG  X  63      61.209  62.066 111.331  0.00  0.00            
ATOM   1974  N9  DG  X  63      61.338  62.907 109.358  0.00  0.00            
ATOM   1975  C8  DG  X  63      61.492  62.925 107.960  0.00  0.00            
ATOM   1976  H8  DG  X  63      61.573  62.053 107.328  0.00  0.00            
ATOM   1977  N7  DG  X  63      61.353  64.156 107.485  0.00  0.00            
ATOM   1978  C5  DG  X  63      61.300  64.989 108.634  0.00  0.00            
ATOM   1979  C6  DG  X  63      61.269  66.388 108.761  0.00  0.00            
ATOM   1980  O6  DG  X  63      61.330  67.222 107.887  0.00  0.00            
ATOM   1981  N1  DG  X  63      61.181  66.841 110.035  0.00  0.00            
ATOM   1982  H1  DG  X  63      61.230  67.845 110.131  0.00  0.00            
ATOM   1983  C2  DG  X  63      61.245  66.055 111.136  0.00  0.00            
ATOM   1984  N2  DG  X  63      61.417  66.599 112.319  0.00  0.00            
ATOM   1985  H21 DG  X  63      61.701  67.566 112.380  0.00  0.00            
ATOM   1986  H22 DG  X  63      61.627  65.861 112.976  0.00  0.00            
ATOM   1987  N3  DG  X  63      61.390  64.714 111.032  0.00  0.00            
ATOM   1988  C4  DG  X  63      61.362  64.215 109.778  0.00  0.00            
ATOM   1989  C3' DG  X  63      61.143  59.531 110.491  0.00  0.00            
ATOM   1990  H3' DG  X  63      60.826  58.641 109.949  0.00  0.00            
ATOM   1991  C2' DG  X  63      60.410  60.721 109.882  0.00  0.00            
ATOM   1992  H2' DG  X  63      60.258  60.523 108.821  0.00  0.00            
ATOM   1993 H2'' DG  X  63      59.525  61.020 110.443  0.00  0.00            
ATOM   1994  O3' DG  X  63      60.968  59.373 111.850  0.00  0.00            
ATOM   1995  P   DT  X  64      59.606  58.999 112.606  0.00  0.00            
ATOM   1996  OP1 DT  X  64      59.912  58.395 113.909  0.00  0.00            
ATOM   1997  OP2 DT  X  64      58.675  58.219 111.724  0.00  0.00            
ATOM   1998  O5' DT  X  64      59.128  60.618 112.809  0.00  0.00            
ATOM   1999  C5' DT  X  64      59.815  61.452 113.703  0.00  0.00            
ATOM   2000  H5' DT  X  64      60.834  61.761 113.470  0.00  0.00            
ATOM   2001 H5'' DT  X  64      59.896  60.838 114.600  0.00  0.00            
ATOM   2002  C4' DT  X  64      58.959  62.710 113.950  0.00  0.00            
ATOM   2003  H4' DT  X  64      59.433  63.170 114.816  0.00  0.00            
ATOM   2004  O4' DT  X  64      59.123  63.615 112.843  0.00  0.00            
ATOM   2005  C1' DT  X  64      57.856  64.170 112.569  0.00  0.00            
ATOM   2006  H1' DT  X  64      57.570  64.989 113.229  0.00  0.00            
ATOM   2007  N1  DT  X  64      57.757  64.537 111.081  0.00  0.00            
ATOM   2008  C6  DT  X  64      57.934  63.611 110.128  0.00  0.00            
ATOM   2009  H6  DT  X  64      58.175  62.599 110.416  0.00  0.00            
ATOM   2010  C5  DT  X  64      57.823  63.926 108.771  0.00  0.00            
ATOM   2011  C7  DT  X  64      57.766  62.820 107.724  0.00  0.00            
ATOM   2012  H71 DT  X  64      57.380  61.903 108.169  0.00  0.00            
ATOM   2013  H72 DT  X  64      57.121  62.999 106.864  0.00  0.00            
ATOM   2014  H73 DT  X  64      58.737  62.657 107.256  0.00  0.00            
ATOM   2015  C4  DT  X  64      57.612  65.310 108.398  0.00  0.00            
ATOM   2016  O4  DT  X  64      57.596  65.802 107.298  0.00  0.00            
ATOM   2017  N3  DT  X  64      57.496  66.178 109.444  0.00  0.00            
ATOM   2018  H3  DT  X  64      57.488  67.159 109.205  0.00  0.00            
ATOM   2019  C2  DT  X  64      57.645  65.885 110.744  0.00  0.00            
ATOM   2020  O2  DT  X  64      57.466  66.768 111.547  0.00  0.00            
ATOM   2021  C3' DT  X  64      57.411  62.485 114.155  0.00  0.00            
ATOM   2022  H3' DT  X  64      57.297  61.413 114.316  0.00  0.00            
ATOM   2023  C2' DT  X  64      56.863  63.041 112.905  0.00  0.00            
ATOM   2024  H2' DT  X  64      56.843  62.266 112.139  0.00  0.00            
ATOM   2025 H2'' DT  X  64      55.809  63.274 113.058  0.00  0.00            
ATOM   2026  O3' DT  X  64      57.011  63.205 115.340  0.00  0.00            
ATOM   2027  P   DT  X  65      55.460  63.236 115.903  0.00  0.00            
ATOM   2028  OP1 DT  X  65      55.419  63.218 117.438  0.00  0.00            
ATOM   2029  OP2 DT  X  65      54.634  62.240 115.139  0.00  0.00            
ATOM   2030  O5' DT  X  65      54.927  64.638 115.352  0.00  0.00            
ATOM   2031  C5' DT  X  65      55.273  65.849 116.070  0.00  0.00            
ATOM   2032  H5' DT  X  65      56.346  65.896 116.262  0.00  0.00            
ATOM   2033 H5'' DT  X  65      54.882  65.760 117.084  0.00  0.00            
ATOM   2034  C4' DT  X  65      54.776  67.181 115.633  0.00  0.00            
ATOM   2035  H4' DT  X  65      55.310  67.972 116.160  0.00  0.00            
ATOM   2036  O4' DT  X  65      55.284  67.268 114.252  0.00  0.00            
ATOM   2037  C1' DT  X  65      54.124  67.632 113.424  0.00  0.00            
ATOM   2038  H1' DT  X  65      53.924  68.703 113.387  0.00  0.00            
ATOM   2039  N1  DT  X  65      54.224  67.067 112.034  0.00  0.00            
ATOM   2040  C6  DT  X  65      54.140  65.698 111.715  0.00  0.00            
ATOM   2041  H6  DT  X  65      54.191  64.955 112.497  0.00  0.00            
ATOM   2042  C5  DT  X  65      54.228  65.318 110.425  0.00  0.00            
ATOM   2043  C7  DT  X  65      54.143  63.826 110.096  0.00  0.00            
ATOM   2044  H71 DT  X  65      54.409  63.185 110.937  0.00  0.00            
ATOM   2045  H72 DT  X  65      53.129  63.682 109.724  0.00  0.00            
ATOM   2046  H73 DT  X  65      54.785  63.745 109.218  0.00  0.00            
ATOM   2047  C4  DT  X  65      54.270  66.316 109.377  0.00  0.00            
ATOM   2048  O4  DT  X  65      54.281  66.049 108.215  0.00  0.00            
ATOM   2049  N3  DT  X  65      54.521  67.595 109.779  0.00  0.00            
ATOM   2050  H3  DT  X  65      54.476  68.323 109.080  0.00  0.00            
ATOM   2051  C2  DT  X  65      54.425  68.044 111.007  0.00  0.00            
ATOM   2052  O2  DT  X  65      54.365  69.266 111.193  0.00  0.00            
ATOM   2053  C3' DT  X  65      53.197  67.417 115.617  0.00  0.00            
ATOM   2054  H3' DT  X  65      52.746  66.691 116.295  0.00  0.00            
ATOM   2055  C2' DT  X  65      52.973  67.001 114.186  0.00  0.00            
ATOM   2056  H2' DT  X  65      53.113  65.922 114.121  0.00  0.00            
ATOM   2057 H2'' DT  X  65      52.011  67.364 113.825  0.00  0.00            
ATOM   2058  O3' DT  X  65      52.945  68.777 115.922  0.00  0.00            
ATOM   2059  P   DC  X  66      51.453  69.264 116.125  0.00  0.00            
ATOM   2060  OP1 DC  X  66      51.384  70.132 117.303  0.00  0.00            
ATOM   2061  OP2 DC  X  66      50.542  68.109 116.069  0.00  0.00            
ATOM   2062  O5' DC  X  66      51.151  70.110 114.838  0.00  0.00            
ATOM   2063  C5' DC  X  66      51.791  71.326 114.692  0.00  0.00            
ATOM   2064  H5' DC  X  66      52.873  71.221 114.606  0.00  0.00            
ATOM   2065 H5'' DC  X  66      51.651  71.991 115.544  0.00  0.00            
ATOM   2066  C4' DC  X  66      51.307  72.226 113.479  0.00  0.00            
ATOM   2067  H4' DC  X  66      51.817  73.178 113.625  0.00  0.00            
ATOM   2068  O4' DC  X  66      51.795  71.790 112.212  0.00  0.00            
ATOM   2069  C1' DC  X  66      50.725  71.649 111.315  0.00  0.00            
ATOM   2070  H1' DC  X  66      50.602  72.572 110.749  0.00  0.00            
ATOM   2071  N1  DC  X  66      50.958  70.417 110.463  0.00  0.00            
ATOM   2072  C6  DC  X  66      51.086  69.199 111.102  0.00  0.00            
ATOM   2073  H6  DC  X  66      51.218  69.169 112.174  0.00  0.00            
ATOM   2074  C5  DC  X  66      51.317  68.134 110.252  0.00  0.00            
ATOM   2075  H5  DC  X  66      51.438  67.171 110.725  0.00  0.00            
ATOM   2076  C4  DC  X  66      51.365  68.270 108.922  0.00  0.00            
ATOM   2077  N4  DC  X  66      51.364  67.296 108.081  0.00  0.00            
ATOM   2078  H41 DC  X  66      51.455  67.476 107.091  0.00  0.00            
ATOM   2079  H42 DC  X  66      51.289  66.320 108.328  0.00  0.00            
ATOM   2080  N3  DC  X  66      51.280  69.436 108.354  0.00  0.00            
ATOM   2081  C2  DC  X  66      51.036  70.484 109.089  0.00  0.00            
ATOM   2082  O2  DC  X  66      50.997  71.586 108.475  0.00  0.00            
ATOM   2083  C3' DC  X  66      49.796  72.405 113.431  0.00  0.00            
ATOM   2084  H3' DC  X  66      49.386  72.062 114.381  0.00  0.00            
ATOM   2085  C2' DC  X  66      49.432  71.543 112.218  0.00  0.00            
ATOM   2086  H2' DC  X  66      49.326  70.480 112.435  0.00  0.00            
ATOM   2087 H2'' DC  X  66      48.578  71.993 111.711  0.00  0.00            
ATOM   2088  O3' DC  X  66      49.488  73.738 113.133  0.00  0.00            
ATOM   2089  P   DA  X  67      48.000  74.294 113.360  0.00  0.00            
ATOM   2090  OP1 DA  X  67      48.125  75.707 113.787  0.00  0.00            
ATOM   2091  OP2 DA  X  67      47.226  73.365 114.222  0.00  0.00            
ATOM   2092  O5' DA  X  67      47.210  74.366 111.941  0.00  0.00            
ATOM   2093  C5' DA  X  67      47.712  75.239 110.902  0.00  0.00            
ATOM   2094  H5' DA  X  67      48.799  75.316 110.927  0.00  0.00            
ATOM   2095 H5'' DA  X  67      47.279  76.221 111.092  0.00  0.00            
ATOM   2096  C4' DA  X  67      47.339  74.693 109.561  0.00  0.00            
ATOM   2097  H4' DA  X  67      47.629  75.413 108.795  0.00  0.00            
ATOM   2098  O4' DA  X  67      48.010  73.417 109.342  0.00  0.00            
ATOM   2099  C1' DA  X  67      47.102  72.667 108.556  0.00  0.00            
ATOM   2100  H1' DA  X  67      47.041  72.992 107.517  0.00  0.00            
ATOM   2101  N9  DA  X  67      47.584  71.251 108.405  0.00  0.00            
ATOM   2102  C8  DA  X  67      47.475  70.280 109.311  0.00  0.00            
ATOM   2103  H8  DA  X  67      47.252  70.406 110.360  0.00  0.00            
ATOM   2104  N7  DA  X  67      47.760  69.090 108.844  0.00  0.00            
ATOM   2105  C5  DA  X  67      48.020  69.380 107.478  0.00  0.00            
ATOM   2106  C6  DA  X  67      48.395  68.570 106.339  0.00  0.00            
ATOM   2107  N6  DA  X  67      48.535  67.268 106.214  0.00  0.00            
ATOM   2108  H61 DA  X  67      48.730  66.991 105.263  0.00  0.00            
ATOM   2109  H62 DA  X  67      48.628  66.719 107.057  0.00  0.00            
ATOM   2110  N1  DA  X  67      48.618  69.174 105.139  0.00  0.00            
ATOM   2111  C2  DA  X  67      48.474  70.460 105.036  0.00  0.00            
ATOM   2112  H2  DA  X  67      48.681  70.937 104.089  0.00  0.00            
ATOM   2113  N3  DA  X  67      48.094  71.275 105.993  0.00  0.00            
ATOM   2114  C4  DA  X  67      47.918  70.691 107.244  0.00  0.00            
ATOM   2115  C3' DA  X  67      45.795  74.400 109.483  0.00  0.00            
ATOM   2116  H3' DA  X  67      45.292  74.785 110.370  0.00  0.00            
ATOM   2117  C2' DA  X  67      45.807  72.872 109.359  0.00  0.00            
ATOM   2118  H2' DA  X  67      45.836  72.349 110.315  0.00  0.00            
ATOM   2119 H2'' DA  X  67      45.016  72.460 108.733  0.00  0.00            
ATOM   2120  O3' DA  X  67      45.223  74.925 108.237  0.00  0.00            
ATOM   2121  P   DG  X  68      44.496  76.471 108.199  0.00  0.00            
ATOM   2122  OP1 DG  X  68      45.361  77.466 108.814  0.00  0.00            
ATOM   2123  OP2 DG  X  68      43.053  76.356 108.622  0.00  0.00            
ATOM   2124  O5' DG  X  68      44.545  76.733 106.620  0.00  0.00            
ATOM   2125  C5' DG  X  68      45.767  77.143 105.941  0.00  0.00            
ATOM   2126  H5' DG  X  68      46.682  76.965 106.507  0.00  0.00            
ATOM   2127 H5'' DG  X  68      45.687  78.218 105.784  0.00  0.00            
ATOM   2128  C4' DG  X  68      46.058  76.508 104.628  0.00  0.00            
ATOM   2129  H4' DG  X  68      46.949  76.983 104.218  0.00  0.00            
ATOM   2130  O4' DG  X  68      46.392  75.119 104.719  0.00  0.00            
ATOM   2131  C1' DG  X  68      45.493  74.456 103.862  0.00  0.00            
ATOM   2132  H1' DG  X  68      45.847  74.271 102.848  0.00  0.00            
ATOM   2133  N9  DG  X  68      45.165  73.123 104.516  0.00  0.00            
ATOM   2134  C8  DG  X  68      44.828  72.836 105.860  0.00  0.00            
ATOM   2135  H8  DG  X  68      44.461  73.585 106.546  0.00  0.00            
ATOM   2136  N7  DG  X  68      44.625  71.525 106.010  0.00  0.00            
ATOM   2137  C5  DG  X  68      45.163  70.891 104.869  0.00  0.00            
ATOM   2138  C6  DG  X  68      45.290  69.566 104.424  0.00  0.00            
ATOM   2139  O6  DG  X  68      44.933  68.568 105.010  0.00  0.00            
ATOM   2140  N1  DG  X  68      45.957  69.408 103.192  0.00  0.00            
ATOM   2141  H1  DG  X  68      46.122  68.499 102.783  0.00  0.00            
ATOM   2142  C2  DG  X  68      46.355  70.462 102.479  0.00  0.00            
ATOM   2143  N2  DG  X  68      46.928  70.207 101.325  0.00  0.00            
ATOM   2144  H21 DG  X  68      47.062  69.255 101.014  0.00  0.00            
ATOM   2145  H22 DG  X  68      46.912  71.025 100.733  0.00  0.00            
ATOM   2146  N3  DG  X  68      46.061  71.760 102.719  0.00  0.00            
ATOM   2147  C4  DG  X  68      45.451  71.878 103.926  0.00  0.00            
ATOM   2148  C3' DG  X  68      44.815  76.740 103.724  0.00  0.00            
ATOM   2149  H3' DG  X  68      44.105  77.467 104.118  0.00  0.00            
ATOM   2150  C2' DG  X  68      44.229  75.322 103.792  0.00  0.00            
ATOM   2151  H2' DG  X  68      43.665  75.203 104.717  0.00  0.00            
ATOM   2152 H2'' DG  X  68      43.589  74.971 102.983  0.00  0.00            
ATOM   2153  O3' DG  X  68      45.284  76.992 102.367  0.00  0.00            
ATOM   2154  P   DC  X  69      44.343  77.097 101.134  0.00  0.00            
ATOM   2155  OP1 DC  X  69      44.804  78.240 100.329  0.00  0.00            
ATOM   2156  OP2 DC  X  69      42.883  77.088 101.505  0.00  0.00            
ATOM   2157  O5' DC  X  69      44.609  75.715 100.375  0.00  0.00            
ATOM   2158  C5' DC  X  69      45.929  75.406 100.001  0.00  0.00            
ATOM   2159  H5' DC  X  69      46.544  75.281 100.892  0.00  0.00            
ATOM   2160 H5'' DC  X  69      46.368  76.264  99.491  0.00  0.00            
ATOM   2161  C4' DC  X  69      46.161  74.287  98.977  0.00  0.00            
ATOM   2162  H4' DC  X  69      47.107  74.419  98.451  0.00  0.00            
ATOM   2163  O4' DC  X  69      45.970  72.976  99.600  0.00  0.00            
ATOM   2164  C1' DC  X  69      44.728  72.367  99.111  0.00  0.00            
ATOM   2165  H1' DC  X  69      44.943  71.466  98.537  0.00  0.00            
ATOM   2166  N1  DC  X  69      44.002  71.892 100.309  0.00  0.00            
ATOM   2167  C6  DC  X  69      43.658  72.771 101.333  0.00  0.00            
ATOM   2168  H6  DC  X  69      44.082  73.756 101.207  0.00  0.00            
ATOM   2169  C5  DC  X  69      42.880  72.306 102.331  0.00  0.00            
ATOM   2170  H5  DC  X  69      42.546  72.910 103.162  0.00  0.00            
ATOM   2171  C4  DC  X  69      42.481  70.914 102.252  0.00  0.00            
ATOM   2172  N4  DC  X  69      41.927  70.432 103.315  0.00  0.00            
ATOM   2173  H41 DC  X  69      41.948  69.438 103.496  0.00  0.00            
ATOM   2174  H42 DC  X  69      41.641  71.143 103.973  0.00  0.00            
ATOM   2175  N3  DC  X  69      42.915  70.093 101.353  0.00  0.00            
ATOM   2176  C2  DC  X  69      43.651  70.525 100.364  0.00  0.00            
ATOM   2177  O2  DC  X  69      44.151  69.710  99.577  0.00  0.00            
ATOM   2178  C3' DC  X  69      45.135  74.259  97.877  0.00  0.00            
ATOM   2179  H3' DC  X  69      44.708  75.259  97.798  0.00  0.00            
ATOM   2180  C2' DC  X  69      43.984  73.355  98.333  0.00  0.00            
ATOM   2181  H2' DC  X  69      43.336  73.921  99.003  0.00  0.00            
ATOM   2182 H2'' DC  X  69      43.474  72.845  97.516  0.00  0.00            
ATOM   2183  O3' DC  X  69      45.804  73.890  96.733  0.00  0.00            
ATOM   2184  P   DT  X  70      45.241  74.170  95.310  0.00  0.00            
ATOM   2185  OP1 DT  X  70      46.393  74.449  94.352  0.00  0.00            
ATOM   2186  OP2 DT  X  70      44.151  75.151  95.460  0.00  0.00            
ATOM   2187  O5' DT  X  70      44.584  72.770  94.894  0.00  0.00            
ATOM   2188  C5' DT  X  70      45.414  71.584  94.725  0.00  0.00            
ATOM   2189  H5' DT  X  70      45.928  71.302  95.644  0.00  0.00            
ATOM   2190 H5'' DT  X  70      46.126  71.749  93.916  0.00  0.00            
ATOM   2191  C4' DT  X  70      44.503  70.413  94.481  0.00  0.00            
ATOM   2192  H4' DT  X  70      45.155  69.585  94.201  0.00  0.00            
ATOM   2193  O4' DT  X  70      43.778  70.078  95.657  0.00  0.00            
ATOM   2194  C1' DT  X  70      42.425  69.974  95.331  0.00  0.00            
ATOM   2195  H1' DT  X  70      42.271  69.011  94.845  0.00  0.00            
ATOM   2196  N1  DT  X  70      41.554  70.119  96.552  0.00  0.00            
ATOM   2197  C6  DT  X  70      41.219  71.374  97.093  0.00  0.00            
ATOM   2198  H6  DT  X  70      41.456  72.254  96.514  0.00  0.00            
ATOM   2199  C5  DT  X  70      40.509  71.445  98.242  0.00  0.00            
ATOM   2200  C7  DT  X  70      40.397  72.860  98.891  0.00  0.00            
ATOM   2201  H71 DT  X  70      39.354  72.924  99.203  0.00  0.00            
ATOM   2202  H72 DT  X  70      41.128  72.983  99.691  0.00  0.00            
ATOM   2203  H73 DT  X  70      40.600  73.557  98.079  0.00  0.00            
ATOM   2204  C4  DT  X  70      40.077  70.317  99.009  0.00  0.00            
ATOM   2205  O4  DT  X  70      39.584  70.274 100.121  0.00  0.00            
ATOM   2206  N3  DT  X  70      40.495  69.142  98.420  0.00  0.00            
ATOM   2207  H3  DT  X  70      40.285  68.288  98.917  0.00  0.00            
ATOM   2208  C2  DT  X  70      41.150  68.971  97.204  0.00  0.00            
ATOM   2209  O2  DT  X  70      41.310  67.798  96.674  0.00  0.00            
ATOM   2210  C3' DT  X  70      43.506  70.555  93.314  0.00  0.00            
ATOM   2211  H3' DT  X  70      43.826  71.383  92.682  0.00  0.00            
ATOM   2212  C2' DT  X  70      42.256  70.963  94.185  0.00  0.00            
ATOM   2213  H2' DT  X  70      42.405  72.001  94.483  0.00  0.00            
ATOM   2214 H2'' DT  X  70      41.335  70.776  93.633  0.00  0.00            
ATOM   2215  O3' DT  X  70      43.105  69.381  92.661  0.00  0.00            
ATOM   2216  P   DG  X  71      43.761  68.928  91.318  0.00  0.00            
ATOM   2217  OP1 DG  X  71      45.210  69.071  91.365  0.00  0.00            
ATOM   2218  OP2 DG  X  71      43.109  69.768  90.295  0.00  0.00            
ATOM   2219  O5' DG  X  71      43.277  67.467  91.289  0.00  0.00            
ATOM   2220  C5' DG  X  71      43.762  66.430  92.063  0.00  0.00            
ATOM   2221  H5' DG  X  71      44.229  66.805  92.973  0.00  0.00            
ATOM   2222 H5'' DG  X  71      44.538  66.087  91.378  0.00  0.00            
ATOM   2223  C4' DG  X  71      42.867  65.252  92.456  0.00  0.00            
ATOM   2224  H4' DG  X  71      43.532  64.462  92.805  0.00  0.00            
ATOM   2225  O4' DG  X  71      42.046  65.740  93.522  0.00  0.00            
ATOM   2226  C1' DG  X  71      40.681  65.595  93.210  0.00  0.00            
ATOM   2227  H1' DG  X  71      40.454  64.584  93.547  0.00  0.00            
ATOM   2228  N9  DG  X  71      39.833  66.631  93.818  0.00  0.00            
ATOM   2229  C8  DG  X  71      39.783  67.978  93.544  0.00  0.00            
ATOM   2230  H8  DG  X  71      40.382  68.401  92.751  0.00  0.00            
ATOM   2231  N7  DG  X  71      38.918  68.610  94.328  0.00  0.00            
ATOM   2232  C5  DG  X  71      38.464  67.623  95.214  0.00  0.00            
ATOM   2233  C6  DG  X  71      37.704  67.685  96.444  0.00  0.00            
ATOM   2234  O6  DG  X  71      37.170  68.665  96.979  0.00  0.00            
ATOM   2235  N1  DG  X  71      37.635  66.496  97.091  0.00  0.00            
ATOM   2236  H1  DG  X  71      37.072  66.500  97.930  0.00  0.00            
ATOM   2237  C2  DG  X  71      38.169  65.375  96.630  0.00  0.00            
ATOM   2238  N2  DG  X  71      37.723  64.278  97.237  0.00  0.00            
ATOM   2239  H21 DG  X  71      36.961  64.347  97.896  0.00  0.00            
ATOM   2240  H22 DG  X  71      38.122  63.378  97.008  0.00  0.00            
ATOM   2241  N3  DG  X  71      38.908  65.226  95.586  0.00  0.00            
ATOM   2242  C4  DG  X  71      39.062  66.434  94.956  0.00  0.00            
ATOM   2243  C3' DG  X  71      41.905  64.810  91.315  0.00  0.00            
ATOM   2244  H3' DG  X  71      42.339  65.030  90.339  0.00  0.00            
ATOM   2245  C2' DG  X  71      40.641  65.569  91.667  0.00  0.00            
ATOM   2246  H2' DG  X  71      40.600  66.574  91.247  0.00  0.00            
ATOM   2247 H2'' DG  X  71      39.746  65.045  91.333  0.00  0.00            
ATOM   2248  O3' DG  X  71      41.784  63.357  91.493  0.00  0.00            
ATOM   2249  P   DG  X  72      41.677  62.463  90.205  0.00  0.00            
ATOM   2250  OP1 DG  X  72      43.042  62.079  89.798  0.00  0.00            
ATOM   2251  OP2 DG  X  72      40.904  63.243  89.214  0.00  0.00            
ATOM   2252  O5' DG  X  72      40.879  61.181  90.699  0.00  0.00            
ATOM   2253  C5' DG  X  72      41.395  60.317  91.766  0.00  0.00            
ATOM   2254  H5' DG  X  72      41.902  60.933  92.509  0.00  0.00            
ATOM   2255 H5'' DG  X  72      42.115  59.602  91.365  0.00  0.00            
ATOM   2256  C4' DG  X  72      40.244  59.657  92.519  0.00  0.00            
ATOM   2257  H4' DG  X  72      40.792  58.963  93.156  0.00  0.00            
ATOM   2258  O4' DG  X  72      39.596  60.464  93.510  0.00  0.00            
ATOM   2259  C1' DG  X  72      38.231  60.396  93.219  0.00  0.00            
ATOM   2260  H1' DG  X  72      37.705  59.842  93.997  0.00  0.00            
ATOM   2261  N9  DG  X  72      37.727  61.742  93.288  0.00  0.00            
ATOM   2262  C8  DG  X  72      38.077  62.815  92.507  0.00  0.00            
ATOM   2263  H8  DG  X  72      38.871  62.810  91.775  0.00  0.00            
ATOM   2264  N7  DG  X  72      37.475  63.958  92.794  0.00  0.00            
ATOM   2265  C5  DG  X  72      36.584  63.545  93.766  0.00  0.00            
ATOM   2266  C6  DG  X  72      35.563  64.285  94.406  0.00  0.00            
ATOM   2267  O6  DG  X  72      35.382  65.499  94.231  0.00  0.00            
ATOM   2268  N1  DG  X  72      34.857  63.590  95.323  0.00  0.00            
ATOM   2269  H1  DG  X  72      34.094  64.012  95.833  0.00  0.00            
ATOM   2270  C2  DG  X  72      35.232  62.366  95.764  0.00  0.00            
ATOM   2271  N2  DG  X  72      34.451  61.838  96.626  0.00  0.00            
ATOM   2272  H21 DG  X  72      33.656  62.379  96.937  0.00  0.00            
ATOM   2273  H22 DG  X  72      34.687  60.883  96.854  0.00  0.00            
ATOM   2274  N3  DG  X  72      36.007  61.554  95.107  0.00  0.00            
ATOM   2275  C4  DG  X  72      36.735  62.213  94.125  0.00  0.00            
ATOM   2276  C3' DG  X  72      39.147  58.860  91.753  0.00  0.00            
ATOM   2277  H3' DG  X  72      39.432  58.762  90.706  0.00  0.00            
ATOM   2278  C2' DG  X  72      37.938  59.801  91.843  0.00  0.00            
ATOM   2279  H2' DG  X  72      37.868  60.524  91.030  0.00  0.00            
ATOM   2280 H2'' DG  X  72      36.980  59.282  91.834  0.00  0.00            
ATOM   2281  O3' DG  X  72      38.909  57.643  92.401  0.00  0.00            
ATOM   2282  P   DA  X  73      37.995  56.557  91.751  0.00  0.00            
ATOM   2283  OP1 DA  X  73      38.248  55.304  92.518  0.00  0.00            
ATOM   2284  OP2 DA  X  73      38.265  56.529  90.288  0.00  0.00            
ATOM   2285  O5' DA  X  73      36.451  56.956  91.928  0.00  0.00            
ATOM   2286  C5' DA  X  73      35.913  56.872  93.251  0.00  0.00            
ATOM   2287  H5' DA  X  73      36.626  57.437  93.852  0.00  0.00            
ATOM   2288 H5'' DA  X  73      35.830  55.818  93.516  0.00  0.00            
ATOM   2289  C4' DA  X  73      34.560  57.607  93.307  0.00  0.00            
ATOM   2290  H4' DA  X  73      34.133  57.316  94.267  0.00  0.00            
ATOM   2291  O4' DA  X  73      34.845  58.987  93.241  0.00  0.00            
ATOM   2292  C1' DA  X  73      33.729  59.585  92.671  0.00  0.00            
ATOM   2293  H1' DA  X  73      32.868  59.517  93.336  0.00  0.00            
ATOM   2294  N9  DA  X  73      33.980  60.981  92.136  0.00  0.00            
ATOM   2295  C8  DA  X  73      34.631  61.376  91.057  0.00  0.00            
ATOM   2296  H8  DA  X  73      35.084  60.636  90.413  0.00  0.00            
ATOM   2297  N7  DA  X  73      34.582  62.669  90.768  0.00  0.00            
ATOM   2298  C5  DA  X  73      33.693  63.121  91.769  0.00  0.00            
ATOM   2299  C6  DA  X  73      33.062  64.363  92.158  0.00  0.00            
ATOM   2300  N6  DA  X  73      33.273  65.546  91.609  0.00  0.00            
ATOM   2301  H61 DA  X  73      32.673  66.345  91.756  0.00  0.00            
ATOM   2302  H62 DA  X  73      34.102  65.483  91.035  0.00  0.00            
ATOM   2303  N1  DA  X  73      32.119  64.333  93.079  0.00  0.00            
ATOM   2304  C2  DA  X  73      31.889  63.187  93.682  0.00  0.00            
ATOM   2305  H2  DA  X  73      31.052  63.196  94.363  0.00  0.00            
ATOM   2306  N3  DA  X  73      32.340  61.998  93.513  0.00  0.00            
ATOM   2307  C4  DA  X  73      33.288  62.074  92.558  0.00  0.00            
ATOM   2308  C3' DA  X  73      33.422  57.290  92.346  0.00  0.00            
ATOM   2309  H3' DA  X  73      33.757  56.468  91.713  0.00  0.00            
ATOM   2310  C2' DA  X  73      33.328  58.596  91.613  0.00  0.00            
ATOM   2311  H2' DA  X  73      34.069  58.598  90.814  0.00  0.00            
ATOM   2312 H2'' DA  X  73      32.364  58.851  91.172  0.00  0.00            
ATOM   2313  O3' DA  X  73      32.235  57.038  93.135  0.00  0.00            
ATOM   2314  P   DA  X  74      31.034  56.014  92.796  0.00  0.00            
ATOM   2315  OP1 DA  X  74      30.871  54.945  93.857  0.00  0.00            
ATOM   2316  OP2 DA  X  74      31.211  55.632  91.375  0.00  0.00            
ATOM   2317  O5' DA  X  74      29.763  57.100  92.849  0.00  0.00            
ATOM   2318  C5' DA  X  74      29.111  57.340  94.153  0.00  0.00            
ATOM   2319  H5' DA  X  74      29.754  57.817  94.893  0.00  0.00            
ATOM   2320 H5'' DA  X  74      28.789  56.372  94.539  0.00  0.00            
ATOM   2321  C4' DA  X  74      27.852  58.120  93.920  0.00  0.00            
ATOM   2322  H4' DA  X  74      27.234  58.142  94.817  0.00  0.00            
ATOM   2323  O4' DA  X  74      28.229  59.460  93.785  0.00  0.00            
ATOM   2324  C1' DA  X  74      27.750  59.957  92.591  0.00  0.00            
ATOM   2325  H1' DA  X  74      27.033  60.713  92.909  0.00  0.00            
ATOM   2326  N9  DA  X  74      28.760  60.702  91.857  0.00  0.00            
ATOM   2327  C8  DA  X  74      29.915  60.209  91.226  0.00  0.00            
ATOM   2328  H8  DA  X  74      30.234  59.178  91.266  0.00  0.00            
ATOM   2329  N7  DA  X  74      30.647  61.149  90.692  0.00  0.00            
ATOM   2330  C5  DA  X  74      29.838  62.308  90.762  0.00  0.00            
ATOM   2331  C6  DA  X  74      29.977  63.593  90.304  0.00  0.00            
ATOM   2332  N6  DA  X  74      31.078  64.007  89.677  0.00  0.00            
ATOM   2333  H61 DA  X  74      31.149  64.990  89.459  0.00  0.00            
ATOM   2334  H62 DA  X  74      31.805  63.348  89.437  0.00  0.00            
ATOM   2335  N1  DA  X  74      29.062  64.487  90.539  0.00  0.00            
ATOM   2336  C2  DA  X  74      27.975  64.087  91.231  0.00  0.00            
ATOM   2337  H2  DA  X  74      27.199  64.824  91.377  0.00  0.00            
ATOM   2338  N3  DA  X  74      27.727  62.954  91.810  0.00  0.00            
ATOM   2339  C4  DA  X  74      28.693  62.046  91.504  0.00  0.00            
ATOM   2340  C3' DA  X  74      26.957  57.619  92.713  0.00  0.00            
ATOM   2341  H3' DA  X  74      27.210  56.630  92.330  0.00  0.00            
ATOM   2342  C2' DA  X  74      27.215  58.788  91.760  0.00  0.00            
ATOM   2343  H2' DA  X  74      27.947  58.455  91.025  0.00  0.00            
ATOM   2344 H2'' DA  X  74      26.342  59.126  91.201  0.00  0.00            
ATOM   2345  O3' DA  X  74      25.597  57.470  93.243  0.00  0.00            
ATOM   2346  P   DT  X  75      24.283  57.648  92.352  0.00  0.00            
ATOM   2347  OP1 DT  X  75      23.141  57.405  93.232  0.00  0.00            
ATOM   2348  OP2 DT  X  75      24.545  56.893  91.144  0.00  0.00            
ATOM   2349  O5' DT  X  75      24.223  59.076  91.884  0.00  0.00            
ATOM   2350  C5' DT  X  75      23.802  60.091  92.865  0.00  0.00            
ATOM   2351  H5' DT  X  75      24.597  60.249  93.593  0.00  0.00            
ATOM   2352 H5'' DT  X  75      22.929  59.711  93.395  0.00  0.00            
ATOM   2353  C4' DT  X  75      23.523  61.324  92.036  0.00  0.00            
ATOM   2354  H4' DT  X  75      23.243  62.142  92.698  0.00  0.00            
ATOM   2355  O4' DT  X  75      24.737  61.813  91.407  0.00  0.00            
ATOM   2356  C1' DT  X  75      24.282  62.529  90.276  0.00  0.00            
ATOM   2357  H1' DT  X  75      23.854  63.524  90.391  0.00  0.00            
ATOM   2358  N1  DT  X  75      25.412  62.602  89.378  0.00  0.00            
ATOM   2359  C6  DT  X  75      26.225  61.530  89.074  0.00  0.00            
ATOM   2360  H6  DT  X  75      25.920  60.584  89.496  0.00  0.00            
ATOM   2361  C5  DT  X  75      27.295  61.683  88.300  0.00  0.00            
ATOM   2362  C7  DT  X  75      28.048  60.381  87.992  0.00  0.00            
ATOM   2363  H71 DT  X  75      28.976  60.598  87.463  0.00  0.00            
ATOM   2364  H72 DT  X  75      28.180  59.772  88.886  0.00  0.00            
ATOM   2365  H73 DT  X  75      27.518  59.803  87.236  0.00  0.00            
ATOM   2366  C4  DT  X  75      27.675  62.931  87.758  0.00  0.00            
ATOM   2367  O4  DT  X  75      28.664  63.271  87.105  0.00  0.00            
ATOM   2368  N3  DT  X  75      26.910  63.992  88.108  0.00  0.00            
ATOM   2369  H3  DT  X  75      27.126  64.907  87.740  0.00  0.00            
ATOM   2370  C2  DT  X  75      25.728  63.935  88.843  0.00  0.00            
ATOM   2371  O2  DT  X  75      25.186  65.023  89.009  0.00  0.00            
ATOM   2372  C3' DT  X  75      22.430  61.151  90.976  0.00  0.00            
ATOM   2373  H3' DT  X  75      22.158  60.095  90.973  0.00  0.00            
ATOM   2374  C2' DT  X  75      23.113  61.639  89.729  0.00  0.00            
ATOM   2375  H2' DT  X  75      23.468  60.722  89.259  0.00  0.00            
ATOM   2376 H2'' DT  X  75      22.445  62.138  89.027  0.00  0.00            
ATOM   2377  O3' DT  X  75      21.352  62.033  91.350  0.00  0.00            
ATOM   2378  P   DC  X  76      19.814  61.894  90.870  0.00  0.00            
ATOM   2379  OP1 DC  X  76      18.931  62.508  91.904  0.00  0.00            
ATOM   2380  OP2 DC  X  76      19.512  60.516  90.391  0.00  0.00            
ATOM   2381  O5' DC  X  76      19.966  62.723  89.539  0.00  0.00            
ATOM   2382  C5' DC  X  76      20.159  64.120  89.582  0.00  0.00            
ATOM   2383  H5' DC  X  76      20.915  64.415  90.310  0.00  0.00            
ATOM   2384 H5'' DC  X  76      19.226  64.602  89.873  0.00  0.00            
ATOM   2385  C4' DC  X  76      20.551  64.773  88.229  0.00  0.00            
ATOM   2386  H4' DC  X  76      20.410  65.847  88.349  0.00  0.00            
ATOM   2387  O4' DC  X  76      21.868  64.591  87.857  0.00  0.00            
ATOM   2388  C1' DC  X  76      21.995  64.306  86.521  0.00  0.00            
ATOM   2389  H1' DC  X  76      21.836  65.197  85.914  0.00  0.00            
ATOM   2390  N1  DC  X  76      23.320  63.735  86.095  0.00  0.00            
ATOM   2391  C6  DC  X  76      23.684  62.386  86.275  0.00  0.00            
ATOM   2392  H6  DC  X  76      23.074  61.587  86.671  0.00  0.00            
ATOM   2393  C5  DC  X  76      24.862  61.975  85.698  0.00  0.00            
ATOM   2394  H5  DC  X  76      25.038  60.916  85.818  0.00  0.00            
ATOM   2395  C4  DC  X  76      25.630  62.790  84.859  0.00  0.00            
ATOM   2396  N4  DC  X  76      26.599  62.303  84.154  0.00  0.00            
ATOM   2397  H41 DC  X  76      27.315  62.941  83.839  0.00  0.00            
ATOM   2398  H42 DC  X  76      26.857  61.337  84.299  0.00  0.00            
ATOM   2399  N3  DC  X  76      25.358  64.083  84.818  0.00  0.00            
ATOM   2400  C2  DC  X  76      24.191  64.583  85.420  0.00  0.00            
ATOM   2401  O2  DC  X  76      24.010  65.802  85.382  0.00  0.00            
ATOM   2402  C3' DC  X  76      19.681  64.344  87.074  0.00  0.00            
ATOM   2403  H3' DC  X  76      18.817  63.774  87.414  0.00  0.00            
ATOM   2404  C2' DC  X  76      20.699  63.536  86.296  0.00  0.00            
ATOM   2405  H2' DC  X  76      20.841  62.555  86.748  0.00  0.00            
ATOM   2406 H2'' DC  X  76      20.573  63.331  85.233  0.00  0.00            
ATOM   2407  O3' DC  X  76      19.321  65.389  86.194  0.00  0.00            
ATOM   2408  P   DC  X  77      17.830  65.922  86.069  0.00  0.00            
ATOM   2409  OP1 DC  X  77      17.419  66.282  87.403  0.00  0.00            
ATOM   2410  OP2 DC  X  77      17.019  65.003  85.194  0.00  0.00            
ATOM   2411  O5' DC  X  77      18.082  67.192  85.242  0.00  0.00            
ATOM   2412  C5' DC  X  77      18.520  68.342  85.864  0.00  0.00            
ATOM   2413  H5' DC  X  77      19.258  68.105  86.631  0.00  0.00            
ATOM   2414 H5'' DC  X  77      17.676  68.795  86.384  0.00  0.00            
ATOM   2415  C4' DC  X  77      19.092  69.420  84.870  0.00  0.00            
ATOM   2416  H4' DC  X  77      19.254  70.352  85.412  0.00  0.00            
ATOM   2417  O4' DC  X  77      20.324  68.900  84.444  0.00  0.00            
ATOM   2418  C1' DC  X  77      20.275  68.681  83.011  0.00  0.00            
ATOM   2419  H1' DC  X  77      20.744  69.514  82.489  0.00  0.00            
ATOM   2420  N1  DC  X  77      21.087  67.394  82.807  0.00  0.00            
ATOM   2421  C6  DC  X  77      20.592  66.180  82.995  0.00  0.00            
ATOM   2422  H6  DC  X  77      19.573  66.012  83.312  0.00  0.00            
ATOM   2423  C5  DC  X  77      21.399  65.086  82.770  0.00  0.00            
ATOM   2424  H5  DC  X  77      20.975  64.102  82.904  0.00  0.00            
ATOM   2425  C4  DC  X  77      22.700  65.236  82.153  0.00  0.00            
ATOM   2426  N4  DC  X  77      23.280  64.204  81.708  0.00  0.00            
ATOM   2427  H41 DC  X  77      24.201  64.236  81.294  0.00  0.00            
ATOM   2428  H42 DC  X  77      22.931  63.263  81.819  0.00  0.00            
ATOM   2429  N3  DC  X  77      23.222  66.457  82.018  0.00  0.00            
ATOM   2430  C2  DC  X  77      22.379  67.559  82.172  0.00  0.00            
ATOM   2431  O2  DC  X  77      22.834  68.693  81.955  0.00  0.00            
ATOM   2432  C3' DC  X  77      18.118  69.593  83.658  0.00  0.00            
ATOM   2433  H3' DC  X  77      17.100  69.283  83.894  0.00  0.00            
ATOM   2434  C2' DC  X  77      18.788  68.656  82.665  0.00  0.00            
ATOM   2435  H2' DC  X  77      18.408  67.650  82.842  0.00  0.00            
ATOM   2436 H2'' DC  X  77      18.681  69.095  81.673  0.00  0.00            
ATOM   2437  O3' DC  X  77      18.137  71.035  83.374  0.00  0.00            
ATOM   2438  P   DA  X  78      17.593  71.583  81.947  0.00  0.00            
ATOM   2439  OP1 DA  X  78      16.979  72.904  82.107  0.00  0.00            
ATOM   2440  OP2 DA  X  78      16.701  70.631  81.302  0.00  0.00            
ATOM   2441  O5' DA  X  78      18.876  71.752  81.113  0.00  0.00            
ATOM   2442  C5' DA  X  78      19.810  72.833  81.316  0.00  0.00            
ATOM   2443  H5' DA  X  78      20.395  72.814  82.235  0.00  0.00            
ATOM   2444 H5'' DA  X  78      19.266  73.776  81.270  0.00  0.00            
ATOM   2445  C4' DA  X  78      20.948  72.840  80.180  0.00  0.00            
ATOM   2446  H4' DA  X  78      21.614  73.630  80.529  0.00  0.00            
ATOM   2447  O4' DA  X  78      21.607  71.607  80.007  0.00  0.00            
ATOM   2448  C1' DA  X  78      21.323  71.161  78.712  0.00  0.00            
ATOM   2449  H1' DA  X  78      22.237  71.282  78.130  0.00  0.00            
ATOM   2450  N9  DA  X  78      20.997  69.721  78.797  0.00  0.00            
ATOM   2451  C8  DA  X  78      19.835  69.104  79.210  0.00  0.00            
ATOM   2452  H8  DA  X  78      18.907  69.607  79.441  0.00  0.00            
ATOM   2453  N7  DA  X  78      19.878  67.743  79.202  0.00  0.00            
ATOM   2454  C5  DA  X  78      21.239  67.483  78.852  0.00  0.00            
ATOM   2455  C6  DA  X  78      21.994  66.292  78.648  0.00  0.00            
ATOM   2456  N6  DA  X  78      21.578  65.095  78.824  0.00  0.00            
ATOM   2457  H61 DA  X  78      22.287  64.380  78.904  0.00  0.00            
ATOM   2458  H62 DA  X  78      20.659  64.981  79.227  0.00  0.00            
ATOM   2459  N1  DA  X  78      23.272  66.406  78.295  0.00  0.00            
ATOM   2460  C2  DA  X  78      23.804  67.561  78.144  0.00  0.00            
ATOM   2461  H2  DA  X  78      24.730  67.612  77.591  0.00  0.00            
ATOM   2462  N3  DA  X  78      23.240  68.748  78.165  0.00  0.00            
ATOM   2463  C4  DA  X  78      21.909  68.679  78.545  0.00  0.00            
ATOM   2464  C3' DA  X  78      20.446  73.363  78.829  0.00  0.00            
ATOM   2465  H3' DA  X  78      19.552  73.981  78.910  0.00  0.00            
ATOM   2466  C2' DA  X  78      20.249  72.028  78.069  0.00  0.00            
ATOM   2467  H2' DA  X  78      19.295  71.617  78.401  0.00  0.00            
ATOM   2468 H2'' DA  X  78      20.322  72.037  76.982  0.00  0.00            
ATOM   2469  O3' DA  X  78      21.439  74.259  78.311  0.00  0.00            
ATOM   2470  P   DG  X  79      21.476  74.820  76.836  0.00  0.00            
ATOM   2471  OP1 DG  X  79      21.932  76.261  76.909  0.00  0.00            
ATOM   2472  OP2 DG  X  79      20.179  74.475  76.208  0.00  0.00            
ATOM   2473  O5' DG  X  79      22.601  73.893  76.214  0.00  0.00            
ATOM   2474  C5' DG  X  79      23.956  73.957  76.643  0.00  0.00            
ATOM   2475  H5' DG  X  79      24.011  73.923  77.732  0.00  0.00            
ATOM   2476 H5'' DG  X  79      24.215  74.935  76.240  0.00  0.00            
ATOM   2477  C4' DG  X  79      24.889  72.995  76.076  0.00  0.00            
ATOM   2478  H4' DG  X  79      25.863  73.098  76.554  0.00  0.00            
ATOM   2479  O4' DG  X  79      24.621  71.562  76.248  0.00  0.00            
ATOM   2480  C1' DG  X  79      24.464  70.834  75.036  0.00  0.00            
ATOM   2481  H1' DG  X  79      25.363  70.224  74.941  0.00  0.00            
ATOM   2482  N9  DG  X  79      23.269  69.964  75.061  0.00  0.00            
ATOM   2483  C8  DG  X  79      21.989  70.244  74.967  0.00  0.00            
ATOM   2484  H8  DG  X  79      21.702  71.285  74.976  0.00  0.00            
ATOM   2485  N7  DG  X  79      21.192  69.256  74.923  0.00  0.00            
ATOM   2486  C5  DG  X  79      22.042  68.135  74.854  0.00  0.00            
ATOM   2487  C6  DG  X  79      21.835  66.703  74.863  0.00  0.00            
ATOM   2488  O6  DG  X  79      20.850  65.982  74.809  0.00  0.00            
ATOM   2489  N1  DG  X  79      23.017  66.033  74.844  0.00  0.00            
ATOM   2490  H1  DG  X  79      22.890  65.035  74.762  0.00  0.00            
ATOM   2491  C2  DG  X  79      24.250  66.604  74.771  0.00  0.00            
ATOM   2492  N2  DG  X  79      25.230  65.746  74.552  0.00  0.00            
ATOM   2493  H21 DG  X  79      25.021  64.758  74.558  0.00  0.00            
ATOM   2494  H22 DG  X  79      26.132  66.198  74.503  0.00  0.00            
ATOM   2495  N3  DG  X  79      24.525  67.919  74.756  0.00  0.00            
ATOM   2496  C4  DG  X  79      23.347  68.638  74.817  0.00  0.00            
ATOM   2497  C3' DG  X  79      25.045  73.086  74.551  0.00  0.00            
ATOM   2498  H3' DG  X  79      24.757  74.049  74.130  0.00  0.00            
ATOM   2499  C2' DG  X  79      24.418  71.863  73.930  0.00  0.00            
ATOM   2500  H2' DG  X  79      23.371  72.033  73.676  0.00  0.00            
ATOM   2501 H2'' DG  X  79      25.035  71.522  73.099  0.00  0.00            
ATOM   2502  O3' DG  X  79      26.429  72.939  74.342  0.00  0.00            
ATOM   2503  P   DC  X  80      27.269  73.389  73.094  0.00  0.00            
ATOM   2504  OP1 DC  X  80      28.603  73.859  73.609  0.00  0.00            
ATOM   2505  OP2 DC  X  80      26.506  74.366  72.317  0.00  0.00            
ATOM   2506  O5' DC  X  80      27.504  72.171  72.151  0.00  0.00            
ATOM   2507  C5' DC  X  80      28.017  70.881  72.501  0.00  0.00            
ATOM   2508  H5' DC  X  80      27.722  70.714  73.537  0.00  0.00            
ATOM   2509 H5'' DC  X  80      29.094  70.902  72.330  0.00  0.00            
ATOM   2510  C4' DC  X  80      27.406  69.691  71.659  0.00  0.00            
ATOM   2511  H4' DC  X  80      28.102  68.857  71.757  0.00  0.00            
ATOM   2512  O4' DC  X  80      26.030  69.388  71.990  0.00  0.00            
ATOM   2513  C1' DC  X  80      25.284  69.218  70.837  0.00  0.00            
ATOM   2514  H1' DC  X  80      25.538  68.311  70.289  0.00  0.00            
ATOM   2515  N1  DC  X  80      23.836  69.176  71.114  0.00  0.00            
ATOM   2516  C6  DC  X  80      23.030  70.292  71.157  0.00  0.00            
ATOM   2517  H6  DC  X  80      23.363  71.314  71.053  0.00  0.00            
ATOM   2518  C5  DC  X  80      21.653  70.129  71.286  0.00  0.00            
ATOM   2519  H5  DC  X  80      21.069  71.023  71.454  0.00  0.00            
ATOM   2520  C4  DC  X  80      21.195  68.799  71.491  0.00  0.00            
ATOM   2521  N4  DC  X  80      20.023  68.460  71.873  0.00  0.00            
ATOM   2522  H41 DC  X  80      19.770  67.509  72.100  0.00  0.00            
ATOM   2523  H42 DC  X  80      19.337  69.121  72.207  0.00  0.00            
ATOM   2524  N3  DC  X  80      22.016  67.741  71.685  0.00  0.00            
ATOM   2525  C2  DC  X  80      23.330  67.914  71.503  0.00  0.00            
ATOM   2526  O2  DC  X  80      24.027  66.896  71.539  0.00  0.00            
ATOM   2527  C3' DC  X  80      27.340  70.096  70.190  0.00  0.00            
ATOM   2528  H3' DC  X  80      27.918  70.986  69.942  0.00  0.00            
ATOM   2529  C2' DC  X  80      25.812  70.420  70.022  0.00  0.00            
ATOM   2530  H2' DC  X  80      25.569  71.417  70.388  0.00  0.00            
ATOM   2531 H2'' DC  X  80      25.476  70.411  68.985  0.00  0.00            
ATOM   2532  O3' DC  X  80      27.691  68.953  69.380  0.00  0.00            
ATOM   2533  P   DT  X  81      28.499  69.046  68.023  0.00  0.00            
ATOM   2534  OP1 DT  X  81      29.854  69.613  68.155  0.00  0.00            
ATOM   2535  OP2 DT  X  81      27.554  69.571  66.989  0.00  0.00            
ATOM   2536  O5' DT  X  81      28.736  67.534  67.731  0.00  0.00            
ATOM   2537  C5' DT  X  81      29.538  66.628  68.626  0.00  0.00            
ATOM   2538  H5' DT  X  81      29.361  66.835  69.682  0.00  0.00            
ATOM   2539 H5'' DT  X  81      30.599  66.798  68.440  0.00  0.00            
ATOM   2540  C4' DT  X  81      29.176  65.113  68.383  0.00  0.00            
ATOM   2541  H4' DT  X  81      29.821  64.483  68.996  0.00  0.00            
ATOM   2542  O4' DT  X  81      27.931  64.754  68.900  0.00  0.00            
ATOM   2543  C1' DT  X  81      27.161  64.249  67.811  0.00  0.00            
ATOM   2544  H1' DT  X  81      27.104  63.179  68.008  0.00  0.00            
ATOM   2545  N1  DT  X  81      25.843  64.988  67.907  0.00  0.00            
ATOM   2546  C6  DT  X  81      25.710  66.301  67.428  0.00  0.00            
ATOM   2547  H6  DT  X  81      26.558  66.857  67.056  0.00  0.00            
ATOM   2548  C5  DT  X  81      24.456  66.871  67.493  0.00  0.00            
ATOM   2549  C7  DT  X  81      24.194  68.280  66.995  0.00  0.00            
ATOM   2550  H71 DT  X  81      25.137  68.709  66.655  0.00  0.00            
ATOM   2551  H72 DT  X  81      23.489  68.193  66.169  0.00  0.00            
ATOM   2552  H73 DT  X  81      23.692  68.984  67.659  0.00  0.00            
ATOM   2553  C4  DT  X  81      23.358  66.130  68.071  0.00  0.00            
ATOM   2554  O4  DT  X  81      22.201  66.624  68.258  0.00  0.00            
ATOM   2555  N3  DT  X  81      23.561  64.949  68.610  0.00  0.00            
ATOM   2556  H3  DT  X  81      22.824  64.506  69.141  0.00  0.00            
ATOM   2557  C2  DT  X  81      24.840  64.334  68.628  0.00  0.00            
ATOM   2558  O2  DT  X  81      25.010  63.342  69.364  0.00  0.00            
ATOM   2559  C3' DT  X  81      29.393  64.663  66.914  0.00  0.00            
ATOM   2560  H3' DT  X  81      29.880  65.399  66.274  0.00  0.00            
ATOM   2561  C2' DT  X  81      27.956  64.523  66.526  0.00  0.00            
ATOM   2562  H2' DT  X  81      27.607  65.484  66.147  0.00  0.00            
ATOM   2563 H2'' DT  X  81      27.705  63.736  65.816  0.00  0.00            
ATOM   2564  O3' DT  X  81      30.180  63.457  66.904  0.00  0.00            
ATOM   2565  P   DG  X  82      30.351  62.709  65.525  0.00  0.00            
ATOM   2566  OP1 DG  X  82      31.543  61.863  65.559  0.00  0.00            
ATOM   2567  OP2 DG  X  82      30.325  63.693  64.387  0.00  0.00            
ATOM   2568  O5' DG  X  82      29.036  61.697  65.445  0.00  0.00            
ATOM   2569  C5' DG  X  82      28.984  60.669  66.444  0.00  0.00            
ATOM   2570  H5' DG  X  82      29.129  61.099  67.435  0.00  0.00            
ATOM   2571 H5'' DG  X  82      29.718  59.919  66.148  0.00  0.00            
ATOM   2572  C4' DG  X  82      27.583  59.988  66.633  0.00  0.00            
ATOM   2573  H4' DG  X  82      27.687  59.172  67.349  0.00  0.00            
ATOM   2574  O4' DG  X  82      26.470  60.904  66.888  0.00  0.00            
ATOM   2575  C1' DG  X  82      25.581  60.757  65.733  0.00  0.00            
ATOM   2576  H1' DG  X  82      24.777  60.082  66.027  0.00  0.00            
ATOM   2577  N9  DG  X  82      25.053  62.119  65.331  0.00  0.00            
ATOM   2578  C8  DG  X  82      25.678  63.107  64.600  0.00  0.00            
ATOM   2579  H8  DG  X  82      26.692  62.954  64.261  0.00  0.00            
ATOM   2580  N7  DG  X  82      24.969  64.204  64.620  0.00  0.00            
ATOM   2581  C5  DG  X  82      23.709  63.809  65.145  0.00  0.00            
ATOM   2582  C6  DG  X  82      22.420  64.507  65.130  0.00  0.00            
ATOM   2583  O6  DG  X  82      22.134  65.676  64.918  0.00  0.00            
ATOM   2584  N1  DG  X  82      21.295  63.669  65.315  0.00  0.00            
ATOM   2585  H1  DG  X  82      20.404  64.144  65.326  0.00  0.00            
ATOM   2586  C2  DG  X  82      21.472  62.402  65.827  0.00  0.00            
ATOM   2587  N2  DG  X  82      20.371  61.714  65.882  0.00  0.00            
ATOM   2588  H21 DG  X  82      19.513  62.236  65.775  0.00  0.00            
ATOM   2589  H22 DG  X  82      20.411  60.797  66.303  0.00  0.00            
ATOM   2590  N3  DG  X  82      22.628  61.749  65.930  0.00  0.00            
ATOM   2591  C4  DG  X  82      23.697  62.482  65.436  0.00  0.00            
ATOM   2592  C3' DG  X  82      27.298  59.263  65.374  0.00  0.00            
ATOM   2593  H3' DG  X  82      28.229  58.974  64.885  0.00  0.00            
ATOM   2594  C2' DG  X  82      26.394  60.182  64.697  0.00  0.00            
ATOM   2595  H2' DG  X  82      26.892  60.921  64.069  0.00  0.00            
ATOM   2596 H2'' DG  X  82      25.715  59.613  64.062  0.00  0.00            
ATOM   2597  O3' DG  X  82      26.645  58.079  65.689  0.00  0.00            
ATOM   2598  P   DA  X  83      26.376  56.847  64.749  0.00  0.00            
ATOM   2599  OP1 DA  X  83      26.530  55.745  65.666  0.00  0.00            
ATOM   2600  OP2 DA  X  83      27.288  56.973  63.664  0.00  0.00            
ATOM   2601  O5' DA  X  83      24.942  56.844  64.163  0.00  0.00            
ATOM   2602  C5' DA  X  83      23.844  56.330  64.913  0.00  0.00            
ATOM   2603  H5' DA  X  83      23.770  56.978  65.786  0.00  0.00            
ATOM   2604 H5'' DA  X  83      23.968  55.266  65.114  0.00  0.00            
ATOM   2605  C4' DA  X  83      22.515  56.459  64.098  0.00  0.00            
ATOM   2606  H4' DA  X  83      21.832  55.881  64.721  0.00  0.00            
ATOM   2607  O4' DA  X  83      22.222  57.848  63.965  0.00  0.00            
ATOM   2608  C1' DA  X  83      22.032  58.199  62.647  0.00  0.00            
ATOM   2609  H1' DA  X  83      20.997  58.221  62.306  0.00  0.00            
ATOM   2610  N9  DA  X  83      22.487  59.588  62.487  0.00  0.00            
ATOM   2611  C8  DA  X  83      23.738  60.084  62.374  0.00  0.00            
ATOM   2612  H8  DA  X  83      24.612  59.451  62.345  0.00  0.00            
ATOM   2613  N7  DA  X  83      23.781  61.409  62.261  0.00  0.00            
ATOM   2614  C5  DA  X  83      22.430  61.766  62.153  0.00  0.00            
ATOM   2615  C6  DA  X  83      21.707  63.002  61.902  0.00  0.00            
ATOM   2616  N6  DA  X  83      22.228  64.189  61.714  0.00  0.00            
ATOM   2617  H61 DA  X  83      21.663  65.017  61.596  0.00  0.00            
ATOM   2618  H62 DA  X  83      23.234  64.214  61.808  0.00  0.00            
ATOM   2619  N1  DA  X  83      20.389  62.922  61.762  0.00  0.00            
ATOM   2620  C2  DA  X  83      19.749  61.739  61.962  0.00  0.00            
ATOM   2621  H2  DA  X  83      18.678  61.875  61.980  0.00  0.00            
ATOM   2622  N3  DA  X  83      20.256  60.531  62.227  0.00  0.00            
ATOM   2623  C4  DA  X  83      21.635  60.642  62.281  0.00  0.00            
ATOM   2624  C3' DA  X  83      22.631  55.893  62.655  0.00  0.00            
ATOM   2625  H3' DA  X  83      23.480  55.220  62.535  0.00  0.00            
ATOM   2626  C2' DA  X  83      22.713  57.143  61.807  0.00  0.00            
ATOM   2627  H2' DA  X  83      23.762  57.371  61.614  0.00  0.00            
ATOM   2628 H2'' DA  X  83      22.210  57.073  60.842  0.00  0.00            
ATOM   2629  O3' DA  X  83      21.416  55.201  62.313  0.00  0.00            
ATOM   2630  P   DA  X  84      21.193  54.252  61.052  0.00  0.00            
ATOM   2631  OP1 DA  X  84      20.446  53.054  61.541  0.00  0.00            
ATOM   2632  OP2 DA  X  84      22.478  54.017  60.433  0.00  0.00            
ATOM   2633  O5' DA  X  84      20.255  55.123  60.083  0.00  0.00            
ATOM   2634  C5' DA  X  84      18.871  55.338  60.387  0.00  0.00            
ATOM   2635  H5' DA  X  84      18.780  55.667  61.422  0.00  0.00            
ATOM   2636 H5'' DA  X  84      18.301  54.418  60.253  0.00  0.00            
ATOM   2637  C4' DA  X  84      18.282  56.495  59.579  0.00  0.00            
ATOM   2638  H4' DA  X  84      17.270  56.611  59.969  0.00  0.00            
ATOM   2639  O4' DA  X  84      18.941  57.710  59.772  0.00  0.00            
ATOM   2640  C1' DA  X  84      19.288  58.354  58.525  0.00  0.00            
ATOM   2641  H1' DA  X  84      18.508  58.905  58.001  0.00  0.00            
ATOM   2642  N9  DA  X  84      20.428  59.249  58.526  0.00  0.00            
ATOM   2643  C8  DA  X  84      21.766  58.954  58.296  0.00  0.00            
ATOM   2644  H8  DA  X  84      22.162  57.949  58.273  0.00  0.00            
ATOM   2645  N7  DA  X  84      22.538  59.949  58.088  0.00  0.00            
ATOM   2646  C5  DA  X  84      21.627  61.018  58.322  0.00  0.00            
ATOM   2647  C6  DA  X  84      21.811  62.418  58.433  0.00  0.00            
ATOM   2648  N6  DA  X  84      22.930  63.106  58.345  0.00  0.00            
ATOM   2649  H61 DA  X  84      22.947  64.111  58.442  0.00  0.00            
ATOM   2650  H62 DA  X  84      23.779  62.625  58.086  0.00  0.00            
ATOM   2651  N1  DA  X  84      20.765  63.189  58.618  0.00  0.00            
ATOM   2652  C2  DA  X  84      19.540  62.667  58.668  0.00  0.00            
ATOM   2653  H2  DA  X  84      18.721  63.307  58.962  0.00  0.00            
ATOM   2654  N3  DA  X  84      19.250  61.361  58.722  0.00  0.00            
ATOM   2655  C4  DA  X  84      20.353  60.618  58.561  0.00  0.00            
ATOM   2656  C3' DA  X  84      18.350  56.237  58.048  0.00  0.00            
ATOM   2657  H3' DA  X  84      18.478  55.177  57.825  0.00  0.00            
ATOM   2658  C2' DA  X  84      19.604  57.099  57.728  0.00  0.00            
ATOM   2659  H2' DA  X  84      20.472  56.566  58.116  0.00  0.00            
ATOM   2660 H2'' DA  X  84      19.786  57.192  56.657  0.00  0.00            
ATOM   2661  O3' DA  X  84      17.238  56.820  57.363  0.00  0.00            
ATOM   2662  P   DC  X  85      16.605  56.277  55.999  0.00  0.00            
ATOM   2663  OP1 DC  X  85      15.755  55.079  56.277  0.00  0.00            
ATOM   2664  OP2 DC  X  85      17.664  56.231  55.038  0.00  0.00            
ATOM   2665  O5' DC  X  85      15.664  57.468  55.517  0.00  0.00            
ATOM   2666  C5' DC  X  85      14.559  57.991  56.260  0.00  0.00            
ATOM   2667  H5' DC  X  85      14.692  57.805  57.326  0.00  0.00            
ATOM   2668 H5'' DC  X  85      13.654  57.461  55.964  0.00  0.00            
ATOM   2669  C4' DC  X  85      14.359  59.533  56.057  0.00  0.00            
ATOM   2670  H4' DC  X  85      13.430  59.876  56.512  0.00  0.00            
ATOM   2671  O4' DC  X  85      15.391  60.187  56.734  0.00  0.00            
ATOM   2672  C1' DC  X  85      15.633  61.421  56.175  0.00  0.00            
ATOM   2673  H1' DC  X  85      15.261  62.216  56.822  0.00  0.00            
ATOM   2674  N1  DC  X  85      17.065  61.582  55.830  0.00  0.00            
ATOM   2675  C6  DC  X  85      17.886  60.485  55.553  0.00  0.00            
ATOM   2676  H6  DC  X  85      17.555  59.458  55.587  0.00  0.00            
ATOM   2677  C5  DC  X  85      19.242  60.660  55.303  0.00  0.00            
ATOM   2678  H5  DC  X  85      19.932  59.856  55.093  0.00  0.00            
ATOM   2679  C4  DC  X  85      19.695  62.019  55.285  0.00  0.00            
ATOM   2680  N4  DC  X  85      20.970  62.229  55.137  0.00  0.00            
ATOM   2681  H41 DC  X  85      21.219  63.197  54.993  0.00  0.00            
ATOM   2682  H42 DC  X  85      21.695  61.539  55.002  0.00  0.00            
ATOM   2683  N3  DC  X  85      18.879  63.034  55.485  0.00  0.00            
ATOM   2684  C2  DC  X  85      17.525  62.892  55.683  0.00  0.00            
ATOM   2685  O2  DC  X  85      16.804  63.843  55.846  0.00  0.00            
ATOM   2686  C3' DC  X  85      14.523  60.106  54.696  0.00  0.00            
ATOM   2687  H3' DC  X  85      15.318  59.614  54.135  0.00  0.00            
ATOM   2688  C2' DC  X  85      14.798  61.534  54.898  0.00  0.00            
ATOM   2689  H2' DC  X  85      15.377  61.943  54.070  0.00  0.00            
ATOM   2690 H2'' DC  X  85      13.906  62.132  55.083  0.00  0.00            
ATOM   2691  O3' DC  X  85      13.358  60.082  53.870  0.00  0.00            
ATOM   2692  P   DA  X  86      13.375  60.103  52.273  0.00  0.00            
ATOM   2693  OP1 DA  X  86      11.991  59.933  51.918  0.00  0.00            
ATOM   2694  OP2 DA  X  86      14.426  59.199  51.708  0.00  0.00            
ATOM   2695  O5' DA  X  86      13.793  61.626  51.764  0.00  0.00            
ATOM   2696  C5' DA  X  86      12.834  62.707  51.900  0.00  0.00            
ATOM   2697  H5' DA  X  86      12.783  62.875  52.976  0.00  0.00            
ATOM   2698 H5'' DA  X  86      11.798  62.470  51.659  0.00  0.00            
ATOM   2699  C4' DA  X  86      13.201  64.038  51.233  0.00  0.00            
ATOM   2700  H4' DA  X  86      12.305  64.616  51.460  0.00  0.00            
ATOM   2701  O4' DA  X  86      14.467  64.630  51.784  0.00  0.00            
ATOM   2702  C1' DA  X  86      15.419  64.682  50.787  0.00  0.00            
ATOM   2703  H1' DA  X  86      15.612  65.692  50.424  0.00  0.00            
ATOM   2704  N9  DA  X  86      16.676  64.119  51.254  0.00  0.00            
ATOM   2705  C8  DA  X  86      16.886  62.872  51.749  0.00  0.00            
ATOM   2706  H8  DA  X  86      16.010  62.240  51.741  0.00  0.00            
ATOM   2707  N7  DA  X  86      18.127  62.538  52.060  0.00  0.00            
ATOM   2708  C5  DA  X  86      18.767  63.773  51.735  0.00  0.00            
ATOM   2709  C6  DA  X  86      20.114  64.229  51.869  0.00  0.00            
ATOM   2710  N6  DA  X  86      21.170  63.588  52.290  0.00  0.00            
ATOM   2711  H61 DA  X  86      22.014  64.140  52.231  0.00  0.00            
ATOM   2712  H62 DA  X  86      21.138  62.623  52.585  0.00  0.00            
ATOM   2713  N1  DA  X  86      20.428  65.463  51.499  0.00  0.00            
ATOM   2714  C2  DA  X  86      19.434  66.220  51.069  0.00  0.00            
ATOM   2715  H2  DA  X  86      19.726  67.231  50.823  0.00  0.00            
ATOM   2716  N3  DA  X  86      18.171  65.963  50.820  0.00  0.00            
ATOM   2717  C4  DA  X  86      17.885  64.740  51.326  0.00  0.00            
ATOM   2718  C3' DA  X  86      13.432  63.993  49.669  0.00  0.00            
ATOM   2719  H3' DA  X  86      12.817  63.201  49.242  0.00  0.00            
ATOM   2720  C2' DA  X  86      14.900  63.744  49.631  0.00  0.00            
ATOM   2721  H2' DA  X  86      14.978  62.662  49.739  0.00  0.00            
ATOM   2722 H2'' DA  X  86      15.331  63.967  48.655  0.00  0.00            
ATOM   2723  O3' DA  X  86      13.054  65.298  49.313  0.00  0.00            
ATOM   2724  P   DT  X  87      12.853  65.752  47.809  0.00  0.00            
ATOM   2725  OP1 DT  X  87      11.827  66.799  47.640  0.00  0.00            
ATOM   2726  OP2 DT  X  87      12.723  64.557  46.971  0.00  0.00            
ATOM   2727  O5' DT  X  87      14.292  66.420  47.582  0.00  0.00            
ATOM   2728  C5' DT  X  87      14.602  67.724  48.175  0.00  0.00            
ATOM   2729  H5' DT  X  87      14.793  67.564  49.236  0.00  0.00            
ATOM   2730 H5'' DT  X  87      13.777  68.415  48.001  0.00  0.00            
ATOM   2731  C4' DT  X  87      15.855  68.375  47.635  0.00  0.00            
ATOM   2732  H4' DT  X  87      15.765  69.425  47.913  0.00  0.00            
ATOM   2733  O4' DT  X  87      17.098  67.728  48.093  0.00  0.00            
ATOM   2734  C1' DT  X  87      18.007  67.504  47.027  0.00  0.00            
ATOM   2735  H1' DT  X  87      18.678  68.362  47.068  0.00  0.00            
ATOM   2736  N1  DT  X  87      18.751  66.248  47.377  0.00  0.00            
ATOM   2737  C6  DT  X  87      18.063  65.106  47.554  0.00  0.00            
ATOM   2738  H6  DT  X  87      16.988  65.185  47.618  0.00  0.00            
ATOM   2739  C5  DT  X  87      18.774  63.969  47.832  0.00  0.00            
ATOM   2740  C7  DT  X  87      18.072  62.653  48.075  0.00  0.00            
ATOM   2741  H71 DT  X  87      18.410  61.791  47.500  0.00  0.00            
ATOM   2742  H72 DT  X  87      18.392  62.456  49.098  0.00  0.00            
ATOM   2743  H73 DT  X  87      16.987  62.744  48.036  0.00  0.00            
ATOM   2744  C4  DT  X  87      20.230  64.059  47.990  0.00  0.00            
ATOM   2745  O4  DT  X  87      20.935  63.121  48.343  0.00  0.00            
ATOM   2746  N3  DT  X  87      20.809  65.251  47.798  0.00  0.00            
ATOM   2747  H3  DT  X  87      21.692  65.390  48.267  0.00  0.00            
ATOM   2748  C2  DT  X  87      20.125  66.358  47.453  0.00  0.00            
ATOM   2749  O2  DT  X  87      20.802  67.364  47.177  0.00  0.00            
ATOM   2750  C3' DT  X  87      15.987  68.458  46.088  0.00  0.00            
ATOM   2751  H3' DT  X  87      15.138  68.221  45.448  0.00  0.00            
ATOM   2752  C2' DT  X  87      17.098  67.483  45.805  0.00  0.00            
ATOM   2753  H2' DT  X  87      16.652  66.489  45.774  0.00  0.00            
ATOM   2754 H2'' DT  X  87      17.591  67.680  44.853  0.00  0.00            
ATOM   2755  O3' DT  X  87      16.337  69.739  45.688  0.00  0.00            
ATOM   2756  P   DG  X  88      16.209  70.127  44.150  0.00  0.00            
ATOM   2757  OP1 DG  X  88      15.955  71.581  43.959  0.00  0.00            
ATOM   2758  OP2 DG  X  88      15.369  69.127  43.422  0.00  0.00            
ATOM   2759  O5' DG  X  88      17.750  69.935  43.630  0.00  0.00            
ATOM   2760  C5' DG  X  88      18.761  70.795  44.210  0.00  0.00            
ATOM   2761  H5' DG  X  88      18.648  70.890  45.290  0.00  0.00            
ATOM   2762 H5'' DG  X  88      18.757  71.761  43.705  0.00  0.00            
ATOM   2763  C4' DG  X  88      20.093  70.226  43.964  0.00  0.00            
ATOM   2764  H4' DG  X  88      20.798  70.926  44.414  0.00  0.00            
ATOM   2765  O4' DG  X  88      20.318  68.937  44.560  0.00  0.00            
ATOM   2766  C1' DG  X  88      20.938  68.050  43.647  0.00  0.00            
ATOM   2767  H1' DG  X  88      22.012  68.236  43.648  0.00  0.00            
ATOM   2768  N9  DG  X  88      20.631  66.623  43.839  0.00  0.00            
ATOM   2769  C8  DG  X  88      19.589  65.721  43.467  0.00  0.00            
ATOM   2770  H8  DG  X  88      18.699  66.090  42.979  0.00  0.00            
ATOM   2771  N7  DG  X  88      19.809  64.483  43.775  0.00  0.00            
ATOM   2772  C5  DG  X  88      21.084  64.481  44.451  0.00  0.00            
ATOM   2773  C6  DG  X  88      21.956  63.412  44.909  0.00  0.00            
ATOM   2774  O6  DG  X  88      21.739  62.272  45.096  0.00  0.00            
ATOM   2775  N1  DG  X  88      23.281  63.794  45.260  0.00  0.00            
ATOM   2776  H1  DG  X  88      23.935  63.143  45.671  0.00  0.00            
ATOM   2777  C2  DG  X  88      23.664  65.063  45.083  0.00  0.00            
ATOM   2778  N2  DG  X  88      24.945  65.247  45.339  0.00  0.00            
ATOM   2779  H21 DG  X  88      25.410  64.457  45.764  0.00  0.00            
ATOM   2780  H22 DG  X  88      25.303  66.192  45.322  0.00  0.00            
ATOM   2781  N3  DG  X  88      22.919  66.113  44.707  0.00  0.00            
ATOM   2782  C4  DG  X  88      21.550  65.783  44.505  0.00  0.00            
ATOM   2783  C3' DG  X  88      20.430  70.092  42.433  0.00  0.00            
ATOM   2784  H3' DG  X  88      19.789  70.562  41.688  0.00  0.00            
ATOM   2785  C2' DG  X  88      20.406  68.567  42.315  0.00  0.00            
ATOM   2786  H2' DG  X  88      19.350  68.295  42.316  0.00  0.00            
ATOM   2787 H2'' DG  X  88      20.993  68.215  41.466  0.00  0.00            
ATOM   2788  O3' DG  X  88      21.763  70.452  42.160  0.00  0.00            
ATOM   2789  P   DC  X  89      22.098  71.820  41.584  0.00  0.00            
ATOM   2790  OP1 DC  X  89      21.373  72.853  42.359  0.00  0.00            
ATOM   2791  OP2 DC  X  89      21.919  71.724  40.094  0.00  0.00            
ATOM   2792  O5' DC  X  89      23.656  71.758  42.081  0.00  0.00            
ATOM   2793  C5' DC  X  89      23.945  72.165  43.432  0.00  0.00            
ATOM   2794  H5' DC  X  89      23.170  71.840  44.127  0.00  0.00            
ATOM   2795 H5'' DC  X  89      23.999  73.253  43.463  0.00  0.00            
ATOM   2796  C4' DC  X  89      25.318  71.635  44.007  0.00  0.00            
ATOM   2797  H4' DC  X  89      25.400  72.179  44.948  0.00  0.00            
ATOM   2798  O4' DC  X  89      25.347  70.188  44.150  0.00  0.00            
ATOM   2799  C1' DC  X  89      26.264  69.719  43.129  0.00  0.00            
ATOM   2800  H1' DC  X  89      27.207  69.479  43.620  0.00  0.00            
ATOM   2801  N1  DC  X  89      25.643  68.415  42.566  0.00  0.00            
ATOM   2802  C6  DC  X  89      24.449  68.481  41.986  0.00  0.00            
ATOM   2803  H6  DC  X  89      23.927  69.404  41.778  0.00  0.00            
ATOM   2804  C5  DC  X  89      23.810  67.322  41.566  0.00  0.00            
ATOM   2805  H5  DC  X  89      22.828  67.350  41.118  0.00  0.00            
ATOM   2806  C4  DC  X  89      24.556  66.089  41.676  0.00  0.00            
ATOM   2807  N4  DC  X  89      23.969  65.026  41.282  0.00  0.00            
ATOM   2808  H41 DC  X  89      24.331  64.100  41.463  0.00  0.00            
ATOM   2809  H42 DC  X  89      23.008  64.914  40.991  0.00  0.00            
ATOM   2810  N3  DC  X  89      25.715  66.045  42.347  0.00  0.00            
ATOM   2811  C2  DC  X  89      26.338  67.184  42.720  0.00  0.00            
ATOM   2812  O2  DC  X  89      27.424  67.134  43.324  0.00  0.00            
ATOM   2813  C3' DC  X  89      26.443  72.020  43.006  0.00  0.00            
ATOM   2814  H3' DC  X  89      26.065  72.894  42.477  0.00  0.00            
ATOM   2815  C2' DC  X  89      26.568  70.806  42.133  0.00  0.00            
ATOM   2816  H2' DC  X  89      25.739  70.785  41.426  0.00  0.00            
ATOM   2817 H2'' DC  X  89      27.551  70.753  41.664  0.00  0.00            
ATOM   2818  O3' DC  X  89      27.585  72.274  43.790  0.00  0.00            
ATOM   2819  P   DC  X  90      28.873  73.026  43.298  0.00  0.00            
ATOM   2820  OP1 DC  X  90      29.499  73.661  44.431  0.00  0.00            
ATOM   2821  OP2 DC  X  90      28.519  73.822  42.129  0.00  0.00            
ATOM   2822  O5' DC  X  90      29.819  71.949  42.825  0.00  0.00            
ATOM   2823  C5' DC  X  90      30.481  71.099  43.730  0.00  0.00            
ATOM   2824  H5' DC  X  90      29.899  70.967  44.643  0.00  0.00            
ATOM   2825 H5'' DC  X  90      31.385  71.675  43.928  0.00  0.00            
ATOM   2826  C4' DC  X  90      30.925  69.878  42.963  0.00  0.00            
ATOM   2827  H4' DC  X  90      31.493  69.256  43.655  0.00  0.00            
ATOM   2828  O4' DC  X  90      29.780  69.081  42.467  0.00  0.00            
ATOM   2829  C1' DC  X  90      30.098  68.620  41.136  0.00  0.00            
ATOM   2830  H1' DC  X  90      30.858  67.849  41.260  0.00  0.00            
ATOM   2831  N1  DC  X  90      28.882  68.140  40.396  0.00  0.00            
ATOM   2832  C6  DC  X  90      28.109  69.027  39.683  0.00  0.00            
ATOM   2833  H6  DC  X  90      28.309  70.085  39.768  0.00  0.00            
ATOM   2834  C5  DC  X  90      27.107  68.634  38.889  0.00  0.00            
ATOM   2835  H5  DC  X  90      26.602  69.414  38.339  0.00  0.00            
ATOM   2836  C4  DC  X  90      26.885  67.219  38.674  0.00  0.00            
ATOM   2837  N4  DC  X  90      26.039  66.804  37.851  0.00  0.00            
ATOM   2838  H41 DC  X  90      25.747  65.837  37.831  0.00  0.00            
ATOM   2839  H42 DC  X  90      25.452  67.426  37.314  0.00  0.00            
ATOM   2840  N3  DC  X  90      27.631  66.363  39.450  0.00  0.00            
ATOM   2841  C2  DC  X  90      28.608  66.764  40.305  0.00  0.00            
ATOM   2842  O2  DC  X  90      29.226  65.852  40.867  0.00  0.00            
ATOM   2843  C3' DC  X  90      31.771  70.235  41.717  0.00  0.00            
ATOM   2844  H3' DC  X  90      32.053  71.287  41.672  0.00  0.00            
ATOM   2845  C2' DC  X  90      30.878  69.759  40.543  0.00  0.00            
ATOM   2846  H2' DC  X  90      30.265  70.597  40.212  0.00  0.00            
ATOM   2847 H2'' DC  X  90      31.559  69.482  39.738  0.00  0.00            
ATOM   2848  O3' DC  X  90      32.930  69.334  41.647  0.00  0.00            
ATOM   2849  P   DT  X  91      34.495  69.758  42.108  0.00  0.00            
ATOM   2850  OP1 DT  X  91      34.496  70.667  43.246  0.00  0.00            
ATOM   2851  OP2 DT  X  91      35.331  70.131  40.980  0.00  0.00            
ATOM   2852  O5' DT  X  91      34.919  68.258  42.643  0.00  0.00            
ATOM   2853  C5' DT  X  91      34.263  67.614  43.709  0.00  0.00            
ATOM   2854  H5' DT  X  91      33.367  68.137  44.042  0.00  0.00            
ATOM   2855 H5'' DT  X  91      34.920  67.717  44.572  0.00  0.00            
ATOM   2856  C4' DT  X  91      33.958  66.210  43.511  0.00  0.00            
ATOM   2857  H4' DT  X  91      33.534  65.913  44.470  0.00  0.00            
ATOM   2858  O4' DT  X  91      32.911  66.083  42.602  0.00  0.00            
ATOM   2859  C1' DT  X  91      33.298  65.027  41.706  0.00  0.00            
ATOM   2860  H1' DT  X  91      33.075  64.106  42.245  0.00  0.00            
ATOM   2861  N1  DT  X  91      32.501  65.104  40.369  0.00  0.00            
ATOM   2862  C6  DT  X  91      32.555  66.291  39.610  0.00  0.00            
ATOM   2863  H6  DT  X  91      33.186  67.105  39.934  0.00  0.00            
ATOM   2864  C5  DT  X  91      31.875  66.369  38.362  0.00  0.00            
ATOM   2865  C7  DT  X  91      31.964  67.644  37.519  0.00  0.00            
ATOM   2866  H71 DT  X  91      32.754  68.315  37.857  0.00  0.00            
ATOM   2867  H72 DT  X  91      32.256  67.547  36.474  0.00  0.00            
ATOM   2868  H73 DT  X  91      31.059  68.246  37.605  0.00  0.00            
ATOM   2869  C4  DT  X  91      31.049  65.252  37.992  0.00  0.00            
ATOM   2870  O4  DT  X  91      30.247  65.307  37.129  0.00  0.00            
ATOM   2871  N3  DT  X  91      31.079  64.116  38.732  0.00  0.00            
ATOM   2872  H3  DT  X  91      30.663  63.308  38.292  0.00  0.00            
ATOM   2873  C2  DT  X  91      31.762  63.970  39.907  0.00  0.00            
ATOM   2874  O2  DT  X  91      31.795  62.850  40.529  0.00  0.00            
ATOM   2875  C3' DT  X  91      35.132  65.273  43.127  0.00  0.00            
ATOM   2876  H3' DT  X  91      36.073  65.812  43.235  0.00  0.00            
ATOM   2877  C2' DT  X  91      34.823  65.021  41.669  0.00  0.00            
ATOM   2878  H2' DT  X  91      35.132  65.775  40.946  0.00  0.00            
ATOM   2879 H2'' DT  X  91      35.250  64.104  41.262  0.00  0.00            
ATOM   2880  O3' DT  X  91      35.313  64.092  43.936  0.00  0.00            
ATOM   2881  P   DT  X  92      36.571  63.090  43.794  0.00  0.00            
ATOM   2882  OP1 DT  X  92      36.786  62.385  45.095  0.00  0.00            
ATOM   2883  OP2 DT  X  92      37.681  63.881  43.178  0.00  0.00            
ATOM   2884  O5' DT  X  92      36.083  62.083  42.657  0.00  0.00            
ATOM   2885  C5' DT  X  92      35.194  61.000  42.921  0.00  0.00            
ATOM   2886  H5' DT  X  92      34.284  61.412  43.359  0.00  0.00            
ATOM   2887 H5'' DT  X  92      35.550  60.280  43.657  0.00  0.00            
ATOM   2888  C4' DT  X  92      34.898  60.377  41.535  0.00  0.00            
ATOM   2889  H4' DT  X  92      34.173  59.568  41.619  0.00  0.00            
ATOM   2890  O4' DT  X  92      34.254  61.407  40.697  0.00  0.00            
ATOM   2891  C1' DT  X  92      34.614  61.029  39.361  0.00  0.00            
ATOM   2892  H1' DT  X  92      34.144  60.080  39.101  0.00  0.00            
ATOM   2893  N1  DT  X  92      34.257  62.064  38.356  0.00  0.00            
ATOM   2894  C6  DT  X  92      34.915  63.265  38.413  0.00  0.00            
ATOM   2895  H6  DT  X  92      35.636  63.405  39.205  0.00  0.00            
ATOM   2896  C5  DT  X  92      34.699  64.206  37.518  0.00  0.00            
ATOM   2897  C7  DT  X  92      35.278  65.579  37.675  0.00  0.00            
ATOM   2898  H71 DT  X  92      35.862  65.469  38.589  0.00  0.00            
ATOM   2899  H72 DT  X  92      35.981  65.878  36.898  0.00  0.00            
ATOM   2900  H73 DT  X  92      34.578  66.398  37.842  0.00  0.00            
ATOM   2901  C4  DT  X  92      33.806  63.998  36.405  0.00  0.00            
ATOM   2902  O4  DT  X  92      33.401  64.859  35.594  0.00  0.00            
ATOM   2903  N3  DT  X  92      33.404  62.691  36.292  0.00  0.00            
ATOM   2904  H3  DT  X  92      32.716  62.566  35.563  0.00  0.00            
ATOM   2905  C2  DT  X  92      33.501  61.714  37.235  0.00  0.00            
ATOM   2906  O2  DT  X  92      33.043  60.643  36.892  0.00  0.00            
ATOM   2907  C3' DT  X  92      36.175  59.945  40.777  0.00  0.00            
ATOM   2908  H3' DT  X  92      37.059  60.445  41.172  0.00  0.00            
ATOM   2909  C2' DT  X  92      36.040  60.589  39.461  0.00  0.00            
ATOM   2910  H2' DT  X  92      36.764  61.399  39.544  0.00  0.00            
ATOM   2911 H2'' DT  X  92      36.280  60.095  38.519  0.00  0.00            
ATOM   2912  O3' DT  X  92      36.191  58.557  40.751  0.00  0.00            
ATOM   2913  P   DT  X  93      37.374  57.693  40.026  0.00  0.00            
ATOM   2914  OP1 DT  X  93      37.491  56.441  40.654  0.00  0.00            
ATOM   2915  OP2 DT  X  93      38.580  58.567  39.949  0.00  0.00            
ATOM   2916  O5' DT  X  93      36.725  57.533  38.553  0.00  0.00            
ATOM   2917  C5' DT  X  93      35.507  56.766  38.466  0.00  0.00            
ATOM   2918  H5' DT  X  93      34.719  57.314  38.983  0.00  0.00            
ATOM   2919 H5'' DT  X  93      35.551  55.780  38.928  0.00  0.00            
ATOM   2920  C4' DT  X  93      35.113  56.474  36.974  0.00  0.00            
ATOM   2921  H4' DT  X  93      34.278  55.777  37.055  0.00  0.00            
ATOM   2922  O4' DT  X  93      34.677  57.679  36.313  0.00  0.00            
ATOM   2923  C1' DT  X  93      35.368  57.933  35.109  0.00  0.00            
ATOM   2924  H1' DT  X  93      34.769  57.505  34.305  0.00  0.00            
ATOM   2925  N1  DT  X  93      35.452  59.417  34.792  0.00  0.00            
ATOM   2926  C6  DT  X  93      36.217  60.372  35.436  0.00  0.00            
ATOM   2927  H6  DT  X  93      36.906  60.086  36.217  0.00  0.00            
ATOM   2928  C5  DT  X  93      36.215  61.654  35.021  0.00  0.00            
ATOM   2929  C7  DT  X  93      37.234  62.588  35.536  0.00  0.00            
ATOM   2930  H71 DT  X  93      36.759  63.440  36.022  0.00  0.00            
ATOM   2931  H72 DT  X  93      37.885  62.109  36.267  0.00  0.00            
ATOM   2932  H73 DT  X  93      37.806  62.944  34.679  0.00  0.00            
ATOM   2933  C4  DT  X  93      35.299  62.091  34.009  0.00  0.00            
ATOM   2934  O4  DT  X  93      35.162  63.252  33.510  0.00  0.00            
ATOM   2935  N3  DT  X  93      34.492  61.115  33.540  0.00  0.00            
ATOM   2936  H3  DT  X  93      33.969  61.413  32.729  0.00  0.00            
ATOM   2937  C2  DT  X  93      34.575  59.783  33.785  0.00  0.00            
ATOM   2938  O2  DT  X  93      33.768  59.006  33.186  0.00  0.00            
ATOM   2939  C3' DT  X  93      36.265  55.890  36.140  0.00  0.00            
ATOM   2940  H3' DT  X  93      37.076  55.544  36.781  0.00  0.00            
ATOM   2941  C2' DT  X  93      36.684  57.147  35.416  0.00  0.00            
ATOM   2942  H2' DT  X  93      37.309  57.654  36.151  0.00  0.00            
ATOM   2943 H2'' DT  X  93      37.229  56.932  34.497  0.00  0.00            
ATOM   2944  O3' DT  X  93      35.914  54.835  35.274  0.00  0.00            
ATOM   2945  P   DT  X  94      36.998  54.006  34.412  0.00  0.00            
ATOM   2946  OP1 DT  X  94      36.552  52.569  34.438  0.00  0.00            
ATOM   2947  OP2 DT  X  94      38.372  54.364  34.815  0.00  0.00            
ATOM   2948  O5' DT  X  94      36.719  54.573  32.989  0.00  0.00            
ATOM   2949  C5' DT  X  94      35.434  54.552  32.466  0.00  0.00            
ATOM   2950  H5' DT  X  94      34.782  54.854  33.286  0.00  0.00            
ATOM   2951 H5'' DT  X  94      35.166  53.522  32.234  0.00  0.00            
ATOM   2952  C4' DT  X  94      35.194  55.525  31.279  0.00  0.00            
ATOM   2953  H4' DT  X  94      34.216  55.232  30.899  0.00  0.00            
ATOM   2954  O4' DT  X  94      35.257  56.860  31.736  0.00  0.00            
ATOM   2955  C1' DT  X  94      35.935  57.586  30.651  0.00  0.00            
ATOM   2956  H1' DT  X  94      35.152  57.771  29.916  0.00  0.00            
ATOM   2957  N1  DT  X  94      36.640  58.857  31.141  0.00  0.00            
ATOM   2958  C6  DT  X  94      37.694  58.818  32.115  0.00  0.00            
ATOM   2959  H6  DT  X  94      38.021  57.873  32.521  0.00  0.00            
ATOM   2960  C5  DT  X  94      38.313  59.964  32.536  0.00  0.00            
ATOM   2961  C7  DT  X  94      39.448  59.812  33.508  0.00  0.00            
ATOM   2962  H71 DT  X  94      39.087  59.594  34.512  0.00  0.00            
ATOM   2963  H72 DT  X  94      40.071  58.972  33.201  0.00  0.00            
ATOM   2964  H73 DT  X  94      40.111  60.674  33.432  0.00  0.00            
ATOM   2965  C4  DT  X  94      37.861  61.234  31.967  0.00  0.00            
ATOM   2966  O4  DT  X  94      38.302  62.323  32.321  0.00  0.00            
ATOM   2967  N3  DT  X  94      36.838  61.096  31.040  0.00  0.00            
ATOM   2968  H3  DT  X  94      36.588  61.982  30.625  0.00  0.00            
ATOM   2969  C2  DT  X  94      36.323  60.048  30.458  0.00  0.00            
ATOM   2970  O2  DT  X  94      35.704  60.178  29.438  0.00  0.00            
ATOM   2971  C3' DT  X  94      36.208  55.311  30.184  0.00  0.00            
ATOM   2972  H3' DT  X  94      36.914  54.515  30.422  0.00  0.00            
ATOM   2973  C2' DT  X  94      36.944  56.586  30.161  0.00  0.00            
ATOM   2974  H2' DT  X  94      37.840  56.548  30.780  0.00  0.00            
ATOM   2975 H2'' DT  X  94      37.246  56.821  29.140  0.00  0.00            
ATOM   2976  O3' DT  X  94      35.565  55.085  28.970  0.00  0.00            
ATOM   2977  P   DG  X  95      36.442  54.165  27.904  0.00  0.00            
ATOM   2978  OP1 DG  X  95      35.507  53.448  27.002  0.00  0.00            
ATOM   2979  OP2 DG  X  95      37.476  53.417  28.609  0.00  0.00            
ATOM   2980  O5' DG  X  95      37.263  55.243  27.030  0.00  0.00            
ATOM   2981  C5' DG  X  95      36.728  55.880  25.848  0.00  0.00            
ATOM   2982  H5' DG  X  95      35.714  56.177  26.114  0.00  0.00            
ATOM   2983 H5'' DG  X  95      36.697  55.162  25.028  0.00  0.00            
ATOM   2984  C4' DG  X  95      37.582  57.073  25.436  0.00  0.00            
ATOM   2985  H4' DG  X  95      37.169  57.474  24.511  0.00  0.00            
ATOM   2986  O4' DG  X  95      37.545  58.182  26.320  0.00  0.00            
ATOM   2987  C1' DG  X  95      38.828  58.799  26.292  0.00  0.00            
ATOM   2988  H1' DG  X  95      38.811  59.362  25.359  0.00  0.00            
ATOM   2989  N9  DG  X  95      38.954  59.782  27.325  0.00  0.00            
ATOM   2990  C8  DG  X  95      39.549  59.581  28.566  0.00  0.00            
ATOM   2991  H8  DG  X  95      39.962  58.624  28.850  0.00  0.00            
ATOM   2992  N7  DG  X  95      39.594  60.676  29.314  0.00  0.00            
ATOM   2993  C5  DG  X  95      39.119  61.688  28.473  0.00  0.00            
ATOM   2994  C6  DG  X  95      39.022  63.131  28.672  0.00  0.00            
ATOM   2995  O6  DG  X  95      39.327  63.797  29.657  0.00  0.00            
ATOM   2996  N1  DG  X  95      38.737  63.801  27.487  0.00  0.00            
ATOM   2997  H1  DG  X  95      38.772  64.810  27.518  0.00  0.00            
ATOM   2998  C2  DG  X  95      38.417  63.197  26.314  0.00  0.00            
ATOM   2999  N2  DG  X  95      37.920  64.064  25.475  0.00  0.00            
ATOM   3000  H21 DG  X  95      38.024  65.056  25.636  0.00  0.00            
ATOM   3001  H22 DG  X  95      37.557  63.695  24.607  0.00  0.00            
ATOM   3002  N3  DG  X  95      38.381  61.872  26.096  0.00  0.00            
ATOM   3003  C4  DG  X  95      38.758  61.192  27.224  0.00  0.00            
ATOM   3004  C3' DG  X  95      39.068  56.783  25.163  0.00  0.00            
ATOM   3005  H3' DG  X  95      39.370  55.736  25.166  0.00  0.00            
ATOM   3006  C2' DG  X  95      39.716  57.556  26.276  0.00  0.00            
ATOM   3007  H2' DG  X  95      39.588  56.984  27.195  0.00  0.00            
ATOM   3008 H2'' DG  X  95      40.756  57.817  26.079  0.00  0.00            
ATOM   3009  O3' DG  X  95      39.516  57.448  23.981  0.00  0.00            
ATOM   3010  P   DA  X  96      40.417  56.685  22.891  0.00  0.00            
ATOM   3011  OP1 DA  X  96      39.621  55.779  22.094  0.00  0.00            
ATOM   3012  OP2 DA  X  96      41.607  56.199  23.533  0.00  0.00            
ATOM   3013  O5' DA  X  96      40.655  58.024  21.914  0.00  0.00            
ATOM   3014  C5' DA  X  96      39.518  58.568  21.243  0.00  0.00            
ATOM   3015  H5' DA  X  96      38.612  58.635  21.846  0.00  0.00            
ATOM   3016 H5'' DA  X  96      39.320  57.900  20.405  0.00  0.00            
ATOM   3017  C4' DA  X  96      39.841  59.971  20.674  0.00  0.00            
ATOM   3018  H4' DA  X  96      39.057  60.114  19.930  0.00  0.00            
ATOM   3019  O4' DA  X  96      39.584  60.888  21.707  0.00  0.00            
ATOM   3020  C1' DA  X  96      40.663  61.727  22.039  0.00  0.00            
ATOM   3021  H1' DA  X  96      40.482  62.691  21.562  0.00  0.00            
ATOM   3022  N9  DA  X  96      40.977  61.619  23.441  0.00  0.00            
ATOM   3023  C8  DA  X  96      41.209  60.488  24.202  0.00  0.00            
ATOM   3024  H8  DA  X  96      41.043  59.504  23.789  0.00  0.00            
ATOM   3025  N7  DA  X  96      41.620  60.637  25.375  0.00  0.00            
ATOM   3026  C5  DA  X  96      41.598  62.069  25.484  0.00  0.00            
ATOM   3027  C6  DA  X  96      41.892  63.064  26.491  0.00  0.00            
ATOM   3028  N6  DA  X  96      42.199  62.692  27.706  0.00  0.00            
ATOM   3029  H61 DA  X  96      42.304  63.411  28.408  0.00  0.00            
ATOM   3030  H62 DA  X  96      42.265  61.703  27.898  0.00  0.00            
ATOM   3031  N1  DA  X  96      41.732  64.411  26.200  0.00  0.00            
ATOM   3032  C2  DA  X  96      41.392  64.799  24.966  0.00  0.00            
ATOM   3033  H2  DA  X  96      41.456  65.875  24.908  0.00  0.00            
ATOM   3034  N3  DA  X  96      41.071  63.994  23.955  0.00  0.00            
ATOM   3035  C4  DA  X  96      41.249  62.669  24.254  0.00  0.00            
ATOM   3036  C3' DA  X  96      41.243  60.229  20.052  0.00  0.00            
ATOM   3037  H3' DA  X  96      41.796  59.300  19.911  0.00  0.00            
ATOM   3038  C2' DA  X  96      41.818  61.073  21.236  0.00  0.00            
ATOM   3039  H2' DA  X  96      42.403  60.414  21.878  0.00  0.00            
ATOM   3040 H2'' DA  X  96      42.483  61.888  20.951  0.00  0.00            
ATOM   3041  O3' DA  X  96      41.189  61.055  18.859  0.00  0.00            
ATOM   3042  P   DT  X  97      42.513  61.420  17.993  0.00  0.00            
ATOM   3043  OP1 DT  X  97      42.062  61.912  16.653  0.00  0.00            
ATOM   3044  OP2 DT  X  97      43.513  60.368  18.080  0.00  0.00            
ATOM   3045  O5' DT  X  97      43.008  62.695  18.830  0.00  0.00            
ATOM   3046  C5' DT  X  97      42.217  63.857  18.996  0.00  0.00            
ATOM   3047  H5' DT  X  97      41.309  63.674  19.570  0.00  0.00            
ATOM   3048 H5'' DT  X  97      42.068  64.333  18.027  0.00  0.00            
ATOM   3049  C4' DT  X  97      43.031  64.936  19.765  0.00  0.00            
ATOM   3050  H4' DT  X  97      42.542  65.911  19.787  0.00  0.00            
ATOM   3051  O4' DT  X  97      43.167  64.603  21.106  0.00  0.00            
ATOM   3052  C1' DT  X  97      44.534  64.632  21.331  0.00  0.00            
ATOM   3053  H1' DT  X  97      44.640  65.702  21.510  0.00  0.00            
ATOM   3054  N1  DT  X  97      44.832  63.943  22.563  0.00  0.00            
ATOM   3055  C6  DT  X  97      45.164  62.599  22.567  0.00  0.00            
ATOM   3056  H6  DT  X  97      45.219  62.101  21.610  0.00  0.00            
ATOM   3057  C5  DT  X  97      45.370  62.002  23.761  0.00  0.00            
ATOM   3058  C7  DT  X  97      45.667  60.550  23.813  0.00  0.00            
ATOM   3059  H71 DT  X  97      46.203  60.220  22.924  0.00  0.00            
ATOM   3060  H72 DT  X  97      46.412  60.474  24.606  0.00  0.00            
ATOM   3061  H73 DT  X  97      44.707  60.042  23.904  0.00  0.00            
ATOM   3062  C4  DT  X  97      45.252  62.693  25.033  0.00  0.00            
ATOM   3063  O4  DT  X  97      45.162  62.216  26.153  0.00  0.00            
ATOM   3064  N3  DT  X  97      45.164  64.123  24.901  0.00  0.00            
ATOM   3065  H3  DT  X  97      45.222  64.653  25.758  0.00  0.00            
ATOM   3066  C2  DT  X  97      44.975  64.751  23.706  0.00  0.00            
ATOM   3067  O2  DT  X  97      45.005  66.012  23.717  0.00  0.00            
ATOM   3068  C3' DT  X  97      44.393  65.142  19.087  0.00  0.00            
ATOM   3069  H3' DT  X  97      44.382  64.765  18.065  0.00  0.00            
ATOM   3070  C2' DT  X  97      45.233  64.334  20.017  0.00  0.00            
ATOM   3071  H2' DT  X  97      45.183  63.309  19.649  0.00  0.00            
ATOM   3072 H2'' DT  X  97      46.268  64.676  20.009  0.00  0.00            
ATOM   3073  O3' DT  X  97      44.765  66.440  19.198  0.00  0.00            
ATOM   3074  P   DG  X  98      45.675  67.103  18.062  0.00  0.00            
ATOM   3075  OP1 DG  X  98      44.779  67.249  16.884  0.00  0.00            
ATOM   3076  OP2 DG  X  98      47.016  66.540  17.923  0.00  0.00            
ATOM   3077  O5' DG  X  98      45.940  68.668  18.543  0.00  0.00            
ATOM   3078  C5' DG  X  98      44.899  69.456  18.883  0.00  0.00            
ATOM   3079  H5' DG  X  98      44.070  68.852  19.251  0.00  0.00            
ATOM   3080 H5'' DG  X  98      44.509  69.974  18.007  0.00  0.00            
ATOM   3081  C4' DG  X  98      45.166  70.513  19.986  0.00  0.00            
ATOM   3082  H4' DG  X  98      44.369  71.257  19.992  0.00  0.00            
ATOM   3083  O4' DG  X  98      45.263  69.935  21.330  0.00  0.00            
ATOM   3084  C1' DG  X  98      46.650  70.010  21.755  0.00  0.00            
ATOM   3085  H1' DG  X  98      46.758  70.746  22.551  0.00  0.00            
ATOM   3086  N9  DG  X  98      47.046  68.721  22.183  0.00  0.00            
ATOM   3087  C8  DG  X  98      47.220  67.555  21.523  0.00  0.00            
ATOM   3088  H8  DG  X  98      47.104  67.459  20.454  0.00  0.00            
ATOM   3089  N7  DG  X  98      47.663  66.531  22.160  0.00  0.00            
ATOM   3090  C5  DG  X  98      47.695  67.049  23.509  0.00  0.00            
ATOM   3091  C6  DG  X  98      48.168  66.458  24.727  0.00  0.00            
ATOM   3092  O6  DG  X  98      48.580  65.333  24.854  0.00  0.00            
ATOM   3093  N1  DG  X  98      48.124  67.281  25.787  0.00  0.00            
ATOM   3094  H1  DG  X  98      48.541  66.957  26.648  0.00  0.00            
ATOM   3095  C2  DG  X  98      47.729  68.598  25.648  0.00  0.00            
ATOM   3096  N2  DG  X  98      47.845  69.251  26.811  0.00  0.00            
ATOM   3097  H21 DG  X  98      48.325  68.772  27.560  0.00  0.00            
ATOM   3098  H22 DG  X  98      47.660  70.244  26.844  0.00  0.00            
ATOM   3099  N3  DG  X  98      47.294  69.156  24.574  0.00  0.00            
ATOM   3100  C4  DG  X  98      47.375  68.371  23.505  0.00  0.00            
ATOM   3101  C3' DG  X  98      46.420  71.385  19.802  0.00  0.00            
ATOM   3102  H3' DG  X  98      46.849  71.537  18.812  0.00  0.00            
ATOM   3103  C2' DG  X  98      47.390  70.511  20.561  0.00  0.00            
ATOM   3104  H2' DG  X  98      47.805  69.659  20.024  0.00  0.00            
ATOM   3105 H2'' DG  X  98      48.217  71.038  21.039  0.00  0.00            
ATOM   3106  O3' DG  X  98      46.273  72.577  20.528  0.00  0.00            
ATOM   3107  P   DG  X  99      47.234  73.807  20.409  0.00  0.00            
ATOM   3108  OP1 DG  X  99      46.492  75.048  20.756  0.00  0.00            
ATOM   3109  OP2 DG  X  99      47.928  73.806  19.092  0.00  0.00            
ATOM   3110  O5' DG  X  99      48.302  73.387  21.534  0.00  0.00            
ATOM   3111  C5' DG  X  99      48.064  73.616  22.872  0.00  0.00            
ATOM   3112  H5' DG  X  99      47.161  73.065  23.132  0.00  0.00            
ATOM   3113 H5'' DG  X  99      47.888  74.681  23.025  0.00  0.00            
ATOM   3114  C4' DG  X  99      49.221  73.174  23.777  0.00  0.00            
ATOM   3115  H4' DG  X  99      48.999  73.497  24.794  0.00  0.00            
ATOM   3116  O4' DG  X  99      49.317  71.709  23.869  0.00  0.00            
ATOM   3117  C1' DG  X  99      50.620  71.334  23.842  0.00  0.00            
ATOM   3118  H1' DG  X  99      51.011  71.476  24.850  0.00  0.00            
ATOM   3119  N9  DG  X  99      50.969  70.020  23.334  0.00  0.00            
ATOM   3120  C8  DG  X  99      51.144  69.523  22.030  0.00  0.00            
ATOM   3121  H8  DG  X  99      50.978  70.155  21.170  0.00  0.00            
ATOM   3122  N7  DG  X  99      51.713  68.322  21.961  0.00  0.00            
ATOM   3123  C5  DG  X  99      51.723  67.970  23.339  0.00  0.00            
ATOM   3124  C6  DG  X  99      52.154  66.763  24.024  0.00  0.00            
ATOM   3125  O6  DG  X  99      52.393  65.631  23.565  0.00  0.00            
ATOM   3126  N1  DG  X  99      52.199  66.831  25.401  0.00  0.00            
ATOM   3127  H1  DG  X  99      52.350  66.001  25.956  0.00  0.00            
ATOM   3128  C2  DG  X  99      51.763  67.906  26.019  0.00  0.00            
ATOM   3129  N2  DG  X  99      51.495  67.649  27.248  0.00  0.00            
ATOM   3130  H21 DG  X  99      51.793  66.840  27.774  0.00  0.00            
ATOM   3131  H22 DG  X  99      50.950  68.352  27.727  0.00  0.00            
ATOM   3132  N3  DG  X  99      51.378  69.048  25.446  0.00  0.00            
ATOM   3133  C4  DG  X  99      51.384  68.994  24.130  0.00  0.00            
ATOM   3134  C3' DG  X  99      50.541  73.770  23.557  0.00  0.00            
ATOM   3135  H3' DG  X  99      50.510  74.456  22.711  0.00  0.00            
ATOM   3136  C2' DG  X  99      51.266  72.541  23.015  0.00  0.00            
ATOM   3137  H2' DG  X  99      50.938  72.354  21.992  0.00  0.00            
ATOM   3138 H2'' DG  X  99      52.350  72.603  23.107  0.00  0.00            
ATOM   3139  O3' DG  X  99      51.209  74.351  24.701  0.00  0.00            
ATOM   3140  P   DA  X 100      52.530  75.339  24.449  0.00  0.00            
ATOM   3141  OP1 DA  X 100      52.850  76.045  25.715  0.00  0.00            
ATOM   3142  OP2 DA  X 100      52.344  76.118  23.191  0.00  0.00            
ATOM   3143  O5' DA  X 100      53.699  74.317  24.185  0.00  0.00            
ATOM   3144  C5' DA  X 100      54.674  74.054  25.207  0.00  0.00            
ATOM   3145  H5' DA  X 100      55.260  74.946  25.430  0.00  0.00            
ATOM   3146 H5'' DA  X 100      55.379  73.430  24.657  0.00  0.00            
ATOM   3147  C4' DA  X 100      54.093  73.366  26.469  0.00  0.00            
ATOM   3148  H4' DA  X 100      53.535  74.123  27.020  0.00  0.00            
ATOM   3149  O4' DA  X 100      53.353  72.199  26.124  0.00  0.00            
ATOM   3150  C1' DA  X 100      54.264  71.113  26.449  0.00  0.00            
ATOM   3151  H1' DA  X 100      53.844  70.389  27.147  0.00  0.00            
ATOM   3152  N9  DA  X 100      54.525  70.244  25.231  0.00  0.00            
ATOM   3153  C8  DA  X 100      54.448  70.581  23.902  0.00  0.00            
ATOM   3154  H8  DA  X 100      54.207  71.606  23.662  0.00  0.00            
ATOM   3155  N7  DA  X 100      54.643  69.647  22.983  0.00  0.00            
ATOM   3156  C5  DA  X 100      54.934  68.599  23.810  0.00  0.00            
ATOM   3157  C6  DA  X 100      55.276  67.222  23.565  0.00  0.00            
ATOM   3158  N6  DA  X 100      55.235  66.640  22.389  0.00  0.00            
ATOM   3159  H61 DA  X 100      55.257  65.631  22.350  0.00  0.00            
ATOM   3160  H62 DA  X 100      55.284  67.277  21.607  0.00  0.00            
ATOM   3161  N1  DA  X 100      55.548  66.342  24.508  0.00  0.00            
ATOM   3162  C2  DA  X 100      55.566  66.823  25.744  0.00  0.00            
ATOM   3163  H2  DA  X 100      56.011  66.122  26.435  0.00  0.00            
ATOM   3164  N3  DA  X 100      55.174  68.078  26.204  0.00  0.00            
ATOM   3165  C4  DA  X 100      54.902  68.906  25.143  0.00  0.00            
ATOM   3166  C3' DA  X 100      55.162  72.967  27.507  0.00  0.00            
ATOM   3167  H3' DA  X 100      56.003  73.659  27.518  0.00  0.00            
ATOM   3168  C2' DA  X 100      55.563  71.613  27.039  0.00  0.00            
ATOM   3169  H2' DA  X 100      56.341  71.580  26.276  0.00  0.00            
ATOM   3170 H2'' DA  X 100      55.845  71.015  27.906  0.00  0.00            
ATOM   3171  O3' DA  X 100      54.599  72.853  28.731  0.00  0.00            
ATOM   3172  P   DG  X 101      55.365  73.194  30.077  0.00  0.00            
ATOM   3173  OP1 DG  X 101      54.367  72.972  31.173  0.00  0.00            
ATOM   3174  OP2 DG  X 101      55.908  74.562  29.880  0.00  0.00            
ATOM   3175  O5' DG  X 101      56.562  72.112  30.209  0.00  0.00            
ATOM   3176  C5' DG  X 101      56.477  70.820  30.810  0.00  0.00            
ATOM   3177  H5' DG  X 101      55.655  70.324  30.294  0.00  0.00            
ATOM   3178 H5'' DG  X 101      56.331  70.976  31.879  0.00  0.00            
ATOM   3179  C4' DG  X 101      57.776  70.078  30.458  0.00  0.00            
ATOM   3180  H4' DG  X 101      57.848  69.217  31.122  0.00  0.00            
ATOM   3181  O4' DG  X 101      57.687  69.474  29.139  0.00  0.00            
ATOM   3182  C1' DG  X 101      58.909  69.775  28.536  0.00  0.00            
ATOM   3183  H1' DG  X 101      59.610  69.012  28.873  0.00  0.00            
ATOM   3184  N9  DG  X 101      59.107  69.654  27.084  0.00  0.00            
ATOM   3185  C8  DG  X 101      59.359  70.594  26.196  0.00  0.00            
ATOM   3186  H8  DG  X 101      59.492  71.643  26.414  0.00  0.00            
ATOM   3187  N7  DG  X 101      59.296  70.208  24.947  0.00  0.00            
ATOM   3188  C5  DG  X 101      59.206  68.819  25.094  0.00  0.00            
ATOM   3189  C6  DG  X 101      59.147  67.786  24.129  0.00  0.00            
ATOM   3190  O6  DG  X 101      59.200  67.862  22.871  0.00  0.00            
ATOM   3191  N1  DG  X 101      59.091  66.507  24.619  0.00  0.00            
ATOM   3192  H1  DG  X 101      59.103  65.702  24.008  0.00  0.00            
ATOM   3193  C2  DG  X 101      58.795  66.278  25.916  0.00  0.00            
ATOM   3194  N2  DG  X 101      58.767  65.046  26.221  0.00  0.00            
ATOM   3195  H21 DG  X 101      58.640  64.383  25.469  0.00  0.00            
ATOM   3196  H22 DG  X 101      58.631  64.738  27.173  0.00  0.00            
ATOM   3197  N3  DG  X 101      58.889  67.187  26.866  0.00  0.00            
ATOM   3198  C4  DG  X 101      59.032  68.478  26.394  0.00  0.00            
ATOM   3199  C3' DG  X 101      59.051  70.874  30.677  0.00  0.00            
ATOM   3200  H3' DG  X 101      58.843  71.736  31.310  0.00  0.00            
ATOM   3201  C2' DG  X 101      59.242  71.147  29.238  0.00  0.00            
ATOM   3202  H2' DG  X 101      58.479  71.846  28.896  0.00  0.00            
ATOM   3203 H2'' DG  X 101      60.231  71.428  28.874  0.00  0.00            
ATOM   3204  O3' DG  X 101      60.050  69.979  31.222  0.00  0.00            
ATOM   3205  P   DC  X 102      60.932  70.207  32.565  0.00  0.00            
ATOM   3206  OP1 DC  X 102      59.938  70.528  33.602  0.00  0.00            
ATOM   3207  OP2 DC  X 102      62.040  71.163  32.322  0.00  0.00            
ATOM   3208  O5' DC  X 102      61.497  68.739  32.779  0.00  0.00            
ATOM   3209  C5' DC  X 102      60.601  67.590  32.916  0.00  0.00            
ATOM   3210  H5' DC  X 102      59.707  67.839  32.345  0.00  0.00            
ATOM   3211 H5'' DC  X 102      60.299  67.424  33.950  0.00  0.00            
ATOM   3212  C4' DC  X 102      61.169  66.265  32.359  0.00  0.00            
ATOM   3213  H4' DC  X 102      60.542  65.459  32.740  0.00  0.00            
ATOM   3214  O4' DC  X 102      61.005  66.324  30.944  0.00  0.00            
ATOM   3215  C1' DC  X 102      62.262  66.067  30.365  0.00  0.00            
ATOM   3216  H1' DC  X 102      62.172  65.000  30.162  0.00  0.00            
ATOM   3217  N1  DC  X 102      62.431  66.921  29.156  0.00  0.00            
ATOM   3218  C6  DC  X 102      62.475  68.284  29.218  0.00  0.00            
ATOM   3219  H6  DC  X 102      62.440  68.862  30.129  0.00  0.00            
ATOM   3220  C5  DC  X 102      62.592  69.048  28.083  0.00  0.00            
ATOM   3221  H5  DC  X 102      62.665  70.125  28.122  0.00  0.00            
ATOM   3222  C4  DC  X 102      62.629  68.354  26.854  0.00  0.00            
ATOM   3223  N4  DC  X 102      62.607  68.959  25.736  0.00  0.00            
ATOM   3224  H41 DC  X 102      62.637  68.461  24.857  0.00  0.00            
ATOM   3225  H42 DC  X 102      62.506  69.960  25.821  0.00  0.00            
ATOM   3226  N3  DC  X 102      62.535  67.031  26.779  0.00  0.00            
ATOM   3227  C2  DC  X 102      62.424  66.299  27.911  0.00  0.00            
ATOM   3228  O2  DC  X 102      62.453  65.098  27.822  0.00  0.00            
ATOM   3229  C3' DC  X 102      62.641  65.977  32.686  0.00  0.00            
ATOM   3230  H3' DC  X 102      62.976  66.544  33.554  0.00  0.00            
ATOM   3231  C2' DC  X 102      63.327  66.357  31.409  0.00  0.00            
ATOM   3232  H2' DC  X 102      63.677  67.390  31.417  0.00  0.00            
ATOM   3233 H2'' DC  X 102      64.227  65.761  31.256  0.00  0.00            
ATOM   3234  O3' DC  X 102      62.713  64.690  33.043  0.00  0.00            
ATOM   3235  P   DA  X 103      64.088  64.031  33.546  0.00  0.00            
ATOM   3236  OP1 DA  X 103      63.710  62.912  34.467  0.00  0.00            
ATOM   3237  OP2 DA  X 103      64.885  65.091  34.095  0.00  0.00            
ATOM   3238  O5' DA  X 103      64.864  63.402  32.280  0.00  0.00            
ATOM   3239  C5' DA  X 103      64.140  62.399  31.501  0.00  0.00            
ATOM   3240  H5' DA  X 103      63.113  62.718  31.328  0.00  0.00            
ATOM   3241 H5'' DA  X 103      64.051  61.526  32.148  0.00  0.00            
ATOM   3242  C4' DA  X 103      64.836  62.175  30.118  0.00  0.00            
ATOM   3243  H4' DA  X 103      64.355  61.299  29.683  0.00  0.00            
ATOM   3244  O4' DA  X 103      64.484  63.193  29.256  0.00  0.00            
ATOM   3245  C1' DA  X 103      65.697  63.688  28.645  0.00  0.00            
ATOM   3246  H1' DA  X 103      65.945  63.040  27.805  0.00  0.00            
ATOM   3247  N9  DA  X 103      65.632  65.063  28.083  0.00  0.00            
ATOM   3248  C8  DA  X 103      65.853  66.199  28.786  0.00  0.00            
ATOM   3249  H8  DA  X 103      65.997  66.169  29.856  0.00  0.00            
ATOM   3250  N7  DA  X 103      65.908  67.253  28.047  0.00  0.00            
ATOM   3251  C5  DA  X 103      65.756  66.771  26.732  0.00  0.00            
ATOM   3252  C6  DA  X 103      65.596  67.361  25.456  0.00  0.00            
ATOM   3253  N6  DA  X 103      65.604  68.628  25.146  0.00  0.00            
ATOM   3254  H61 DA  X 103      65.358  68.879  24.199  0.00  0.00            
ATOM   3255  H62 DA  X 103      65.833  69.261  25.899  0.00  0.00            
ATOM   3256  N1  DA  X 103      65.319  66.544  24.393  0.00  0.00            
ATOM   3257  C2  DA  X 103      65.262  65.234  24.591  0.00  0.00            
ATOM   3258  H2  DA  X 103      65.004  64.667  23.710  0.00  0.00            
ATOM   3259  N3  DA  X 103      65.446  64.519  25.719  0.00  0.00            
ATOM   3260  C4  DA  X 103      65.643  65.393  26.768  0.00  0.00            
ATOM   3261  C3' DA  X 103      66.401  62.044  30.072  0.00  0.00            
ATOM   3262  H3' DA  X 103      66.690  61.755  31.082  0.00  0.00            
ATOM   3263  C2' DA  X 103      66.848  63.507  29.726  0.00  0.00            
ATOM   3264  H2' DA  X 103      66.704  64.183  30.569  0.00  0.00            
ATOM   3265 H2'' DA  X 103      67.869  63.585  29.353  0.00  0.00            
ATOM   3266  O3' DA  X 103      66.721  61.127  29.098  0.00  0.00            
ATOM   3267  P   DG  X 104      67.866  59.931  29.330  0.00  0.00            
ATOM   3268  OP1 DG  X 104      67.256  58.787  30.095  0.00  0.00            
ATOM   3269  OP2 DG  X 104      69.077  60.615  29.891  0.00  0.00            
ATOM   3270  O5' DG  X 104      68.152  59.646  27.829  0.00  0.00            
ATOM   3271  C5' DG  X 104      67.609  58.617  27.096  0.00  0.00            
ATOM   3272  H5' DG  X 104      66.520  58.560  27.068  0.00  0.00            
ATOM   3273 H5'' DG  X 104      67.896  57.592  27.330  0.00  0.00            
ATOM   3274  C4' DG  X 104      68.149  58.773  25.634  0.00  0.00            
ATOM   3275  H4' DG  X 104      67.757  58.020  24.950  0.00  0.00            
ATOM   3276  O4' DG  X 104      67.966  60.087  25.093  0.00  0.00            
ATOM   3277  C1' DG  X 104      69.192  60.822  24.931  0.00  0.00            
ATOM   3278  H1' DG  X 104      69.574  60.819  23.910  0.00  0.00            
ATOM   3279  N9  DG  X 104      69.052  62.258  25.381  0.00  0.00            
ATOM   3280  C8  DG  X 104      68.971  62.797  26.653  0.00  0.00            
ATOM   3281  H8  DG  X 104      68.947  62.163  27.527  0.00  0.00            
ATOM   3282  N7  DG  X 104      68.707  64.076  26.597  0.00  0.00            
ATOM   3283  C5  DG  X 104      68.711  64.393  25.200  0.00  0.00            
ATOM   3284  C6  DG  X 104      68.733  65.658  24.505  0.00  0.00            
ATOM   3285  O6  DG  X 104      68.780  66.825  24.977  0.00  0.00            
ATOM   3286  N1  DG  X 104      68.812  65.565  23.133  0.00  0.00            
ATOM   3287  H1  DG  X 104      69.028  66.385  22.583  0.00  0.00            
ATOM   3288  C2  DG  X 104      68.934  64.352  22.499  0.00  0.00            
ATOM   3289  N2  DG  X 104      69.172  64.363  21.201  0.00  0.00            
ATOM   3290  H21 DG  X 104      69.298  65.246  20.727  0.00  0.00            
ATOM   3291  H22 DG  X 104      69.232  63.487  20.702  0.00  0.00            
ATOM   3292  N3  DG  X 104      69.112  63.174  23.078  0.00  0.00            
ATOM   3293  C4  DG  X 104      69.066  63.291  24.440  0.00  0.00            
ATOM   3294  C3' DG  X 104      69.666  58.575  25.673  0.00  0.00            
ATOM   3295  H3' DG  X 104      70.075  57.996  26.500  0.00  0.00            
ATOM   3296  C2' DG  X 104      70.201  60.006  25.758  0.00  0.00            
ATOM   3297  H2' DG  X 104      70.345  60.195  26.821  0.00  0.00            
ATOM   3298 H2'' DG  X 104      71.168  60.034  25.256  0.00  0.00            
ATOM   3299  O3' DG  X 104      69.894  57.909  24.401  0.00  0.00            
ATOM   3300  P   DT  X 105      71.373  57.699  23.800  0.00  0.00            
ATOM   3301  OP1 DT  X 105      71.304  56.501  22.855  0.00  0.00            
ATOM   3302  OP2 DT  X 105      72.286  57.622  24.973  0.00  0.00            
ATOM   3303  O5' DT  X 105      71.790  59.004  22.956  0.00  0.00            
ATOM   3304  C5' DT  X 105      71.316  59.320  21.623  0.00  0.00            
ATOM   3305  H5' DT  X 105      70.228  59.295  21.562  0.00  0.00            
ATOM   3306 H5'' DT  X 105      71.651  58.569  20.907  0.00  0.00            
ATOM   3307  C4' DT  X 105      71.837  60.610  21.042  0.00  0.00            
ATOM   3308  H4' DT  X 105      71.606  60.749  19.986  0.00  0.00            
ATOM   3309  O4' DT  X 105      71.441  61.693  21.898  0.00  0.00            
ATOM   3310  C1' DT  X 105      72.521  62.570  21.917  0.00  0.00            
ATOM   3311  H1' DT  X 105      72.500  63.144  20.990  0.00  0.00            
ATOM   3312  N1  DT  X 105      72.523  63.580  23.099  0.00  0.00            
ATOM   3313  C6  DT  X 105      72.474  63.145  24.448  0.00  0.00            
ATOM   3314  H6  DT  X 105      72.468  62.084  24.649  0.00  0.00            
ATOM   3315  C5  DT  X 105      72.412  64.044  25.496  0.00  0.00            
ATOM   3316  C7  DT  X 105      72.326  63.546  26.903  0.00  0.00            
ATOM   3317  H71 DT  X 105      73.205  63.864  27.464  0.00  0.00            
ATOM   3318  H72 DT  X 105      71.480  64.071  27.347  0.00  0.00            
ATOM   3319  H73 DT  X 105      72.159  62.470  26.932  0.00  0.00            
ATOM   3320  C4  DT  X 105      72.379  65.515  25.208  0.00  0.00            
ATOM   3321  O4  DT  X 105      72.360  66.415  26.049  0.00  0.00            
ATOM   3322  N3  DT  X 105      72.377  65.789  23.864  0.00  0.00            
ATOM   3323  H3  DT  X 105      72.447  66.782  23.690  0.00  0.00            
ATOM   3324  C2  DT  X 105      72.262  64.923  22.757  0.00  0.00            
ATOM   3325  O2  DT  X 105      72.060  65.436  21.624  0.00  0.00            
ATOM   3326  C3' DT  X 105      73.392  60.595  21.024  0.00  0.00            
ATOM   3327  H3' DT  X 105      73.772  59.663  21.441  0.00  0.00            
ATOM   3328  C2' DT  X 105      73.823  61.698  21.982  0.00  0.00            
ATOM   3329  H2' DT  X 105      74.061  61.342  22.985  0.00  0.00            
ATOM   3330 H2'' DT  X 105      74.692  62.247  21.618  0.00  0.00            
ATOM   3331  O3' DT  X 105      73.903  60.642  19.708  0.00  0.00            
ATOM   3332  P   DT  X 106      75.494  60.775  19.339  0.00  0.00            
ATOM   3333  OP1 DT  X 106      75.660  60.379  17.948  0.00  0.00            
ATOM   3334  OP2 DT  X 106      76.274  60.156  20.501  0.00  0.00            
ATOM   3335  O5' DT  X 106      75.546  62.390  19.383  0.00  0.00            
ATOM   3336  C5' DT  X 106      74.846  63.174  18.445  0.00  0.00            
ATOM   3337  H5' DT  X 106      73.788  62.933  18.545  0.00  0.00            
ATOM   3338 H5'' DT  X 106      75.242  62.963  17.451  0.00  0.00            
ATOM   3339  C4' DT  X 106      74.937  64.744  18.529  0.00  0.00            
ATOM   3340  H4' DT  X 106      74.268  65.111  17.751  0.00  0.00            
ATOM   3341  O4' DT  X 106      74.638  65.306  19.781  0.00  0.00            
ATOM   3342  C1' DT  X 106      75.683  66.168  20.183  0.00  0.00            
ATOM   3343  H1' DT  X 106      75.469  67.194  19.884  0.00  0.00            
ATOM   3344  N1  DT  X 106      75.787  66.094  21.674  0.00  0.00            
ATOM   3345  C6  DT  X 106      75.915  64.967  22.404  0.00  0.00            
ATOM   3346  H6  DT  X 106      76.102  64.020  21.920  0.00  0.00            
ATOM   3347  C5  DT  X 106      76.016  64.966  23.772  0.00  0.00            
ATOM   3348  C7  DT  X 106      76.116  63.693  24.509  0.00  0.00            
ATOM   3349  H71 DT  X 106      77.098  63.545  24.959  0.00  0.00            
ATOM   3350  H72 DT  X 106      75.357  63.696  25.291  0.00  0.00            
ATOM   3351  H73 DT  X 106      75.784  62.871  23.874  0.00  0.00            
ATOM   3352  C4  DT  X 106      75.886  66.172  24.555  0.00  0.00            
ATOM   3353  O4  DT  X 106      75.946  66.288  25.797  0.00  0.00            
ATOM   3354  N3  DT  X 106      75.707  67.323  23.701  0.00  0.00            
ATOM   3355  H3  DT  X 106      75.684  68.208  24.188  0.00  0.00            
ATOM   3356  C2  DT  X 106      75.757  67.294  22.334  0.00  0.00            
ATOM   3357  O2  DT  X 106      75.666  68.370  21.781  0.00  0.00            
ATOM   3358  C3' DT  X 106      76.431  65.155  18.210  0.00  0.00            
ATOM   3359  H3' DT  X 106      76.914  64.290  17.755  0.00  0.00            
ATOM   3360  C2' DT  X 106      76.984  65.619  19.549  0.00  0.00            
ATOM   3361  H2' DT  X 106      77.376  64.804  20.158  0.00  0.00            
ATOM   3362 H2'' DT  X 106      77.764  66.380  19.529  0.00  0.00            
ATOM   3363  O3' DT  X 106      76.394  66.215  17.213  0.00  0.00            
ATOM   3364  P   DT  X 107      77.619  66.936  16.452  0.00  0.00            
ATOM   3365  OP1 DT  X 107      76.945  67.689  15.388  0.00  0.00            
ATOM   3366  OP2 DT  X 107      78.656  65.988  16.016  0.00  0.00            
ATOM   3367  O5' DT  X 107      78.326  67.987  17.384  0.00  0.00            
ATOM   3368  C5' DT  X 107      77.545  69.119  17.880  0.00  0.00            
ATOM   3369  H5' DT  X 107      76.544  68.761  18.121  0.00  0.00            
ATOM   3370 H5'' DT  X 107      77.486  69.779  17.014  0.00  0.00            
ATOM   3371  C4' DT  X 107      78.294  69.860  19.006  0.00  0.00            
ATOM   3372  H4' DT  X 107      77.643  70.734  19.015  0.00  0.00            
ATOM   3373  O4' DT  X 107      78.022  69.417  20.285  0.00  0.00            
ATOM   3374  C1' DT  X 107      78.953  70.013  21.192  0.00  0.00            
ATOM   3375  H1' DT  X 107      78.605  71.000  21.496  0.00  0.00            
ATOM   3376  N1  DT  X 107      78.996  69.138  22.326  0.00  0.00            
ATOM   3377  C6  DT  X 107      79.203  67.779  22.151  0.00  0.00            
ATOM   3378  H6  DT  X 107      79.366  67.341  21.177  0.00  0.00            
ATOM   3379  C5  DT  X 107      79.184  66.994  23.221  0.00  0.00            
ATOM   3380  C7  DT  X 107      79.662  65.528  23.131  0.00  0.00            
ATOM   3381  H71 DT  X 107      80.246  65.381  22.222  0.00  0.00            
ATOM   3382  H72 DT  X 107      80.334  65.253  23.943  0.00  0.00            
ATOM   3383  H73 DT  X 107      78.831  64.823  23.159  0.00  0.00            
ATOM   3384  C4  DT  X 107      78.823  67.485  24.569  0.00  0.00            
ATOM   3385  O4  DT  X 107      78.790  66.833  25.605  0.00  0.00            
ATOM   3386  N3  DT  X 107      78.575  68.808  24.668  0.00  0.00            
ATOM   3387  H3  DT  X 107      78.332  69.125  25.595  0.00  0.00            
ATOM   3388  C2  DT  X 107      78.678  69.710  23.655  0.00  0.00            
ATOM   3389  O2  DT  X 107      78.752  70.898  23.920  0.00  0.00            
ATOM   3390  C3' DT  X 107      79.687  70.311  18.954  0.00  0.00            
ATOM   3391  H3' DT  X 107      80.180  69.763  18.151  0.00  0.00            
ATOM   3392  C2' DT  X 107      80.198  70.056  20.387  0.00  0.00            
ATOM   3393  H2' DT  X 107      80.840  69.178  20.452  0.00  0.00            
ATOM   3394 H2'' DT  X 107      80.873  70.812  20.789  0.00  0.00            
ATOM   3395  O3' DT  X 107      79.688  71.690  18.656  0.00  0.00            
ATOM   3396  P   DC  X 108      80.908  72.586  18.364  0.00  0.00            
ATOM   3397  OP1 DC  X 108      80.309  73.900  17.824  0.00  0.00            
ATOM   3398  OP2 DC  X 108      81.834  71.868  17.547  0.00  0.00            
ATOM   3399  O5' DC  X 108      81.625  72.915  19.723  0.00  0.00            
ATOM   3400  C5' DC  X 108      80.927  73.579  20.751  0.00  0.00            
ATOM   3401  H5' DC  X 108      79.948  73.122  20.894  0.00  0.00            
ATOM   3402 H5'' DC  X 108      80.760  74.642  20.576  0.00  0.00            
ATOM   3403  C4' DC  X 108      81.719  73.560  22.050  0.00  0.00            
ATOM   3404  H4' DC  X 108      81.492  74.495  22.560  0.00  0.00            
ATOM   3405  O4' DC  X 108      81.321  72.404  22.840  0.00  0.00            
ATOM   3406  C1' DC  X 108      82.460  71.915  23.538  0.00  0.00            
ATOM   3407  H1' DC  X 108      82.777  72.674  24.252  0.00  0.00            
ATOM   3408  N1  DC  X 108      82.327  70.542  24.042  0.00  0.00            
ATOM   3409  C6  DC  X 108      82.524  69.465  23.275  0.00  0.00            
ATOM   3410  H6  DC  X 108      82.517  69.502  22.196  0.00  0.00            
ATOM   3411  C5  DC  X 108      82.522  68.244  23.745  0.00  0.00            
ATOM   3412  H5  DC  X 108      82.575  67.439  23.027  0.00  0.00            
ATOM   3413  C4  DC  X 108      82.236  68.120  25.156  0.00  0.00            
ATOM   3414  N4  DC  X 108      81.977  66.914  25.693  0.00  0.00            
ATOM   3415  H41 DC  X 108      81.573  66.842  26.616  0.00  0.00            
ATOM   3416  H42 DC  X 108      82.318  66.134  25.150  0.00  0.00            
ATOM   3417  N3  DC  X 108      82.006  69.171  25.960  0.00  0.00            
ATOM   3418  C2  DC  X 108      82.099  70.394  25.398  0.00  0.00            
ATOM   3419  O2  DC  X 108      82.015  71.349  26.148  0.00  0.00            
ATOM   3420  C3' DC  X 108      83.279  73.487  21.992  0.00  0.00            
ATOM   3421  H3' DC  X 108      83.553  73.604  20.944  0.00  0.00            
ATOM   3422  C2' DC  X 108      83.545  72.082  22.510  0.00  0.00            
ATOM   3423  H2' DC  X 108      83.435  71.409  21.659  0.00  0.00            
ATOM   3424 H2'' DC  X 108      84.534  72.016  22.961  0.00  0.00            
ATOM   3425  O3' DC  X 108      83.882  74.454  22.799  0.00  0.00            
ATOM   3426  P   DC  X 109      84.004  75.926  22.320  0.00  0.00            
ATOM   3427  OP1 DC  X 109      82.762  76.311  21.624  0.00  0.00            
ATOM   3428  OP2 DC  X 109      85.296  76.135  21.635  0.00  0.00            
ATOM   3429  O5' DC  X 109      84.209  76.638  23.718  0.00  0.00            
ATOM   3430  C5' DC  X 109      83.050  77.026  24.425  0.00  0.00            
ATOM   3431  H5' DC  X 109      82.170  76.609  23.936  0.00  0.00            
ATOM   3432 H5'' DC  X 109      83.072  78.114  24.486  0.00  0.00            
ATOM   3433  C4' DC  X 109      83.071  76.427  25.847  0.00  0.00            
ATOM   3434  H4' DC  X 109      82.200  76.645  26.464  0.00  0.00            
ATOM   3435  O4' DC  X 109      83.370  75.021  25.876  0.00  0.00            
ATOM   3436  C1' DC  X 109      84.409  74.797  26.861  0.00  0.00            
ATOM   3437  H1' DC  X 109      83.902  74.987  27.807  0.00  0.00            
ATOM   3438  N1  DC  X 109      84.936  73.383  26.723  0.00  0.00            
ATOM   3439  C6  DC  X 109      85.407  72.984  25.535  0.00  0.00            
ATOM   3440  H6  DC  X 109      85.423  73.657  24.691  0.00  0.00            
ATOM   3441  C5  DC  X 109      85.776  71.681  25.368  0.00  0.00            
ATOM   3442  H5  DC  X 109      86.209  71.372  24.428  0.00  0.00            
ATOM   3443  C4  DC  X 109      85.649  70.771  26.455  0.00  0.00            
ATOM   3444  N4  DC  X 109      85.957  69.535  26.388  0.00  0.00            
ATOM   3445  H41 DC  X 109      85.729  69.047  27.242  0.00  0.00            
ATOM   3446  H42 DC  X 109      86.556  69.186  25.653  0.00  0.00            
ATOM   3447  N3  DC  X 109      85.122  71.189  27.610  0.00  0.00            
ATOM   3448  C2  DC  X 109      84.714  72.490  27.756  0.00  0.00            
ATOM   3449  O2  DC  X 109      83.974  72.660  28.737  0.00  0.00            
ATOM   3450  C3' DC  X 109      84.327  77.043  26.539  0.00  0.00            
ATOM   3451  H3' DC  X 109      84.789  77.811  25.918  0.00  0.00            
ATOM   3452  C2' DC  X 109      85.382  75.935  26.607  0.00  0.00            
ATOM   3453  H2' DC  X 109      85.837  75.887  25.618  0.00  0.00            
ATOM   3454 H2'' DC  X 109      86.072  76.064  27.441  0.00  0.00            
ATOM   3455  O3' DC  X 109      84.092  77.425  27.900  0.00  0.00            
ATOM   3456  P   DA  X 110      83.989  78.985  28.398  0.00  0.00            
ATOM   3457  OP1 DA  X 110      82.975  79.708  27.568  0.00  0.00            
ATOM   3458  OP2 DA  X 110      85.397  79.401  28.392  0.00  0.00            
ATOM   3459  O5' DA  X 110      83.498  78.635  29.877  0.00  0.00            
ATOM   3460  C5' DA  X 110      82.185  78.098  30.065  0.00  0.00            
ATOM   3461  H5' DA  X 110      81.879  77.266  29.430  0.00  0.00            
ATOM   3462 H5'' DA  X 110      81.520  78.935  29.854  0.00  0.00            
ATOM   3463  C4' DA  X 110      81.953  77.670  31.571  0.00  0.00            
ATOM   3464  H4' DA  X 110      80.868  77.622  31.664  0.00  0.00            
ATOM   3465  O4' DA  X 110      82.450  76.398  31.774  0.00  0.00            
ATOM   3466  C1' DA  X 110      83.694  76.436  32.508  0.00  0.00            
ATOM   3467  H1' DA  X 110      83.493  76.023  33.496  0.00  0.00            
ATOM   3468  N9  DA  X 110      84.697  75.611  31.786  0.00  0.00            
ATOM   3469  C8  DA  X 110      85.233  75.889  30.505  0.00  0.00            
ATOM   3470  H8  DA  X 110      85.048  76.839  30.025  0.00  0.00            
ATOM   3471  N7  DA  X 110      86.015  74.948  30.026  0.00  0.00            
ATOM   3472  C5  DA  X 110      85.926  73.974  31.059  0.00  0.00            
ATOM   3473  C6  DA  X 110      86.475  72.692  31.243  0.00  0.00            
ATOM   3474  N6  DA  X 110      87.131  71.958  30.429  0.00  0.00            
ATOM   3475  H61 DA  X 110      87.467  71.089  30.820  0.00  0.00            
ATOM   3476  H62 DA  X 110      87.322  72.372  29.528  0.00  0.00            
ATOM   3477  N1  DA  X 110      86.281  71.997  32.372  0.00  0.00            
ATOM   3478  C2  DA  X 110      85.494  72.483  33.303  0.00  0.00            
ATOM   3479  H2  DA  X 110      85.377  71.914  34.213  0.00  0.00            
ATOM   3480  N3  DA  X 110      84.921  73.704  33.262  0.00  0.00            
ATOM   3481  C4  DA  X 110      85.139  74.359  32.112  0.00  0.00            
ATOM   3482  C3' DA  X 110      82.598  78.577  32.617  0.00  0.00            
ATOM   3483  H3' DA  X 110      82.712  79.605  32.273  0.00  0.00            
ATOM   3484  C2' DA  X 110      83.955  77.889  32.723  0.00  0.00            
ATOM   3485  H2' DA  X 110      84.627  78.311  31.976  0.00  0.00            
ATOM   3486 H2'' DA  X 110      84.303  78.021  33.748  0.00  0.00            
ATOM   3487  O3' DA  X 110      81.837  78.522  33.788  0.00  0.00            
ATOM   3488  P   DA  X 111      82.103  79.470  35.091  0.00  0.00            
ATOM   3489  OP1 DA  X 111      80.768  79.454  35.802  0.00  0.00            
ATOM   3490  OP2 DA  X 111      82.690  80.772  34.721  0.00  0.00            
ATOM   3491  O5' DA  X 111      83.091  78.661  35.912  0.00  0.00            
ATOM   3492  C5' DA  X 111      82.703  77.403  36.456  0.00  0.00            
ATOM   3493  H5' DA  X 111      82.124  76.819  35.741  0.00  0.00            
ATOM   3494 H5'' DA  X 111      81.950  77.502  37.238  0.00  0.00            
ATOM   3495  C4' DA  X 111      83.967  76.721  36.998  0.00  0.00            
ATOM   3496  H4' DA  X 111      83.665  75.910  37.661  0.00  0.00            
ATOM   3497  O4' DA  X 111      84.591  76.114  35.896  0.00  0.00            
ATOM   3498  C1' DA  X 111      86.001  76.244  36.069  0.00  0.00            
ATOM   3499  H1' DA  X 111      86.325  75.524  36.820  0.00  0.00            
ATOM   3500  N9  DA  X 111      86.738  75.994  34.796  0.00  0.00            
ATOM   3501  C8  DA  X 111      86.983  76.871  33.743  0.00  0.00            
ATOM   3502  H8  DA  X 111      86.543  77.852  33.643  0.00  0.00            
ATOM   3503  N7  DA  X 111      87.839  76.473  32.839  0.00  0.00            
ATOM   3504  C5  DA  X 111      88.170  75.136  33.340  0.00  0.00            
ATOM   3505  C6  DA  X 111      89.111  74.110  32.943  0.00  0.00            
ATOM   3506  N6  DA  X 111      89.886  74.170  31.917  0.00  0.00            
ATOM   3507  H61 DA  X 111      90.449  73.370  31.665  0.00  0.00            
ATOM   3508  H62 DA  X 111      89.969  75.050  31.429  0.00  0.00            
ATOM   3509  N1  DA  X 111      89.242  73.034  33.665  0.00  0.00            
ATOM   3510  C2  DA  X 111      88.519  72.948  34.742  0.00  0.00            
ATOM   3511  H2  DA  X 111      88.674  72.040  35.307  0.00  0.00            
ATOM   3512  N3  DA  X 111      87.668  73.774  35.260  0.00  0.00            
ATOM   3513  C4  DA  X 111      87.549  74.885  34.515  0.00  0.00            
ATOM   3514  C3' DA  X 111      84.915  77.588  37.771  0.00  0.00            
ATOM   3515  H3' DA  X 111      84.696  78.649  37.892  0.00  0.00            
ATOM   3516  C2' DA  X 111      86.045  77.589  36.687  0.00  0.00            
ATOM   3517  H2' DA  X 111      85.676  78.323  35.971  0.00  0.00            
ATOM   3518 H2'' DA  X 111      87.055  77.797  37.041  0.00  0.00            
ATOM   3519  O3' DA  X 111      85.497  77.029  38.944  0.00  0.00            
ATOM   3520  P   DA  X 112      84.578  76.811  40.213  0.00  0.00            
ATOM   3521  OP1 DA  X 112      83.173  76.461  39.818  0.00  0.00            
ATOM   3522  OP2 DA  X 112      84.847  77.902  41.207  0.00  0.00            
ATOM   3523  O5' DA  X 112      85.199  75.481  40.799  0.00  0.00            
ATOM   3524  C5' DA  X 112      84.833  74.159  40.357  0.00  0.00            
ATOM   3525  H5' DA  X 112      84.562  74.130  39.301  0.00  0.00            
ATOM   3526 H5'' DA  X 112      83.956  73.840  40.921  0.00  0.00            
ATOM   3527  C4' DA  X 112      85.968  73.195  40.520  0.00  0.00            
ATOM   3528  H4' DA  X 112      85.535  72.230  40.784  0.00  0.00            
ATOM   3529  O4' DA  X 112      86.779  72.996  39.380  0.00  0.00            
ATOM   3530  C1' DA  X 112      88.111  73.222  39.755  0.00  0.00            
ATOM   3531  H1' DA  X 112      88.581  72.244  39.860  0.00  0.00            
ATOM   3532  N9  DA  X 112      88.788  73.972  38.657  0.00  0.00            
ATOM   3533  C8  DA  X 112      88.555  75.232  38.158  0.00  0.00            
ATOM   3534  H8  DA  X 112      87.813  75.886  38.591  0.00  0.00            
ATOM   3535  N7  DA  X 112      89.350  75.667  37.290  0.00  0.00            
ATOM   3536  C5  DA  X 112      90.183  74.558  37.120  0.00  0.00            
ATOM   3537  C6  DA  X 112      91.218  74.218  36.201  0.00  0.00            
ATOM   3538  N6  DA  X 112      91.896  75.024  35.425  0.00  0.00            
ATOM   3539  H61 DA  X 112      92.652  74.687  34.846  0.00  0.00            
ATOM   3540  H62 DA  X 112      91.565  75.970  35.298  0.00  0.00            
ATOM   3541  N1  DA  X 112      91.648  72.974  36.144  0.00  0.00            
ATOM   3542  C2  DA  X 112      91.240  72.056  36.992  0.00  0.00            
ATOM   3543  H2  DA  X 112      91.648  71.084  36.757  0.00  0.00            
ATOM   3544  N3  DA  X 112      90.340  72.226  37.873  0.00  0.00            
ATOM   3545  C4  DA  X 112      89.822  73.491  37.882  0.00  0.00            
ATOM   3546  C3' DA  X 112      86.841  73.500  41.746  0.00  0.00            
ATOM   3547  H3' DA  X 112      86.489  74.306  42.390  0.00  0.00            
ATOM   3548  C2' DA  X 112      88.069  73.975  41.039  0.00  0.00            
ATOM   3549  H2' DA  X 112      87.973  75.050  40.887  0.00  0.00            
ATOM   3550 H2'' DA  X 112      89.004  73.741  41.547  0.00  0.00            
ATOM   3551  O3' DA  X 112      87.041  72.464  42.621  0.00  0.00            
ATOM   3552  P   DT  X 113      87.952  72.386  43.816  0.00  0.00            
ATOM   3553  OP1 DT  X 113      87.201  71.455  44.689  0.00  0.00            
ATOM   3554  OP2 DT  X 113      88.330  73.702  44.278  0.00  0.00            
ATOM   3555  O5' DT  X 113      89.214  71.662  43.274  0.00  0.00            
ATOM   3556  C5' DT  X 113      89.149  70.321  42.776  0.00  0.00            
ATOM   3557  H5' DT  X 113      88.465  70.238  41.932  0.00  0.00            
ATOM   3558 H5'' DT  X 113      88.772  69.595  43.496  0.00  0.00            
ATOM   3559  C4' DT  X 113      90.471  69.967  42.057  0.00  0.00            
ATOM   3560  H4' DT  X 113      90.379  68.941  41.700  0.00  0.00            
ATOM   3561  O4' DT  X 113      90.644  70.813  40.894  0.00  0.00            
ATOM   3562  C1' DT  X 113      92.015  70.868  40.779  0.00  0.00            
ATOM   3563  H1' DT  X 113      92.155  70.362  39.824  0.00  0.00            
ATOM   3564  N1  DT  X 113      92.533  72.214  40.618  0.00  0.00            
ATOM   3565  C6  DT  X 113      91.885  73.322  41.141  0.00  0.00            
ATOM   3566  H6  DT  X 113      91.212  73.174  41.973  0.00  0.00            
ATOM   3567  C5  DT  X 113      91.995  74.534  40.537  0.00  0.00            
ATOM   3568  C7  DT  X 113      91.159  75.717  41.063  0.00  0.00            
ATOM   3569  H71 DT  X 113      90.411  75.885  40.289  0.00  0.00            
ATOM   3570  H72 DT  X 113      90.628  75.599  42.008  0.00  0.00            
ATOM   3571  H73 DT  X 113      91.808  76.561  41.293  0.00  0.00            
ATOM   3572  C4  DT  X 113      92.941  74.741  39.479  0.00  0.00            
ATOM   3573  O4  DT  X 113      93.073  75.841  38.845  0.00  0.00            
ATOM   3574  N3  DT  X 113      93.647  73.710  39.135  0.00  0.00            
ATOM   3575  H3  DT  X 113      94.367  73.894  38.450  0.00  0.00            
ATOM   3576  C2  DT  X 113      93.601  72.420  39.666  0.00  0.00            
ATOM   3577  O2  DT  X 113      94.454  71.540  39.445  0.00  0.00            
ATOM   3578  C3' DT  X 113      91.690  70.206  42.934  0.00  0.00            
ATOM   3579  H3' DT  X 113      91.669  71.263  43.199  0.00  0.00            
ATOM   3580  C2' DT  X 113      92.754  70.133  41.885  0.00  0.00            
ATOM   3581  H2' DT  X 113      93.723  70.541  42.169  0.00  0.00            
ATOM   3582 H2'' DT  X 113      92.941  69.098  41.599  0.00  0.00            
ATOM   3583  O3' DT  X 113      91.838  69.171  43.904  0.00  0.00            
ATOM   3584  P   DA  X 114      92.948  69.315  44.973  0.00  0.00            
ATOM   3585  OP1 DA  X 114      92.975  68.124  45.856  0.00  0.00            
ATOM   3586  OP2 DA  X 114      92.865  70.660  45.607  0.00  0.00            
ATOM   3587  O5' DA  X 114      94.393  69.252  44.315  0.00  0.00            
ATOM   3588  C5' DA  X 114      94.931  68.077  43.852  0.00  0.00            
ATOM   3589  H5' DA  X 114      94.351  67.612  43.055  0.00  0.00            
ATOM   3590 H5'' DA  X 114      95.034  67.316  44.625  0.00  0.00            
ATOM   3591  C4' DA  X 114      96.349  68.419  43.268  0.00  0.00            
ATOM   3592  H4' DA  X 114      96.647  67.523  42.724  0.00  0.00            
ATOM   3593  O4' DA  X 114      96.317  69.547  42.411  0.00  0.00            
ATOM   3594  C1' DA  X 114      97.190  70.507  42.960  0.00  0.00            
ATOM   3595  H1' DA  X 114      98.161  70.472  42.466  0.00  0.00            
ATOM   3596  N9  DA  X 114      96.598  71.926  42.855  0.00  0.00            
ATOM   3597  C8  DA  X 114      95.623  72.469  43.680  0.00  0.00            
ATOM   3598  H8  DA  X 114      95.294  71.897  44.535  0.00  0.00            
ATOM   3599  N7  DA  X 114      95.108  73.524  43.197  0.00  0.00            
ATOM   3600  C5  DA  X 114      95.908  73.889  42.109  0.00  0.00            
ATOM   3601  C6  DA  X 114      95.959  74.968  41.218  0.00  0.00            
ATOM   3602  N6  DA  X 114      95.264  76.102  41.402  0.00  0.00            
ATOM   3603  H61 DA  X 114      95.577  76.915  40.892  0.00  0.00            
ATOM   3604  H62 DA  X 114      94.674  76.255  42.208  0.00  0.00            
ATOM   3605  N1  DA  X 114      96.834  74.983  40.207  0.00  0.00            
ATOM   3606  C2  DA  X 114      97.718  73.978  40.117  0.00  0.00            
ATOM   3607  H2  DA  X 114      98.472  74.021  39.345  0.00  0.00            
ATOM   3608  N3  DA  X 114      97.780  72.931  40.881  0.00  0.00            
ATOM   3609  C4  DA  X 114      96.878  72.910  41.887  0.00  0.00            
ATOM   3610  C3' DA  X 114      97.441  68.639  44.380  0.00  0.00            
ATOM   3611  H3' DA  X 114      97.097  68.201  45.317  0.00  0.00            
ATOM   3612  C2' DA  X 114      97.526  70.193  44.393  0.00  0.00            
ATOM   3613  H2' DA  X 114      96.683  70.490  45.017  0.00  0.00            
ATOM   3614 H2'' DA  X 114      98.383  70.643  44.893  0.00  0.00            
ATOM   3615  O3' DA  X 114      98.675  67.999  44.082  0.00  0.00            
ATOM   3616  P   DC  X 115      99.910  68.196  45.034  0.00  0.00            
ATOM   3617  OP1 DC  X 115     100.818  67.138  44.668  0.00  0.00            
ATOM   3618  OP2 DC  X 115      99.485  68.574  46.406  0.00  0.00            
ATOM   3619  O5' DC  X 115     100.564  69.558  44.414  0.00  0.00            
ATOM   3620  C5' DC  X 115     101.194  69.446  43.114  0.00  0.00            
ATOM   3621  H5' DC  X 115     100.425  69.203  42.380  0.00  0.00            
ATOM   3622 H5'' DC  X 115     101.991  68.708  43.202  0.00  0.00            
ATOM   3623  C4' DC  X 115     101.935  70.704  42.668  0.00  0.00            
ATOM   3624  H4' DC  X 115     102.488  70.492  41.753  0.00  0.00            
ATOM   3625  O4' DC  X 115     101.003  71.766  42.412  0.00  0.00            
ATOM   3626  C1' DC  X 115     101.478  72.876  43.099  0.00  0.00            
ATOM   3627  H1' DC  X 115     102.228  73.276  42.417  0.00  0.00            
ATOM   3628  N1  DC  X 115     100.387  73.871  43.452  0.00  0.00            
ATOM   3629  C6  DC  X 115      99.462  73.389  44.344  0.00  0.00            
ATOM   3630  H6  DC  X 115      99.610  72.488  44.920  0.00  0.00            
ATOM   3631  C5  DC  X 115      98.430  74.202  44.640  0.00  0.00            
ATOM   3632  H5  DC  X 115      97.676  73.918  45.358  0.00  0.00            
ATOM   3633  C4  DC  X 115      98.378  75.449  43.947  0.00  0.00            
ATOM   3634  N4  DC  X 115      97.388  76.296  44.127  0.00  0.00            
ATOM   3635  H41 DC  X 115      97.591  77.165  43.654  0.00  0.00            
ATOM   3636  H42 DC  X 115      96.835  76.225  44.969  0.00  0.00            
ATOM   3637  N3  DC  X 115      99.241  75.826  43.033  0.00  0.00            
ATOM   3638  C2  DC  X 115     100.230  75.004  42.653  0.00  0.00            
ATOM   3639  O2  DC  X 115     100.952  75.250  41.701  0.00  0.00            
ATOM   3640  C3' DC  X 115     102.916  71.116  43.737  0.00  0.00            
ATOM   3641  H3' DC  X 115     103.172  70.355  44.475  0.00  0.00            
ATOM   3642  C2' DC  X 115     102.276  72.329  44.364  0.00  0.00            
ATOM   3643  H2' DC  X 115     101.531  71.913  45.042  0.00  0.00            
ATOM   3644 H2'' DC  X 115     102.933  72.962  44.960  0.00  0.00            
ATOM   3645  O3' DC  X 115     104.168  71.515  43.075  0.00  0.00            
ATOM   3646  P   DA  X 116     105.456  72.067  43.865  0.00  0.00            
ATOM   3647  OP1 DA  X 116     106.654  71.338  43.387  0.00  0.00            
ATOM   3648  OP2 DA  X 116     105.204  72.036  45.323  0.00  0.00            
ATOM   3649  O5' DA  X 116     105.570  73.560  43.351  0.00  0.00            
ATOM   3650  C5' DA  X 116     105.932  73.858  42.064  0.00  0.00            
ATOM   3651  H5' DA  X 116     105.062  73.682  41.431  0.00  0.00            
ATOM   3652 H5'' DA  X 116     106.800  73.276  41.754  0.00  0.00            
ATOM   3653  C4' DA  X 116     106.286  75.365  41.982  0.00  0.00            
ATOM   3654  H4' DA  X 116     106.856  75.459  41.058  0.00  0.00            
ATOM   3655  O4' DA  X 116     105.074  76.116  41.938  0.00  0.00            
ATOM   3656  C1' DA  X 116     105.010  76.951  43.081  0.00  0.00            
ATOM   3657  H1' DA  X 116     105.141  77.992  42.785  0.00  0.00            
ATOM   3658  N9  DA  X 116     103.688  76.718  43.661  0.00  0.00            
ATOM   3659  C8  DA  X 116     103.194  75.665  44.390  0.00  0.00            
ATOM   3660  H8  DA  X 116     103.772  74.760  44.504  0.00  0.00            
ATOM   3661  N7  DA  X 116     102.094  75.942  45.073  0.00  0.00            
ATOM   3662  C5  DA  X 116     101.807  77.223  44.668  0.00  0.00            
ATOM   3663  C6  DA  X 116     100.753  78.156  44.914  0.00  0.00            
ATOM   3664  N6  DA  X 116      99.776  78.047  45.801  0.00  0.00            
ATOM   3665  H61 DA  X 116      99.062  78.753  45.911  0.00  0.00            
ATOM   3666  H62 DA  X 116      99.754  77.286  46.465  0.00  0.00            
ATOM   3667  N1  DA  X 116     100.680  79.337  44.180  0.00  0.00            
ATOM   3668  C2  DA  X 116     101.660  79.637  43.351  0.00  0.00            
ATOM   3669  H2  DA  X 116     101.522  80.492  42.705  0.00  0.00            
ATOM   3670  N3  DA  X 116     102.719  78.893  43.083  0.00  0.00            
ATOM   3671  C4  DA  X 116     102.703  77.708  43.796  0.00  0.00            
ATOM   3672  C3' DA  X 116     107.204  75.968  43.103  0.00  0.00            
ATOM   3673  H3' DA  X 116     107.851  75.245  43.599  0.00  0.00            
ATOM   3674  C2' DA  X 116     106.162  76.473  44.054  0.00  0.00            
ATOM   3675  H2' DA  X 116     105.759  75.722  44.733  0.00  0.00            
ATOM   3676 H2'' DA  X 116     106.525  77.327  44.625  0.00  0.00            
ATOM   3677  O3' DA  X 116     107.909  76.969  42.411  0.00  0.00            
ATOM   3678  P   DC  X 117     108.847  78.105  43.111  0.00  0.00            
ATOM   3679  OP1 DC  X 117     109.921  78.428  42.183  0.00  0.00            
ATOM   3680  OP2 DC  X 117     109.244  77.583  44.490  0.00  0.00            
ATOM   3681  O5' DC  X 117     107.875  79.438  43.254  0.00  0.00            
ATOM   3682  C5' DC  X 117     107.675  80.278  42.134  0.00  0.00            
ATOM   3683  H5' DC  X 117     107.111  79.819  41.322  0.00  0.00            
ATOM   3684 H5'' DC  X 117     108.665  80.650  41.872  0.00  0.00            
ATOM   3685  C4' DC  X 117     106.902  81.549  42.508  0.00  0.00            
ATOM   3686  H4' DC  X 117     106.768  82.124  41.591  0.00  0.00            
ATOM   3687  O4' DC  X 117     105.592  81.323  43.093  0.00  0.00            
ATOM   3688  C1' DC  X 117     105.518  81.899  44.397  0.00  0.00            
ATOM   3689  H1' DC  X 117     105.200  82.941  44.435  0.00  0.00            
ATOM   3690  N1  DC  X 117     104.629  81.070  45.359  0.00  0.00            
ATOM   3691  C6  DC  X 117     104.969  79.808  45.819  0.00  0.00            
ATOM   3692  H6  DC  X 117     105.934  79.473  45.468  0.00  0.00            
ATOM   3693  C5  DC  X 117     104.137  79.125  46.684  0.00  0.00            
ATOM   3694  H5  DC  X 117     104.314  78.189  47.192  0.00  0.00            
ATOM   3695  C4  DC  X 117     102.908  79.804  47.026  0.00  0.00            
ATOM   3696  N4  DC  X 117     102.070  79.253  47.892  0.00  0.00            
ATOM   3697  H41 DC  X 117     101.264  79.780  48.193  0.00  0.00            
ATOM   3698  H42 DC  X 117     102.306  78.307  48.158  0.00  0.00            
ATOM   3699  N3  DC  X 117     102.680  81.026  46.658  0.00  0.00            
ATOM   3700  C2  DC  X 117     103.474  81.652  45.878  0.00  0.00            
ATOM   3701  O2  DC  X 117     103.184  82.824  45.658  0.00  0.00            
ATOM   3702  C3' DC  X 117     107.648  82.411  43.542  0.00  0.00            
ATOM   3703  H3' DC  X 117     108.662  82.035  43.676  0.00  0.00            
ATOM   3704  C2' DC  X 117     106.898  82.104  44.826  0.00  0.00            
ATOM   3705  H2' DC  X 117     107.314  81.221  45.311  0.00  0.00            
ATOM   3706 H2'' DC  X 117     106.960  82.937  45.526  0.00  0.00            
ATOM   3707  O3' DC  X 117     107.727  83.812  43.242  0.00  0.00            
ATOM   3708  P   DT  X 118     108.452  84.858  44.144  0.00  0.00            
ATOM   3709  OP1 DT  X 118     108.964  85.896  43.243  0.00  0.00            
ATOM   3710  OP2 DT  X 118     109.507  84.231  44.969  0.00  0.00            
ATOM   3711  O5' DT  X 118     107.355  85.523  45.062  0.00  0.00            
ATOM   3712  C5' DT  X 118     106.320  86.350  44.542  0.00  0.00            
ATOM   3713  H5' DT  X 118     105.727  85.885  43.754  0.00  0.00            
ATOM   3714 H5'' DT  X 118     106.682  87.232  44.013  0.00  0.00            
ATOM   3715  C4' DT  X 118     105.277  86.809  45.679  0.00  0.00            
ATOM   3716  H4' DT  X 118     104.565  87.468  45.183  0.00  0.00            
ATOM   3717  O4' DT  X 118     104.580  85.668  46.257  0.00  0.00            
ATOM   3718  C1' DT  X 118     104.804  85.814  47.626  0.00  0.00            
ATOM   3719  H1' DT  X 118     104.011  86.428  48.054  0.00  0.00            
ATOM   3720  N1  DT  X 118     104.673  84.473  48.290  0.00  0.00            
ATOM   3721  C6  DT  X 118     105.628  83.485  48.093  0.00  0.00            
ATOM   3722  H6  DT  X 118     106.493  83.644  47.467  0.00  0.00            
ATOM   3723  C5  DT  X 118     105.506  82.285  48.717  0.00  0.00            
ATOM   3724  C7  DT  X 118     106.667  81.269  48.807  0.00  0.00            
ATOM   3725  H71 DT  X 118     106.860  81.130  49.871  0.00  0.00            
ATOM   3726  H72 DT  X 118     106.264  80.340  48.402  0.00  0.00            
ATOM   3727  H73 DT  X 118     107.531  81.697  48.299  0.00  0.00            
ATOM   3728  C4  DT  X 118     104.329  81.970  49.421  0.00  0.00            
ATOM   3729  O4  DT  X 118     104.070  80.920  49.996  0.00  0.00            
ATOM   3730  N3  DT  X 118     103.366  82.964  49.568  0.00  0.00            
ATOM   3731  H3  DT  X 118     102.563  82.702  50.122  0.00  0.00            
ATOM   3732  C2  DT  X 118     103.445  84.216  49.056  0.00  0.00            
ATOM   3733  O2  DT  X 118     102.568  84.998  49.336  0.00  0.00            
ATOM   3734  C3' DT  X 118     106.066  87.577  46.846  0.00  0.00            
ATOM   3735  H3' DT  X 118     107.064  87.904  46.555  0.00  0.00            
ATOM   3736  C2' DT  X 118     106.105  86.490  47.923  0.00  0.00            
ATOM   3737  H2' DT  X 118     106.945  85.903  47.552  0.00  0.00            
ATOM   3738 H2'' DT  X 118     106.193  86.795  48.966  0.00  0.00            
ATOM   3739  O3' DT  X 118     105.331  88.708  47.268  0.00  0.00            
ATOM   3740  P   DT  X 119     105.813  89.729  48.383  0.00  0.00            
ATOM   3741  OP1 DT  X 119     105.824  91.120  47.882  0.00  0.00            
ATOM   3742  OP2 DT  X 119     107.015  89.312  49.181  0.00  0.00            
ATOM   3743  O5' DT  X 119     104.620  89.571  49.484  0.00  0.00            
ATOM   3744  C5' DT  X 119     103.324  89.952  49.129  0.00  0.00            
ATOM   3745  H5' DT  X 119     103.063  89.688  48.104  0.00  0.00            
ATOM   3746 H5'' DT  X 119     103.363  91.040  49.184  0.00  0.00            
ATOM   3747  C4' DT  X 119     102.173  89.577  50.174  0.00  0.00            
ATOM   3748  H4' DT  X 119     101.250  89.841  49.657  0.00  0.00            
ATOM   3749  O4' DT  X 119     102.247  88.186  50.408  0.00  0.00            
ATOM   3750  C1' DT  X 119     102.220  87.835  51.770  0.00  0.00            
ATOM   3751  H1' DT  X 119     101.165  87.927  52.030  0.00  0.00            
ATOM   3752  N1  DT  X 119     102.881  86.597  52.123  0.00  0.00            
ATOM   3753  C6  DT  X 119     104.178  86.279  51.767  0.00  0.00            
ATOM   3754  H6  DT  X 119     104.887  86.973  51.339  0.00  0.00            
ATOM   3755  C5  DT  X 119     104.680  85.044  52.007  0.00  0.00            
ATOM   3756  C7  DT  X 119     106.097  84.766  51.514  0.00  0.00            
ATOM   3757  H71 DT  X 119     106.107  83.935  50.808  0.00  0.00            
ATOM   3758  H72 DT  X 119     106.438  85.658  50.989  0.00  0.00            
ATOM   3759  H73 DT  X 119     106.776  84.559  52.341  0.00  0.00            
ATOM   3760  C4  DT  X 119     103.899  84.005  52.626  0.00  0.00            
ATOM   3761  O4  DT  X 119     104.271  82.889  52.959  0.00  0.00            
ATOM   3762  N3  DT  X 119     102.644  84.390  52.829  0.00  0.00            
ATOM   3763  H3  DT  X 119     102.001  83.736  53.251  0.00  0.00            
ATOM   3764  C2  DT  X 119     102.074  85.602  52.691  0.00  0.00            
ATOM   3765  O2  DT  X 119     100.894  85.759  52.980  0.00  0.00            
ATOM   3766  C3' DT  X 119     102.393  90.143  51.589  0.00  0.00            
ATOM   3767  H3' DT  X 119     103.121  90.954  51.610  0.00  0.00            
ATOM   3768  C2' DT  X 119     102.931  88.981  52.442  0.00  0.00            
ATOM   3769  H2' DT  X 119     103.996  88.977  52.209  0.00  0.00            
ATOM   3770 H2'' DT  X 119     102.663  88.986  53.499  0.00  0.00            
ATOM   3771  O3' DT  X 119     101.131  90.634  52.011  0.00  0.00            
ATOM   3772  P   DT  X 120     100.894  91.547  53.334  0.00  0.00            
ATOM   3773  OP1 DT  X 120      99.747  92.447  53.066  0.00  0.00            
ATOM   3774  OP2 DT  X 120     102.190  92.224  53.613  0.00  0.00            
ATOM   3775  O5' DT  X 120     100.426  90.506  54.434  0.00  0.00            
ATOM   3776  C5' DT  X 120      99.188  89.821  54.397  0.00  0.00            
ATOM   3777  H5' DT  X 120      99.080  89.412  53.392  0.00  0.00            
ATOM   3778 H5'' DT  X 120      98.416  90.571  54.567  0.00  0.00            
ATOM   3779  C4' DT  X 120      99.089  88.816  55.569  0.00  0.00            
ATOM   3780  H4' DT  X 120      98.010  88.712  55.684  0.00  0.00            
ATOM   3781  O4' DT  X 120      99.876  87.703  55.447  0.00  0.00            
ATOM   3782  C1' DT  X 120     100.495  87.460  56.703  0.00  0.00            
ATOM   3783  H1' DT  X 120      99.788  87.060  57.429  0.00  0.00            
ATOM   3784  N1  DT  X 120     101.612  86.497  56.518  0.00  0.00            
ATOM   3785  C6  DT  X 120     102.737  86.873  55.900  0.00  0.00            
ATOM   3786  H6  DT  X 120     102.847  87.878  55.520  0.00  0.00            
ATOM   3787  C5  DT  X 120     103.840  86.083  55.851  0.00  0.00            
ATOM   3788  C7  DT  X 120     105.018  86.601  55.115  0.00  0.00            
ATOM   3789  H71 DT  X 120     104.905  87.574  54.637  0.00  0.00            
ATOM   3790  H72 DT  X 120     105.810  86.621  55.863  0.00  0.00            
ATOM   3791  H73 DT  X 120     105.342  86.020  54.251  0.00  0.00            
ATOM   3792  C4  DT  X 120     103.797  84.765  56.493  0.00  0.00            
ATOM   3793  O4  DT  X 120     104.637  83.904  56.401  0.00  0.00            
ATOM   3794  N3  DT  X 120     102.588  84.347  56.955  0.00  0.00            
ATOM   3795  H3  DT  X 120     102.420  83.372  57.154  0.00  0.00            
ATOM   3796  C2  DT  X 120     101.482  85.207  57.083  0.00  0.00            
ATOM   3797  O2  DT  X 120     100.432  84.771  57.545  0.00  0.00            
ATOM   3798  C3' DT  X 120      99.510  89.560  56.837  0.00  0.00            
ATOM   3799  H3' DT  X 120      99.649  90.641  56.839  0.00  0.00            
ATOM   3800  C2' DT  X 120     100.815  88.876  57.152  0.00  0.00            
ATOM   3801  H2' DT  X 120     101.581  89.344  56.533  0.00  0.00            
ATOM   3802 H2'' DT  X 120     101.100  88.871  58.204  0.00  0.00            
ATOM   3803  O3' DT  X 120      98.649  89.212  57.953  0.00  0.00            
ATOM   3804  P   DT  X 121      97.550  90.097  58.574  0.00  0.00            
ATOM   3805  OP1 DT  X 121      96.756  90.698  57.515  0.00  0.00            
ATOM   3806  OP2 DT  X 121      98.159  91.045  59.555  0.00  0.00            
ATOM   3807  O5' DT  X 121      96.646  89.057  59.476  0.00  0.00            
ATOM   3808  C5' DT  X 121      96.082  87.856  58.915  0.00  0.00            
ATOM   3809  H5' DT  X 121      96.487  87.629  57.929  0.00  0.00            
ATOM   3810 H5'' DT  X 121      94.992  87.868  58.907  0.00  0.00            
ATOM   3811  C4' DT  X 121      96.383  86.651  59.807  0.00  0.00            
ATOM   3812  H4' DT  X 121      95.747  85.791  59.596  0.00  0.00            
ATOM   3813  O4' DT  X 121      97.691  86.221  59.463  0.00  0.00            
ATOM   3814  C1' DT  X 121      98.228  85.712  60.633  0.00  0.00            
ATOM   3815  H1' DT  X 121      97.780  84.783  60.984  0.00  0.00            
ATOM   3816  N1  DT  X 121      99.688  85.600  60.519  0.00  0.00            
ATOM   3817  C6  DT  X 121     100.508  86.698  60.348  0.00  0.00            
ATOM   3818  H6  DT  X 121     100.148  87.716  60.356  0.00  0.00            
ATOM   3819  C5  DT  X 121     101.853  86.533  60.373  0.00  0.00            
ATOM   3820  C7  DT  X 121     102.740  87.771  60.264  0.00  0.00            
ATOM   3821  H71 DT  X 121     102.876  87.812  59.183  0.00  0.00            
ATOM   3822  H72 DT  X 121     102.188  88.661  60.566  0.00  0.00            
ATOM   3823  H73 DT  X 121     103.705  87.664  60.758  0.00  0.00            
ATOM   3824  C4  DT  X 121     102.508  85.230  60.469  0.00  0.00            
ATOM   3825  O4  DT  X 121     103.694  85.095  60.379  0.00  0.00            
ATOM   3826  N3  DT  X 121     101.638  84.195  60.555  0.00  0.00            
ATOM   3827  H3  DT  X 121     101.992  83.295  60.849  0.00  0.00            
ATOM   3828  C2  DT  X 121     100.249  84.315  60.648  0.00  0.00            
ATOM   3829  O2  DT  X 121      99.542  83.288  60.750  0.00  0.00            
ATOM   3830  C3' DT  X 121      96.364  86.826  61.393  0.00  0.00            
ATOM   3831  H3' DT  X 121      95.886  87.758  61.695  0.00  0.00            
ATOM   3832  C2' DT  X 121      97.877  86.782  61.718  0.00  0.00            
ATOM   3833  H2' DT  X 121      98.230  87.786  61.485  0.00  0.00            
ATOM   3834 H2'' DT  X 121      98.084  86.534  62.759  0.00  0.00            
ATOM   3835  O3' DT  X 121      95.641  85.799  61.977  0.00  0.00            
ATOM   3836  P   DG  X 122      94.438  85.992  62.962  0.00  0.00            
ATOM   3837  OP1 DG  X 122      93.304  86.576  62.145  0.00  0.00            
ATOM   3838  OP2 DG  X 122      94.799  86.693  64.240  0.00  0.00            
ATOM   3839  O5' DG  X 122      94.068  84.566  63.272  0.00  0.00            
ATOM   3840  C5' DG  X 122      93.479  83.642  62.370  0.00  0.00            
ATOM   3841  H5' DG  X 122      93.805  83.660  61.330  0.00  0.00            
ATOM   3842 H5'' DG  X 122      92.393  83.723  62.329  0.00  0.00            
ATOM   3843  C4' DG  X 122      93.797  82.171  62.803  0.00  0.00            
ATOM   3844  H4' DG  X 122      93.201  81.536  62.147  0.00  0.00            
ATOM   3845  O4' DG  X 122      95.224  81.871  62.655  0.00  0.00            
ATOM   3846  C1' DG  X 122      95.755  81.632  63.928  0.00  0.00            
ATOM   3847  H1' DG  X 122      96.048  80.582  63.953  0.00  0.00            
ATOM   3848  N9  DG  X 122      96.956  82.436  64.175  0.00  0.00            
ATOM   3849  C8  DG  X 122      97.125  83.823  64.099  0.00  0.00            
ATOM   3850  H8  DG  X 122      96.333  84.551  64.007  0.00  0.00            
ATOM   3851  N7  DG  X 122      98.353  84.147  64.011  0.00  0.00            
ATOM   3852  C5  DG  X 122      99.070  82.939  64.189  0.00  0.00            
ATOM   3853  C6  DG  X 122     100.485  82.619  64.109  0.00  0.00            
ATOM   3854  O6  DG  X 122     101.523  83.251  64.077  0.00  0.00            
ATOM   3855  N1  DG  X 122     100.748  81.239  64.203  0.00  0.00            
ATOM   3856  H1  DG  X 122     101.673  80.874  64.379  0.00  0.00            
ATOM   3857  C2  DG  X 122      99.759  80.380  64.361  0.00  0.00            
ATOM   3858  N2  DG  X 122     100.123  79.124  64.531  0.00  0.00            
ATOM   3859  H21 DG  X 122     101.107  78.896  64.543  0.00  0.00            
ATOM   3860  H22 DG  X 122      99.384  78.457  64.702  0.00  0.00            
ATOM   3861  N3  DG  X 122      98.465  80.572  64.418  0.00  0.00            
ATOM   3862  C4  DG  X 122      98.224  81.878  64.277  0.00  0.00            
ATOM   3863  C3' DG  X 122      93.390  81.848  64.242  0.00  0.00            
ATOM   3864  H3' DG  X 122      92.839  82.640  64.750  0.00  0.00            
ATOM   3865  C2' DG  X 122      94.720  81.861  65.002  0.00  0.00            
ATOM   3866  H2' DG  X 122      94.859  82.797  65.543  0.00  0.00            
ATOM   3867 H2'' DG  X 122      94.807  81.028  65.701  0.00  0.00            
ATOM   3868  O3' DG  X 122      92.770  80.558  64.289  0.00  0.00            
ATOM   3869  P   DG  X 123      91.729  80.299  65.457  0.00  0.00            
ATOM   3870  OP1 DG  X 123      90.455  79.927  64.807  0.00  0.00            
ATOM   3871  OP2 DG  X 123      91.850  81.403  66.421  0.00  0.00            
ATOM   3872  O5' DG  X 123      92.517  78.993  66.088  0.00  0.00            
ATOM   3873  C5' DG  X 123      92.699  78.914  67.509  0.00  0.00            
ATOM   3874  H5' DG  X 123      91.722  78.769  67.971  0.00  0.00            
ATOM   3875 H5'' DG  X 123      93.033  79.884  67.876  0.00  0.00            
ATOM   3876  C4' DG  X 123      93.612  77.786  67.881  0.00  0.00            
ATOM   3877  H4' DG  X 123      93.397  76.864  67.340  0.00  0.00            
ATOM   3878  O4' DG  X 123      94.958  78.183  67.521  0.00  0.00            
ATOM   3879  C1' DG  X 123      95.684  78.575  68.706  0.00  0.00            
ATOM   3880  H1' DG  X 123      96.484  77.917  69.045  0.00  0.00            
ATOM   3881  N9  DG  X 123      96.309  79.904  68.462  0.00  0.00            
ATOM   3882  C8  DG  X 123      95.807  81.184  68.371  0.00  0.00            
ATOM   3883  H8  DG  X 123      94.765  81.461  68.425  0.00  0.00            
ATOM   3884  N7  DG  X 123      96.673  82.070  67.993  0.00  0.00            
ATOM   3885  C5  DG  X 123      97.881  81.389  67.946  0.00  0.00            
ATOM   3886  C6  DG  X 123      99.204  81.778  67.696  0.00  0.00            
ATOM   3887  O6  DG  X 123      99.585  82.919  67.495  0.00  0.00            
ATOM   3888  N1  DG  X 123     100.128  80.755  67.711  0.00  0.00            
ATOM   3889  H1  DG  X 123     101.094  81.044  67.667  0.00  0.00            
ATOM   3890  C2  DG  X 123      99.783  79.416  67.864  0.00  0.00            
ATOM   3891  N2  DG  X 123     100.667  78.454  67.792  0.00  0.00            
ATOM   3892  H21 DG  X 123     101.629  78.668  67.572  0.00  0.00            
ATOM   3893  H22 DG  X 123     100.279  77.548  68.014  0.00  0.00            
ATOM   3894  N3  DG  X 123      98.560  79.022  68.046  0.00  0.00            
ATOM   3895  C4  DG  X 123      97.693  80.078  68.211  0.00  0.00            
ATOM   3896  C3' DG  X 123      93.651  77.405  69.365  0.00  0.00            
ATOM   3897  H3' DG  X 123      92.640  77.521  69.757  0.00  0.00            
ATOM   3898  C2' DG  X 123      94.587  78.503  69.874  0.00  0.00            
ATOM   3899  H2' DG  X 123      94.086  79.470  69.922  0.00  0.00            
ATOM   3900 H2'' DG  X 123      95.025  78.169  70.815  0.00  0.00            
ATOM   3901  O3' DG  X 123      94.206  76.060  69.428  0.00  0.00            
ATOM   3902  P   DT  X 124      94.358  75.288  70.794  0.00  0.00            
ATOM   3903  OP1 DT  X 124      94.116  73.823  70.549  0.00  0.00            
ATOM   3904  OP2 DT  X 124      93.473  75.997  71.767  0.00  0.00            
ATOM   3905  O5' DT  X 124      95.849  75.338  71.378  0.00  0.00            
ATOM   3906  C5' DT  X 124      96.840  74.676  70.574  0.00  0.00            
ATOM   3907  H5' DT  X 124      96.739  74.877  69.508  0.00  0.00            
ATOM   3908 H5'' DT  X 124      96.710  73.599  70.682  0.00  0.00            
ATOM   3909  C4' DT  X 124      98.175  74.943  71.081  0.00  0.00            
ATOM   3910  H4' DT  X 124      98.834  74.318  70.478  0.00  0.00            
ATOM   3911  O4' DT  X 124      98.521  76.294  70.760  0.00  0.00            
ATOM   3912  C1' DT  X 124      99.043  76.917  71.874  0.00  0.00            
ATOM   3913  H1' DT  X 124     100.109  76.708  71.968  0.00  0.00            
ATOM   3914  N1  DT  X 124      98.877  78.412  71.825  0.00  0.00            
ATOM   3915  C6  DT  X 124      97.631  78.985  71.966  0.00  0.00            
ATOM   3916  H6  DT  X 124      96.808  78.371  72.300  0.00  0.00            
ATOM   3917  C5  DT  X 124      97.396  80.277  71.733  0.00  0.00            
ATOM   3918  C7  DT  X 124      96.046  80.882  72.018  0.00  0.00            
ATOM   3919  H71 DT  X 124      95.495  81.238  71.148  0.00  0.00            
ATOM   3920  H72 DT  X 124      95.369  80.126  72.415  0.00  0.00            
ATOM   3921  H73 DT  X 124      96.096  81.653  72.786  0.00  0.00            
ATOM   3922  C4  DT  X 124      98.487  81.124  71.263  0.00  0.00            
ATOM   3923  O4  DT  X 124      98.342  82.319  70.909  0.00  0.00            
ATOM   3924  N3  DT  X 124      99.649  80.526  71.072  0.00  0.00            
ATOM   3925  H3  DT  X 124     100.418  81.007  70.629  0.00  0.00            
ATOM   3926  C2  DT  X 124      99.897  79.165  71.312  0.00  0.00            
ATOM   3927  O2  DT  X 124     101.058  78.712  71.124  0.00  0.00            
ATOM   3928  C3' DT  X 124      98.391  74.694  72.565  0.00  0.00            
ATOM   3929  H3' DT  X 124      97.533  74.128  72.928  0.00  0.00            
ATOM   3930  C2' DT  X 124      98.332  76.190  73.000  0.00  0.00            
ATOM   3931  H2' DT  X 124      97.281  76.458  73.104  0.00  0.00            
ATOM   3932 H2'' DT  X 124      98.898  76.374  73.913  0.00  0.00            
ATOM   3933  O3' DT  X 124      99.679  74.138  72.819  0.00  0.00            
ATOM   3934  P   DA  X 125      99.909  73.324  74.194  0.00  0.00            
ATOM   3935  OP1 DA  X 125     100.931  72.249  73.915  0.00  0.00            
ATOM   3936  OP2 DA  X 125      98.590  72.833  74.806  0.00  0.00            
ATOM   3937  O5' DA  X 125     100.602  74.435  75.091  0.00  0.00            
ATOM   3938  C5' DA  X 125     102.019  74.751  74.993  0.00  0.00            
ATOM   3939  H5' DA  X 125     102.291  74.883  73.946  0.00  0.00            
ATOM   3940 H5'' DA  X 125     102.699  73.962  75.313  0.00  0.00            
ATOM   3941  C4' DA  X 125     102.453  76.086  75.683  0.00  0.00            
ATOM   3942  H4' DA  X 125     103.534  76.065  75.821  0.00  0.00            
ATOM   3943  O4' DA  X 125     101.945  77.143  74.944  0.00  0.00            
ATOM   3944  C1' DA  X 125     101.495  78.192  75.771  0.00  0.00            
ATOM   3945  H1' DA  X 125     102.315  78.781  76.181  0.00  0.00            
ATOM   3946  N9  DA  X 125     100.533  79.158  75.253  0.00  0.00            
ATOM   3947  C8  DA  X 125      99.215  78.959  74.937  0.00  0.00            
ATOM   3948  H8  DA  X 125      98.773  77.985  75.087  0.00  0.00            
ATOM   3949  N7  DA  X 125      98.569  79.991  74.515  0.00  0.00            
ATOM   3950  C5  DA  X 125      99.542  81.040  74.572  0.00  0.00            
ATOM   3951  C6  DA  X 125      99.606  82.482  74.304  0.00  0.00            
ATOM   3952  N6  DA  X 125      98.517  83.218  73.993  0.00  0.00            
ATOM   3953  H61 DA  X 125      98.527  84.201  73.759  0.00  0.00            
ATOM   3954  H62 DA  X 125      97.597  82.839  74.170  0.00  0.00            
ATOM   3955  N1  DA  X 125     100.755  83.167  74.455  0.00  0.00            
ATOM   3956  C2  DA  X 125     101.848  82.437  74.774  0.00  0.00            
ATOM   3957  H2  DA  X 125     102.717  83.051  74.961  0.00  0.00            
ATOM   3958  N3  DA  X 125     101.915  81.200  75.141  0.00  0.00            
ATOM   3959  C4  DA  X 125     100.744  80.472  74.875  0.00  0.00            
ATOM   3960  C3' DA  X 125     101.875  76.251  77.099  0.00  0.00            
ATOM   3961  H3' DA  X 125     101.478  75.296  77.443  0.00  0.00            
ATOM   3962  C2' DA  X 125     100.896  77.401  76.944  0.00  0.00            
ATOM   3963  H2' DA  X 125     100.009  76.868  76.602  0.00  0.00            
ATOM   3964 H2'' DA  X 125     100.786  77.908  77.903  0.00  0.00            
ATOM   3965  O3' DA  X 125     102.882  76.630  78.018  0.00  0.00            
ATOM   3966  P   DG  X 126     102.680  76.489  79.562  0.00  0.00            
ATOM   3967  OP1 DG  X 126     103.884  75.716  80.047  0.00  0.00            
ATOM   3968  OP2 DG  X 126     101.329  75.930  79.792  0.00  0.00            
ATOM   3969  O5' DG  X 126     102.767  78.067  79.937  0.00  0.00            
ATOM   3970  C5' DG  X 126     103.945  78.887  79.780  0.00  0.00            
ATOM   3971  H5' DG  X 126     104.341  78.498  78.841  0.00  0.00            
ATOM   3972 H5'' DG  X 126     104.593  78.685  80.633  0.00  0.00            
ATOM   3973  C4' DG  X 126     103.766  80.380  79.609  0.00  0.00            
ATOM   3974  H4' DG  X 126     104.707  80.767  79.219  0.00  0.00            
ATOM   3975  O4' DG  X 126     102.738  80.708  78.649  0.00  0.00            
ATOM   3976  C1' DG  X 126     102.170  81.859  79.138  0.00  0.00            
ATOM   3977  H1' DG  X 126     102.854  82.684  78.940  0.00  0.00            
ATOM   3978  N9  DG  X 126     100.938  82.201  78.390  0.00  0.00            
ATOM   3979  C8  DG  X 126      99.813  81.431  78.143  0.00  0.00            
ATOM   3980  H8  DG  X 126      99.701  80.449  78.579  0.00  0.00            
ATOM   3981  N7  DG  X 126      98.741  81.991  77.677  0.00  0.00            
ATOM   3982  C5  DG  X 126      99.220  83.276  77.466  0.00  0.00            
ATOM   3983  C6  DG  X 126      98.506  84.398  76.936  0.00  0.00            
ATOM   3984  O6  DG  X 126      97.393  84.466  76.507  0.00  0.00            
ATOM   3985  N1  DG  X 126      99.212  85.557  76.912  0.00  0.00            
ATOM   3986  H1  DG  X 126      98.725  86.398  76.638  0.00  0.00            
ATOM   3987  C2  DG  X 126     100.538  85.559  77.284  0.00  0.00            
ATOM   3988  N2  DG  X 126     101.233  86.628  77.114  0.00  0.00            
ATOM   3989  H21 DG  X 126     100.803  87.484  76.793  0.00  0.00            
ATOM   3990  H22 DG  X 126     102.175  86.667  77.475  0.00  0.00            
ATOM   3991  N3  DG  X 126     101.289  84.574  77.789  0.00  0.00            
ATOM   3992  C4  DG  X 126     100.549  83.419  77.899  0.00  0.00            
ATOM   3993  C3' DG  X 126     103.468  81.011  80.920  0.00  0.00            
ATOM   3994  H3' DG  X 126     103.142  80.312  81.690  0.00  0.00            
ATOM   3995  C2' DG  X 126     102.192  81.695  80.601  0.00  0.00            
ATOM   3996  H2' DG  X 126     101.306  81.093  80.806  0.00  0.00            
ATOM   3997 H2'' DG  X 126     102.060  82.695  81.013  0.00  0.00            
ATOM   3998  O3' DG  X 126     104.582  81.891  81.111  0.00  0.00            
ATOM   3999  P   DT  X 127     104.672  82.855  82.411  0.00  0.00            
ATOM   4000  OP1 DT  X 127     106.103  83.062  82.644  0.00  0.00            
ATOM   4001  OP2 DT  X 127     103.911  82.222  83.514  0.00  0.00            
ATOM   4002  O5' DT  X 127     103.958  84.276  82.051  0.00  0.00            
ATOM   4003  C5' DT  X 127     104.666  85.153  81.188  0.00  0.00            
ATOM   4004  H5' DT  X 127     104.648  84.700  80.197  0.00  0.00            
ATOM   4005 H5'' DT  X 127     105.690  85.249  81.549  0.00  0.00            
ATOM   4006  C4' DT  X 127     104.007  86.536  81.137  0.00  0.00            
ATOM   4007  H4' DT  X 127     104.662  87.169  80.539  0.00  0.00            
ATOM   4008  O4' DT  X 127     102.734  86.594  80.405  0.00  0.00            
ATOM   4009  C1' DT  X 127     101.795  87.434  81.099  0.00  0.00            
ATOM   4010  H1' DT  X 127     101.940  88.473  80.803  0.00  0.00            
ATOM   4011  N1  DT  X 127     100.450  86.966  80.890  0.00  0.00            
ATOM   4012  C6  DT  X 127      99.974  85.692  81.313  0.00  0.00            
ATOM   4013  H6  DT  X 127     100.615  85.028  81.875  0.00  0.00            
ATOM   4014  C5  DT  X 127      98.772  85.252  80.855  0.00  0.00            
ATOM   4015  C7  DT  X 127      98.404  83.829  81.296  0.00  0.00            
ATOM   4016  H71 DT  X 127      97.556  83.753  81.977  0.00  0.00            
ATOM   4017  H72 DT  X 127      98.311  83.414  80.292  0.00  0.00            
ATOM   4018  H73 DT  X 127      99.211  83.330  81.833  0.00  0.00            
ATOM   4019  C4  DT  X 127      97.895  86.121  80.075  0.00  0.00            
ATOM   4020  O4  DT  X 127      96.826  85.816  79.506  0.00  0.00            
ATOM   4021  N3  DT  X 127      98.316  87.436  79.824  0.00  0.00            
ATOM   4022  H3  DT  X 127      97.703  88.061  79.320  0.00  0.00            
ATOM   4023  C2  DT  X 127      99.601  87.815  80.214  0.00  0.00            
ATOM   4024  O2  DT  X 127      99.936  88.988  79.934  0.00  0.00            
ATOM   4025  C3' DT  X 127     103.797  87.284  82.372  0.00  0.00            
ATOM   4026  H3' DT  X 127     104.317  86.756  83.171  0.00  0.00            
ATOM   4027  C2' DT  X 127     102.278  87.240  82.524  0.00  0.00            
ATOM   4028  H2' DT  X 127     102.054  86.257  82.937  0.00  0.00            
ATOM   4029 H2'' DT  X 127     101.997  88.040  83.210  0.00  0.00            
ATOM   4030  O3' DT  X 127     104.243  88.624  82.225  0.00  0.00            
ATOM   4031  P   DA  X 128     104.564  89.624  83.430  0.00  0.00            
ATOM   4032  OP1 DA  X 128     105.489  90.695  82.967  0.00  0.00            
ATOM   4033  OP2 DA  X 128     104.840  88.855  84.611  0.00  0.00            
ATOM   4034  O5' DA  X 128     103.210  90.447  83.849  0.00  0.00            
ATOM   4035  C5' DA  X 128     102.715  91.494  82.955  0.00  0.00            
ATOM   4036  H5' DA  X 128     102.822  91.208  81.909  0.00  0.00            
ATOM   4037 H5'' DA  X 128     103.273  92.416  83.120  0.00  0.00            
ATOM   4038  C4' DA  X 128     101.225  91.835  83.180  0.00  0.00            
ATOM   4039  H4' DA  X 128     100.904  92.810  82.815  0.00  0.00            
ATOM   4040  O4' DA  X 128     100.411  90.759  82.559  0.00  0.00            
ATOM   4041  C1' DA  X 128      99.340  90.551  83.490  0.00  0.00            
ATOM   4042  H1' DA  X 128      98.673  91.413  83.500  0.00  0.00            
ATOM   4043  N9  DA  X 128      98.432  89.432  83.283  0.00  0.00            
ATOM   4044  C8  DA  X 128      98.625  88.134  83.695  0.00  0.00            
ATOM   4045  H8  DA  X 128      99.467  87.871  84.317  0.00  0.00            
ATOM   4046  N7  DA  X 128      97.676  87.321  83.367  0.00  0.00            
ATOM   4047  C5  DA  X 128      96.787  88.151  82.609  0.00  0.00            
ATOM   4048  C6  DA  X 128      95.506  87.924  82.034  0.00  0.00            
ATOM   4049  N6  DA  X 128      94.855  86.821  81.928  0.00  0.00            
ATOM   4050  H61 DA  X 128      93.963  86.932  81.468  0.00  0.00            
ATOM   4051  H62 DA  X 128      95.232  85.904  82.120  0.00  0.00            
ATOM   4052  N1  DA  X 128      94.867  89.015  81.442  0.00  0.00            
ATOM   4053  C2  DA  X 128      95.452  90.178  81.476  0.00  0.00            
ATOM   4054  H2  DA  X 128      94.907  91.036  81.111  0.00  0.00            
ATOM   4055  N3  DA  X 128      96.623  90.506  81.982  0.00  0.00            
ATOM   4056  C4  DA  X 128      97.238  89.448  82.570  0.00  0.00            
ATOM   4057  C3' DA  X 128     100.858  91.780  84.700  0.00  0.00            
ATOM   4058  H3' DA  X 128     101.722  91.794  85.365  0.00  0.00            
ATOM   4059  C2' DA  X 128     100.029  90.585  84.757  0.00  0.00            
ATOM   4060  H2' DA  X 128     100.738  89.771  84.906  0.00  0.00            
ATOM   4061 H2'' DA  X 128      99.342  90.600  85.604  0.00  0.00            
ATOM   4062  O3' DA  X 128      99.966  92.838  85.000  0.00  0.00            
ATOM   4063  P   DT  X 129     100.441  94.035  85.812  0.00  0.00            
ATOM   4064  OP1 DT  X 129     101.816  94.369  85.411  0.00  0.00            
ATOM   4065  OP2 DT  X 129     100.211  93.935  87.283  0.00  0.00            
ATOM   4066  O5' DT  X 129      99.432  95.155  85.249  0.00  0.00            
ATOM   4067  C5' DT  X 129      99.559  95.614  83.900  0.00  0.00            
ATOM   4068  H5' DT  X 129      99.991  94.770  83.362  0.00  0.00            
ATOM   4069 H5'' DT  X 129     100.306  96.401  83.999  0.00  0.00            
ATOM   4070  C4' DT  X 129      98.293  96.129  83.186  0.00  0.00            
ATOM   4071  H4' DT  X 129      98.643  96.650  82.295  0.00  0.00            
ATOM   4072  O4' DT  X 129      97.468  95.058  82.764  0.00  0.00            
ATOM   4073  C1' DT  X 129      96.153  95.195  83.409  0.00  0.00            
ATOM   4074  H1' DT  X 129      95.475  95.674  82.703  0.00  0.00            
ATOM   4075  N1  DT  X 129      95.698  93.828  83.858  0.00  0.00            
ATOM   4076  C6  DT  X 129      96.358  93.144  84.845  0.00  0.00            
ATOM   4077  H6  DT  X 129      97.188  93.611  85.356  0.00  0.00            
ATOM   4078  C5  DT  X 129      95.954  91.912  85.223  0.00  0.00            
ATOM   4079  C7  DT  X 129      96.756  91.154  86.301  0.00  0.00            
ATOM   4080  H71 DT  X 129      97.564  91.822  86.602  0.00  0.00            
ATOM   4081  H72 DT  X 129      96.097  90.973  87.150  0.00  0.00            
ATOM   4082  H73 DT  X 129      97.066  90.189  85.901  0.00  0.00            
ATOM   4083  C4  DT  X 129      94.947  91.181  84.416  0.00  0.00            
ATOM   4084  O4  DT  X 129      94.634  90.009  84.489  0.00  0.00            
ATOM   4085  N3  DT  X 129      94.319  91.956  83.491  0.00  0.00            
ATOM   4086  H3  DT  X 129      93.475  91.517  83.152  0.00  0.00            
ATOM   4087  C2  DT  X 129      94.568  93.293  83.227  0.00  0.00            
ATOM   4088  O2  DT  X 129      93.870  93.875  82.366  0.00  0.00            
ATOM   4089  C3' DT  X 129      97.362  97.111  83.882  0.00  0.00            
ATOM   4090  H3' DT  X 129      97.928  97.614  84.666  0.00  0.00            
ATOM   4091  C2' DT  X 129      96.403  96.146  84.583  0.00  0.00            
ATOM   4092  H2' DT  X 129      96.913  95.761  85.466  0.00  0.00            
ATOM   4093 H2'' DT  X 129      95.528  96.700  84.924  0.00  0.00            
ATOM   4094  O3' DT  X 129      96.750  98.055  82.918  0.00  0.00            
ATOM   4095  P   DC  X 130      96.091  99.524  83.362  0.00  0.00            
ATOM   4096  OP1 DC  X 130      95.972 100.343  82.140  0.00  0.00            
ATOM   4097  OP2 DC  X 130      96.839 100.128  84.557  0.00  0.00            
ATOM   4098  O5' DC  X 130      94.715  99.029  83.868  0.00  0.00            
ATOM   4099  C5' DC  X 130      93.803  98.564  82.925  0.00  0.00            
ATOM   4100  H5' DC  X 130      94.318  97.936  82.198  0.00  0.00            
ATOM   4101 H5'' DC  X 130      93.315  99.461  82.543  0.00  0.00            
ATOM   4102  C4' DC  X 130      92.718  97.637  83.559  0.00  0.00            
ATOM   4103  H4' DC  X 130      91.921  97.549  82.821  0.00  0.00            
ATOM   4104  O4' DC  X 130      93.150  96.303  84.013  0.00  0.00            
ATOM   4105  C1' DC  X 130      92.019  95.840  84.657  0.00  0.00            
ATOM   4106  H1' DC  X 130      91.269  95.602  83.904  0.00  0.00            
ATOM   4107  N1  DC  X 130      92.420  94.651  85.499  0.00  0.00            
ATOM   4108  C6  DC  X 130      93.455  94.671  86.377  0.00  0.00            
ATOM   4109  H6  DC  X 130      94.084  95.549  86.383  0.00  0.00            
ATOM   4110  C5  DC  X 130      93.678  93.612  87.150  0.00  0.00            
ATOM   4111  H5  DC  X 130      94.597  93.561  87.716  0.00  0.00            
ATOM   4112  C4  DC  X 130      92.873  92.437  87.056  0.00  0.00            
ATOM   4113  N4  DC  X 130      93.119  91.379  87.778  0.00  0.00            
ATOM   4114  H41 DC  X 130      92.544  90.595  87.504  0.00  0.00            
ATOM   4115  H42 DC  X 130      94.026  91.248  88.203  0.00  0.00            
ATOM   4116  N3  DC  X 130      91.785  92.392  86.193  0.00  0.00            
ATOM   4117  C2  DC  X 130      91.626  93.441  85.376  0.00  0.00            
ATOM   4118  O2  DC  X 130      90.643  93.372  84.701  0.00  0.00            
ATOM   4119  C3' DC  X 130      91.993  98.227  84.715  0.00  0.00            
ATOM   4120  H3' DC  X 130      92.817  98.549  85.352  0.00  0.00            
ATOM   4121  C2' DC  X 130      91.294  96.981  85.349  0.00  0.00            
ATOM   4122  H2' DC  X 130      91.477  97.025  86.422  0.00  0.00            
ATOM   4123 H2'' DC  X 130      90.204  96.990  85.307  0.00  0.00            
ATOM   4124  O3' DC  X 130      91.073  99.224  84.243  0.00  0.00            
ATOM   4125  P   DT  X 131      90.200 100.091  85.233  0.00  0.00            
ATOM   4126  OP1 DT  X 131      89.752 101.261  84.492  0.00  0.00            
ATOM   4127  OP2 DT  X 131      90.977 100.374  86.495  0.00  0.00            
ATOM   4128  O5' DT  X 131      88.872  99.215  85.602  0.00  0.00            
ATOM   4129  C5' DT  X 131      87.954  98.988  84.549  0.00  0.00            
ATOM   4130  H5' DT  X 131      88.473  98.556  83.693  0.00  0.00            
ATOM   4131 H5'' DT  X 131      87.492  99.908  84.190  0.00  0.00            
ATOM   4132  C4' DT  X 131      86.875  98.005  84.902  0.00  0.00            
ATOM   4133  H4' DT  X 131      86.257  97.779  84.033  0.00  0.00            
ATOM   4134  O4' DT  X 131      87.532  96.831  85.312  0.00  0.00            
ATOM   4135  C1' DT  X 131      86.856  96.444  86.503  0.00  0.00            
ATOM   4136  H1' DT  X 131      85.896  96.030  86.193  0.00  0.00            
ATOM   4137  N1  DT  X 131      87.726  95.402  87.219  0.00  0.00            
ATOM   4138  C6  DT  X 131      88.853  95.852  87.953  0.00  0.00            
ATOM   4139  H6  DT  X 131      89.010  96.921  87.981  0.00  0.00            
ATOM   4140  C5  DT  X 131      89.628  94.988  88.595  0.00  0.00            
ATOM   4141  C7  DT  X 131      90.824  95.537  89.404  0.00  0.00            
ATOM   4142  H71 DT  X 131      91.754  95.068  89.083  0.00  0.00            
ATOM   4143  H72 DT  X 131      90.710  96.617  89.316  0.00  0.00            
ATOM   4144  H73 DT  X 131      90.720  95.066  90.382  0.00  0.00            
ATOM   4145  C4  DT  X 131      89.383  93.605  88.523  0.00  0.00            
ATOM   4146  O4  DT  X 131      90.006  92.759  89.088  0.00  0.00            
ATOM   4147  N3  DT  X 131      88.266  93.215  87.881  0.00  0.00            
ATOM   4148  H3  DT  X 131      88.129  92.215  87.886  0.00  0.00            
ATOM   4149  C2  DT  X 131      87.466  94.036  87.108  0.00  0.00            
ATOM   4150  O2  DT  X 131      86.573  93.575  86.374  0.00  0.00            
ATOM   4151  C3' DT  X 131      85.908  98.495  86.076  0.00  0.00            
ATOM   4152  H3' DT  X 131      85.959  99.577  86.201  0.00  0.00            
ATOM   4153  C2' DT  X 131      86.554  97.741  87.202  0.00  0.00            
ATOM   4154  H2' DT  X 131      87.436  98.267  87.569  0.00  0.00            
ATOM   4155 H2'' DT  X 131      85.825  97.754  88.012  0.00  0.00            
ATOM   4156  O3' DT  X 131      84.537  98.058  85.886  0.00  0.00            
ATOM   4157  P   DG  X 132      83.452  98.830  84.962  0.00  0.00            
ATOM   4158  OP1 DG  X 132      84.110  99.245  83.680  0.00  0.00            
ATOM   4159  OP2 DG  X 132      82.830  99.856  85.783  0.00  0.00            
ATOM   4160  O5' DG  X 132      82.480  97.595  84.681  0.00  0.00            
ATOM   4161  C5' DG  X 132      82.604  96.722  83.564  0.00  0.00            
ATOM   4162  H5' DG  X 132      83.556  96.900  83.064  0.00  0.00            
ATOM   4163 H5'' DG  X 132      81.889  96.993  82.787  0.00  0.00            
ATOM   4164  C4' DG  X 132      82.508  95.251  84.016  0.00  0.00            
ATOM   4165  H4' DG  X 132      82.695  94.650  83.126  0.00  0.00            
ATOM   4166  O4' DG  X 132      83.505  94.917  84.928  0.00  0.00            
ATOM   4167  C1' DG  X 132      82.727  94.244  86.056  0.00  0.00            
ATOM   4168  H1' DG  X 132      82.476  93.184  86.057  0.00  0.00            
ATOM   4169  N9  DG  X 132      83.534  94.421  87.335  0.00  0.00            
ATOM   4170  C8  DG  X 132      83.990  95.578  87.877  0.00  0.00            
ATOM   4171  H8  DG  X 132      83.685  96.525  87.458  0.00  0.00            
ATOM   4172  N7  DG  X 132      84.767  95.461  88.898  0.00  0.00            
ATOM   4173  C5  DG  X 132      84.797  94.046  89.117  0.00  0.00            
ATOM   4174  C6  DG  X 132      85.576  93.278  90.024  0.00  0.00            
ATOM   4175  O6  DG  X 132      86.424  93.659  90.795  0.00  0.00            
ATOM   4176  N1  DG  X 132      85.225  91.928  89.911  0.00  0.00            
ATOM   4177  H1  DG  X 132      85.640  91.191  90.462  0.00  0.00            
ATOM   4178  C2  DG  X 132      84.505  91.407  88.987  0.00  0.00            
ATOM   4179  N2  DG  X 132      84.343  90.109  88.966  0.00  0.00            
ATOM   4180  H21 DG  X 132      84.628  89.503  89.722  0.00  0.00            
ATOM   4181  H22 DG  X 132      83.629  89.689  88.389  0.00  0.00            
ATOM   4182  N3  DG  X 132      83.812  92.061  88.034  0.00  0.00            
ATOM   4183  C4  DG  X 132      83.991  93.422  88.184  0.00  0.00            
ATOM   4184  C3' DG  X 132      81.064  94.935  84.560  0.00  0.00            
ATOM   4185  H3' DG  X 132      80.352  95.720  84.307  0.00  0.00            
ATOM   4186  C2' DG  X 132      81.385  94.975  86.033  0.00  0.00            
ATOM   4187  H2' DG  X 132      81.453  95.985  86.438  0.00  0.00            
ATOM   4188 H2'' DG  X 132      80.571  94.401  86.477  0.00  0.00            
ATOM   4189  O3' DG  X 132      80.683  93.696  84.032  0.00  0.00            
ATOM   4190  P   DC  X 133      79.087  93.202  83.854  0.00  0.00            
ATOM   4191  OP1 DC  X 133      79.061  92.315  82.682  0.00  0.00            
ATOM   4192  OP2 DC  X 133      78.225  94.379  83.928  0.00  0.00            
ATOM   4193  O5' DC  X 133      78.810  92.331  85.168  0.00  0.00            
ATOM   4194  C5' DC  X 133      79.551  91.212  85.379  0.00  0.00            
ATOM   4195  H5' DC  X 133      80.517  91.275  84.878  0.00  0.00            
ATOM   4196 H5'' DC  X 133      79.043  90.299  85.069  0.00  0.00            
ATOM   4197  C4' DC  X 133      79.962  90.969  86.782  0.00  0.00            
ATOM   4198  H4' DC  X 133      80.573  90.067  86.823  0.00  0.00            
ATOM   4199  O4' DC  X 133      80.721  92.001  87.337  0.00  0.00            
ATOM   4200  C1' DC  X 133      80.563  91.813  88.733  0.00  0.00            
ATOM   4201  H1' DC  X 133      81.171  90.931  88.940  0.00  0.00            
ATOM   4202  N1  DC  X 133      81.040  93.013  89.526  0.00  0.00            
ATOM   4203  C6  DC  X 133      80.597  94.255  89.291  0.00  0.00            
ATOM   4204  H6  DC  X 133      79.770  94.525  88.651  0.00  0.00            
ATOM   4205  C5  DC  X 133      81.162  95.242  90.016  0.00  0.00            
ATOM   4206  H5  DC  X 133      80.750  96.236  89.926  0.00  0.00            
ATOM   4207  C4  DC  X 133      82.078  94.897  90.988  0.00  0.00            
ATOM   4208  N4  DC  X 133      82.776  95.820  91.633  0.00  0.00            
ATOM   4209  H41 DC  X 133      83.333  95.486  92.406  0.00  0.00            
ATOM   4210  H42 DC  X 133      82.538  96.800  91.576  0.00  0.00            
ATOM   4211  N3  DC  X 133      82.529  93.677  91.249  0.00  0.00            
ATOM   4212  C2  DC  X 133      81.901  92.688  90.564  0.00  0.00            
ATOM   4213  O2  DC  X 133      82.202  91.537  90.848  0.00  0.00            
ATOM   4214  C3' DC  X 133      78.789  90.678  87.731  0.00  0.00            
ATOM   4215  H3' DC  X 133      77.904  91.169  87.326  0.00  0.00            
ATOM   4216  C2' DC  X 133      79.158  91.398  89.001  0.00  0.00            
ATOM   4217  H2' DC  X 133      78.563  92.282  89.232  0.00  0.00            
ATOM   4218 H2'' DC  X 133      79.044  90.804  89.908  0.00  0.00            
ATOM   4219  O3' DC  X 133      78.494  89.223  87.773  0.00  0.00            
ATOM   4220  P   DA  X 134      77.095  88.642  88.336  0.00  0.00            
ATOM   4221  OP1 DA  X 134      76.920  87.366  87.728  0.00  0.00            
ATOM   4222  OP2 DA  X 134      75.980  89.582  88.184  0.00  0.00            
ATOM   4223  O5' DA  X 134      77.305  88.586  89.877  0.00  0.00            
ATOM   4224  C5' DA  X 134      78.109  87.586  90.527  0.00  0.00            
ATOM   4225  H5' DA  X 134      79.085  87.500  90.050  0.00  0.00            
ATOM   4226 H5'' DA  X 134      77.586  86.644  90.362  0.00  0.00            
ATOM   4227  C4' DA  X 134      78.401  87.927  92.025  0.00  0.00            
ATOM   4228  H4' DA  X 134      79.052  87.120  92.360  0.00  0.00            
ATOM   4229  O4' DA  X 134      79.168  89.122  92.076  0.00  0.00            
ATOM   4230  C1' DA  X 134      78.612  89.882  93.117  0.00  0.00            
ATOM   4231  H1' DA  X 134      79.104  89.572  94.039  0.00  0.00            
ATOM   4232  N9  DA  X 134      78.909  91.358  93.022  0.00  0.00            
ATOM   4233  C8  DA  X 134      78.208  92.381  92.328  0.00  0.00            
ATOM   4234  H8  DA  X 134      77.401  92.082  91.675  0.00  0.00            
ATOM   4235  N7  DA  X 134      78.611  93.577  92.560  0.00  0.00            
ATOM   4236  C5  DA  X 134      79.679  93.388  93.466  0.00  0.00            
ATOM   4237  C6  DA  X 134      80.637  94.248  94.143  0.00  0.00            
ATOM   4238  N6  DA  X 134      80.656  95.591  93.991  0.00  0.00            
ATOM   4239  H61 DA  X 134      81.498  95.999  94.371  0.00  0.00            
ATOM   4240  H62 DA  X 134      79.984  96.157  93.493  0.00  0.00            
ATOM   4241  N1  DA  X 134      81.549  93.762  95.005  0.00  0.00            
ATOM   4242  C2  DA  X 134      81.503  92.462  95.143  0.00  0.00            
ATOM   4243  H2  DA  X 134      82.231  92.102  95.855  0.00  0.00            
ATOM   4244  N3  DA  X 134      80.756  91.540  94.545  0.00  0.00            
ATOM   4245  C4  DA  X 134      79.790  92.052  93.754  0.00  0.00            
ATOM   4246  C3' DA  X 134      77.154  87.999  92.868  0.00  0.00            
ATOM   4247  H3' DA  X 134      76.324  87.533  92.336  0.00  0.00            
ATOM   4248  C2' DA  X 134      77.097  89.552  92.973  0.00  0.00            
ATOM   4249  H2' DA  X 134      76.603  90.028  92.126  0.00  0.00            
ATOM   4250 H2'' DA  X 134      76.619  89.801  93.920  0.00  0.00            
ATOM   4251  O3' DA  X 134      77.304  87.502  94.098  0.00  0.00            
ATOM   4252  P   DG  X 135      77.313  85.882  94.319  0.00  0.00            
ATOM   4253  OP1 DG  X 135      78.195  85.229  93.380  0.00  0.00            
ATOM   4254  OP2 DG  X 135      75.880  85.438  94.429  0.00  0.00            
ATOM   4255  O5' DG  X 135      77.915  85.752  95.785  0.00  0.00            
ATOM   4256  C5' DG  X 135      79.288  85.368  95.956  0.00  0.00            
ATOM   4257  H5' DG  X 135      79.857  85.854  95.164  0.00  0.00            
ATOM   4258 H5'' DG  X 135      79.318  84.287  95.816  0.00  0.00            
ATOM   4259  C4' DG  X 135      79.887  85.775  97.277  0.00  0.00            
ATOM   4260  H4' DG  X 135      80.780  85.158  97.369  0.00  0.00            
ATOM   4261  O4' DG  X 135      80.292  87.082  97.528  0.00  0.00            
ATOM   4262  C1' DG  X 135      79.358  87.713  98.346  0.00  0.00            
ATOM   4263  H1' DG  X 135      79.784  87.871  99.337  0.00  0.00            
ATOM   4264  N9  DG  X 135      78.943  89.027  97.651  0.00  0.00            
ATOM   4265  C8  DG  X 135      78.049  89.320  96.658  0.00  0.00            
ATOM   4266  H8  DG  X 135      77.486  88.499  96.242  0.00  0.00            
ATOM   4267  N7  DG  X 135      77.973  90.626  96.358  0.00  0.00            
ATOM   4268  C5  DG  X 135      78.814  91.200  97.297  0.00  0.00            
ATOM   4269  C6  DG  X 135      79.047  92.605  97.531  0.00  0.00            
ATOM   4270  O6  DG  X 135      78.658  93.599  96.925  0.00  0.00            
ATOM   4271  N1  DG  X 135      79.920  92.792  98.575  0.00  0.00            
ATOM   4272  H1  DG  X 135      80.230  93.746  98.696  0.00  0.00            
ATOM   4273  C2  DG  X 135      80.439  91.807  99.360  0.00  0.00            
ATOM   4274  N2  DG  X 135      81.265  92.092 100.315  0.00  0.00            
ATOM   4275  H21 DG  X 135      81.540  93.008 100.641  0.00  0.00            
ATOM   4276  H22 DG  X 135      81.571  91.366 100.948  0.00  0.00            
ATOM   4277  N3  DG  X 135      80.273  90.511  99.152  0.00  0.00            
ATOM   4278  C4  DG  X 135      79.448  90.230  98.084  0.00  0.00            
ATOM   4279  C3' DG  X 135      78.964  85.390  98.442  0.00  0.00            
ATOM   4280  H3' DG  X 135      78.282  84.610  98.103  0.00  0.00            
ATOM   4281  C2' DG  X 135      78.236  86.776  98.644  0.00  0.00            
ATOM   4282  H2' DG  X 135      77.418  86.961  97.949  0.00  0.00            
ATOM   4283 H2'' DG  X 135      77.899  86.795  99.681  0.00  0.00            
ATOM   4284  O3' DG  X 135      79.732  84.916  99.578  0.00  0.00            
ATOM   4285  P   DG  X 136      79.093  84.277 100.906  0.00  0.00            
ATOM   4286  OP1 DG  X 136      80.057  83.418 101.623  0.00  0.00            
ATOM   4287  OP2 DG  X 136      77.807  83.720 100.634  0.00  0.00            
ATOM   4288  O5' DG  X 136      78.810  85.519 101.822  0.00  0.00            
ATOM   4289  C5' DG  X 136      79.733  85.978 102.800  0.00  0.00            
ATOM   4290  H5' DG  X 136      80.716  86.060 102.335  0.00  0.00            
ATOM   4291 H5'' DG  X 136      79.849  85.152 103.500  0.00  0.00            
ATOM   4292  C4' DG  X 136      79.471  87.327 103.550  0.00  0.00            
ATOM   4293  H4' DG  X 136      80.311  87.487 104.226  0.00  0.00            
ATOM   4294  O4' DG  X 136      79.424  88.469 102.716  0.00  0.00            
ATOM   4295  C1' DG  X 136      78.288  89.254 103.010  0.00  0.00            
ATOM   4296  H1' DG  X 136      78.579  89.993 103.757  0.00  0.00            
ATOM   4297  N9  DG  X 136      77.874  89.916 101.811  0.00  0.00            
ATOM   4298  C8  DG  X 136      77.209  89.491 100.663  0.00  0.00            
ATOM   4299  H8  DG  X 136      76.979  88.442 100.546  0.00  0.00            
ATOM   4300  N7  DG  X 136      76.824  90.444  99.908  0.00  0.00            
ATOM   4301  C5  DG  X 136      77.293  91.600 100.520  0.00  0.00            
ATOM   4302  C6  DG  X 136      77.044  92.958 100.175  0.00  0.00            
ATOM   4303  O6  DG  X 136      76.447  93.405  99.198  0.00  0.00            
ATOM   4304  N1  DG  X 136      77.680  93.797 101.020  0.00  0.00            
ATOM   4305  H1  DG  X 136      77.485  94.759 100.783  0.00  0.00            
ATOM   4306  C2  DG  X 136      78.268  93.458 102.215  0.00  0.00            
ATOM   4307  N2  DG  X 136      78.657  94.387 103.008  0.00  0.00            
ATOM   4308  H21 DG  X 136      78.538  95.363 102.775  0.00  0.00            
ATOM   4309  H22 DG  X 136      78.956  94.177 103.949  0.00  0.00            
ATOM   4310  N3  DG  X 136      78.520  92.202 102.593  0.00  0.00            
ATOM   4311  C4  DG  X 136      78.076  91.309 101.657  0.00  0.00            
ATOM   4312  C3' DG  X 136      78.182  87.334 104.368  0.00  0.00            
ATOM   4313  H3' DG  X 136      77.781  86.332 104.521  0.00  0.00            
ATOM   4314  C2' DG  X 136      77.315  88.308 103.620  0.00  0.00            
ATOM   4315  H2' DG  X 136      76.868  87.678 102.850  0.00  0.00            
ATOM   4316 H2'' DG  X 136      76.531  88.735 104.245  0.00  0.00            
ATOM   4317  O3' DG  X 136      78.537  87.853 105.587  0.00  0.00            
ATOM   4318  P   DT  X 137      77.429  88.077 106.761  0.00  0.00            
ATOM   4319  OP1 DT  X 137      78.090  87.576 107.983  0.00  0.00            
ATOM   4320  OP2 DT  X 137      76.159  87.381 106.320  0.00  0.00            
ATOM   4321  O5' DT  X 137      77.073  89.602 107.011  0.00  0.00            
ATOM   4322  C5' DT  X 137      78.137  90.545 107.283  0.00  0.00            
ATOM   4323  H5' DT  X 137      78.875  90.428 106.489  0.00  0.00            
ATOM   4324 H5'' DT  X 137      78.724  90.164 108.119  0.00  0.00            
ATOM   4325  C4' DT  X 137      77.850  92.017 107.419  0.00  0.00            
ATOM   4326  H4' DT  X 137      78.750  92.466 107.839  0.00  0.00            
ATOM   4327  O4' DT  X 137      77.673  92.458 106.044  0.00  0.00            
ATOM   4328  C1' DT  X 137      76.539  93.294 106.128  0.00  0.00            
ATOM   4329  H1' DT  X 137      76.906  94.314 106.249  0.00  0.00            
ATOM   4330  N1  DT  X 137      75.785  93.252 104.821  0.00  0.00            
ATOM   4331  C6  DT  X 137      75.483  92.003 104.227  0.00  0.00            
ATOM   4332  H6  DT  X 137      75.771  91.090 104.729  0.00  0.00            
ATOM   4333  C5  DT  X 137      74.809  91.972 103.076  0.00  0.00            
ATOM   4334  C7  DT  X 137      74.255  90.639 102.581  0.00  0.00            
ATOM   4335  H71 DT  X 137      74.636  90.461 101.576  0.00  0.00            
ATOM   4336  H72 DT  X 137      74.525  89.778 103.193  0.00  0.00            
ATOM   4337  H73 DT  X 137      73.166  90.681 102.597  0.00  0.00            
ATOM   4338  C4  DT  X 137      74.569  93.184 102.315  0.00  0.00            
ATOM   4339  O4  DT  X 137      74.060  93.201 101.242  0.00  0.00            
ATOM   4340  N3  DT  X 137      74.665  94.342 103.074  0.00  0.00            
ATOM   4341  H3  DT  X 137      74.264  95.181 102.679  0.00  0.00            
ATOM   4342  C2  DT  X 137      75.376  94.442 104.221  0.00  0.00            
ATOM   4343  O2  DT  X 137      75.548  95.508 104.696  0.00  0.00            
ATOM   4344  C3' DT  X 137      76.661  92.349 108.316  0.00  0.00            
ATOM   4345  H3' DT  X 137      76.207  91.477 108.787  0.00  0.00            
ATOM   4346  C2' DT  X 137      75.651  92.741 107.242  0.00  0.00            
ATOM   4347  H2' DT  X 137      75.101  91.897 106.826  0.00  0.00            
ATOM   4348 H2'' DT  X 137      74.998  93.557 107.554  0.00  0.00            
ATOM   4349  O3' DT  X 137      76.865  93.458 109.215  0.00  0.00            
ATOM   4350  P   DG  X 138      75.812  93.698 110.422  0.00  0.00            
ATOM   4351  OP1 DG  X 138      76.479  94.692 111.192  0.00  0.00            
ATOM   4352  OP2 DG  X 138      75.388  92.377 110.947  0.00  0.00            
ATOM   4353  O5' DG  X 138      74.508  94.364 109.743  0.00  0.00            
ATOM   4354  C5' DG  X 138      74.365  95.758 109.504  0.00  0.00            
ATOM   4355  H5' DG  X 138      75.251  96.011 108.922  0.00  0.00            
ATOM   4356 H5'' DG  X 138      74.490  96.266 110.461  0.00  0.00            
ATOM   4357  C4' DG  X 138      72.972  96.096 108.886  0.00  0.00            
ATOM   4358  H4' DG  X 138      72.810  97.166 109.018  0.00  0.00            
ATOM   4359  O4' DG  X 138      72.930  95.770 107.474  0.00  0.00            
ATOM   4360  C1' DG  X 138      71.830  94.873 107.229  0.00  0.00            
ATOM   4361  H1' DG  X 138      71.017  95.588 107.101  0.00  0.00            
ATOM   4362  N9  DG  X 138      71.980  94.052 105.961  0.00  0.00            
ATOM   4363  C8  DG  X 138      72.210  92.706 105.833  0.00  0.00            
ATOM   4364  H8  DG  X 138      72.261  92.077 106.709  0.00  0.00            
ATOM   4365  N7  DG  X 138      72.178  92.279 104.626  0.00  0.00            
ATOM   4366  C5  DG  X 138      71.849  93.432 103.863  0.00  0.00            
ATOM   4367  C6  DG  X 138      71.443  93.653 102.566  0.00  0.00            
ATOM   4368  O6  DG  X 138      71.148  92.799 101.745  0.00  0.00            
ATOM   4369  N1  DG  X 138      71.199  94.964 102.150  0.00  0.00            
ATOM   4370  H1  DG  X 138      71.075  95.075 101.154  0.00  0.00            
ATOM   4371  C2  DG  X 138      71.433  96.024 103.039  0.00  0.00            
ATOM   4372  N2  DG  X 138      71.097  97.277 102.736  0.00  0.00            
ATOM   4373  H21 DG  X 138      70.986  97.421 101.743  0.00  0.00            
ATOM   4374  H22 DG  X 138      71.070  97.978 103.463  0.00  0.00            
ATOM   4375  N3  DG  X 138      71.740  95.839 104.301  0.00  0.00            
ATOM   4376  C4  DG  X 138      71.830  94.525 104.674  0.00  0.00            
ATOM   4377  C3' DG  X 138      71.772  95.383 109.456  0.00  0.00            
ATOM   4378  H3' DG  X 138      72.054  95.084 110.465  0.00  0.00            
ATOM   4379  C2' DG  X 138      71.577  94.237 108.554  0.00  0.00            
ATOM   4380  H2' DG  X 138      72.307  93.467 108.804  0.00  0.00            
ATOM   4381 H2'' DG  X 138      70.571  93.848 108.715  0.00  0.00            
ATOM   4382  O3' DG  X 138      70.684  96.238 109.513  0.00  0.00            
ATOM   4383  P   DG  X 139      69.797  96.299 110.795  0.00  0.00            
ATOM   4384  OP1 DG  X 139      70.710  96.561 111.914  0.00  0.00            
ATOM   4385  OP2 DG  X 139      68.952  95.079 110.818  0.00  0.00            
ATOM   4386  O5' DG  X 139      68.881  97.597 110.617  0.00  0.00            
ATOM   4387  C5' DG  X 139      69.177  98.939 110.666  0.00  0.00            
ATOM   4388  H5' DG  X 139      70.250  99.065 110.810  0.00  0.00            
ATOM   4389 H5'' DG  X 139      68.847  99.445 111.573  0.00  0.00            
ATOM   4390  C4' DG  X 139      68.675  99.649 109.427  0.00  0.00            
ATOM   4391  H4' DG  X 139      69.075 100.663 109.463  0.00  0.00            
ATOM   4392  O4' DG  X 139      69.176  98.986 108.294  0.00  0.00            
ATOM   4393  C1' DG  X 139      68.037  98.608 107.424  0.00  0.00            
ATOM   4394  H1' DG  X 139      67.866  99.499 106.820  0.00  0.00            
ATOM   4395  N9  DG  X 139      68.197  97.309 106.765  0.00  0.00            
ATOM   4396  C8  DG  X 139      68.316  96.120 107.394  0.00  0.00            
ATOM   4397  H8  DG  X 139      68.360  95.951 108.459  0.00  0.00            
ATOM   4398  N7  DG  X 139      68.515  95.107 106.516  0.00  0.00            
ATOM   4399  C5  DG  X 139      68.402  95.743 105.292  0.00  0.00            
ATOM   4400  C6  DG  X 139      68.327  95.171 104.024  0.00  0.00            
ATOM   4401  O6  DG  X 139      68.362  94.005 103.651  0.00  0.00            
ATOM   4402  N1  DG  X 139      68.090  96.073 102.989  0.00  0.00            
ATOM   4403  H1  DG  X 139      68.004  95.780 102.026  0.00  0.00            
ATOM   4404  C2  DG  X 139      67.989  97.398 103.253  0.00  0.00            
ATOM   4405  N2  DG  X 139      67.758  98.195 102.250  0.00  0.00            
ATOM   4406  H21 DG  X 139      67.686  97.732 101.355  0.00  0.00            
ATOM   4407  H22 DG  X 139      67.809  99.201 102.333  0.00  0.00            
ATOM   4408  N3  DG  X 139      68.164  97.977 104.387  0.00  0.00            
ATOM   4409  C4  DG  X 139      68.337  97.077 105.416  0.00  0.00            
ATOM   4410  C3' DG  X 139      67.143  99.636 109.333  0.00  0.00            
ATOM   4411  H3' DG  X 139      66.641  99.436 110.280  0.00  0.00            
ATOM   4412  C2' DG  X 139      66.821  98.472 108.386  0.00  0.00            
ATOM   4413  H2' DG  X 139      66.949  97.584 109.003  0.00  0.00            
ATOM   4414 H2'' DG  X 139      65.887  98.411 107.827  0.00  0.00            
ATOM   4415  O3' DG  X 139      66.648 100.904 108.878  0.00  0.00            
ATOM   4416  P   DA  X 140      65.155 101.265 108.528  0.00  0.00            
ATOM   4417  OP1 DA  X 140      64.983 102.711 108.645  0.00  0.00            
ATOM   4418  OP2 DA  X 140      64.241 100.380 109.312  0.00  0.00            
ATOM   4419  O5' DA  X 140      64.932 100.840 106.935  0.00  0.00            
ATOM   4420  C5' DA  X 140      65.735 101.350 105.878  0.00  0.00            
ATOM   4421  H5' DA  X 140      66.796 101.123 105.984  0.00  0.00            
ATOM   4422 H5'' DA  X 140      65.694 102.418 106.092  0.00  0.00            
ATOM   4423  C4' DA  X 140      65.294 101.209 104.429  0.00  0.00            
ATOM   4424  H4' DA  X 140      65.850 101.861 103.756  0.00  0.00            
ATOM   4425  O4' DA  X 140      65.693  99.895 104.123  0.00  0.00            
ATOM   4426  C1' DA  X 140      64.522  99.210 103.541  0.00  0.00            
ATOM   4427  H1' DA  X 140      64.516  99.294 102.454  0.00  0.00            
ATOM   4428  N9  DA  X 140      64.674  97.817 103.937  0.00  0.00            
ATOM   4429  C8  DA  X 140      64.991  97.328 105.153  0.00  0.00            
ATOM   4430  H8  DA  X 140      65.099  97.944 106.033  0.00  0.00            
ATOM   4431  N7  DA  X 140      65.104  96.008 105.161  0.00  0.00            
ATOM   4432  C5  DA  X 140      64.954  95.641 103.873  0.00  0.00            
ATOM   4433  C6  DA  X 140      64.901  94.364 103.137  0.00  0.00            
ATOM   4434  N6  DA  X 140      65.191  93.133 103.581  0.00  0.00            
ATOM   4435  H61 DA  X 140      65.256  92.367 102.927  0.00  0.00            
ATOM   4436  H62 DA  X 140      65.358  92.969 104.563  0.00  0.00            
ATOM   4437  N1  DA  X 140      64.536  94.410 101.848  0.00  0.00            
ATOM   4438  C2  DA  X 140      64.276  95.540 101.245  0.00  0.00            
ATOM   4439  H2  DA  X 140      64.152  95.586 100.173  0.00  0.00            
ATOM   4440  N3  DA  X 140      64.391  96.766 101.788  0.00  0.00            
ATOM   4441  C4  DA  X 140      64.672  96.747 103.092  0.00  0.00            
ATOM   4442  C3' DA  X 140      63.770 101.382 104.229  0.00  0.00            
ATOM   4443  H3' DA  X 140      63.347 101.915 105.081  0.00  0.00            
ATOM   4444  C2' DA  X 140      63.323  99.880 104.244  0.00  0.00            
ATOM   4445  H2' DA  X 140      63.229  99.480 105.254  0.00  0.00            
ATOM   4446 H2'' DA  X 140      62.410  99.687 103.681  0.00  0.00            
ATOM   4447  O3' DA  X 140      63.608 101.876 102.890  0.00  0.00            
ATOM   4448  P   DT  X 141      62.141 102.353 102.341  0.00  0.00            
ATOM   4449  OP1 DT  X 141      62.395 103.337 101.303  0.00  0.00            
ATOM   4450  OP2 DT  X 141      61.304 102.760 103.481  0.00  0.00            
ATOM   4451  O5' DT  X 141      61.344 101.074 101.730  0.00  0.00            
ATOM   4452  C5' DT  X 141      61.605 100.587 100.390  0.00  0.00            
ATOM   4453  H5' DT  X 141      62.664 100.327 100.372  0.00  0.00            
ATOM   4454 H5'' DT  X 141      61.319 101.363  99.681  0.00  0.00            
ATOM   4455  C4' DT  X 141      60.795  99.325 100.236  0.00  0.00            
ATOM   4456  H4' DT  X 141      60.999  99.020  99.209  0.00  0.00            
ATOM   4457  O4' DT  X 141      61.296  98.290 101.202  0.00  0.00            
ATOM   4458  C1' DT  X 141      60.194  97.543 101.629  0.00  0.00            
ATOM   4459  H1' DT  X 141      59.751  96.977 100.809  0.00  0.00            
ATOM   4460  N1  DT  X 141      60.675  96.856 102.858  0.00  0.00            
ATOM   4461  C6  DT  X 141      60.619  97.426 104.128  0.00  0.00            
ATOM   4462  H6  DT  X 141      60.205  98.412 104.279  0.00  0.00            
ATOM   4463  C5  DT  X 141      61.215  96.796 105.212  0.00  0.00            
ATOM   4464  C7  DT  X 141      61.195  97.486 106.518  0.00  0.00            
ATOM   4465  H71 DT  X 141      60.983  98.554 106.472  0.00  0.00            
ATOM   4466  H72 DT  X 141      60.656  96.978 107.318  0.00  0.00            
ATOM   4467  H73 DT  X 141      62.233  97.408 106.842  0.00  0.00            
ATOM   4468  C4  DT  X 141      61.606  95.395 105.093  0.00  0.00            
ATOM   4469  O4  DT  X 141      61.934  94.572 106.011  0.00  0.00            
ATOM   4470  N3  DT  X 141      61.496  94.856 103.821  0.00  0.00            
ATOM   4471  H3  DT  X 141      61.763  93.892 103.681  0.00  0.00            
ATOM   4472  C2  DT  X 141      61.118  95.562 102.677  0.00  0.00            
ATOM   4473  O2  DT  X 141      61.358  94.985 101.641  0.00  0.00            
ATOM   4474  C3' DT  X 141      59.274  99.422 100.480  0.00  0.00            
ATOM   4475  H3' DT  X 141      58.914 100.451 100.467  0.00  0.00            
ATOM   4476  C2' DT  X 141      59.196  98.740 101.832  0.00  0.00            
ATOM   4477  H2' DT  X 141      59.675  99.363 102.588  0.00  0.00            
ATOM   4478 H2'' DT  X 141      58.164  98.465 102.050  0.00  0.00            
ATOM   4479  O3' DT  X 141      58.520  98.704  99.517  0.00  0.00            
ATOM   4480  P   DA  X 142      57.042  99.092  99.336  0.00  0.00            
ATOM   4481  OP1 DA  X 142      57.083 100.307  98.474  0.00  0.00            
ATOM   4482  OP2 DA  X 142      56.390  99.279 100.624  0.00  0.00            
ATOM   4483  O5' DA  X 142      56.430  97.828  98.609  0.00  0.00            
ATOM   4484  C5' DA  X 142      56.618  97.501  97.239  0.00  0.00            
ATOM   4485  H5' DA  X 142      57.680  97.479  96.996  0.00  0.00            
ATOM   4486 H5'' DA  X 142      56.153  98.254  96.601  0.00  0.00            
ATOM   4487  C4' DA  X 142      55.985  96.137  96.902  0.00  0.00            
ATOM   4488  H4' DA  X 142      56.071  96.021  95.822  0.00  0.00            
ATOM   4489  O4' DA  X 142      56.651  95.056  97.450  0.00  0.00            
ATOM   4490  C1' DA  X 142      55.829  94.436  98.365  0.00  0.00            
ATOM   4491  H1' DA  X 142      55.484  93.459  98.027  0.00  0.00            
ATOM   4492  N9  DA  X 142      56.572  94.270  99.635  0.00  0.00            
ATOM   4493  C8  DA  X 142      56.940  95.295 100.513  0.00  0.00            
ATOM   4494  H8  DA  X 142      56.614  96.323 100.457  0.00  0.00            
ATOM   4495  N7  DA  X 142      57.550  94.894 101.571  0.00  0.00            
ATOM   4496  C5  DA  X 142      57.607  93.491 101.406  0.00  0.00            
ATOM   4497  C6  DA  X 142      58.265  92.436 102.108  0.00  0.00            
ATOM   4498  N6  DA  X 142      59.175  92.581 103.111  0.00  0.00            
ATOM   4499  H61 DA  X 142      59.432  91.708 103.549  0.00  0.00            
ATOM   4500  H62 DA  X 142      59.359  93.508 103.468  0.00  0.00            
ATOM   4501  N1  DA  X 142      58.225  91.243 101.625  0.00  0.00            
ATOM   4502  C2  DA  X 142      57.581  90.989 100.468  0.00  0.00            
ATOM   4503  H2  DA  X 142      57.723  89.975 100.126  0.00  0.00            
ATOM   4504  N3  DA  X 142      56.978  91.850  99.687  0.00  0.00            
ATOM   4505  C4  DA  X 142      57.013  93.093 100.246  0.00  0.00            
ATOM   4506  C3' DA  X 142      54.449  96.008  97.209  0.00  0.00            
ATOM   4507  H3' DA  X 142      53.991  96.992  97.312  0.00  0.00            
ATOM   4508  C2' DA  X 142      54.637  95.394  98.583  0.00  0.00            
ATOM   4509  H2' DA  X 142      54.803  96.156  99.345  0.00  0.00            
ATOM   4510 H2'' DA  X 142      53.766  94.810  98.879  0.00  0.00            
ATOM   4511  O3' DA  X 142      53.845  95.243  96.217  0.00  0.00            
ATOM   4512  P   DT  X 143      52.395  94.666  96.296  0.00  0.00            
ATOM   4513  OP1 DT  X 143      51.936  94.467  94.908  0.00  0.00            
ATOM   4514  OP2 DT  X 143      51.576  95.523  97.198  0.00  0.00            
ATOM   4515  O5' DT  X 143      52.641  93.251  96.989  0.00  0.00            
ATOM   4516  C5' DT  X 143      53.462  92.339  96.241  0.00  0.00            
ATOM   4517  H5' DT  X 143      54.420  92.846  96.130  0.00  0.00            
ATOM   4518 H5'' DT  X 143      53.047  92.283  95.235  0.00  0.00            
ATOM   4519  C4' DT  X 143      53.574  90.921  96.924  0.00  0.00            
ATOM   4520  H4' DT  X 143      54.009  90.294  96.146  0.00  0.00            
ATOM   4521  O4' DT  X 143      54.394  90.881  98.083  0.00  0.00            
ATOM   4522  C1' DT  X 143      53.592  90.413  99.205  0.00  0.00            
ATOM   4523  H1' DT  X 143      53.821  89.365  99.400  0.00  0.00            
ATOM   4524  N1  DT  X 143      54.040  91.101 100.464  0.00  0.00            
ATOM   4525  C6  DT  X 143      53.724  92.414 100.681  0.00  0.00            
ATOM   4526  H6  DT  X 143      53.169  92.957  99.931  0.00  0.00            
ATOM   4527  C5  DT  X 143      54.093  93.038 101.842  0.00  0.00            
ATOM   4528  C7  DT  X 143      53.742  94.473 102.054  0.00  0.00            
ATOM   4529  H71 DT  X 143      54.601  94.981 102.491  0.00  0.00            
ATOM   4530  H72 DT  X 143      53.582  94.998 101.113  0.00  0.00            
ATOM   4531  H73 DT  X 143      52.883  94.415 102.724  0.00  0.00            
ATOM   4532  C4  DT  X 143      54.783  92.238 102.891  0.00  0.00            
ATOM   4533  O4  DT  X 143      55.099  92.647 104.021  0.00  0.00            
ATOM   4534  N3  DT  X 143      54.892  90.923 102.562  0.00  0.00            
ATOM   4535  H3  DT  X 143      55.339  90.304 103.224  0.00  0.00            
ATOM   4536  C2  DT  X 143      54.750  90.294 101.366  0.00  0.00            
ATOM   4537  O2  DT  X 143      55.113  89.145 101.184  0.00  0.00            
ATOM   4538  C3' DT  X 143      52.238  90.299  97.330  0.00  0.00            
ATOM   4539  H3' DT  X 143      51.435  90.851  96.843  0.00  0.00            
ATOM   4540  C2' DT  X 143      52.078  90.558  98.796  0.00  0.00            
ATOM   4541  H2' DT  X 143      51.787  91.602  98.920  0.00  0.00            
ATOM   4542 H2'' DT  X 143      51.457  89.805  99.280  0.00  0.00            
ATOM   4543  O3' DT  X 143      52.201  88.958  97.032  0.00  0.00            
ATOM   4544  P   DT  X 144      50.902  88.006  97.196  0.00  0.00            
ATOM   4545  OP1 DT  X 144      51.037  86.946  96.184  0.00  0.00            
ATOM   4546  OP2 DT  X 144      49.657  88.820  97.136  0.00  0.00            
ATOM   4547  O5' DT  X 144      51.094  87.488  98.720  0.00  0.00            
ATOM   4548  C5' DT  X 144      52.147  86.613  99.115  0.00  0.00            
ATOM   4549  H5' DT  X 144      53.137  87.039  98.954  0.00  0.00            
ATOM   4550 H5'' DT  X 144      52.027  85.719  98.504  0.00  0.00            
ATOM   4551  C4' DT  X 144      52.017  86.247 100.613  0.00  0.00            
ATOM   4552  H4' DT  X 144      52.720  85.426 100.756  0.00  0.00            
ATOM   4553  O4' DT  X 144      52.389  87.325 101.540  0.00  0.00            
ATOM   4554  C1' DT  X 144      51.437  87.218 102.629  0.00  0.00            
ATOM   4555  H1' DT  X 144      51.721  86.361 103.240  0.00  0.00            
ATOM   4556  N1  DT  X 144      51.405  88.528 103.342  0.00  0.00            
ATOM   4557  C6  DT  X 144      51.039  89.709 102.678  0.00  0.00            
ATOM   4558  H6  DT  X 144      50.469  89.684 101.761  0.00  0.00            
ATOM   4559  C5  DT  X 144      51.155  90.986 103.282  0.00  0.00            
ATOM   4560  C7  DT  X 144      50.624  92.199 102.498  0.00  0.00            
ATOM   4561  H71 DT  X 144      49.572  91.959 102.341  0.00  0.00            
ATOM   4562  H72 DT  X 144      50.609  93.132 103.060  0.00  0.00            
ATOM   4563  H73 DT  X 144      51.146  92.327 101.550  0.00  0.00            
ATOM   4564  C4  DT  X 144      51.778  91.093 104.552  0.00  0.00            
ATOM   4565  O4  DT  X 144      52.013  92.123 105.201  0.00  0.00            
ATOM   4566  N3  DT  X 144      52.136  89.873 105.113  0.00  0.00            
ATOM   4567  H3  DT  X 144      52.539  89.937 106.037  0.00  0.00            
ATOM   4568  C2  DT  X 144      51.962  88.570 104.622  0.00  0.00            
ATOM   4569  O2  DT  X 144      52.170  87.607 105.344  0.00  0.00            
ATOM   4570  C3' DT  X 144      50.692  85.678 101.102  0.00  0.00            
ATOM   4571  H3' DT  X 144      49.991  85.551 100.277  0.00  0.00            
ATOM   4572  C2' DT  X 144      50.101  86.817 101.982  0.00  0.00            
ATOM   4573  H2' DT  X 144      49.708  87.571 101.300  0.00  0.00            
ATOM   4574 H2'' DT  X 144      49.354  86.423 102.671  0.00  0.00            
ATOM   4575  O3' DT  X 144      50.849  84.519 101.783  0.00  0.00            
ATOM   4576  P   DG  X 145      49.685  83.506 102.166  0.00  0.00            
ATOM   4577  OP1 DG  X 145      50.183  82.133 102.250  0.00  0.00            
ATOM   4578  OP2 DG  X 145      48.565  83.795 101.191  0.00  0.00            
ATOM   4579  O5' DG  X 145      49.344  84.031 103.576  0.00  0.00            
ATOM   4580  C5' DG  X 145      50.063  83.785 104.772  0.00  0.00            
ATOM   4581  H5' DG  X 145      51.137  83.944 104.671  0.00  0.00            
ATOM   4582 H5'' DG  X 145      49.982  82.720 104.989  0.00  0.00            
ATOM   4583  C4' DG  X 145      49.644  84.427 106.099  0.00  0.00            
ATOM   4584  H4' DG  X 145      50.042  83.822 106.914  0.00  0.00            
ATOM   4585  O4' DG  X 145      50.032  85.792 106.331  0.00  0.00            
ATOM   4586  C1' DG  X 145      48.951  86.481 106.863  0.00  0.00            
ATOM   4587  H1' DG  X 145      48.680  86.139 107.862  0.00  0.00            
ATOM   4588  N9  DG  X 145      49.254  87.945 106.990  0.00  0.00            
ATOM   4589  C8  DG  X 145      48.987  88.982 106.072  0.00  0.00            
ATOM   4590  H8  DG  X 145      48.637  88.945 105.050  0.00  0.00            
ATOM   4591  N7  DG  X 145      49.412  90.150 106.518  0.00  0.00            
ATOM   4592  C5  DG  X 145      50.070  89.818 107.714  0.00  0.00            
ATOM   4593  C6  DG  X 145      50.864  90.662 108.530  0.00  0.00            
ATOM   4594  O6  DG  X 145      51.297  91.792 108.351  0.00  0.00            
ATOM   4595  N1  DG  X 145      51.142  90.038 109.788  0.00  0.00            
ATOM   4596  H1  DG  X 145      51.662  90.547 110.489  0.00  0.00            
ATOM   4597  C2  DG  X 145      50.729  88.809 110.135  0.00  0.00            
ATOM   4598  N2  DG  X 145      50.937  88.486 111.399  0.00  0.00            
ATOM   4599  H21 DG  X 145      51.420  89.168 111.968  0.00  0.00            
ATOM   4600  H22 DG  X 145      50.919  87.514 111.673  0.00  0.00            
ATOM   4601  N3  DG  X 145      50.105  87.986 109.277  0.00  0.00            
ATOM   4602  C4  DG  X 145      49.795  88.535 108.102  0.00  0.00            
ATOM   4603  C3' DG  X 145      48.112  84.481 106.229  0.00  0.00            
ATOM   4604  H3' DG  X 145      47.538  83.950 105.470  0.00  0.00            
ATOM   4605  C2' DG  X 145      47.862  86.020 106.008  0.00  0.00            
ATOM   4606  H2' DG  X 145      47.934  86.357 104.973  0.00  0.00            
ATOM   4607 H2'' DG  X 145      46.920  86.360 106.437  0.00  0.00            
ATOM   4608  O3' DG  X 145      47.616  84.122 107.531  0.00  0.00            
ATOM   4609  P   DA  X 146      46.466  83.098 107.675  0.00  0.00            
ATOM   4610  OP1 DA  X 146      46.954  81.811 107.135  0.00  0.00            
ATOM   4611  OP2 DA  X 146      45.273  83.692 106.983  0.00  0.00            
ATOM   4612  O5' DA  X 146      46.145  82.835 109.228  0.00  0.00            
ATOM   4613  C5' DA  X 146      47.015  82.102 110.015  0.00  0.00            
ATOM   4614  H5' DA  X 146      48.003  82.163 109.557  0.00  0.00            
ATOM   4615 H5'' DA  X 146      46.657  81.073 110.025  0.00  0.00            
ATOM   4616  C4' DA  X 146      46.918  82.708 111.427  0.00  0.00            
ATOM   4617  H4' DA  X 146      47.478  82.094 112.132  0.00  0.00            
ATOM   4618  O4' DA  X 146      47.317  84.116 111.550  0.00  0.00            
ATOM   4619  C1' DA  X 146      46.292  84.924 111.871  0.00  0.00            
ATOM   4620  H1' DA  X 146      46.589  85.244 112.870  0.00  0.00            
ATOM   4621  N9  DA  X 146      46.395  86.061 110.899  0.00  0.00            
ATOM   4622  C8  DA  X 146      46.054  86.139 109.615  0.00  0.00            
ATOM   4623  H8  DA  X 146      45.709  85.299 109.030  0.00  0.00            
ATOM   4624  N7  DA  X 146      46.329  87.343 109.032  0.00  0.00            
ATOM   4625  C5  DA  X 146      46.935  88.001 110.087  0.00  0.00            
ATOM   4626  C6  DA  X 146      47.343  89.369 110.304  0.00  0.00            
ATOM   4627  N6  DA  X 146      47.125  90.366 109.391  0.00  0.00            
ATOM   4628  H61 DA  X 146      47.486  91.277 109.632  0.00  0.00            
ATOM   4629  H62 DA  X 146      46.702  90.122 108.507  0.00  0.00            
ATOM   4630  N1  DA  X 146      47.807  89.743 111.502  0.00  0.00            
ATOM   4631  C2  DA  X 146      47.854  88.879 112.485  0.00  0.00            
ATOM   4632  H2  DA  X 146      48.307  89.211 113.407  0.00  0.00            
ATOM   4633  N3  DA  X 146      47.440  87.630 112.509  0.00  0.00            
ATOM   4634  C4  DA  X 146      46.980  87.222 111.205  0.00  0.00            
ATOM   4635  C3' DA  X 146      45.456  82.775 112.029  0.00  0.00            
ATOM   4636  H3' DA  X 146      44.866  82.029 111.497  0.00  0.00            
ATOM   4637  C2' DA  X 146      45.008  84.143 111.731  0.00  0.00            
ATOM   4638  H2' DA  X 146      44.472  84.390 110.815  0.00  0.00            
ATOM   4639 H2'' DA  X 146      44.388  84.342 112.605  0.00  0.00            
ATOM   4640  O3' DA  X 146      45.450  82.507 113.430  0.00  0.00            
ATOM   4641  P   DT3 X 147      44.179  82.456 114.311  0.00  0.00            
ATOM   4642  OP1 DT3 X 147      44.254  81.381 115.344  0.00  0.00            
ATOM   4643  OP2 DT3 X 147      43.034  82.486 113.397  0.00  0.00            
ATOM   4644  O5' DT3 X 147      44.359  83.837 115.050  0.00  0.00            
ATOM   4645  C5' DT3 X 147      45.184  83.996 116.193  0.00  0.00            
ATOM   4646  H5' DT3 X 147      46.181  83.704 115.864  0.00  0.00            
ATOM   4647 H5'' DT3 X 147      44.771  83.353 116.971  0.00  0.00            
ATOM   4648  C4' DT3 X 147      45.277  85.452 116.771  0.00  0.00            
ATOM   4649  H4' DT3 X 147      46.089  85.437 117.498  0.00  0.00            
ATOM   4650  O4' DT3 X 147      45.567  86.311 115.695  0.00  0.00            
ATOM   4651  C1' DT3 X 147      44.544  87.345 115.758  0.00  0.00            
ATOM   4652  H1' DT3 X 147      44.747  88.127 116.490  0.00  0.00            
ATOM   4653  N1  DT3 X 147      44.373  88.110 114.450  0.00  0.00            
ATOM   4654  C6  DT3 X 147      43.679  87.610 113.363  0.00  0.00            
ATOM   4655  H6  DT3 X 147      43.253  86.629 113.515  0.00  0.00            
ATOM   4656  C5  DT3 X 147      43.640  88.244 112.180  0.00  0.00            
ATOM   4657  C7  DT3 X 147      42.895  87.558 111.034  0.00  0.00            
ATOM   4658  H71 DT3 X 147      42.310  88.260 110.440  0.00  0.00            
ATOM   4659  H72 DT3 X 147      43.657  87.329 110.289  0.00  0.00            
ATOM   4660  H73 DT3 X 147      42.303  86.714 111.386  0.00  0.00            
ATOM   4661  C4  DT3 X 147      44.316  89.545 112.018  0.00  0.00            
ATOM   4662  O4  DT3 X 147      44.466  90.170 110.985  0.00  0.00            
ATOM   4663  N3  DT3 X 147      44.856  90.019 113.174  0.00  0.00            
ATOM   4664  H3  DT3 X 147      45.250  90.946 113.096  0.00  0.00            
ATOM   4665  C2  DT3 X 147      44.908  89.413 114.412  0.00  0.00            
ATOM   4666  O2  DT3 X 147      45.397  90.076 115.367  0.00  0.00            
ATOM   4667  C3' DT3 X 147      43.910  85.877 117.441  0.00  0.00            
ATOM   4668  H3' DT3 X 147      43.276  85.004 117.593  0.00  0.00            
ATOM   4669  C2' DT3 X 147      43.321  86.693 116.389  0.00  0.00            
ATOM   4670  H2' DT3 X 147      42.863  86.070 115.621  0.00  0.00            
ATOM   4671 H2'' DT3 X 147      42.690  87.503 116.754  0.00  0.00            
ATOM   4672  O3' DT3 X 147      44.223  86.574 118.711  0.00  0.00            
ATOM   4673 HO3' DT3 X 147      43.441  86.558 119.268  0.00  0.00            
ATOM   4674 HO5' DA5 X 148      44.849  97.683 113.380  0.00  0.00            
ATOM   4675  O5' DA5 X 148      44.687  98.628 113.320  0.00  0.00            
ATOM   4676  C5' DA5 X 148      44.482  98.901 114.715  0.00  0.00            
ATOM   4677  H5' DA5 X 148      43.419  98.858 114.952  0.00  0.00            
ATOM   4678 H5'' DA5 X 148      44.938  99.856 114.976  0.00  0.00            
ATOM   4679  C4' DA5 X 148      45.092  97.995 115.767  0.00  0.00            
ATOM   4680  H4' DA5 X 148      44.728  98.167 116.780  0.00  0.00            
ATOM   4681  O4' DA5 X 148      44.819  96.618 115.284  0.00  0.00            
ATOM   4682  C1' DA5 X 148      46.018  95.871 115.007  0.00  0.00            
ATOM   4683  H1' DA5 X 148      46.341  95.347 115.907  0.00  0.00            
ATOM   4684  N9  DA5 X 148      45.795  94.891 113.983  0.00  0.00            
ATOM   4685  C8  DA5 X 148      45.559  93.588 114.213  0.00  0.00            
ATOM   4686  H8  DA5 X 148      45.530  93.162 115.205  0.00  0.00            
ATOM   4687  N7  DA5 X 148      45.280  92.878 113.146  0.00  0.00            
ATOM   4688  C5  DA5 X 148      45.422  93.882 112.068  0.00  0.00            
ATOM   4689  C6  DA5 X 148      45.297  93.854 110.656  0.00  0.00            
ATOM   4690  N6  DA5 X 148      44.854  92.848 109.958  0.00  0.00            
ATOM   4691  H61 DA5 X 148      44.528  93.036 109.021  0.00  0.00            
ATOM   4692  H62 DA5 X 148      44.678  91.971 110.427  0.00  0.00            
ATOM   4693  N1  DA5 X 148      45.485  95.003 109.963  0.00  0.00            
ATOM   4694  C2  DA5 X 148      45.735  96.141 110.663  0.00  0.00            
ATOM   4695  H2  DA5 X 148      45.982  97.027 110.098  0.00  0.00            
ATOM   4696  N3  DA5 X 148      45.829  96.226 111.949  0.00  0.00            
ATOM   4697  C4  DA5 X 148      45.683  95.069 112.624  0.00  0.00            
ATOM   4698  C3' DA5 X 148      46.624  98.034 115.828  0.00  0.00            
ATOM   4699  H3' DA5 X 148      46.868  99.017 115.424  0.00  0.00            
ATOM   4700  C2' DA5 X 148      47.119  96.899 114.938  0.00  0.00            
ATOM   4701  H2' DA5 X 148      47.247  97.283 113.926  0.00  0.00            
ATOM   4702 H2'' DA5 X 148      48.096  96.560 115.283  0.00  0.00            
ATOM   4703  O3' DA5 X 148      47.090  97.866 117.133  0.00  0.00            
ATOM   4704  P   DT  X 149      48.532  98.243 117.625  0.00  0.00            
ATOM   4705  OP1 DT  X 149      48.447  98.149 119.093  0.00  0.00            
ATOM   4706  OP2 DT  X 149      48.976  99.550 117.071  0.00  0.00            
ATOM   4707  O5' DT  X 149      49.472  97.194 117.048  0.00  0.00            
ATOM   4708  C5' DT  X 149      49.751  95.932 117.734  0.00  0.00            
ATOM   4709  H5' DT  X 149      48.804  95.448 117.974  0.00  0.00            
ATOM   4710 H5'' DT  X 149      50.428  96.086 118.574  0.00  0.00            
ATOM   4711  C4' DT  X 149      50.516  95.015 116.747  0.00  0.00            
ATOM   4712  H4' DT  X 149      50.692  94.089 117.294  0.00  0.00            
ATOM   4713  O4' DT  X 149      49.631  94.766 115.616  0.00  0.00            
ATOM   4714  C1' DT  X 149      50.518  94.558 114.569  0.00  0.00            
ATOM   4715  H1' DT  X 149      51.202  93.713 114.640  0.00  0.00            
ATOM   4716  N1  DT  X 149      49.788  94.311 113.223  0.00  0.00            
ATOM   4717  C6  DT  X 149      49.885  95.127 112.146  0.00  0.00            
ATOM   4718  H6  DT  X 149      50.417  96.059 112.270  0.00  0.00            
ATOM   4719  C5  DT  X 149      49.299  94.705 110.967  0.00  0.00            
ATOM   4720  C7  DT  X 149      49.420  95.682 109.721  0.00  0.00            
ATOM   4721  H71 DT  X 149      49.957  95.175 108.919  0.00  0.00            
ATOM   4722  H72 DT  X 149      48.381  95.861 109.444  0.00  0.00            
ATOM   4723  H73 DT  X 149      49.892  96.612 110.039  0.00  0.00            
ATOM   4724  C4  DT  X 149      48.704  93.383 110.825  0.00  0.00            
ATOM   4725  O4  DT  X 149      48.356  92.869 109.780  0.00  0.00            
ATOM   4726  N3  DT  X 149      48.570  92.694 111.993  0.00  0.00            
ATOM   4727  H3  DT  X 149      48.376  91.704 111.944  0.00  0.00            
ATOM   4728  C2  DT  X 149      49.145  93.054 113.174  0.00  0.00            
ATOM   4729  O2  DT  X 149      49.226  92.204 114.095  0.00  0.00            
ATOM   4730  C3' DT  X 149      51.761  95.605 116.067  0.00  0.00            
ATOM   4731  H3' DT  X 149      51.905  96.568 116.556  0.00  0.00            
ATOM   4732  C2' DT  X 149      51.384  95.758 114.665  0.00  0.00            
ATOM   4733  H2' DT  X 149      50.826  96.676 114.482  0.00  0.00            
ATOM   4734 H2'' DT  X 149      52.252  95.785 114.006  0.00  0.00            
ATOM   4735  O3' DT  X 149      52.862  94.791 116.193  0.00  0.00            
ATOM   4736  P   DC  X 150      54.247  95.545 116.435  0.00  0.00            
ATOM   4737  OP1 DC  X 150      54.042  96.276 117.725  0.00  0.00            
ATOM   4738  OP2 DC  X 150      54.651  96.356 115.247  0.00  0.00            
ATOM   4739  O5' DC  X 150      55.208  94.292 116.696  0.00  0.00            
ATOM   4740  C5' DC  X 150      54.951  93.450 117.848  0.00  0.00            
ATOM   4741  H5' DC  X 150      53.968  93.617 118.287  0.00  0.00            
ATOM   4742 H5'' DC  X 150      55.680  93.616 118.642  0.00  0.00            
ATOM   4743  C4' DC  X 150      54.946  92.028 117.328  0.00  0.00            
ATOM   4744  H4' DC  X 150      54.559  91.468 118.179  0.00  0.00            
ATOM   4745  O4' DC  X 150      54.013  91.842 116.289  0.00  0.00            
ATOM   4746  C1' DC  X 150      54.609  91.209 115.167  0.00  0.00            
ATOM   4747  H1' DC  X 150      54.301  90.163 115.170  0.00  0.00            
ATOM   4748  N1  DC  X 150      54.092  91.772 113.846  0.00  0.00            
ATOM   4749  C6  DC  X 150      54.402  93.073 113.585  0.00  0.00            
ATOM   4750  H6  DC  X 150      54.882  93.719 114.305  0.00  0.00            
ATOM   4751  C5  DC  X 150      54.018  93.610 112.393  0.00  0.00            
ATOM   4752  H5  DC  X 150      54.150  94.652 112.142  0.00  0.00            
ATOM   4753  C4  DC  X 150      53.373  92.777 111.437  0.00  0.00            
ATOM   4754  N4  DC  X 150      52.753  93.231 110.367  0.00  0.00            
ATOM   4755  H41 DC  X 150      52.212  92.593 109.802  0.00  0.00            
ATOM   4756  H42 DC  X 150      53.048  94.131 110.015  0.00  0.00            
ATOM   4757  N3  DC  X 150      53.125  91.487 111.695  0.00  0.00            
ATOM   4758  C2  DC  X 150      53.385  91.015 112.892  0.00  0.00            
ATOM   4759  O2  DC  X 150      53.148  89.828 113.069  0.00  0.00            
ATOM   4760  C3' DC  X 150      56.323  91.434 116.809  0.00  0.00            
ATOM   4761  H3' DC  X 150      57.173  92.071 117.055  0.00  0.00            
ATOM   4762  C2' DC  X 150      56.114  91.436 115.287  0.00  0.00            
ATOM   4763  H2' DC  X 150      56.422  92.356 114.791  0.00  0.00            
ATOM   4764 H2'' DC  X 150      56.743  90.697 114.790  0.00  0.00            
ATOM   4765  O3' DC  X 150      56.635  90.190 117.405  0.00  0.00            
ATOM   4766  P   DA  X 151      58.008  89.496 117.106  0.00  0.00            
ATOM   4767  OP1 DA  X 151      58.109  88.298 117.956  0.00  0.00            
ATOM   4768  OP2 DA  X 151      59.021  90.551 117.169  0.00  0.00            
ATOM   4769  O5' DA  X 151      57.953  88.942 115.577  0.00  0.00            
ATOM   4770  C5' DA  X 151      57.074  87.902 115.244  0.00  0.00            
ATOM   4771  H5' DA  X 151      56.100  87.910 115.732  0.00  0.00            
ATOM   4772 H5'' DA  X 151      57.555  86.964 115.521  0.00  0.00            
ATOM   4773  C4' DA  X 151      56.849  87.704 113.785  0.00  0.00            
ATOM   4774  H4' DA  X 151      56.238  86.806 113.697  0.00  0.00            
ATOM   4775  O4' DA  X 151      56.091  88.688 113.112  0.00  0.00            
ATOM   4776  C1' DA  X 151      56.047  88.377 111.687  0.00  0.00            
ATOM   4777  H1' DA  X 151      55.397  87.562 111.370  0.00  0.00            
ATOM   4778  N9  DA  X 151      55.712  89.616 110.890  0.00  0.00            
ATOM   4779  C8  DA  X 151      56.262  90.858 110.957  0.00  0.00            
ATOM   4780  H8  DA  X 151      56.981  91.099 111.726  0.00  0.00            
ATOM   4781  N7  DA  X 151      56.002  91.598 109.944  0.00  0.00            
ATOM   4782  C5  DA  X 151      55.143  90.763 109.109  0.00  0.00            
ATOM   4783  C6  DA  X 151      54.556  90.923 107.848  0.00  0.00            
ATOM   4784  N6  DA  X 151      54.545  91.925 107.025  0.00  0.00            
ATOM   4785  H61 DA  X 151      54.174  91.740 106.104  0.00  0.00            
ATOM   4786  H62 DA  X 151      54.914  92.820 107.312  0.00  0.00            
ATOM   4787  N1  DA  X 151      53.750  89.919 107.423  0.00  0.00            
ATOM   4788  C2  DA  X 151      53.705  88.769 108.017  0.00  0.00            
ATOM   4789  H2  DA  X 151      53.016  88.008 107.680  0.00  0.00            
ATOM   4790  N3  DA  X 151      54.289  88.454 109.205  0.00  0.00            
ATOM   4791  C4  DA  X 151      54.933  89.549 109.771  0.00  0.00            
ATOM   4792  C3' DA  X 151      58.053  87.565 112.845  0.00  0.00            
ATOM   4793  H3' DA  X 151      58.882  88.218 113.118  0.00  0.00            
ATOM   4794  C2' DA  X 151      57.496  87.843 111.460  0.00  0.00            
ATOM   4795  H2' DA  X 151      58.187  88.544 110.991  0.00  0.00            
ATOM   4796 H2'' DA  X 151      57.263  86.964 110.859  0.00  0.00            
ATOM   4797  O3' DA  X 151      58.559  86.240 113.022  0.00  0.00            
ATOM   4798  P   DA  X 152      59.937  85.783 112.249  0.00  0.00            
ATOM   4799  OP1 DA  X 152      60.446  84.498 112.792  0.00  0.00            
ATOM   4800  OP2 DA  X 152      60.841  86.823 111.958  0.00  0.00            
ATOM   4801  O5' DA  X 152      59.449  85.404 110.763  0.00  0.00            
ATOM   4802  C5' DA  X 152      58.789  84.237 110.510  0.00  0.00            
ATOM   4803  H5' DA  X 152      57.986  84.150 111.241  0.00  0.00            
ATOM   4804 H5'' DA  X 152      59.277  83.272 110.645  0.00  0.00            
ATOM   4805  C4' DA  X 152      58.276  84.118 109.094  0.00  0.00            
ATOM   4806  H4' DA  X 152      57.812  83.139 108.976  0.00  0.00            
ATOM   4807  O4' DA  X 152      57.374  85.078 108.693  0.00  0.00            
ATOM   4808  C1' DA  X 152      57.469  85.268 107.358  0.00  0.00            
ATOM   4809  H1' DA  X 152      56.606  84.799 106.884  0.00  0.00            
ATOM   4810  N9  DA  X 152      57.461  86.783 107.277  0.00  0.00            
ATOM   4811  C8  DA  X 152      58.269  87.657 107.983  0.00  0.00            
ATOM   4812  H8  DA  X 152      58.948  87.293 108.740  0.00  0.00            
ATOM   4813  N7  DA  X 152      58.175  88.896 107.504  0.00  0.00            
ATOM   4814  C5  DA  X 152      57.256  88.810 106.503  0.00  0.00            
ATOM   4815  C6  DA  X 152      56.738  89.747 105.597  0.00  0.00            
ATOM   4816  N6  DA  X 152      57.076  91.010 105.452  0.00  0.00            
ATOM   4817  H61 DA  X 152      56.480  91.576 104.865  0.00  0.00            
ATOM   4818  H62 DA  X 152      57.714  91.438 106.106  0.00  0.00            
ATOM   4819  N1  DA  X 152      55.806  89.422 104.752  0.00  0.00            
ATOM   4820  C2  DA  X 152      55.400  88.206 104.748  0.00  0.00            
ATOM   4821  H2  DA  X 152      54.661  87.956 104.001  0.00  0.00            
ATOM   4822  N3  DA  X 152      55.736  87.219 105.582  0.00  0.00            
ATOM   4823  C4  DA  X 152      56.725  87.591 106.448  0.00  0.00            
ATOM   4824  C3' DA  X 152      59.442  84.380 108.081  0.00  0.00            
ATOM   4825  H3' DA  X 152      59.949  85.317 108.311  0.00  0.00            
ATOM   4826  C2' DA  X 152      58.696  84.659 106.797  0.00  0.00            
ATOM   4827  H2' DA  X 152      59.255  85.427 106.262  0.00  0.00            
ATOM   4828 H2'' DA  X 152      58.380  83.722 106.339  0.00  0.00            
ATOM   4829  O3' DA  X 152      60.240  83.274 107.856  0.00  0.00            
ATOM   4830  P   DT  X 153      61.818  83.348 107.564  0.00  0.00            
ATOM   4831  OP1 DT  X 153      62.385  81.990 107.776  0.00  0.00            
ATOM   4832  OP2 DT  X 153      62.367  84.409 108.439  0.00  0.00            
ATOM   4833  O5' DT  X 153      61.943  83.713 106.065  0.00  0.00            
ATOM   4834  C5' DT  X 153      61.487  82.726 105.131  0.00  0.00            
ATOM   4835  H5' DT  X 153      60.649  82.147 105.518  0.00  0.00            
ATOM   4836 H5'' DT  X 153      62.352  82.084 104.962  0.00  0.00            
ATOM   4837  C4' DT  X 153      61.023  83.233 103.765  0.00  0.00            
ATOM   4838  H4' DT  X 153      60.841  82.446 103.033  0.00  0.00            
ATOM   4839  O4' DT  X 153      59.874  84.025 103.910  0.00  0.00            
ATOM   4840  C1' DT  X 153      59.769  84.994 102.815  0.00  0.00            
ATOM   4841  H1' DT  X 153      58.832  84.754 102.314  0.00  0.00            
ATOM   4842  N1  DT  X 153      59.800  86.312 103.354  0.00  0.00            
ATOM   4843  C6  DT  X 153      60.519  86.635 104.507  0.00  0.00            
ATOM   4844  H6  DT  X 153      61.028  85.857 105.055  0.00  0.00            
ATOM   4845  C5  DT  X 153      60.636  87.934 104.884  0.00  0.00            
ATOM   4846  C7  DT  X 153      61.387  88.313 106.138  0.00  0.00            
ATOM   4847  H71 DT  X 153      62.200  89.024 105.995  0.00  0.00            
ATOM   4848  H72 DT  X 153      60.721  88.910 106.761  0.00  0.00            
ATOM   4849  H73 DT  X 153      61.661  87.449 106.743  0.00  0.00            
ATOM   4850  C4  DT  X 153      60.059  89.074 104.129  0.00  0.00            
ATOM   4851  O4  DT  X 153      60.192  90.261 104.437  0.00  0.00            
ATOM   4852  N3  DT  X 153      59.436  88.656 102.983  0.00  0.00            
ATOM   4853  H3  DT  X 153      58.999  89.400 102.458  0.00  0.00            
ATOM   4854  C2  DT  X 153      59.234  87.384 102.642  0.00  0.00            
ATOM   4855  O2  DT  X 153      58.472  87.231 101.579  0.00  0.00            
ATOM   4856  C3' DT  X 153      62.018  84.095 102.888  0.00  0.00            
ATOM   4857  H3' DT  X 153      62.488  84.806 103.567  0.00  0.00            
ATOM   4858  C2' DT  X 153      60.993  84.727 101.986  0.00  0.00            
ATOM   4859  H2' DT  X 153      61.420  85.699 101.739  0.00  0.00            
ATOM   4860 H2'' DT  X 153      60.770  84.080 101.138  0.00  0.00            
ATOM   4861  O3' DT  X 153      62.901  83.271 102.185  0.00  0.00            
ATOM   4862  P   DA  X 154      64.219  83.879 101.569  0.00  0.00            
ATOM   4863  OP1 DA  X 154      65.025  82.683 101.066  0.00  0.00            
ATOM   4864  OP2 DA  X 154      64.776  84.823 102.555  0.00  0.00            
ATOM   4865  O5' DA  X 154      63.670  84.703 100.327  0.00  0.00            
ATOM   4866  C5' DA  X 154      62.923  84.091  99.336  0.00  0.00            
ATOM   4867  H5' DA  X 154      62.066  83.513  99.683  0.00  0.00            
ATOM   4868 H5'' DA  X 154      63.559  83.318  98.905  0.00  0.00            
ATOM   4869  C4' DA  X 154      62.487  84.959  98.191  0.00  0.00            
ATOM   4870  H4' DA  X 154      61.903  84.327  97.521  0.00  0.00            
ATOM   4871  O4' DA  X 154      61.646  85.967  98.588  0.00  0.00            
ATOM   4872  C1' DA  X 154      62.286  87.247  98.422  0.00  0.00            
ATOM   4873  H1' DA  X 154      61.815  87.778  97.595  0.00  0.00            
ATOM   4874  N9  DA  X 154      62.280  88.147  99.584  0.00  0.00            
ATOM   4875  C8  DA  X 154      63.014  88.099 100.757  0.00  0.00            
ATOM   4876  H8  DA  X 154      63.577  87.206 100.985  0.00  0.00            
ATOM   4877  N7  DA  X 154      63.005  89.188 101.525  0.00  0.00            
ATOM   4878  C5  DA  X 154      62.204  90.054 100.749  0.00  0.00            
ATOM   4879  C6  DA  X 154      61.648  91.369 100.830  0.00  0.00            
ATOM   4880  N6  DA  X 154      61.910  92.131 101.853  0.00  0.00            
ATOM   4881  H61 DA  X 154      61.559  93.074 101.768  0.00  0.00            
ATOM   4882  H62 DA  X 154      62.444  91.868 102.669  0.00  0.00            
ATOM   4883  N1  DA  X 154      60.967  91.878  99.850  0.00  0.00            
ATOM   4884  C2  DA  X 154      60.649  91.212  98.773  0.00  0.00            
ATOM   4885  H2  DA  X 154      60.016  91.573  97.975  0.00  0.00            
ATOM   4886  N3  DA  X 154      60.908  89.933  98.607  0.00  0.00            
ATOM   4887  C4  DA  X 154      61.682  89.393  99.649  0.00  0.00            
ATOM   4888  C3' DA  X 154      63.550  85.639  97.281  0.00  0.00            
ATOM   4889  H3' DA  X 154      64.552  85.211  97.318  0.00  0.00            
ATOM   4890  C2' DA  X 154      63.743  86.997  97.991  0.00  0.00            
ATOM   4891  H2' DA  X 154      64.375  86.764  98.849  0.00  0.00            
ATOM   4892 H2'' DA  X 154      64.108  87.830  97.391  0.00  0.00            
ATOM   4893  O3' DA  X 154      63.029  85.997  96.022  0.00  0.00            
ATOM   4894  P   DT  X 155      63.860  86.371  94.694  0.00  0.00            
ATOM   4895  OP1 DT  X 155      63.051  85.945  93.563  0.00  0.00            
ATOM   4896  OP2 DT  X 155      65.237  85.892  94.925  0.00  0.00            
ATOM   4897  O5' DT  X 155      63.858  87.959  94.855  0.00  0.00            
ATOM   4898  C5' DT  X 155      62.718  88.832  94.635  0.00  0.00            
ATOM   4899  H5' DT  X 155      61.912  88.538  95.308  0.00  0.00            
ATOM   4900 H5'' DT  X 155      62.470  88.641  93.591  0.00  0.00            
ATOM   4901  C4' DT  X 155      62.977  90.362  94.795  0.00  0.00            
ATOM   4902  H4' DT  X 155      62.136  90.842  94.295  0.00  0.00            
ATOM   4903  O4' DT  X 155      62.937  90.777  96.106  0.00  0.00            
ATOM   4904  C1' DT  X 155      64.189  91.501  96.462  0.00  0.00            
ATOM   4905  H1' DT  X 155      64.095  92.587  96.460  0.00  0.00            
ATOM   4906  N1  DT  X 155      64.517  91.216  97.887  0.00  0.00            
ATOM   4907  C6  DT  X 155      65.328  90.118  98.319  0.00  0.00            
ATOM   4908  H6  DT  X 155      65.572  89.292  97.668  0.00  0.00            
ATOM   4909  C5  DT  X 155      65.785  90.016  99.616  0.00  0.00            
ATOM   4910  C7  DT  X 155      66.736  88.883  99.983  0.00  0.00            
ATOM   4911  H71 DT  X 155      66.555  88.472 100.976  0.00  0.00            
ATOM   4912  H72 DT  X 155      66.673  88.130  99.197  0.00  0.00            
ATOM   4913  H73 DT  X 155      67.754  89.266 100.056  0.00  0.00            
ATOM   4914  C4  DT  X 155      65.391  90.962 100.600  0.00  0.00            
ATOM   4915  O4  DT  X 155      65.561  90.796 101.781  0.00  0.00            
ATOM   4916  N3  DT  X 155      64.780  92.108 100.049  0.00  0.00            
ATOM   4917  H3  DT  X 155      64.488  92.863 100.653  0.00  0.00            
ATOM   4918  C2  DT  X 155      64.176  92.177  98.837  0.00  0.00            
ATOM   4919  O2  DT  X 155      63.600  93.185  98.525  0.00  0.00            
ATOM   4920  C3' DT  X 155      64.360  90.836  94.178  0.00  0.00            
ATOM   4921  H3' DT  X 155      64.678  90.120  93.420  0.00  0.00            
ATOM   4922  C2' DT  X 155      65.236  91.014  95.405  0.00  0.00            
ATOM   4923  H2' DT  X 155      65.665  90.056  95.698  0.00  0.00            
ATOM   4924 H2'' DT  X 155      66.061  91.710  95.255  0.00  0.00            
ATOM   4925  O3' DT  X 155      64.102  92.110  93.653  0.00  0.00            
ATOM   4926  P   DC  X 156      65.166  93.066  93.018  0.00  0.00            
ATOM   4927  OP1 DC  X 156      64.593  93.660  91.808  0.00  0.00            
ATOM   4928  OP2 DC  X 156      66.499  92.430  92.981  0.00  0.00            
ATOM   4929  O5' DC  X 156      65.141  94.237  94.206  0.00  0.00            
ATOM   4930  C5' DC  X 156      63.960  94.878  94.630  0.00  0.00            
ATOM   4931  H5' DC  X 156      63.152  94.225  94.959  0.00  0.00            
ATOM   4932 H5'' DC  X 156      63.610  95.320  93.697  0.00  0.00            
ATOM   4933  C4' DC  X 156      64.177  95.973  95.662  0.00  0.00            
ATOM   4934  H4' DC  X 156      63.214  96.436  95.874  0.00  0.00            
ATOM   4935  O4' DC  X 156      64.722  95.432  96.891  0.00  0.00            
ATOM   4936  C1' DC  X 156      65.848  96.162  97.215  0.00  0.00            
ATOM   4937  H1' DC  X 156      65.604  97.072  97.762  0.00  0.00            
ATOM   4938  N1  DC  X 156      66.811  95.330  98.037  0.00  0.00            
ATOM   4939  C6  DC  X 156      67.190  94.075  97.716  0.00  0.00            
ATOM   4940  H6  DC  X 156      67.060  93.754  96.693  0.00  0.00            
ATOM   4941  C5  DC  X 156      67.665  93.262  98.639  0.00  0.00            
ATOM   4942  H5  DC  X 156      67.858  92.231  98.384  0.00  0.00            
ATOM   4943  C4  DC  X 156      67.806  93.794  99.956  0.00  0.00            
ATOM   4944  N4  DC  X 156      68.226  93.159 100.986  0.00  0.00            
ATOM   4945  H41 DC  X 156      68.370  93.694 101.830  0.00  0.00            
ATOM   4946  H42 DC  X 156      68.685  92.270 100.849  0.00  0.00            
ATOM   4947  N3  DC  X 156      67.639  95.069 100.268  0.00  0.00            
ATOM   4948  C2  DC  X 156      67.192  95.839  99.257  0.00  0.00            
ATOM   4949  O2  DC  X 156      66.959  97.020  99.602  0.00  0.00            
ATOM   4950  C3' DC  X 156      65.134  97.059  95.115  0.00  0.00            
ATOM   4951  H3' DC  X 156      65.200  96.940  94.034  0.00  0.00            
ATOM   4952  C2' DC  X 156      66.389  96.597  95.838  0.00  0.00            
ATOM   4953  H2' DC  X 156      66.906  95.749  95.389  0.00  0.00            
ATOM   4954 H2'' DC  X 156      67.103  97.418  95.910  0.00  0.00            
ATOM   4955  O3' DC  X 156      64.628  98.372  95.425  0.00  0.00            
ATOM   4956  P   DC  X 157      65.332  99.645  94.669  0.00  0.00            
ATOM   4957  OP1 DC  X 157      64.468 100.828  95.086  0.00  0.00            
ATOM   4958  OP2 DC  X 157      65.531  99.249  93.255  0.00  0.00            
ATOM   4959  O5' DC  X 157      66.766  99.714  95.367  0.00  0.00            
ATOM   4960  C5' DC  X 157      66.909 100.438  96.556  0.00  0.00            
ATOM   4961  H5' DC  X 157      66.231 100.199  97.376  0.00  0.00            
ATOM   4962 H5'' DC  X 157      66.887 101.485  96.255  0.00  0.00            
ATOM   4963  C4' DC  X 157      68.340 100.291  97.059  0.00  0.00            
ATOM   4964  H4' DC  X 157      68.396 101.049  97.841  0.00  0.00            
ATOM   4965  O4' DC  X 157      68.484  99.013  97.723  0.00  0.00            
ATOM   4966  C1' DC  X 157      69.717  98.495  97.415  0.00  0.00            
ATOM   4967  H1' DC  X 157      70.446  99.113  97.938  0.00  0.00            
ATOM   4968  N1  DC  X 157      70.087  97.099  97.702  0.00  0.00            
ATOM   4969  C6  DC  X 157      70.114  96.068  96.843  0.00  0.00            
ATOM   4970  H6  DC  X 157      69.974  96.350  95.810  0.00  0.00            
ATOM   4971  C5  DC  X 157      70.301  94.753  97.172  0.00  0.00            
ATOM   4972  H5  DC  X 157      70.446  93.980  96.432  0.00  0.00            
ATOM   4973  C4  DC  X 157      70.646  94.477  98.509  0.00  0.00            
ATOM   4974  N4  DC  X 157      71.054  93.321  98.832  0.00  0.00            
ATOM   4975  H41 DC  X 157      71.030  93.077  99.812  0.00  0.00            
ATOM   4976  H42 DC  X 157      71.182  92.746  98.011  0.00  0.00            
ATOM   4977  N3  DC  X 157      70.670  95.376  99.420  0.00  0.00            
ATOM   4978  C2  DC  X 157      70.329  96.676  99.062  0.00  0.00            
ATOM   4979  O2  DC  X 157      70.373  97.482  99.996  0.00  0.00            
ATOM   4980  C3' DC  X 157      69.474 100.450  96.107  0.00  0.00            
ATOM   4981  H3' DC  X 157      69.124 100.862  95.160  0.00  0.00            
ATOM   4982  C2' DC  X 157      69.883  98.954  95.964  0.00  0.00            
ATOM   4983  H2' DC  X 157      69.179  98.371  95.370  0.00  0.00            
ATOM   4984 H2'' DC  X 157      70.934  98.898  95.681  0.00  0.00            
ATOM   4985  O3' DC  X 157      70.559 101.167  96.669  0.00  0.00            
ATOM   4986  P   DA  X 158      71.331 102.335  95.810  0.00  0.00            
ATOM   4987  OP1 DA  X 158      70.384 103.435  95.495  0.00  0.00            
ATOM   4988  OP2 DA  X 158      72.119 101.663  94.739  0.00  0.00            
ATOM   4989  O5' DA  X 158      72.324 102.912  96.925  0.00  0.00            
ATOM   4990  C5' DA  X 158      71.829 103.415  98.113  0.00  0.00            
ATOM   4991  H5' DA  X 158      70.972 102.841  98.467  0.00  0.00            
ATOM   4992 H5'' DA  X 158      71.563 104.459  97.947  0.00  0.00            
ATOM   4993  C4' DA  X 158      72.897 103.329  99.219  0.00  0.00            
ATOM   4994  H4' DA  X 158      72.562 104.176  99.818  0.00  0.00            
ATOM   4995  O4' DA  X 158      72.810 102.144  99.973  0.00  0.00            
ATOM   4996  C1' DA  X 158      74.066 101.420  99.898  0.00  0.00            
ATOM   4997  H1' DA  X 158      74.597 101.442 100.850  0.00  0.00            
ATOM   4998  N9  DA  X 158      73.746 100.094  99.433  0.00  0.00            
ATOM   4999  C8  DA  X 158      73.295  99.610  98.298  0.00  0.00            
ATOM   5000  H8  DA  X 158      73.007 100.333  97.549  0.00  0.00            
ATOM   5001  N7  DA  X 158      73.373  98.318  98.091  0.00  0.00            
ATOM   5002  C5  DA  X 158      73.779  97.926  99.366  0.00  0.00            
ATOM   5003  C6  DA  X 158      74.087  96.641  99.959  0.00  0.00            
ATOM   5004  N6  DA  X 158      73.941  95.486  99.370  0.00  0.00            
ATOM   5005  H61 DA  X 158      73.921  94.655  99.944  0.00  0.00            
ATOM   5006  H62 DA  X 158      73.923  95.603  98.367  0.00  0.00            
ATOM   5007  N1  DA  X 158      74.320  96.601 101.295  0.00  0.00            
ATOM   5008  C2  DA  X 158      74.385  97.764 101.958  0.00  0.00            
ATOM   5009  H2  DA  X 158      74.518  97.697 103.028  0.00  0.00            
ATOM   5010  N3  DA  X 158      74.215  98.961 101.518  0.00  0.00            
ATOM   5011  C4  DA  X 158      73.834  98.994 100.211  0.00  0.00            
ATOM   5012  C3' DA  X 158      74.313 103.578  98.827  0.00  0.00            
ATOM   5013  H3' DA  X 158      74.376 104.032  97.838  0.00  0.00            
ATOM   5014  C2' DA  X 158      74.837 102.159  98.843  0.00  0.00            
ATOM   5015  H2' DA  X 158      74.565 101.640  97.924  0.00  0.00            
ATOM   5016 H2'' DA  X 158      75.908 102.098  99.039  0.00  0.00            
ATOM   5017  O3' DA  X 158      74.960 104.307  99.870  0.00  0.00            
ATOM   5018  P   DC  X 159      76.549 104.596  99.769  0.00  0.00            
ATOM   5019  OP1 DC  X 159      76.828 105.882 100.428  0.00  0.00            
ATOM   5020  OP2 DC  X 159      76.924 104.548  98.281  0.00  0.00            
ATOM   5021  O5' DC  X 159      77.271 103.442 100.620  0.00  0.00            
ATOM   5022  C5' DC  X 159      76.941 103.161 102.031  0.00  0.00            
ATOM   5023  H5' DC  X 159      75.877 103.125 102.264  0.00  0.00            
ATOM   5024 H5'' DC  X 159      77.401 103.990 102.569  0.00  0.00            
ATOM   5025  C4' DC  X 159      77.647 101.846 102.434  0.00  0.00            
ATOM   5026  H4' DC  X 159      77.316 101.770 103.470  0.00  0.00            
ATOM   5027  O4' DC  X 159      77.158 100.731 101.766  0.00  0.00            
ATOM   5028  C1' DC  X 159      78.082  99.711 101.770  0.00  0.00            
ATOM   5029  H1' DC  X 159      78.049  99.229 102.747  0.00  0.00            
ATOM   5030  N1  DC  X 159      77.711  98.737 100.680  0.00  0.00            
ATOM   5031  C6  DC  X 159      77.443  99.184  99.407  0.00  0.00            
ATOM   5032  H6  DC  X 159      77.435 100.239  99.176  0.00  0.00            
ATOM   5033  C5  DC  X 159      77.228  98.321  98.394  0.00  0.00            
ATOM   5034  H5  DC  X 159      77.121  98.720  97.396  0.00  0.00            
ATOM   5035  C4  DC  X 159      77.174  96.939  98.777  0.00  0.00            
ATOM   5036  N4  DC  X 159      77.023  96.088  97.863  0.00  0.00            
ATOM   5037  H41 DC  X 159      77.100  95.160  98.251  0.00  0.00            
ATOM   5038  H42 DC  X 159      76.984  96.264  96.869  0.00  0.00            
ATOM   5039  N3  DC  X 159      77.330  96.484  99.983  0.00  0.00            
ATOM   5040  C2  DC  X 159      77.563  97.362 101.008  0.00  0.00            
ATOM   5041  O2  DC  X 159      77.748  96.957 102.122  0.00  0.00            
ATOM   5042  C3' DC  X 159      79.162 101.803 102.343  0.00  0.00            
ATOM   5043  H3' DC  X 159      79.543 102.615 101.724  0.00  0.00            
ATOM   5044  C2' DC  X 159      79.387 100.461 101.569  0.00  0.00            
ATOM   5045  H2' DC  X 159      79.678 100.764 100.564  0.00  0.00            
ATOM   5046 H2'' DC  X 159      80.156  99.848 102.040  0.00  0.00            
ATOM   5047  O3' DC  X 159      79.632 101.694 103.684  0.00  0.00            
ATOM   5048  P   DC  X 160      81.199 101.910 104.052  0.00  0.00            
ATOM   5049  OP1 DC  X 160      81.419 102.142 105.498  0.00  0.00            
ATOM   5050  OP2 DC  X 160      81.775 102.938 103.210  0.00  0.00            
ATOM   5051  O5' DC  X 160      81.866 100.516 103.706  0.00  0.00            
ATOM   5052  C5' DC  X 160      81.813  99.477 104.627  0.00  0.00            
ATOM   5053  H5' DC  X 160      80.768  99.187 104.744  0.00  0.00            
ATOM   5054 H5'' DC  X 160      82.188  99.800 105.598  0.00  0.00            
ATOM   5055  C4' DC  X 160      82.528  98.172 104.245  0.00  0.00            
ATOM   5056  H4' DC  X 160      82.625  97.465 105.069  0.00  0.00            
ATOM   5057  O4' DC  X 160      81.766  97.557 103.246  0.00  0.00            
ATOM   5058  C1' DC  X 160      82.761  97.240 102.178  0.00  0.00            
ATOM   5059  H1' DC  X 160      83.391  96.375 102.384  0.00  0.00            
ATOM   5060  N1  DC  X 160      81.954  97.055 100.964  0.00  0.00            
ATOM   5061  C6  DC  X 160      81.468  98.088 100.213  0.00  0.00            
ATOM   5062  H6  DC  X 160      81.520  99.102 100.581  0.00  0.00
[truncated: 1,582,375 more chars]
